# Supplementary material for: Transcription bodies regulate gene expression by sequestering CDK9
Source: Nat Cell Biol. 2024 Apr 8;26(4):604–12. doi: 10.1038/s41556-024-01389-9 (PMC11021188; doi:10.1038/s41556-024-01389-9)
Supplement: Supplementary file 3 — List of differentially expressed genes in mir430−/− + inj MiR430 versus WT at all four stages and list of differentially expressed genes in WT + inj MiR430 versus WT as well as WT + inj cdk9 mRNA versus WT, at 256c and 1024c. [file 41556_2024_1389_MOESM3_ESM.xlsx]

## Sheet: 256c Stage
256 cell stage: mir430-/- + inj vs. WT
gene_ID	gene_names	baseMean	log2FoldChange	lfcSE	pvalue	padj	miR430	mitochondrial	DE
ENSDARG00000113472	dre-mir-430a-4	1932.38	-10.6563	1.6934	8.96464e-14	1.10947e-10	TRUE	FALSE	down-regulated
ENSDARG00000115901	dre-mir-430c-1	498.19	-10.4504	1.67465	9.65081e-14	1.10947e-10	TRUE	FALSE	down-regulated
ENSDARG00000109380	dre-mir-430b-6	1839.31	-9.95692	1.30517	5.59992e-18	2.78969e-14	TRUE	FALSE	down-regulated
ENSDARG00000111541	dre-mir-430a-2	541.17	-9.47443	1.76445	3.92707e-12	3.08895e-09	TRUE	FALSE	down-regulated
ENSDARG00000114956	dre-mir-430b-10	2271.4	-9.3716	1.23631	2.46797e-18	1.84419e-14	TRUE	FALSE	down-regulated
ENSDARG00000111403	dre-mir-430a-4	10458	-9.34951	1.19242	3.23645e-19	4.83688e-15	TRUE	FALSE	down-regulated
ENSDARG00000111749	dre-mir-430a-4	3824.93	-9.23566	2.01339	1.67547e-10	7.36469e-08	TRUE	FALSE	down-regulated
ENSDARG00000114485	dre-mir-430c-1	3621.43	-9.15517	1.31353	1.36704e-16	3.40508e-13	TRUE	FALSE	down-regulated
ENSDARG00000115466	dre-mir-430c-1	743.109	-9.12732	1.80933	1.64834e-11	9.85377e-09	TRUE	FALSE	down-regulated
ENSDARG00000113073	dre-mir-430b-6	720.861	-9.07354	1.75989	8.85668e-12	5.51513e-09	TRUE	FALSE	down-regulated
ENSDARG00000113369	dre-mir-430c-1	429.023	-8.93832	1.78439	1.76753e-11	1.01599e-08	TRUE	FALSE	down-regulated
ENSDARG00000111340	dre-mir-430b-10	1237.4	-8.3895	1.46347	2.06912e-13	2.20878e-10	TRUE	FALSE	down-regulated
ENSDARG00000116403	dre-mir-430b-1	507.992	-8.37588	1.83788	1.54701e-10	7.00606e-08	TRUE	FALSE	down-regulated
ENSDARG00000109941	dre-mir-430b-10	134.351	-8.08746	1.69936	5.51197e-11	2.69036e-08	TRUE	FALSE	down-regulated
ENSDARG00000116481	dre-mir-430c-1	608.135	-7.86793	1.50942	4.65849e-12	3.37024e-09	TRUE	FALSE	down-regulated
ENSDARG00000114836	dre-mir-430c-1	200.493	-7.86516	1.78969	3.93308e-10	1.4695e-07	TRUE	FALSE	down-regulated
ENSDARG00000111325	dre-mir-430c-1	257.716	-7.8618	1.83409	6.74616e-10	2.2914e-07	TRUE	FALSE	down-regulated
ENSDARG00000109967	dre-mir-430b-10	225.787	-7.80455	1.92536	2.12427e-09	5.77223e-07	TRUE	FALSE	down-regulated
ENSDARG00000115871	dre-mir-430b-4	2428.02	-7.62445	1.79013	8.90821e-10	2.95851e-07	TRUE	FALSE	down-regulated
ENSDARG00000112296	dre-mir-430b-10	153.909	-7.52975	1.81575	1.65027e-09	5.03331e-07	TRUE	FALSE	down-regulated
ENSDARG00000114347	dre-mir-430a-2	192.512	-6.92216	1.87461	2.45557e-08	4.12343e-06	TRUE	FALSE	down-regulated
ENSDARG00000116475	dre-mir-430a-2	367.899	-6.74345	1.82563	3.14699e-08	4.98754e-06	TRUE	FALSE	down-regulated
ENSDARG00000110605	dre-mir-430b-1	197.211	-6.41993	1.78687	7.89516e-08	9.43946e-06	TRUE	FALSE	down-regulated
ENSDARG00000109889	dre-mir-430a-2	302.345	-6.29937	1.65954	4.48509e-08	6.20645e-06	TRUE	FALSE	down-regulated
ENSDARG00000114255	dre-mir-430b-1	112.636	-6.16265	1.57906	3.86736e-08	5.66645e-06	TRUE	FALSE	down-regulated
ENSDARG00000111943	dre-mir-430a-11	100.989	-6.0797	1.66331	1.18476e-07	1.28788e-05	TRUE	FALSE	down-regulated
ENSDARG00000110957	dre-mir-430b-10	184.267	-6.04602	1.47798	2.32922e-08	3.9557e-06	TRUE	FALSE	down-regulated
ENSDARG00000116477	dre-mir-430a-4	798.479	-5.97486	1.92184	8.66143e-07	6.13483e-05	TRUE	FALSE	down-regulated
ENSDARG00000115317	dre-mir-430b-18	102.712	-5.93974	1.69724	2.71758e-07	2.44664e-05	TRUE	FALSE	down-regulated
ENSDARG00000116261	dre-mir-430b-10	33.3284	-5.62976	1.63419	6.16515e-07	4.76908e-05	TRUE	FALSE	down-regulated
ENSDARG00000112506	dre-mir-430a-2	100.013	-5.58433	1.64292	7.81649e-07	5.67022e-05	TRUE	FALSE	down-regulated
ENSDARG00000104488	si:ch73-299h12.9	9.25333	-5.53043	1.34569	7.48618e-08	9.09136e-06	FALSE	FALSE	down-regulated
ENSDARG00000115532	dre-mir-430c-1	339.054	-5.40347	2.25478	1.03869e-05	0.000431199	TRUE	FALSE	down-regulated
ENSDARG00000110053	dre-mir-430a-4	253.117	-5.30781	1.3023	1.47973e-07	1.5147e-05	TRUE	FALSE	down-regulated
ENSDARG00000052215	btr02	16.7942	-5.12155	1.44627	1.41163e-06	8.86419e-05	FALSE	FALSE	down-regulated
ENSDARG00000044254	anxa3b	14.2694	-5.04864	1.4462	1.92545e-06	0.000113291	FALSE	FALSE	down-regulated
ENSDARG00000062372	nrd1b	12.4913	-4.97629	1.34464	1.19901e-06	7.89393e-05	FALSE	FALSE	down-regulated
ENSDARG00000019338	adprhl2	8.50971	-4.93782	1.37623	1.85269e-06	0.000110754	FALSE	FALSE	down-regulated
ENSDARG00000109546	dre-mir-430b-6	21.1997	-4.92334	1.56309	6.12861e-06	0.000291694	TRUE	FALSE	down-regulated
ENSDARG00000117211	CR936462.1	43.8171	-4.88385	0.764201	2.87307e-12	2.43988e-09	FALSE	FALSE	down-regulated
ENSDARG00000024865	dscama	8.9469	-4.85322	1.36139	2.39154e-06	0.000134874	FALSE	FALSE	down-regulated
ENSDARG00000087492	FO704810.1	18.7428	-4.835	1.36499	2.65965e-06	0.000145599	FALSE	FALSE	down-regulated
ENSDARG00000110117	BX000700.6	6.87207	-4.58343	1.60304	2.20735e-05	0.000756625	FALSE	FALSE	down-regulated
ENSDARG00000099106	afmid	14.5293	-4.5713	1.29266	4.73095e-06	0.000236468	FALSE	FALSE	down-regulated
ENSDARG00000115035	dre-mir-430a-2	20.484	-4.5192	1.55684	2.3134e-05	0.000778687	TRUE	FALSE	down-regulated
ENSDARG00000004527	pin4	4.6878	-4.47969	1.31407	8.07656e-06	0.000362475	FALSE	FALSE	down-regulated
ENSDARG00000054748	cuedc1b	20.7684	-4.43601	0.979807	1.66942e-07	1.6565e-05	FALSE	FALSE	down-regulated
ENSDARG00000116592	dre-mir-430c-1	31.7316	-4.42799	1.55564	3.05783e-05	0.000972324	TRUE	FALSE	down-regulated
ENSDARG00000061804	si:ch211-194e15.5	7.70226	-4.42147	1.52576	2.82441e-05	0.000919626	FALSE	FALSE	down-regulated
ENSDARG00000062049	arhgap45b	13.6241	-4.38662	1.20433	5.00659e-06	0.000246942	FALSE	FALSE	down-regulated
ENSDARG00000104296	zgc:165508	15.6625	-4.3397	1.12297	2.67932e-06	0.00014614	FALSE	FALSE	down-regulated
ENSDARG00000021149	cbr1l	23.6291	-4.33681	0.818283	4.66982e-09	1.10778e-06	FALSE	FALSE	down-regulated
ENSDARG00000041689	usf1	18.9628	-4.33239	0.939183	1.37956e-07	1.44179e-05	FALSE	FALSE	down-regulated
ENSDARG00000106724	CU655961.3	11.0865	-4.31569	1.12979	3.25658e-06	0.000172863	FALSE	FALSE	down-regulated
ENSDARG00000068883	tspan13a	9.48766	-4.27994	1.26872	1.30307e-05	0.0005098	FALSE	FALSE	down-regulated
ENSDARG00000086786	mfsd10	12.6173	-4.27779	1.25829	1.22194e-05	0.000493564	FALSE	FALSE	down-regulated
ENSDARG00000074902	nol4la	14.1419	-4.23959	1.44134	3.68477e-05	0.00113311	FALSE	FALSE	down-regulated
ENSDARG00000031489	ognb	18.0808	-4.21933	1.2047	1.02986e-05	0.000430171	FALSE	FALSE	down-regulated
ENSDARG00000112802	dre-mir-430b-18	39.1803	-4.19887	1.51191	5.31928e-05	0.00150031	TRUE	FALSE	down-regulated
ENSDARG00000099722	zgc:153993	8.49994	-4.19702	1.43222	4.07194e-05	0.00121954	FALSE	FALSE	down-regulated
ENSDARG00000114213	dre-mir-430b-9	13.0417	-4.17761	1.49083	5.30754e-05	0.00150031	TRUE	FALSE	down-regulated
ENSDARG00000068374	si:ch211-132b12.7	8.45757	-4.12475	1.53113	6.97078e-05	0.00184061	FALSE	FALSE	down-regulated
ENSDARG00000111975	dre-mir-430a-2	172.323	-4.09656	2.1095	0.000146301	0.0030926	TRUE	FALSE	down-regulated
ENSDARG00000039915	bola1	25.0475	-4.07028	0.719935	1.00382e-09	3.19192e-07	FALSE	FALSE	down-regulated
ENSDARG00000075619	cenpo	10.3605	-4.0317	1.3455	4.82389e-05	0.00140259	FALSE	FALSE	down-regulated
ENSDARG00000039543	mrps6	6.29679	-4.02584	1.35012	5.01741e-05	0.00144202	FALSE	FALSE	down-regulated
ENSDARG00000007691	cul1b	29.1801	-4.02473	0.813077	4.61165e-08	6.32304e-06	FALSE	FALSE	down-regulated
ENSDARG00000114183	dre-mir-430c-1	32.2322	-4.00677	1.53761	9.86229e-05	0.00235075	TRUE	FALSE	down-regulated
ENSDARG00000092525	si:dkey-88l16.4	3.11304	-3.95257	1.41274	8.02222e-05	0.00203552	FALSE	FALSE	down-regulated
ENSDARG00000109289	mrps15	9.22752	-3.92523	1.28836	5.21622e-05	0.00147975	FALSE	FALSE	down-regulated
ENSDARG00000103237	si:ch73-299h12.8	4.85977	-3.92519	1.32747	6.26385e-05	0.00170216	FALSE	FALSE	down-regulated
ENSDARG00000102144	eef1akmt2	14.5499	-3.91337	0.822269	1.372e-07	1.44179e-05	FALSE	FALSE	down-regulated
ENSDARG00000059212	ciao1	15.4611	-3.89726	1.06403	1.10305e-05	0.000451645	FALSE	FALSE	down-regulated
ENSDARG00000011570	pou6f1	13.0137	-3.877	1.29179	6.20683e-05	0.00169272	FALSE	FALSE	down-regulated
ENSDARG00000007092	xab2	29.1724	-3.86956	0.71731	5.65761e-09	1.26198e-06	FALSE	FALSE	down-regulated
ENSDARG00000092538	BX927394.1	5.77896	-3.86238	1.65077	0.000178693	0.00358988	FALSE	FALSE	down-regulated
ENSDARG00000076659	cdca7b	36.7235	-3.85354	0.732328	1.18173e-08	2.29363e-06	FALSE	FALSE	down-regulated
ENSDARG00000110007	dre-mir-430c-1	13.9587	-3.82097	1.58724	0.000178824	0.00358988	TRUE	FALSE	down-regulated
ENSDARG00000054060	pof1b	9.43178	-3.76627	0.974895	6.94453e-06	0.000319341	FALSE	FALSE	down-regulated
ENSDARG00000008237	sars1	29.1935	-3.73509	0.740911	4.37728e-08	6.17155e-06	FALSE	FALSE	down-regulated
ENSDARG00000102705	otud6b	16.7928	-3.72254	1.11764	3.67883e-05	0.00113311	FALSE	FALSE	down-regulated
ENSDARG00000011272	uqcc2	4.55353	-3.70243	1.50868	0.000208008	0.00402839	FALSE	FALSE	down-regulated
ENSDARG00000009886	rnf114	16.9679	-3.68784	0.765723	1.42543e-07	1.46917e-05	FALSE	FALSE	down-regulated
ENSDARG00000075072	rpap1	28.2931	-3.663	1.01331	1.80085e-05	0.000645412	FALSE	FALSE	down-regulated
ENSDARG00000076189	ccdc88b	6.69369	-3.66096	1.55841	0.000254459	0.00468336	FALSE	FALSE	down-regulated
ENSDARG00000034957	hddc2	6.09393	-3.62923	1.56714	0.000279429	0.00501931	FALSE	FALSE	down-regulated
ENSDARG00000102308	ttc39c	18.2722	-3.62315	1.00665	1.99422e-05	0.000697977	FALSE	FALSE	down-regulated
ENSDARG00000078441	ppip5k2	13.6436	-3.59985	1.04631	3.258e-05	0.00102403	FALSE	FALSE	down-regulated
ENSDARG00000053129	carhsp1	6.80851	-3.56167	1.25527	0.000139622	0.00300769	FALSE	FALSE	down-regulated
ENSDARG00000116026	dre-mir-430c-1	11.3624	-3.55929	1.53818	0.000316071	0.00550545	TRUE	FALSE	down-regulated
ENSDARG00000061738	2002-03-01	5.2547	-3.55795	1.34169	0.000195707	0.00384341	FALSE	FALSE	down-regulated
ENSDARG00000073910	cinp	11.3495	-3.53618	0.87848	5.29016e-06	0.000259218	FALSE	FALSE	down-regulated
ENSDARG00000071583	gtf3ab	52.5967	-3.53401	0.565783	5.58055e-11	2.69036e-08	FALSE	FALSE	down-regulated
ENSDARG00000007108	lipia	4.88565	-3.47553	1.42928	0.00031172	0.00543601	FALSE	FALSE	down-regulated
ENSDARG00000105690	zgc:194215	4.44643	-3.47125	1.34218	0.000248267	0.00460138	FALSE	FALSE	down-regulated
ENSDARG00000071087	slc35b4	28.5396	-3.46276	0.760442	6.49039e-07	4.90184e-05	FALSE	FALSE	down-regulated
ENSDARG00000016897	fbxo15	15.6705	-3.44378	1.04119	5.69454e-05	0.00159074	FALSE	FALSE	down-regulated
ENSDARG00000092061	NA	3.30622	-3.43552	1.59763	0.00046523	0.00724256	FALSE	FALSE	down-regulated
ENSDARG00000011466	afg1la	20.026	-3.42655	0.793251	1.88313e-06	0.000112125	FALSE	FALSE	down-regulated
ENSDARG00000105696	CABZ01021433.1	33.4607	-3.41851	0.766031	1.02788e-06	7.07912e-05	FALSE	FALSE	down-regulated
ENSDARG00000037507	kctd12b	13.5565	-3.4182	1.06143	7.3247e-05	0.00190605	FALSE	FALSE	down-regulated
ENSDARG00000062445	pias1b	26.8198	-3.40698	0.788213	1.90544e-06	0.000113003	FALSE	FALSE	down-regulated
ENSDARG00000026736	il11ra	3.31021	-3.39172	1.54027	0.00047567	0.0073439	FALSE	FALSE	down-regulated
ENSDARG00000095821	si:dkey-122a22.2	7.97246	-3.38996	1.11254	0.000113927	0.00260341	FALSE	FALSE	down-regulated
ENSDARG00000063419	NA	15.9151	-3.38077	0.679271	9.40368e-08	1.08106e-05	FALSE	FALSE	down-regulated
ENSDARG00000111458	wu:fi09b08	12.4621	-3.37289	1.29022	0.000272915	0.00492005	FALSE	FALSE	down-regulated
ENSDARG00000003904	sycp1	7.9641	-3.3705	1.54935	0.000507079	0.00771721	FALSE	FALSE	down-regulated
ENSDARG00000041068	got2a	10.9379	-3.3698	1.0166	6.11845e-05	0.0016778	FALSE	FALSE	down-regulated
ENSDARG00000009958	cbl	14.2423	-3.36691	0.81176	4.06948e-06	0.000207571	FALSE	FALSE	down-regulated
ENSDARG00000062968	sbf1	47.9265	-3.36549	0.821186	4.9402e-06	0.000244474	FALSE	FALSE	down-regulated
ENSDARG00000100420	tpcn2	15.3693	-3.36082	0.883158	1.43295e-05	0.000539434	FALSE	FALSE	down-regulated
ENSDARG00000101707	si:ch211-156b7.4	12.3925	-3.35907	1.14995	0.000155425	0.00325782	FALSE	FALSE	down-regulated
ENSDARG00000043938	lrrc57	7.60369	-3.34712	1.17124	0.000179599	0.0035932	FALSE	FALSE	down-regulated
ENSDARG00000056690	mtmr1a	15.3816	-3.34663	1.38622	0.000388967	0.00640549	FALSE	FALSE	down-regulated
ENSDARG00000075092	si:dkey-52l18.4	6.76308	-3.33709	1.19856	0.000210219	0.00405384	FALSE	FALSE	down-regulated
ENSDARG00000103922	bod1	12.9995	-3.33088	0.80975	4.85047e-06	0.000240831	FALSE	FALSE	down-regulated
ENSDARG00000003189	psmd1	18.0747	-3.31676	0.731372	8.39134e-07	5.97184e-05	FALSE	FALSE	down-regulated
ENSDARG00000016122	ptrhd1	3.82101	-3.31068	1.5166	0.000555019	0.00824528	FALSE	FALSE	down-regulated
ENSDARG00000077249	gmip	15.1938	-3.30116	1.13225	0.000168916	0.00348201	FALSE	FALSE	down-regulated
ENSDARG00000030608	rhogd	7.89387	-3.29595	1.3412	0.000392053	0.00642459	FALSE	FALSE	down-regulated
ENSDARG00000099532	ubl3a	3.86932	-3.28523	1.573	0.000638663	0.0092399	FALSE	FALSE	down-regulated
ENSDARG00000011783	stag2a	39.9123	-3.27243	0.702214	4.97001e-07	4.01497e-05	FALSE	FALSE	down-regulated
ENSDARG00000045360	flj11011l	12.7803	-3.26836	0.820377	8.48991e-06	0.000376504	FALSE	FALSE	down-regulated
ENSDARG00000033579	mtrf1	3.11957	-3.26514	1.61103	0.000698774	0.00993064	FALSE	FALSE	down-regulated
ENSDARG00000090598	pkp1a	4.80492	-3.26079	1.59831	0.000695972	0.009906	FALSE	FALSE	down-regulated
ENSDARG00000052617	raver1	104.638	-3.23968	0.641293	7.54318e-08	9.09136e-06	FALSE	FALSE	down-regulated
ENSDARG00000044484	cdc23	36.3131	-3.22102	0.712407	9.93801e-07	6.87609e-05	FALSE	FALSE	down-regulated
ENSDARG00000030479	hmgb1b	35.5141	-3.21777	1.01501	0.000104745	0.00244979	FALSE	FALSE	down-regulated
ENSDARG00000063574	mtg2	3.2873	-3.20538	1.52968	0.000723354	0.0102082	FALSE	FALSE	not DE
ENSDARG00000076801	arap3	12.8474	-3.19981	0.809916	1.03262e-05	0.000430171	FALSE	FALSE	down-regulated
ENSDARG00000077745	si:ch73-380l3.2	9.67707	-3.19852	0.984657	8.81503e-05	0.00216072	FALSE	FALSE	down-regulated
ENSDARG00000102114	ptdss1b	3.69669	-3.19231	1.74916	0.000902824	0.0120471	FALSE	FALSE	not DE
ENSDARG00000103404	uchl5	20.3263	-3.18166	0.797324	9.11258e-06	0.000395767	FALSE	FALSE	down-regulated
ENSDARG00000062630	dnah9l	9.29831	-3.18152	1.4947	0.000724388	0.0102132	FALSE	FALSE	not DE
ENSDARG00000105206	hmgcrb	31.5284	-3.16992	0.798187	9.89214e-06	0.000418805	FALSE	FALSE	down-regulated
ENSDARG00000091656	lsm8	9.21647	-3.16825	0.818437	1.41657e-05	0.000538358	FALSE	FALSE	down-regulated
ENSDARG00000100260	them6	6.72722	-3.15837	1.01217	0.000125867	0.00280758	FALSE	FALSE	down-regulated
ENSDARG00000016963	slc16a1a	8.80759	-3.15613	1.22064	0.000380356	0.00630202	FALSE	FALSE	down-regulated
ENSDARG00000069409	gkup	15.2248	-3.1442	0.778333	7.89504e-06	0.000355395	FALSE	FALSE	down-regulated
ENSDARG00000013928	plekhb2	9.83738	-3.14058	0.941252	7.45615e-05	0.00192854	FALSE	FALSE	down-regulated
ENSDARG00000058154	znf385c	4.53836	-3.13514	1.33266	0.000573451	0.00846861	FALSE	FALSE	down-regulated
ENSDARG00000068967	zgc:153372	6.04782	-3.12226	1.29108	0.000526233	0.00790945	FALSE	FALSE	down-regulated
ENSDARG00000100075	abcg2a	6.87802	-3.11961	1.15924	0.000327153	0.00562635	FALSE	FALSE	down-regulated
ENSDARG00000101369	CABZ01090890.1	4.29251	-3.11902	1.49466	0.000836333	0.0113834	FALSE	FALSE	not DE
ENSDARG00000063049	thtpa	9.37855	-3.11473	0.873791	4.02748e-05	0.00121352	FALSE	FALSE	down-regulated
ENSDARG00000074074	rnf26	27.2981	-3.10537	0.5773	1.52924e-08	2.85682e-06	FALSE	FALSE	down-regulated
ENSDARG00000003320	fam91a1	10.1609	-3.0982	0.925366	7.55009e-05	0.00194545	FALSE	FALSE	down-regulated
ENSDARG00000024874	dock4b	35.7339	-3.09571	0.649865	3.69056e-07	3.16985e-05	FALSE	FALSE	down-regulated
ENSDARG00000027154	tpd52l2a	27.0407	-3.09429	0.758409	7.13614e-06	0.000327146	FALSE	FALSE	down-regulated
ENSDARG00000078059	nudcd2	6.97425	-3.08346	1.20222	0.000430345	0.00687127	FALSE	FALSE	down-regulated
ENSDARG00000063522	bbs4	7.02293	-3.07855	1.68275	0.00111474	0.0139999	FALSE	FALSE	not DE
ENSDARG00000098911	zgc:153293	15.5111	-3.07821	0.696068	1.79241e-06	0.000108015	FALSE	FALSE	down-regulated
ENSDARG00000042620	gstr	14.2006	-3.05479	0.780716	1.3734e-05	0.000529007	FALSE	FALSE	down-regulated
ENSDARG00000099236	2010-09-01	14.3054	-3.04353	0.829052	3.11631e-05	0.000986722	FALSE	FALSE	down-regulated
ENSDARG00000077364	mapk9	15.3869	-3.02935	1.10475	0.000327127	0.00562635	FALSE	FALSE	down-regulated
ENSDARG00000067801	CABZ01064472.1	4.40036	-3.02611	1.71134	0.00126292	0.0153699	FALSE	FALSE	not DE
ENSDARG00000029639	tomm70a	38.2431	-3.02164	0.532172	3.08192e-09	8.08059e-07	FALSE	FALSE	down-regulated
ENSDARG00000098174	NA	6.6371	-3.01768	1.40189	0.00089335	0.0119527	FALSE	FALSE	not DE
ENSDARG00000022978	tmpob	57.9467	-2.9981	0.626992	3.74019e-07	3.19412e-05	FALSE	FALSE	down-regulated
ENSDARG00000075697	si:ch73-380l3.2	7.88616	-2.98892	1.65805	0.00132874	0.0159192	FALSE	FALSE	not DE
ENSDARG00000037628	trpt1	8.36199	-2.98607	0.911934	0.000102053	0.00240944	FALSE	FALSE	down-regulated
ENSDARG00000104768	akap17a	56.245	-2.98594	0.623203	3.61544e-07	3.12328e-05	FALSE	FALSE	down-regulated
ENSDARG00000089967	si:ch211-59o9.10	69.0604	-2.98474	0.629163	4.54274e-07	3.73029e-05	FALSE	FALSE	down-regulated
ENSDARG00000073923	adck2	24.9118	-2.98206	0.656351	1.15592e-06	7.71005e-05	FALSE	FALSE	down-regulated
ENSDARG00000074465	vps13c	27.7626	-2.97294	0.833374	4.57783e-05	0.00134676	FALSE	FALSE	down-regulated
ENSDARG00000014239	esyt1b	29.0271	-2.97278	1.24042	0.000653592	0.00941034	FALSE	FALSE	down-regulated
ENSDARG00000061062	nemp2	31.6814	-2.96888	0.533313	6.1517e-09	1.35202e-06	FALSE	FALSE	down-regulated
ENSDARG00000039729	asap1b	53.3019	-2.95853	0.721911	7.60554e-06	0.000345486	FALSE	FALSE	down-regulated
ENSDARG00000018397	hpca	10.3113	-2.95257	1.12022	0.000435591	0.00691808	FALSE	FALSE	down-regulated
ENSDARG00000006678	pth2ra	3.2095	-2.94701	1.62563	0.0014201	0.0167377	FALSE	FALSE	not DE
ENSDARG00000069175	vps4b	30.8196	-2.94479	0.594527	1.69585e-07	1.6565e-05	FALSE	FALSE	down-regulated
ENSDARG00000027491	uros	6.67512	-2.94161	1.31074	0.000864553	0.0116508	FALSE	FALSE	not DE
ENSDARG00000043357	tbl2	30.132	-2.93657	0.671255	2.53222e-06	0.000140602	FALSE	FALSE	down-regulated
ENSDARG00000076437	zgc:163143	18.2576	-2.91694	0.601845	2.95668e-07	2.64596e-05	FALSE	FALSE	down-regulated
ENSDARG00000038917	rad50	9.77678	-2.91278	1.05621	0.000356285	0.00599626	FALSE	FALSE	down-regulated
ENSDARG00000007955	iars1	27.1258	-2.91024	0.65591	1.98634e-06	0.000115509	FALSE	FALSE	down-regulated
ENSDARG00000102800	CABZ01081752.2	22.7734	-2.90608	0.78639	3.27379e-05	0.00102403	FALSE	FALSE	down-regulated
ENSDARG00000041609	adarb1a	13.3601	-2.89297	0.990446	0.000257211	0.00470915	FALSE	FALSE	down-regulated
ENSDARG00000038938	itprid2	19.0676	-2.88887	0.7937	3.95789e-05	0.00119738	FALSE	FALSE	down-regulated
ENSDARG00000019572	taf7	18.988	-2.88835	1.08683	0.00044511	0.00703807	FALSE	FALSE	down-regulated
ENSDARG00000015937	kptn	11.4534	-2.88598	1.02122	0.000317259	0.00551972	FALSE	FALSE	down-regulated
ENSDARG00000005425	wdfy1	4.49302	-2.88019	1.52585	0.00148549	0.0172873	FALSE	FALSE	not DE
ENSDARG00000032769	slc38a9	24.1573	-2.87649	0.97966	0.000252362	0.00465116	FALSE	FALSE	down-regulated
ENSDARG00000055279	b3gat1b	3.74675	-2.87623	1.64827	0.00167393	0.018838	FALSE	FALSE	not DE
ENSDARG00000111350	BX324177.11	2.78529	-2.87501	1.78383	0.00174388	0.0193628	FALSE	FALSE	not DE
ENSDARG00000077839	dhx30	25.8905	-2.8702	0.7107	1.03333e-05	0.000430171	FALSE	FALSE	down-regulated
ENSDARG00000031198	hmg20a	29.8539	-2.86496	0.730243	1.57835e-05	0.00058243	FALSE	FALSE	down-regulated
ENSDARG00000052073	blcap	62.0785	-2.86178	0.567925	1.18921e-07	1.28788e-05	FALSE	FALSE	down-regulated
ENSDARG00000051986	ndufs8a	30.888	-2.85493	0.541205	3.46029e-08	5.33134e-06	FALSE	FALSE	down-regulated
ENSDARG00000114311	dre-mir-430b-9	56.26	-2.84985	2.36291	NA	NA	TRUE	FALSE	not DE
ENSDARG00000008491	si:ch211-107o10.3	10.4685	-2.8469	1.07515	0.00047175	0.00729967	FALSE	FALSE	down-regulated
ENSDARG00000039974	rai14	30.8297	-2.84635	0.721932	1.49716e-05	0.000559375	FALSE	FALSE	down-regulated
ENSDARG00000068030	si:cabz01007802.1	2.59768	-2.83068	1.55778	0.00171237	NA	FALSE	FALSE	not DE
ENSDARG00000113737	LO018287.1	2.74341	-2.82989	1.54751	0.00169687	0.0189818	FALSE	FALSE	not DE
ENSDARG00000004502	rcor3	8.46604	-2.82717	0.876564	0.000132863	0.00290723	FALSE	FALSE	down-regulated
ENSDARG00000009170	ctr9	39.9324	-2.81604	0.544517	6.23278e-08	7.89398e-06	FALSE	FALSE	down-regulated
ENSDARG00000055548	npat	46.1609	-2.8121	0.766436	3.85219e-05	0.00117732	FALSE	FALSE	down-regulated
ENSDARG00000113089	dre-mir-430b-10	15.9968	-2.80723	1.85849	0.0019592	0.021233	TRUE	FALSE	not DE
ENSDARG00000061185	nat15	8.73603	-2.79129	1.05791	0.000505457	0.00770037	FALSE	FALSE	down-regulated
ENSDARG00000102375	si:ch211-204c21.1	12.3087	-2.79113	0.828251	9.36679e-05	0.00225421	FALSE	FALSE	down-regulated
ENSDARG00000070644	ttpal	15.9403	-2.7908	0.806064	7.25548e-05	0.00189568	FALSE	FALSE	down-regulated
ENSDARG00000060661	klf8	18.9196	-2.79068	1.27266	0.00111568	0.0139999	FALSE	FALSE	not DE
ENSDARG00000040156	grm4	10.3377	-2.78066	1.03436	0.000462167	0.00721744	FALSE	FALSE	down-regulated
ENSDARG00000045515	kin	19.5147	-2.77943	0.779846	5.44757e-05	0.00153034	FALSE	FALSE	down-regulated
ENSDARG00000010571	ezh2	135.79	-2.77672	0.549177	1.17959e-07	1.28788e-05	FALSE	FALSE	down-regulated
ENSDARG00000070607	mrpl36	18.4673	-2.77181	0.679036	9.55161e-06	0.000409023	FALSE	FALSE	down-regulated
ENSDARG00000076889	ralgapa1	25.396	-2.77148	0.712951	1.93657e-05	0.000684208	FALSE	FALSE	down-regulated
ENSDARG00000010279	scamp2	17.4603	-2.76932	0.807234	8.06312e-05	0.00203553	FALSE	FALSE	down-regulated
ENSDARG00000098904	pex1	16.5306	-2.76415	1.23095	0.00105464	0.0133913	FALSE	FALSE	not DE
ENSDARG00000042724	supt5h	89.6266	-2.75947	0.476569	2.05402e-09	5.77223e-07	FALSE	FALSE	down-regulated
ENSDARG00000068478	gpx4a	5.86082	-2.75591	1.44668	0.00174195	0.0193585	FALSE	FALSE	not DE
ENSDARG00000095883	BX001026.1	4.65771	-2.73392	1.5865	0.00215539	0.0227327	FALSE	FALSE	not DE
ENSDARG00000022176	NA	3.8665	-2.73248	1.48832	0.00194612	0.0211371	FALSE	FALSE	not DE
ENSDARG00000022652	psmf1	10.3043	-2.72827	0.844505	0.000141573	0.00303124	FALSE	FALSE	down-regulated
ENSDARG00000038881	acaa2	8.02733	-2.72715	0.881253	0.000198039	0.00388412	FALSE	FALSE	down-regulated
ENSDARG00000105071	nos1apa	11.1717	-2.72207	1.03838	0.000554808	0.00824528	FALSE	FALSE	down-regulated
ENSDARG00000114552	siva1	23.7563	-2.71933	0.750595	4.77638e-05	0.00139148	FALSE	FALSE	down-regulated
ENSDARG00000037392	med19a	15.2376	-2.71129	1.12252	0.000827261	0.0113048	FALSE	FALSE	not DE
ENSDARG00000098867	NA	36.4285	-2.70796	0.828608	0.00013055	0.00288621	FALSE	FALSE	down-regulated
ENSDARG00000099730	pkma	19.6936	-2.69616	0.834373	0.000144653	0.00307079	FALSE	FALSE	down-regulated
ENSDARG00000025332	rbm28	63.5774	-2.69145	0.653618	8.89384e-06	0.00038979	FALSE	FALSE	down-regulated
ENSDARG00000117502	AL953875.1	5.04829	-2.69128	1.47168	0.00207773	0.0220224	FALSE	FALSE	not DE
ENSDARG00000102883	sptbn1	94.8103	-2.68763	0.585167	1.21135e-06	7.92938e-05	FALSE	FALSE	down-regulated
ENSDARG00000016463	trappc6b	17.2642	-2.68512	1.23678	0.00129222	0.0156122	FALSE	FALSE	not DE
ENSDARG00000099439	serp1	41.6536	-2.67662	0.604833	2.56938e-06	0.000141695	FALSE	FALSE	down-regulated
ENSDARG00000098211	wrn	23.3443	-2.67251	0.864112	0.000206999	0.00401766	FALSE	FALSE	down-regulated
ENSDARG00000099923	zgc:154054	6.074	-2.66807	1.36109	0.0018122	0.020032	FALSE	FALSE	not DE
ENSDARG00000101985	socs9	10.0783	-2.6644	0.976775	0.000468687	0.00727366	FALSE	FALSE	down-regulated
ENSDARG00000089511	si:ch73-78o10.1	5.31739	-2.66392	1.2901	0.00156225	0.017946	FALSE	FALSE	not DE
ENSDARG00000003544	adarb1b	6.71309	-2.66321	1.29602	0.0015874	0.0180903	FALSE	FALSE	not DE
ENSDARG00000105097	BX324177.6	2.59042	-2.66263	1.81043	0.00262691	NA	FALSE	FALSE	not DE
ENSDARG00000058068	tnfsf10l4	4.80314	-2.65598	1.36418	0.00187253	0.0205621	FALSE	FALSE	not DE
ENSDARG00000018491	pdia4	73.5039	-2.6481	0.783057	0.000100729	0.00238573	FALSE	FALSE	down-regulated
ENSDARG00000076673	dspb	18.1674	-2.64627	0.791272	0.000111569	0.00257603	FALSE	FALSE	down-regulated
ENSDARG00000019842	cnot3b	18.0885	-2.63457	0.817797	0.00015478	0.00324886	FALSE	FALSE	down-regulated
ENSDARG00000017037	ikbkg	29.3459	-2.63086	0.693611	2.96394e-05	0.000952603	FALSE	FALSE	down-regulated
ENSDARG00000008541	chia.4	14.9269	-2.62293	0.910658	0.000348855	0.00590445	FALSE	FALSE	down-regulated
ENSDARG00000017901	tln2a	25.4887	-2.62161	0.764649	9.01505e-05	0.00219788	FALSE	FALSE	down-regulated
ENSDARG00000029944	parpbp	19.1789	-2.61701	0.60675	4.32726e-06	0.000219223	FALSE	FALSE	down-regulated
ENSDARG00000103519	adamts1	2.76111	-2.61194	1.59182	0.00278302	0.0274468	FALSE	FALSE	not DE
ENSDARG00000019556	clcn7	16.1448	-2.60449	0.793553	0.000135165	0.00293185	FALSE	FALSE	down-regulated
ENSDARG00000063882	cox19	2.57859	-2.59594	1.73991	0.00302372	NA	FALSE	FALSE	not DE
ENSDARG00000045398	mtrr	21.3295	-2.5933	1.10157	0.0010241	0.0130863	FALSE	FALSE	not DE
ENSDARG00000001930	klhl15	51.6134	-2.58544	0.820731	0.000190963	0.00377006	FALSE	FALSE	down-regulated
ENSDARG00000074617	wfs1b	21.8132	-2.58401	0.935463	0.000462129	0.00721744	FALSE	FALSE	down-regulated
ENSDARG00000096877	CR759918.1	6.72744	-2.58299	1.16104	0.00130103	0.0156679	FALSE	FALSE	not DE
ENSDARG00000077400	rbm10	38.4927	-2.57907	0.637616	1.27242e-05	0.000501132	FALSE	FALSE	down-regulated
ENSDARG00000076179	ngef	12.7154	-2.57724	0.944296	0.000497626	0.00760432	FALSE	FALSE	down-regulated
ENSDARG00000019438	rnf13	12.624	-2.576	0.857813	0.000272867	0.00492005	FALSE	FALSE	down-regulated
ENSDARG00000053405	sord	5.7827	-2.572	1.03585	0.000818192	0.0112348	FALSE	FALSE	not DE
ENSDARG00000095754	si:dkey-234h16.7	9.77768	-2.5645	1.17089	0.00140372	0.0165708	FALSE	FALSE	not DE
ENSDARG00000053950	lin37	14.4383	-2.56369	0.91639	0.000434576	0.00691106	FALSE	FALSE	down-regulated
ENSDARG00000098766	pcxa	20.048	-2.55929	0.850428	0.000271695	0.00491583	FALSE	FALSE	down-regulated
ENSDARG00000076476	zgc:173770	17.1814	-2.55039	0.881471	0.000355655	0.00599241	FALSE	FALSE	down-regulated
ENSDARG00000021110	poc1b	23.8467	-2.53297	0.781612	0.000157174	0.00328527	FALSE	FALSE	down-regulated
ENSDARG00000076309	mxra5b	57.8864	-2.53133	0.897808	0.000423329	0.00680582	FALSE	FALSE	down-regulated
ENSDARG00000038154	isca2	3.25532	-2.52814	1.71254	0.00344812	0.0315374	FALSE	FALSE	not DE
ENSDARG00000094977	si:ch211-156j22.4	33.7942	-2.52735	0.560873	2.0316e-06	0.000116778	FALSE	FALSE	down-regulated
ENSDARG00000006848	parp9	6.93533	-2.52581	1.64615	0.0034126	0.0313469	FALSE	FALSE	not DE
ENSDARG00000079467	si:ch73-15b2.5	20.8468	-2.52423	0.760847	0.000129344	0.00286802	FALSE	FALSE	down-regulated
ENSDARG00000087897	macroh2a2	4.0985	-2.52173	1.5548	0.00324944	0.0303781	FALSE	FALSE	not DE
ENSDARG00000088258	CABZ01038494.1	16.3516	-2.51761	0.736085	9.83845e-05	0.00234881	FALSE	FALSE	down-regulated
ENSDARG00000043928	gpn1	4.54786	-2.51725	1.16401	0.00153424	0.0176923	FALSE	FALSE	not DE
ENSDARG00000032264	mybl2b	35.3192	-2.51211	0.65665	2.87471e-05	0.000933967	FALSE	FALSE	down-regulated
ENSDARG00000103095	tbk1	2.50643	-2.50335	1.53375	0.00331003	NA	FALSE	FALSE	not DE
ENSDARG00000103748	ovca2	2.05488	-2.50129	1.71733	0.00363286	NA	FALSE	FALSE	not DE
ENSDARG00000009607	ccnc	38.8484	-2.5004	0.56069	2.54016e-06	0.000140602	FALSE	FALSE	down-regulated
ENSDARG00000075766	sccpdha.1	4.91375	-2.49281	1.55356	0.00344312	0.0315303	FALSE	FALSE	not DE
ENSDARG00000076988	znf839	96.1375	-2.4917	0.671603	4.23658e-05	0.00125986	FALSE	FALSE	down-regulated
ENSDARG00000022970	tm9sf1	20.4096	-2.48775	0.616699	1.40735e-05	0.000536554	FALSE	FALSE	down-regulated
ENSDARG00000117760	CU929144.1	10.9749	-2.48735	1.13409	0.00149078	0.0172873	FALSE	FALSE	not DE
ENSDARG00000095295	si:rp71-36a1.1	6.4404	-2.48599	1.1545	0.00160085	0.0181516	FALSE	FALSE	not DE
ENSDARG00000062765	nsd3	37.5807	-2.48567	1.07351	0.00119666	0.0146711	FALSE	FALSE	not DE
ENSDARG00000077299	yars2	5.27822	-2.48237	1.10362	0.00135397	0.0160979	FALSE	FALSE	not DE
ENSDARG00000059460	sbf2	37.7362	-2.47638	0.789898	0.000211392	0.00406231	FALSE	FALSE	down-regulated
ENSDARG00000058978	zgc:113423	14.4113	-2.47608	1.16466	0.00169236	0.0189597	FALSE	FALSE	not DE
ENSDARG00000078430	tiam1a	24.8212	-2.46917	1.03636	0.00106806	0.0135158	FALSE	FALSE	not DE
ENSDARG00000057644	adam8b	8.64634	-2.46331	0.998905	0.000913349	0.0121226	FALSE	FALSE	not DE
ENSDARG00000001767	slc29a2	13.0578	-2.46136	0.740756	0.000132153	0.00289815	FALSE	FALSE	down-regulated
ENSDARG00000076241	txlnbb	7.18358	-2.45812	1.14908	0.00167878	0.01885	FALSE	FALSE	not DE
ENSDARG00000010255	bin2b	12.564	-2.45789	1.15723	0.00172437	0.0192462	FALSE	FALSE	not DE
ENSDARG00000092305	poldip2	29.8759	-2.45566	0.656703	3.93946e-05	0.00119665	FALSE	FALSE	down-regulated
ENSDARG00000096097	si:dkeyp-98a7.4	8.19171	-2.45527	1.78209	0.00392025	0.0343424	FALSE	FALSE	not DE
ENSDARG00000113618	dre-mir-430a-16	10.3119	-2.44973	1.82257	0.0038859	0.0341215	TRUE	FALSE	not DE
ENSDARG00000052917	si:ch211-202f3.3	32.0853	-2.44851	1.73625	NA	NA	FALSE	FALSE	not DE
ENSDARG00000104906	mtr	14.8511	-2.44482	0.810422	0.000285422	0.00508419	FALSE	FALSE	down-regulated
ENSDARG00000079468	rhobtb1	3.21251	-2.43851	1.54851	0.00382804	0.0338121	FALSE	FALSE	not DE
ENSDARG00000073872	tpst1	21.0947	-2.43626	0.641127	3.27139e-05	0.00102403	FALSE	FALSE	down-regulated
ENSDARG00000068152	malt3	5.02328	-2.43608	1.42756	0.00334441	0.0309871	FALSE	FALSE	not DE
ENSDARG00000056211	ogfod2	1.79493	-2.43591	1.57142	0.00391786	NA	FALSE	FALSE	not DE
ENSDARG00000041140	ddb2	6.64661	-2.43396	0.997715	0.000980361	0.0127404	FALSE	FALSE	not DE
ENSDARG00000101791	kyat3	8.80744	-2.42629	1.1782	0.00197871	0.0213964	FALSE	FALSE	not DE
ENSDARG00000100729	tln1	9.45997	-2.42333	0.964219	0.000853773	0.0115576	FALSE	FALSE	not DE
ENSDARG00000077405	psip1b	143.347	-2.41927	0.521637	1.21501e-06	7.92938e-05	FALSE	FALSE	down-regulated
ENSDARG00000061692	yjefn3	4.52759	-2.41688	1.41056	0.0033933	0.0312079	FALSE	FALSE	not DE
ENSDARG00000098916	krit1	38.5619	-2.41687	0.763958	0.000203259	0.0039605	FALSE	FALSE	down-regulated
ENSDARG00000058148	dnajc7	48.4276	-2.41387	0.541484	2.71548e-06	0.000147574	FALSE	FALSE	down-regulated
ENSDARG00000102556	nfat5b	3.59245	-2.41147	1.50722	0.00389006	0.0341379	FALSE	FALSE	not DE
ENSDARG00000097580	BX663519.1	9.75942	-2.40923	0.977765	0.000949293	0.0124122	FALSE	FALSE	not DE
ENSDARG00000052010	ciao2b	23.1623	-2.40174	0.689993	8.83141e-05	0.00216072	FALSE	FALSE	down-regulated
ENSDARG00000059304	chchd2	4.91256	-2.4017	1.42101	0.00355911	0.0322369	FALSE	FALSE	not DE
ENSDARG00000061421	NA	15.1748	-2.39745	0.780488	0.000256684	0.00470692	FALSE	FALSE	down-regulated
ENSDARG00000030803	NA	10.2958	-2.38992	1.47724	0.00393212	0.034386	FALSE	FALSE	not DE
ENSDARG00000074111	bcdin3d	11.2741	-2.38801	0.843306	0.000447222	0.00704292	FALSE	FALSE	down-regulated
ENSDARG00000055722	bco2a	11.9852	-2.38795	1.13149	0.00186647	0.0205341	FALSE	FALSE	not DE
ENSDARG00000102885	rsu1	3.65843	-2.38155	1.568	0.00435892	0.037098	FALSE	FALSE	not DE
ENSDARG00000006859	nkain1	13.2543	-2.37965	1.09172	0.00165812	0.0186883	FALSE	FALSE	not DE
ENSDARG00000032430	ppp2r1bb	30.1891	-2.37716	0.644874	4.85264e-05	0.00140548	FALSE	FALSE	down-regulated
ENSDARG00000045563	washc3	12.174	-2.37591	0.875888	0.00058218	0.00858056	FALSE	FALSE	down-regulated
ENSDARG00000023323	ywhaqb	23.8741	-2.37335	0.730826	0.000167944	0.00346674	FALSE	FALSE	down-regulated
ENSDARG00000074760	ttc7a	7.31007	-2.37127	1.46515	0.00402642	0.0350761	FALSE	FALSE	not DE
ENSDARG00000115036	BX469912.15	9.90638	-2.37057	1.14244	0.00201355	0.0215872	FALSE	FALSE	not DE
ENSDARG00000102902	strn4	13.0084	-2.3695	1.19677	0.00237481	0.0244938	FALSE	FALSE	not DE
ENSDARG00000071272	ncoa6	88.9937	-2.36827	0.512505	1.35846e-06	8.71336e-05	FALSE	FALSE	down-regulated
ENSDARG00000005972	ric8b	9.76502	-2.36738	0.938093	0.000864233	0.0116508	FALSE	FALSE	not DE
ENSDARG00000076602	prss16	4.26801	-2.3654	1.37949	0.00359548	0.0323798	FALSE	FALSE	not DE
ENSDARG00000035167	mrpl48	11.4898	-2.36436	0.862708	0.000551631	0.00823589	FALSE	FALSE	down-regulated
ENSDARG00000061862	myo18ab	35.4361	-2.36031	0.776159	0.000281043	0.0050362	FALSE	FALSE	down-regulated
ENSDARG00000105712	CU467646.8	36.6522	-2.36023	0.671473	8.16631e-05	0.0020581	FALSE	FALSE	down-regulated
ENSDARG00000017929	ncoa2	21.1557	-2.3571	0.575711	1.21543e-05	0.000492265	FALSE	FALSE	down-regulated
ENSDARG00000026753	grik4	2.33763	-2.34645	1.60273	0.00477376	NA	FALSE	FALSE	not DE
ENSDARG00000076995	sharpin	21.9229	-2.33076	0.805039	0.000398972	0.00650233	FALSE	FALSE	down-regulated
ENSDARG00000037410	med28	13.0865	-2.32918	0.747768	0.000238574	0.00446803	FALSE	FALSE	down-regulated
ENSDARG00000061081	arpp21	11.303	-2.32772	0.933796	0.000939746	0.0123414	FALSE	FALSE	not DE
ENSDARG00000099245	CABZ01081752.1	27.5825	-2.32692	1.56049	0.00483617	0.0398321	FALSE	FALSE	not DE
ENSDARG00000100742	reep5	6.91841	-2.32635	1.03017	0.00148536	0.0172873	FALSE	FALSE	not DE
ENSDARG00000036076	heatr3	5.83655	-2.32373	1.18861	0.00257246	0.0259729	FALSE	FALSE	not DE
ENSDARG00000104280	bnip1b	33.1828	-2.32056	0.488455	7.68063e-07	5.59937e-05	FALSE	FALSE	down-regulated
ENSDARG00000009557	wrap73	11.7028	-2.31826	0.858883	0.000616398	0.00899617	FALSE	FALSE	down-regulated
ENSDARG00000055443	zcchc7	10.8822	-2.31559	0.96435	0.00113471	0.0141673	FALSE	FALSE	not DE
ENSDARG00000100031	NA	5.40478	-2.30716	1.58729	0.00511665	0.0414238	FALSE	FALSE	not DE
ENSDARG00000041533	ccdc130	34.3121	-2.30709	0.704919	0.0001618	0.00336744	FALSE	FALSE	down-regulated
ENSDARG00000071450	tdrd5	8.86298	-2.30474	0.792495	0.000391817	0.00642459	FALSE	FALSE	down-regulated
ENSDARG00000004131	rttn	14.7241	-2.3038	0.983452	0.00128081	0.0154993	FALSE	FALSE	not DE
ENSDARG00000029609	macrod1	4.13859	-2.29935	1.45187	0.00459147	0.038381	FALSE	FALSE	not DE
ENSDARG00000096947	CR545469.1	1.63091	-2.29433	1.64476	0.00536966	NA	FALSE	FALSE	not DE
ENSDARG00000009949	fndc4b	5.84978	-2.29347	1.21873	0.00298401	0.0287512	FALSE	FALSE	not DE
ENSDARG00000098438	slc6a6b	6.79312	-2.2899	1.05786	0.00181123	0.020032	FALSE	FALSE	not DE
ENSDARG00000099437	si:ch1073-268j14.1	5.50728	-2.28794	1.21864	0.00302004	0.0289324	FALSE	FALSE	not DE
ENSDARG00000054978	kifc3	17.4796	-2.27926	1.13403	0.00241826	0.024771	FALSE	FALSE	not DE
ENSDARG00000088440	ssh2a	34.0092	-2.27227	0.543493	9.13615e-06	0.000395767	FALSE	FALSE	down-regulated
ENSDARG00000060496	cacna1ha	25.3045	-2.26928	1.10735	0.00226895	0.023581	FALSE	FALSE	not DE
ENSDARG00000028333	nitr9	3.07548	-2.26385	1.56263	0.00549133	0.0438397	FALSE	FALSE	not DE
ENSDARG00000069432	plscr3b	19.1747	-2.26332	0.717865	0.000222956	0.00426097	FALSE	FALSE	down-regulated
ENSDARG00000044914	suclg2	18.515	-2.25704	0.989272	0.00147958	0.0172785	FALSE	FALSE	not DE
ENSDARG00000056656	tspan18a	5.08202	-2.25139	1.5583	0.00561244	0.0445685	FALSE	FALSE	not DE
ENSDARG00000014208	zgc:55413	79.3418	-2.24766	0.437773	1.20226e-07	1.29264e-05	FALSE	FALSE	down-regulated
ENSDARG00000078401	larp4aa	28.2072	-2.24588	0.662984	0.000122016	0.00275043	FALSE	FALSE	down-regulated
ENSDARG00000006192	gatad2ab	28.0017	-2.24051	0.601917	4.59199e-05	0.00134828	FALSE	FALSE	down-regulated
ENSDARG00000031075	cadm1a	3.83626	-2.23891	1.53633	0.00566152	0.0448154	FALSE	FALSE	not DE
ENSDARG00000097346	ten1	3.11189	-2.23483	1.80321	0.00578158	0.0454059	FALSE	FALSE	not DE
ENSDARG00000031637	pan3	46.3044	-2.23208	0.522743	6.56818e-06	0.000305799	FALSE	FALSE	down-regulated
ENSDARG00000075334	arhgap32a	21.9899	-2.23197	1.0445	0.00197686	0.0213934	FALSE	FALSE	not DE
ENSDARG00000012642	si:ch211-266d19.4	50.9605	-2.2274	0.708179	0.000229999	0.00435657	FALSE	FALSE	down-regulated
ENSDARG00000004537	kmt2a	115.816	-2.22326	0.627532	7.94482e-05	0.00201931	FALSE	FALSE	down-regulated
ENSDARG00000054754	hs6st1a	3.28052	-2.21848	1.55563	0.00598025	0.0465252	FALSE	FALSE	not DE
ENSDARG00000078917	zgc:195245	58.6997	-2.21578	1.33913	0.00459185	0.038381	FALSE	FALSE	not DE
ENSDARG00000013892	sorl1	19.0123	-2.21213	1.20291	0.00342718	0.0314364	FALSE	FALSE	not DE
ENSDARG00000004177	fam169ab	13.209	-2.2118	0.803947	0.000576107	0.00849942	FALSE	FALSE	down-regulated
ENSDARG00000099154	CABZ01032488.1	13.0115	-2.21047	0.729372	0.000305286	0.00536764	FALSE	FALSE	down-regulated
ENSDARG00000063361	si:ch211-1e14.1	7.19906	-2.20793	1.21393	0.00355866	0.0322369	FALSE	FALSE	not DE
ENSDARG00000045352	cst14a.2	5.47512	-2.20767	1.0699	0.00230082	0.023837	FALSE	FALSE	not DE
ENSDARG00000023443	tjp2b	9.03624	-2.19741	0.953523	0.00145884	0.017097	FALSE	FALSE	not DE
ENSDARG00000078653	ralbp1	14.7299	-2.19163	0.871762	0.00095935	0.0125218	FALSE	FALSE	not DE
ENSDARG00000090301	usp48	28.1675	-2.19103	0.684777	0.000203004	0.0039605	FALSE	FALSE	down-regulated
ENSDARG00000071333	si:ch211-212d10.2	5.70822	-2.19004	1.178	0.00336646	0.0310727	FALSE	FALSE	not DE
ENSDARG00000016532	suco	26.4848	-2.18984	0.536321	1.36779e-05	0.000528243	FALSE	FALSE	down-regulated
ENSDARG00000063089	ccm2l	4.99862	-2.18661	1.30824	0.00460682	0.0384846	FALSE	FALSE	not DE
ENSDARG00000033179	tmem243b	6.10686	-2.18557	1.19414	0.00355147	0.0322068	FALSE	FALSE	not DE
ENSDARG00000020794	neurod6b	3.27208	-2.18349	1.69088	0.00665112	0.0502533	FALSE	FALSE	not DE
ENSDARG00000106684	AL929192.1	4.84319	-2.18158	1.61358	0.00661885	0.0500601	FALSE	FALSE	not DE
ENSDARG00000003200	foxm1	50.2454	-2.1801	0.604044	6.62113e-05	0.00177569	FALSE	FALSE	down-regulated
ENSDARG00000045513	taf3	21.6409	-2.17894	0.770355	0.000491149	0.00753616	FALSE	FALSE	down-regulated
ENSDARG00000004034	arhgdig	12.2534	-2.17586	1.23957	0.00406401	0.0352446	FALSE	FALSE	not DE
ENSDARG00000103132	dnaaf2	2.77606	-2.17112	1.65376	0.00681062	0.0510199	FALSE	FALSE	not DE
ENSDARG00000104682	tpm2	15.8718	-2.16274	0.816327	0.00073007	0.0102739	FALSE	FALSE	not DE
ENSDARG00000075140	NA	2.46296	-2.16258	1.51487	0.0064795	NA	FALSE	FALSE	not DE
ENSDARG00000052954	rab25b	4.30748	-2.15769	1.32906	0.00509613	0.0413248	FALSE	FALSE	not DE
ENSDARG00000044807	dck	3.75436	-2.15655	1.27448	0.00458301	0.038381	FALSE	FALSE	not DE
ENSDARG00000040700	nab1b	2.89729	-2.15542	1.59783	0.0069236	0.0515818	FALSE	FALSE	not DE
ENSDARG00000059510	coq2	4.95942	-2.15511	1.45522	0.00619252	0.0476679	FALSE	FALSE	not DE
ENSDARG00000091950	si:dkeyp-4c7.3	7.81646	-2.15337	1.23956	0.00426736	0.0366317	FALSE	FALSE	not DE
ENSDARG00000030038	NA	12.5594	-2.15324	0.668683	0.00019466	0.00382788	FALSE	FALSE	down-regulated
ENSDARG00000036781	si:dkey-170l10.1	6.81676	-2.15254	1.14244	0.00330751	0.0307214	FALSE	FALSE	not DE
ENSDARG00000105321	aspscr1	33.2628	-2.15223	0.7499	0.000450898	0.00708587	FALSE	FALSE	down-regulated
ENSDARG00000116833	CABZ01077220.3	3.35504	-2.14989	1.64383	0.00708339	0.0525105	FALSE	FALSE	not DE
ENSDARG00000052379	ccdc22	34.3323	-2.1447	0.816964	0.000773243	0.0107399	FALSE	FALSE	not DE
ENSDARG00000021112	c1d	15.8061	-2.13103	0.677299	0.000235534	0.00442744	FALSE	FALSE	down-regulated
ENSDARG00000069673	chid1	6.57076	-2.12998	1.12866	0.00333937	0.0309596	FALSE	FALSE	not DE
ENSDARG00000057929	naf1	19.1382	-2.12819	0.714556	0.000353443	0.00596859	FALSE	FALSE	down-regulated
ENSDARG00000045402	commd3	10.7543	-2.12711	1.11158	0.00318828	0.0300055	FALSE	FALSE	not DE
ENSDARG00000093563	si:ch211-225b11.4	16.6921	-2.12595	1.06121	0.00270084	0.0269093	FALSE	FALSE	not DE
ENSDARG00000074059	dlg5a	43.2181	-2.12155	0.588982	6.86199e-05	0.00182803	FALSE	FALSE	down-regulated
ENSDARG00000054271	cdkn1bb	142.561	-2.1206	0.842711	0.000979955	0.0127404	FALSE	FALSE	not DE
ENSDARG00000099479	NA	5.52699	-2.11599	1.62571	0.00753393	0.0548172	FALSE	FALSE	not DE
ENSDARG00000058159	ipo8	7.07775	-2.11323	1.14945	0.0036874	0.0329989	FALSE	FALSE	not DE
ENSDARG00000023532	pinx1	15.2952	-2.11185	0.894384	0.0013515	0.0160951	FALSE	FALSE	not DE
ENSDARG00000078694	phlpp1	17.1716	-2.10873	0.787758	0.000699696	0.00993064	FALSE	FALSE	down-regulated
ENSDARG00000076176	ptcd1	15.2592	-2.10729	0.834174	0.000964268	0.012575	FALSE	FALSE	not DE
ENSDARG00000093945	vma21	4.02172	-2.1071	1.54721	0.00741297	0.0543085	FALSE	FALSE	not DE
ENSDARG00000059252	zpcx	6.33985	-2.10695	1.80396	0.00720838	0.0531471	FALSE	FALSE	not DE
ENSDARG00000060992	rpusd2	39.1042	-2.10608	0.642585	0.000169651	0.00348274	FALSE	FALSE	down-regulated
ENSDARG00000039872	lamtor2	14.6771	-2.10565	1.15189	0.00377677	0.0335177	FALSE	FALSE	not DE
ENSDARG00000106565	CABZ01066720.1	18.2469	-2.10476	1.63381	0.00770817	0.0555174	FALSE	FALSE	not DE
ENSDARG00000061052	nipblb	97.37	-2.10329	0.686021	0.000288507	0.00512083	FALSE	FALSE	down-regulated
ENSDARG00000024112	gmppaa	3.97995	-2.10313	1.37899	0.00621623	0.0478135	FALSE	FALSE	not DE
ENSDARG00000058605	vsig10	64.8031	-2.09937	0.667477	0.000237764	0.00445844	FALSE	FALSE	down-regulated
ENSDARG00000016782	huwe1	88.8081	-2.0977	0.675931	0.000263659	0.00479365	FALSE	FALSE	down-regulated
ENSDARG00000076214	zgc:165514	13.5207	-2.09569	0.837304	0.00101606	0.0130343	FALSE	FALSE	not DE
ENSDARG00000071662	si:rp71-36a1.3	2.86092	-2.09557	1.67595	0.00784876	0.0563058	FALSE	FALSE	not DE
ENSDARG00000053685	gtf2a2	20.5748	-2.09465	0.875293	0.00127473	0.0154642	FALSE	FALSE	not DE
ENSDARG00000055561	c1galt1b	16.784	-2.09387	0.68151	0.000284554	0.00507477	FALSE	FALSE	down-regulated
ENSDARG00000087529	zgc:85936	25.4026	-2.09041	0.793094	0.000768348	0.0107017	FALSE	FALSE	not DE
ENSDARG00000045683	ccdc87	8.67143	-2.08335	1.1205	0.00361994	0.0325687	FALSE	FALSE	not DE
ENSDARG00000028976	pus3	18.6274	-2.08002	1.09336	0.00334938	0.0309948	FALSE	FALSE	not DE
ENSDARG00000035452	camkk1a	6.31509	-2.0776	1.08486	0.00327567	0.0305396	FALSE	FALSE	not DE
ENSDARG00000031795	abcf1	42.0089	-2.07345	0.959498	0.00204606	0.0218106	FALSE	FALSE	not DE
ENSDARG00000090183	gapvd1	73.001	-2.06977	0.794429	0.000824519	0.0112946	FALSE	FALSE	not DE
ENSDARG00000006044	usta	8.09121	-2.06516	1.20193	0.0047223	0.0391864	FALSE	FALSE	not DE
ENSDARG00000054320	ap2a1	44.8761	-2.0633	0.57337	7.00768e-05	0.00184389	FALSE	FALSE	down-regulated
ENSDARG00000039490	pitpnaa	21.6256	-2.06218	0.664939	0.000266667	0.00484245	FALSE	FALSE	down-regulated
ENSDARG00000029729	clybl	3.34352	-2.06125	1.42355	0.00721737	0.0531872	FALSE	FALSE	not DE
ENSDARG00000034453	unc119a	1.80472	-2.06101	1.6336	0.00837594	NA	FALSE	FALSE	not DE
ENSDARG00000060702	npffr2b	2.80987	-2.06048	1.59189	0.00830378	0.0585031	FALSE	FALSE	not DE
ENSDARG00000035325	srsf7a	140.912	-2.0593	0.500416	1.26479e-05	0.000501132	FALSE	FALSE	down-regulated
ENSDARG00000104649	si:dkey-40c23.2	4.86709	-2.0587	1.62153	0.00839822	0.0588501	FALSE	FALSE	not DE
ENSDARG00000017220	otud7b	19.794	-2.05812	0.702047	0.000399975	0.00651158	FALSE	FALSE	down-regulated
ENSDARG00000103364	cs	25.9742	-2.05726	0.611905	0.000136705	0.00296095	FALSE	FALSE	down-regulated
ENSDARG00000086805	itprid1	1.38275	-2.04862	1.65008	0.00858134	NA	FALSE	FALSE	not DE
ENSDARG00000090778	ttll1	11.1316	-2.04549	0.912402	0.00176122	0.0195118	FALSE	FALSE	not DE
ENSDARG00000041921	hsbp1b	21.2791	-2.04526	1.103	0.00373909	0.0332623	FALSE	FALSE	not DE
ENSDARG00000018742	psme4b	16.8329	-2.0428	1.01015	0.00271931	0.0270574	FALSE	FALSE	not DE
ENSDARG00000006040	cyp20a1	7.56941	-2.04274	1.051	0.0031635	0.029961	FALSE	FALSE	not DE
ENSDARG00000074146	zgc:113452	15.1923	-2.04193	0.98257	0.00243995	0.024959	FALSE	FALSE	not DE
ENSDARG00000058565	socs6a	31.3365	-2.04089	0.951447	0.00213995	0.0225858	FALSE	FALSE	not DE
ENSDARG00000098792	znrf2b	10.5505	-2.03641	1.45168	0.00785318	0.0563058	FALSE	FALSE	not DE
ENSDARG00000090942	CABZ01054394.1	14.5743	-2.03372	1.00306	0.00270314	0.0269143	FALSE	FALSE	not DE
ENSDARG00000070892	si:ch211-262h13.5	7.16444	-2.03255	1.09892	0.00379993	0.0336434	FALSE	FALSE	not DE
ENSDARG00000052638	fam210b	29.8414	-2.03068	0.596987	0.000123196	0.00276868	FALSE	FALSE	down-regulated
ENSDARG00000031372	efna2a	17.1907	-2.0296	1.48075	0.00820515	0.0579747	FALSE	FALSE	not DE
ENSDARG00000077860	ankhd1	29.3755	-2.0223	0.585239	0.000106226	0.00246896	FALSE	FALSE	down-regulated
ENSDARG00000016188	NA	7.53801	-2.02011	1.08151	0.00369729	0.0330478	FALSE	FALSE	not DE
ENSDARG00000078817	rnf165b	6.45263	-2.01694	1.19287	0.00513171	0.0415138	FALSE	FALSE	not DE
ENSDARG00000110445	dre-mir-430c-1	12.3846	-2.0169	1.7187	0.00894722	0.0614504	TRUE	FALSE	not DE
ENSDARG00000014386	galnt6	15.592	-2.01667	1.19915	0.00521616	0.0420472	FALSE	FALSE	not DE
ENSDARG00000095312	sc:d0202	5.18728	-2.01449	1.16844	0.00484275	0.0398321	FALSE	FALSE	not DE
ENSDARG00000025824	dmtf1	24.3585	-2.01371	1.18439	0.00505801	0.0411497	FALSE	FALSE	not DE
ENSDARG00000007722	nudt8	14.7986	-2.00897	0.946281	0.0022634	0.0235517	FALSE	FALSE	not DE
ENSDARG00000076419	si:dkeyp-117b11.2	4.32467	-2.00197	1.50078	0.00882912	0.0608631	FALSE	FALSE	not DE
ENSDARG00000111709	CR388189.6	121.325	-2.0017	1.07678	0.00379782	0.0336434	FALSE	FALSE	not DE
ENSDARG00000055566	mastl	19.0272	-1.99423	0.898682	0.00187634	0.0205737	FALSE	FALSE	not DE
ENSDARG00000017140	zgc:63587	8.01824	-1.99225	1.25987	0.00632371	0.0484407	FALSE	FALSE	not DE
ENSDARG00000099240	acap3b	22.0258	-1.99016	0.752331	0.000769141	0.0107028	FALSE	FALSE	not DE
ENSDARG00000003706	ryr2b	5.65592	-1.98896	1.38	0.00789384	0.0564736	FALSE	FALSE	not DE
ENSDARG00000043339	abraxas1	9.59045	-1.98717	0.895036	0.00187611	0.0205737	FALSE	FALSE	not DE
ENSDARG00000093741	BX276103.1	2.19708	-1.987	1.59742	0.00958227	NA	FALSE	FALSE	not DE
ENSDARG00000097496	si:dkey-6e2.2	18.0882	-1.98556	0.76459	0.00085493	0.0115628	FALSE	FALSE	not DE
ENSDARG00000061335	galnt1	2.8871	-1.98448	1.45472	0.00875686	0.0605325	FALSE	FALSE	not DE
ENSDARG00000098862	plpp4	1.22674	-1.98163	1.66776	0.00970229	NA	FALSE	FALSE	not DE
ENSDARG00000091652	xrn1	110.955	-1.98025	0.423603	1.29206e-06	8.35921e-05	FALSE	FALSE	not DE
ENSDARG00000012860	tmprss4b	10.5287	-1.97328	1.01063	0.00321456	0.0302148	FALSE	FALSE	not DE
ENSDARG00000061895	usp32	22.5106	-1.96907	1.09215	0.00429973	0.0367827	FALSE	FALSE	not DE
ENSDARG00000037140	pfkfb1	10.8807	-1.96561	0.954683	0.00261323	0.0262464	FALSE	FALSE	not DE
ENSDARG00000098780	nsmce1	14.9945	-1.96111	0.978944	0.00292351	0.0283897	FALSE	FALSE	not DE
ENSDARG00000037405	zgc:112083	39.7038	-1.96037	0.604933	0.000189548	0.00375703	FALSE	FALSE	not DE
ENSDARG00000044781	bace2	6.27197	-1.95987	1.30153	0.00736396	0.0540276	FALSE	FALSE	not DE
ENSDARG00000022493	rad21l1	4.67272	-1.95966	1.47851	0.00942769	0.0638409	FALSE	FALSE	not DE
ENSDARG00000037861	slc2a3b	24.4959	-1.95602	1.48637	0.00956391	0.0645877	FALSE	FALSE	not DE
ENSDARG00000057426	oard1	32.8965	-1.95333	0.780314	0.00105055	0.0133508	FALSE	FALSE	not DE
ENSDARG00000039489	git1	79.8891	-1.95308	0.73195	0.000735165	0.0103359	FALSE	FALSE	not DE
ENSDARG00000110439	ap1s3a	2.97212	-1.95195	1.65691	0.010267	0.0678686	FALSE	FALSE	not DE
ENSDARG00000040487	zgc:113176	35.0859	-1.94728	0.593001	0.000169471	0.00348274	FALSE	FALSE	not DE
ENSDARG00000058821	sema5a	7.98221	-1.94334	1.25745	0.00699162	0.0519591	FALSE	FALSE	not DE
ENSDARG00000068124	opn7d	6.16164	-1.94266	1.75981	0.00989932	0.0661356	FALSE	FALSE	not DE
ENSDARG00000102162	BX005043.1	7.88381	-1.94169	1.41936	0.00917857	0.0627157	FALSE	FALSE	not DE
ENSDARG00000100660	si:ch73-252i11.1	12.4235	-1.93929	1.0055	0.00341797	0.0313769	FALSE	FALSE	not DE
ENSDARG00000110116	dre-mir-430c-1	6.98926	-1.93928	1.79058	0.00965441	0.0649933	TRUE	FALSE	not DE
ENSDARG00000006266	stat1a	7.29704	-1.93792	1.26236	0.00714652	0.0528213	FALSE	FALSE	not DE
ENSDARG00000007804	gas6	7.39942	-1.93725	0.977097	0.00307397	0.0293362	FALSE	FALSE	not DE
ENSDARG00000030782	exoc3l2b	7.61391	-1.93532	1.60895	0.0105989	0.0691687	FALSE	FALSE	not DE
ENSDARG00000027345	mpzl2b	25.5651	-1.93217	0.803647	0.00130009	0.0156679	FALSE	FALSE	not DE
ENSDARG00000082734	CR388189.3	321.742	-1.93147	1.06908	0.00435367	0.0370955	FALSE	FALSE	not DE
ENSDARG00000032577	clcn6	35.0956	-1.93022	0.880875	0.00202267	0.0216074	FALSE	FALSE	not DE
ENSDARG00000044179	rbms2a	14.9879	-1.92551	0.666838	0.000449069	0.00706456	FALSE	FALSE	not DE
ENSDARG00000023840	pfkfb2a	10.4143	-1.92372	0.897117	0.00222983	0.0233204	FALSE	FALSE	not DE
ENSDARG00000095943	BX324207.1	1.86318	-1.91938	1.69227	0.0107782	NA	FALSE	FALSE	not DE
ENSDARG00000062222	mxra8a	3.27802	-1.91481	1.60532	0.0110144	0.0711369	FALSE	FALSE	not DE
ENSDARG00000007409	ppifa	2.15355	-1.91475	1.58945	0.0109845	NA	FALSE	FALSE	not DE
ENSDARG00000024209	wasf2	28.7908	-1.91074	0.630275	0.000319257	0.00553515	FALSE	FALSE	not DE
ENSDARG00000098874	exoc6b	36.5386	-1.91038	0.79154	0.00127952	0.0154963	FALSE	FALSE	not DE
ENSDARG00000002494	itgb6	4.76118	-1.90925	1.54187	0.0109075	0.0706906	FALSE	FALSE	not DE
ENSDARG00000027078	cnppd1	54.6327	-1.90886	0.857813	0.00189603	0.0207135	FALSE	FALSE	not DE
ENSDARG00000021209	kctd9a	12.2522	-1.90791	0.729956	0.000832239	0.0113484	FALSE	FALSE	not DE
ENSDARG00000076002	osbpl5	29.7597	-1.90781	0.865613	0.00198144	0.0213964	FALSE	FALSE	not DE
ENSDARG00000099774	cyb5b	21.9535	-1.90457	0.824647	0.00159318	0.0181071	FALSE	FALSE	not DE
ENSDARG00000012887	znf143a	26.8602	-1.89998	0.741981	0.000934782	0.0123195	FALSE	FALSE	not DE
ENSDARG00000088844	deaf1	5.657	-1.89441	1.42689	0.0102071	0.0676579	FALSE	FALSE	not DE
ENSDARG00000007247	ric8a	3.59223	-1.88638	1.52678	0.0113161	0.0725212	FALSE	FALSE	not DE
ENSDARG00000104242	dcp2	27.7543	-1.88411	0.715211	0.000796577	0.0109925	FALSE	FALSE	not DE
ENSDARG00000079329	cop1	30.1006	-1.88365	0.793498	0.00139659	0.0165258	FALSE	FALSE	not DE
ENSDARG00000099745	baz1a	45.3919	-1.88045	0.689937	0.000650391	0.00938232	FALSE	FALSE	not DE
ENSDARG00000068755	exosc8	10.5946	-1.87902	1.1411	0.00608621	0.0470312	FALSE	FALSE	not DE
ENSDARG00000003144	pxmp2	23.2741	-1.87866	0.944404	0.00309599	0.0294896	FALSE	FALSE	not DE
ENSDARG00000041450	rab11a	78.8159	-1.87803	0.603202	0.000260818	0.00475937	FALSE	FALSE	not DE
ENSDARG00000100552	taco1	2.19361	-1.87794	1.57884	0.0117583	NA	FALSE	FALSE	not DE
ENSDARG00000027825	naa50	24.5667	-1.87627	0.685272	0.000632444	0.00918549	FALSE	FALSE	not DE
ENSDARG00000117244	FO704797.1	3.87957	-1.87079	1.41297	0.0105417	0.0691176	FALSE	FALSE	not DE
ENSDARG00000115654	dre-mir-430a-16	9.2137	-1.86868	1.67042	0.0119085	0.0751574	TRUE	FALSE	not DE
ENSDARG00000045544	hgfa	6.75039	-1.86577	1.56963	0.0120065	0.075648	FALSE	FALSE	not DE
ENSDARG00000045465	lancl2	12.8674	-1.8656	1.26699	0.00843432	0.0589908	FALSE	FALSE	not DE
ENSDARG00000098247	det1	21.868	-1.86413	0.847223	0.00201514	0.0215887	FALSE	FALSE	not DE
ENSDARG00000073869	pdzrn3b	15.556	-1.86054	0.975769	0.00368005	0.0329529	FALSE	FALSE	not DE
ENSDARG00000016934	ttyh2	9.62173	-1.86014	0.946845	0.00327386	0.0305396	FALSE	FALSE	not DE
ENSDARG00000103795	zgc:113348	17.312	-1.85949	1.12941	0.0061582	0.0474403	FALSE	FALSE	not DE
ENSDARG00000092225	si:dkeyp-13a3.10	22.1644	-1.85781	0.838979	0.00195915	0.021233	FALSE	FALSE	not DE
ENSDARG00000088181	mpped1	3.44018	-1.8571	1.67875	0.0121171	0.0761363	FALSE	FALSE	not DE
ENSDARG00000113279	dre-mir-430c-1	6.44863	-1.85523	1.7025	0.0120045	0.075648	TRUE	FALSE	not DE
ENSDARG00000003910	med13b	81.933	-1.85407	0.646638	0.000470199	0.00728955	FALSE	FALSE	not DE
ENSDARG00000054164	mrps17	5.6739	-1.8536	1.39249	0.010646	0.0693568	FALSE	FALSE	not DE
ENSDARG00000017834	micall2b	30.0649	-1.85205	0.779201	0.00139282	0.0165073	FALSE	FALSE	not DE
ENSDARG00000076118	cdip1	15.3713	-1.85181	1.24937	0.00838386	0.0588501	FALSE	FALSE	not DE
ENSDARG00000037069	zdhhc14	5.52673	-1.85097	1.52076	0.0120948	0.0760764	FALSE	FALSE	not DE
ENSDARG00000089790	efna5a	16.5747	-1.83888	0.896296	0.0027553	0.0273218	FALSE	FALSE	not DE
ENSDARG00000100119	caskb	4.30408	-1.83867	1.51357	0.0123403	0.0771657	FALSE	FALSE	not DE
ENSDARG00000101060	gcna	14.3767	-1.83221	0.918173	0.00309793	0.0294896	FALSE	FALSE	not DE
ENSDARG00000044556	pacs1a	3.61141	-1.82875	1.29448	0.00962467	0.0648808	FALSE	FALSE	not DE
ENSDARG00000117485	FO681323.1	10.8397	-1.82796	1.58252	0.0129509	0.0802116	FALSE	FALSE	not DE
ENSDARG00000056213	si:ch73-130a3.4	8.84214	-1.82681	1.14872	0.00698719	0.051952	FALSE	FALSE	not DE
ENSDARG00000117792	CR854988.1	5.36461	-1.82497	1.18651	0.0077211	0.0555838	FALSE	FALSE	not DE
ENSDARG00000043536	si:dkey-86e18.1	8.44963	-1.82445	1.15234	0.00709184	0.0525211	FALSE	FALSE	not DE
ENSDARG00000101914	metrnla	47.089	-1.82263	1.09586	0.00607934	0.0470312	FALSE	FALSE	not DE
ENSDARG00000002880	vps50	19.557	-1.82113	0.736629	0.00113709	0.0141851	FALSE	FALSE	not DE
ENSDARG00000061764	ahnak	50.2777	-1.81822	0.736382	0.00114488	0.0142112	FALSE	FALSE	not DE
ENSDARG00000026799	suv39h1a	11.5873	-1.80956	0.934749	0.00352304	0.0320072	FALSE	FALSE	not DE
ENSDARG00000090963	atp6ap1lb	3.61585	-1.80701	1.50968	0.0131111	0.0809021	FALSE	FALSE	not DE
ENSDARG00000027915	zc2hc1a	9.09715	-1.80178	1.00635	0.00475558	0.0393919	FALSE	FALSE	not DE
ENSDARG00000059794	kdm6al	24.2912	-1.7986	0.88321	0.00286846	0.0280191	FALSE	FALSE	not DE
ENSDARG00000037009	banf1	29.1058	-1.79569	0.598705	0.000341393	0.00579786	FALSE	FALSE	not DE
ENSDARG00000098284	ctxn1	9.90355	-1.79137	1.00429	0.00483899	0.0398321	FALSE	FALSE	not DE
ENSDARG00000039980	ppt1	16.78	-1.79133	1.01604	0.00504692	0.0411042	FALSE	FALSE	not DE
ENSDARG00000008239	mocs3	1.9398	-1.78967	1.6913	0.0135482	NA	FALSE	FALSE	not DE
ENSDARG00000104314	nrg1	18.5251	-1.78329	0.886851	0.00303495	0.0290009	FALSE	FALSE	not DE
ENSDARG00000074728	mfsd9	1.15219	-1.78322	1.58442	0.0141078	NA	FALSE	FALSE	not DE
ENSDARG00000054973	itsn2b	53.7355	-1.78273	0.447865	2.04869e-05	0.000712619	FALSE	FALSE	not DE
ENSDARG00000102265	smarcal1	14.4863	-1.77202	0.973861	0.00452531	0.0380375	FALSE	FALSE	not DE
ENSDARG00000090904	CABZ01046895.1	23.2311	-1.77073	0.590658	0.000340901	0.0057961	FALSE	FALSE	not DE
ENSDARG00000009740	ppp1r7	35.9114	-1.76827	0.497482	7.82545e-05	0.00199576	FALSE	FALSE	not DE
ENSDARG00000105279	si:ch211-108c17.2	33.673	-1.76747	0.535768	0.00015887	0.00331607	FALSE	FALSE	not DE
ENSDARG00000068265	tomm5	4.17112	-1.76348	1.49374	0.0141597	0.0856251	FALSE	FALSE	not DE
ENSDARG00000068182	crb3b	6.96428	-1.76294	0.940605	0.00405154	0.0351627	FALSE	FALSE	not DE
ENSDARG00000059900	tbc1d9	10.4451	-1.7629	0.939983	0.00404153	0.0351458	FALSE	FALSE	not DE
ENSDARG00000102334	NA	1.77159	-1.76278	1.6295	0.0146123	NA	FALSE	FALSE	not DE
ENSDARG00000102696	dnajc11b	5.92757	-1.76227	0.989363	0.00491282	0.0402313	FALSE	FALSE	not DE
ENSDARG00000053858	crip1	2.29136	-1.76073	1.5913	0.0147287	NA	FALSE	FALSE	not DE
ENSDARG00000015016	kif26ab	5.29753	-1.75885	1.63915	0.0146774	0.0881646	FALSE	FALSE	not DE
ENSDARG00000009387	robo4	4.29349	-1.75694	1.28224	0.0109954	0.0710449	FALSE	FALSE	not DE
ENSDARG00000113323	BX324177.16	8.6679	-1.75685	1.28388	0.0110308	0.0711833	FALSE	FALSE	not DE
ENSDARG00000010752	acsl4b	30.9017	-1.75406	0.782206	0.00186723	0.0205341	FALSE	FALSE	not DE
ENSDARG00000030723	cldn11b	11.6866	-1.74966	1.06648	0.00658209	0.0499165	FALSE	FALSE	not DE
ENSDARG00000021287	rab7b	2.93348	-1.74848	1.42396	0.013751	0.0839496	FALSE	FALSE	not DE
ENSDARG00000117358	CABZ01117607.1	4.00032	-1.74606	1.59564	0.0151414	0.0901763	FALSE	FALSE	not DE
ENSDARG00000090787	klhdc8b	2.85953	-1.74435	1.63248	0.0150999	0.090015	FALSE	FALSE	not DE
ENSDARG00000045528	fgd6	67.7503	-1.73224	0.758129	0.00170526	0.0190471	FALSE	FALSE	not DE
ENSDARG00000102755	NA	6.36318	-1.73175	1.25719	0.0110796	0.0714036	FALSE	FALSE	not DE
ENSDARG00000004636	ccdc9	57.6599	-1.72925	0.627381	0.000598052	0.00877985	FALSE	FALSE	not DE
ENSDARG00000102674	ckap5	97.237	-1.72897	0.744724	0.00157498	0.0180506	FALSE	FALSE	not DE
ENSDARG00000103361	tshz3b	6.04999	-1.72477	1.09807	0.00766885	0.0553337	FALSE	FALSE	not DE
ENSDARG00000100505	ddx52	21.2988	-1.72399	1.0009	0.00561857	0.0445698	FALSE	FALSE	not DE
ENSDARG00000098140	ankrd13d	7.94915	-1.72064	1.14524	0.00880927	0.0607768	FALSE	FALSE	not DE
ENSDARG00000017703	paqr3a	16.7299	-1.71791	1.07181	0.00720769	0.0531471	FALSE	FALSE	not DE
ENSDARG00000095288	rusc2	10.3718	-1.71528	0.933999	0.00443642	0.0375437	FALSE	FALSE	not DE
ENSDARG00000059323	rpn1	27.9339	-1.71395	0.644355	0.000743419	0.0103933	FALSE	FALSE	not DE
ENSDARG00000058102	sardh	11.0268	-1.71313	1.27045	0.0118405	0.0748582	FALSE	FALSE	not DE
ENSDARG00000058030	hspa14	13.416	-1.70933	0.845044	0.00299275	0.0287632	FALSE	FALSE	not DE
ENSDARG00000095879	wdr46	35.9376	-1.70844	0.837338	0.00288311	0.0281253	FALSE	FALSE	not DE
ENSDARG00000116132	BX324177.23	3.51627	-1.70797	1.48338	0.0157268	0.0928269	FALSE	FALSE	not DE
ENSDARG00000004796	mgrn1b	28.8634	-1.70754	0.829642	0.00277559	0.0274365	FALSE	FALSE	not DE
ENSDARG00000013705	ccm2	36.5949	-1.7063	0.736386	0.00158903	0.0180903	FALSE	FALSE	not DE
ENSDARG00000091161	rpz	4.5063	-1.70607	1.59193	0.0163246	0.0953011	FALSE	FALSE	not DE
ENSDARG00000062244	setd2	131.261	-1.70606	0.484879	8.48449e-05	0.00210632	FALSE	FALSE	not DE
ENSDARG00000058287	gpalpp1	28.2303	-1.70582	0.697916	0.00120306	0.0147189	FALSE	FALSE	not DE
ENSDARG00000074715	stk17a	7.43985	-1.70299	0.923564	0.00437931	0.0371868	FALSE	FALSE	not DE
ENSDARG00000044769	kctd13	5.41028	-1.70224	1.46287	0.0156768	0.0926414	FALSE	FALSE	not DE
ENSDARG00000020730	smpd4	80.8744	-1.70057	0.437439	2.72268e-05	0.000894295	FALSE	FALSE	not DE
ENSDARG00000100467	fkrp	3.18744	-1.70054	1.39568	0.0147295	0.088371	FALSE	FALSE	not DE
ENSDARG00000114910	FO704772.2	28.8107	-1.69987	1.39837	0.0147965	0.0886309	FALSE	FALSE	not DE
ENSDARG00000063553	rlf	50.727	-1.69653	0.530534	0.000202151	0.00394922	FALSE	FALSE	not DE
ENSDARG00000055574	NA	4.8919	-1.69597	1.23126	0.011383	0.072887	FALSE	FALSE	not DE
ENSDARG00000102583	il4r.1	3.08298	-1.6932	1.37293	0.0145459	0.0875156	FALSE	FALSE	not DE
ENSDARG00000059846	epg5	14.0492	-1.69092	0.972676	0.00548898	0.0438397	FALSE	FALSE	not DE
ENSDARG00000079698	asb13a.1	3.18253	-1.69054	1.53112	0.0166774	0.0964195	FALSE	FALSE	not DE
ENSDARG00000051836	si:dkeyp-19e1.3	19.4691	-1.68994	1.11098	0.00862424	0.05978	FALSE	FALSE	not DE
ENSDARG00000061621	them4	5.97467	-1.68913	1.6371	0.0166538	0.0963575	FALSE	FALSE	not DE
ENSDARG00000086458	hdac10	17.2279	-1.68219	0.854802	0.00337445	0.0311112	FALSE	FALSE	not DE
ENSDARG00000101110	NA	2.06109	-1.67617	1.61162	0.0172006	NA	FALSE	FALSE	not DE
ENSDARG00000060297	arhgap35b	90.5421	-1.67189	0.693046	0.001285	0.0155375	FALSE	FALSE	not DE
ENSDARG00000040559	rad1	15.6149	-1.67177	0.870769	0.003745	0.033295	FALSE	FALSE	not DE
ENSDARG00000074756	tfb2m	10.8248	-1.67127	0.890137	0.00410078	0.0355076	FALSE	FALSE	not DE
ENSDARG00000057394	rab33a	3.43574	-1.67114	1.5594	0.0174287	0.0990106	FALSE	FALSE	not DE
ENSDARG00000033840	fat3a	13.269	-1.67074	1.41089	0.0159513	0.0937342	FALSE	FALSE	not DE
ENSDARG00000089357	miga2	3.09596	-1.66722	1.4693	0.0169195	0.0974043	FALSE	FALSE	not DE
ENSDARG00000006011	klhl42	6.89031	-1.66623	1.01117	0.00669539	0.0504602	FALSE	FALSE	not DE
ENSDARG00000086103	slc37a1	22.907	-1.66206	0.497936	0.000137468	0.00297318	FALSE	FALSE	not DE
ENSDARG00000042990	cyp2p10	12.9111	-1.66171	0.964589	0.0057197	0.0451563	FALSE	FALSE	not DE
ENSDARG00000043446	efhd1	21.068	-1.66053	0.750233	0.0019868	0.0214233	FALSE	FALSE	not DE
ENSDARG00000099607	si:ch73-160p18.4	6.09768	-1.6564	1.23606	0.0125607	0.0782816	FALSE	FALSE	not DE
ENSDARG00000071629	BX511034.1	15.8608	-1.65608	0.937753	0.00522152	0.0420678	FALSE	FALSE	not DE
ENSDARG00000075158	igdcc3	25.7284	-1.65521	1.00268	0.00667732	0.0503748	FALSE	FALSE	not DE
ENSDARG00000005861	ralgapa2	101.823	-1.65458	0.835733	0.00329736	0.0306653	FALSE	FALSE	not DE
ENSDARG00000110032	NA	12.2794	-1.65384	0.794668	0.00264787	0.0264842	FALSE	FALSE	not DE
ENSDARG00000055965	klc3	1.81276	-1.65293	1.71132	0.0167125	NA	FALSE	FALSE	not DE
ENSDARG00000102787	fam193a	34.4827	-1.6517	0.654554	0.000999281	0.0128855	FALSE	FALSE	not DE
ENSDARG00000041362	chmp7	4.09723	-1.65078	1.51088	0.0179034	0.100816	FALSE	FALSE	not DE
ENSDARG00000099715	si:dkey-152b24.7	3.35021	-1.6505	1.59337	0.0181061	0.101595	FALSE	FALSE	not DE
ENSDARG00000100481	smg6	54.7854	-1.64937	0.864301	0.00384926	0.033884	FALSE	FALSE	not DE
ENSDARG00000114883	CU655961.4	25.2451	-1.64851	0.934968	0.00526182	0.0422785	FALSE	FALSE	not DE
ENSDARG00000024920	tlcd5a	17.5218	-1.64573	1.23025	0.0127148	0.079077	FALSE	FALSE	not DE
ENSDARG00000096878	BX323807.1	2.49928	-1.6437	1.47569	0.0178261	NA	FALSE	FALSE	not DE
ENSDARG00000070231	polh	13.4804	-1.6437	0.79826	0.00277795	0.0274365	FALSE	FALSE	not DE
ENSDARG00000010601	mtmr10	15.308	-1.64171	0.835518	0.00340814	0.0313251	FALSE	FALSE	not DE
ENSDARG00000062812	glsa	1.27553	-1.64104	1.60381	0.0183829	NA	FALSE	FALSE	not DE
ENSDARG00000033757	ncaph2	15.2383	-1.64044	0.687795	0.00135845	0.0161383	FALSE	FALSE	not DE
ENSDARG00000103850	si:cabz01021426.2	6.65862	-1.63615	1.26346	0.0138615	0.0844517	FALSE	FALSE	not DE
ENSDARG00000073893	dnase2	23.7295	-1.63455	1.10783	0.0097303	0.0654078	FALSE	FALSE	not DE
ENSDARG00000023903	atf2	10.3844	-1.63166	0.892152	0.00458017	0.038381	FALSE	FALSE	not DE
ENSDARG00000059079	vps25	42.9269	-1.62826	0.751852	0.00220039	0.0230771	FALSE	FALSE	not DE
ENSDARG00000003570	hsp90b1	153.68	-1.62689	0.753993	0.00223896	0.0233668	FALSE	FALSE	not DE
ENSDARG00000079257	gemin5	22.6466	-1.62575	0.56702	0.000446428	0.00704292	FALSE	FALSE	not DE
ENSDARG00000007639	cnot4b	37.3596	-1.62454	0.585089	0.000553495	0.00824528	FALSE	FALSE	not DE
ENSDARG00000007788	atp2b1b	10.0881	-1.62299	1.06739	0.00890129	0.0612476	FALSE	FALSE	not DE
ENSDARG00000101242	zcchc14	2.96669	-1.61497	1.42988	0.0182647	0.102078	FALSE	FALSE	not DE
ENSDARG00000060439	clcn2c	3.07184	-1.61483	1.37284	0.0171985	0.098389	FALSE	FALSE	not DE
ENSDARG00000103670	cmc1	1.68582	-1.60731	1.64973	0.0190856	NA	FALSE	FALSE	not DE
ENSDARG00000041565	tnfaip1	37.6834	-1.60165	0.610183	0.000781712	0.0108173	FALSE	FALSE	not DE
ENSDARG00000099222	prpsap1	17.1923	-1.59771	0.959012	0.00656497	0.0498544	FALSE	FALSE	not DE
ENSDARG00000012982	nf1a	51.8986	-1.59745	0.691711	0.00159484	0.0181116	FALSE	FALSE	not DE
ENSDARG00000007566	appbp2	69.6526	-1.59559	0.839516	0.00393096	0.034386	FALSE	FALSE	not DE
ENSDARG00000076092	slc31a2	3.19113	-1.58525	1.47792	0.0201036	0.109096	FALSE	FALSE	not DE
ENSDARG00000059960	plch2a	23.013	-1.58415	0.972673	0.00714502	0.0528213	FALSE	FALSE	not DE
ENSDARG00000014311	pgghg	6.28637	-1.58235	1.37151	0.018416	0.102658	FALSE	FALSE	not DE
ENSDARG00000056922	ltbp1	11.6657	-1.58081	1.59186	0.0206008	0.110974	FALSE	FALSE	not DE
ENSDARG00000077085	zgc:110821	12.2591	-1.57548	1.16315	0.0128783	0.0798612	FALSE	FALSE	not DE
ENSDARG00000056767	itgb3a	1.28498	-1.57074	1.58327	0.0210358	NA	FALSE	FALSE	not DE
ENSDARG00000097155	NA	37.1205	-1.56597	0.644854	0.0012108	0.0147718	FALSE	FALSE	not DE
ENSDARG00000088276	NA	2.7776	-1.56544	1.56084	0.0213245	0.113495	FALSE	FALSE	not DE
ENSDARG00000101308	smug1	15.4486	-1.5654	1.41798	0.0200554	0.108964	FALSE	FALSE	not DE
ENSDARG00000111123	BX537263.1	1.5657	-1.56443	1.70838	0.0192392	NA	FALSE	FALSE	not DE
ENSDARG00000060071	tent4b	15.7544	-1.56413	0.993874	0.00809938	0.0575037	FALSE	FALSE	not DE
ENSDARG00000111044	CR450764.8	8.95726	-1.56391	1.13792	0.0124411	0.0776661	FALSE	FALSE	not DE
ENSDARG00000078327	NA	1.75972	-1.56152	1.57122	0.0214544	NA	FALSE	FALSE	not DE
ENSDARG00000101878	kdf1b	2.64622	-1.56151	1.28028	0.016886	NA	FALSE	FALSE	not DE
ENSDARG00000024681	pane1	37.4675	-1.55806	0.696203	0.00185622	0.0204881	FALSE	FALSE	not DE
ENSDARG00000101358	pard3aa	6.62184	-1.55664	1.32873	0.0184154	0.102658	FALSE	FALSE	not DE
ENSDARG00000112637	NA	1.63116	-1.55319	1.60369	0.0215646	NA	FALSE	FALSE	not DE
ENSDARG00000114352	BX469912.13	6.31607	-1.55231	1.23438	0.0158545	0.0932857	FALSE	FALSE	not DE
ENSDARG00000021265	mybpc2b	3.10271	-1.55006	1.23068	0.0158211	0.0931994	FALSE	FALSE	not DE
ENSDARG00000095817	znhit6	9.74016	-1.54916	0.902905	0.00593635	0.0462226	FALSE	FALSE	not DE
ENSDARG00000031533	ap5m1	18.6975	-1.54756	0.982439	0.00810958	0.0575488	FALSE	FALSE	not DE
ENSDARG00000112691	st7	8.20562	-1.54703	1.14788	0.0132717	0.0817244	FALSE	FALSE	not DE
ENSDARG00000015290	sacm1la	20.8181	-1.54695	0.79831	0.003622	0.0325687	FALSE	FALSE	not DE
ENSDARG00000035549	uprt	10.1044	-1.54671	0.944791	0.00707239	0.052455	FALSE	FALSE	not DE
ENSDARG00000095486	CU467646.3	14.1992	-1.54591	0.940399	0.00696766	0.0518326	FALSE	FALSE	not DE
ENSDARG00000040803	lactb	25.9289	-1.54585	0.74828	0.0027217	0.0270631	FALSE	FALSE	not DE
ENSDARG00000091909	si:ch73-59c19.1	2.33722	-1.54567	1.54799	0.0221573	NA	FALSE	FALSE	not DE
ENSDARG00000090194	lamtor5	1.95763	-1.54357	1.46691	0.021758	NA	FALSE	FALSE	not DE
ENSDARG00000102765	lonp1	21.2816	-1.54339	0.777019	0.00324995	0.0303781	FALSE	FALSE	not DE
ENSDARG00000056156	npdc1b	26.2348	-1.54188	0.866597	0.00515769	0.0416883	FALSE	FALSE	not DE
ENSDARG00000055585	c1galt1a	9.94851	-1.54092	1.24486	0.0166046	0.0961585	FALSE	FALSE	not DE
ENSDARG00000061844	si:dkey-38p12.3	4.11327	-1.54005	1.46697	0.0219166	0.115822	FALSE	FALSE	not DE
ENSDARG00000036897	sgms2b	11.3055	-1.53821	0.854279	0.00491869	0.0402573	FALSE	FALSE	not DE
ENSDARG00000109284	BX890568.1	2.57496	-1.53716	1.53429	0.0225165	NA	FALSE	FALSE	not DE
ENSDARG00000055075	svila	11.2215	-1.53716	1.20469	0.015458	0.0917473	FALSE	FALSE	not DE
ENSDARG00000102282	CABZ01063298.1	3.04451	-1.53705	1.62303	0.0219491	0.115928	FALSE	FALSE	not DE
ENSDARG00000030563	zgc:77880	14.0917	-1.53689	1.04433	0.0102201	0.0677038	FALSE	FALSE	not DE
ENSDARG00000035360	mink1	33.8718	-1.53261	0.862032	0.00517627	0.0417933	FALSE	FALSE	not DE
ENSDARG00000074781	ptprt	2.1846	-1.53233	1.48945	0.0225008	NA	FALSE	FALSE	not DE
ENSDARG00000102050	NA	6.13458	-1.53212	1.25643	0.0173091	0.0986593	FALSE	FALSE	not DE
ENSDARG00000104538	tmem184a	14.2883	-1.53062	0.791958	0.00366061	0.0328378	FALSE	FALSE	not DE
ENSDARG00000057060	tvp23b	5.69113	-1.53002	1.07202	0.0112914	0.0724247	FALSE	FALSE	not DE
ENSDARG00000077252	si:rp71-36a1.5	6.17429	-1.52887	1.23587	0.0167809	0.0968675	FALSE	FALSE	not DE
ENSDARG00000030786	mpi	1.6891	-1.52534	1.55719	0.0230146	NA	FALSE	FALSE	not DE
ENSDARG00000040158	cdc42l	25.2277	-1.52414	0.83417	0.0046372	0.0386089	FALSE	FALSE	not DE
ENSDARG00000095966	zgc:171699	10.4586	-1.52408	1.03526	0.0102547	0.0678686	FALSE	FALSE	not DE
ENSDARG00000045411	acad11	6.42148	-1.52366	1.24408	0.0172509	0.0984775	FALSE	FALSE	not DE
ENSDARG00000010132	dacha	2.83477	-1.52064	1.42242	0.0221323	0.116463	FALSE	FALSE	not DE
ENSDARG00000009313	napsa	3.71871	-1.51956	1.21708	0.016522	0.0959293	FALSE	FALSE	not DE
ENSDARG00000045888	acat1	27.6566	-1.51923	1.14657	0.0141322	0.0855084	FALSE	FALSE	not DE
ENSDARG00000079835	man2c1	5.63961	-1.51558	1.2739	0.0185352	0.10313	FALSE	FALSE	not DE
ENSDARG00000025789	chd4b	136.121	-1.51404	0.75095	0.0030305	0.0289769	FALSE	FALSE	not DE
ENSDARG00000055120	ctsba	159.264	-1.51331	0.838403	0.00487482	0.0400513	FALSE	FALSE	not DE
ENSDARG00000095510	si:ch211-10d23.5	12.5849	-1.51124	1.18671	0.0158022	0.0931613	FALSE	FALSE	not DE
ENSDARG00000099306	zgc:175088	3.51493	-1.50744	1.26306	0.0185333	0.10313	FALSE	FALSE	not DE
ENSDARG00000052025	pomgnt1	7.73969	-1.50619	0.945602	0.00786946	0.0563532	FALSE	FALSE	not DE
ENSDARG00000019195	vps9d1	48.6013	-1.50616	0.564288	0.000675655	0.00967209	FALSE	FALSE	not DE
ENSDARG00000091872	si:ch211-102c2.7	14.7708	-1.50528	0.774775	0.00357153	0.0322774	FALSE	FALSE	not DE
ENSDARG00000035122	camsap1b	13.8275	-1.50336	1.20049	0.0165816	0.0960882	FALSE	FALSE	not DE
ENSDARG00000059613	nprl2	4.52128	-1.50228	1.25873	0.0186119	0.103432	FALSE	FALSE	not DE
ENSDARG00000002945	bgnb	8.4982	-1.50192	0.785764	0.00383331	0.0338186	FALSE	FALSE	not DE
ENSDARG00000082790	AL953856.1	4.65497	-1.49904	1.48638	0.024038	0.123157	FALSE	FALSE	not DE
ENSDARG00000075864	igsf9a	2.05443	-1.49878	1.56701	0.0241401	NA	FALSE	FALSE	not DE
ENSDARG00000025108	magixa	5.56304	-1.49467	1.36756	0.0221849	0.116662	FALSE	FALSE	not DE
ENSDARG00000018856	dclk1a	5.1255	-1.49383	0.999512	0.00984717	0.0659641	FALSE	FALSE	not DE
ENSDARG00000061719	washc4	46.6268	-1.49303	0.755397	0.00330556	0.0307214	FALSE	FALSE	not DE
ENSDARG00000098105	tmem106c	24.4523	-1.49276	0.519844	0.000410938	0.00664661	FALSE	FALSE	not DE
ENSDARG00000087983	igsf5a	5.36963	-1.49167	1.24945	0.0187578	0.103905	FALSE	FALSE	not DE
ENSDARG00000056842	usp30	3.48436	-1.49055	1.22781	0.0180574	0.10153	FALSE	FALSE	not DE
ENSDARG00000097414	si:ch211-106e7.2	91.3077	-1.48779	0.766383	0.00357765	0.0323069	FALSE	FALSE	not DE
ENSDARG00000013329	ttc5	13.673	-1.48559	0.786063	0.0040196	0.0350688	FALSE	FALSE	not DE
ENSDARG00000002339	sgf29	7.32853	-1.48329	1.17572	0.0164788	0.09579	FALSE	FALSE	not DE
ENSDARG00000101645	myrfl	1.66687	-1.48111	1.57086	0.0249112	NA	FALSE	FALSE	not DE
ENSDARG00000094738	loxhd1a	6.9202	-1.4759	1.36246	0.022986	0.119363	FALSE	FALSE	not DE
ENSDARG00000045606	alkbh3	21.6618	-1.47444	0.629965	0.00143348	0.0168423	FALSE	FALSE	not DE
ENSDARG00000078520	ikbip	8.45963	-1.47317	0.934097	0.00820308	0.0579747	FALSE	FALSE	not DE
ENSDARG00000017809	stard3	13.2382	-1.47156	0.81682	0.00491159	0.0402313	FALSE	FALSE	not DE
ENSDARG00000035434	zmat5	5.07332	-1.46792	1.46797	0.0254272	0.128189	FALSE	FALSE	not DE
ENSDARG00000101562	znf1014	23.9411	-1.46669	0.692367	0.00238083	0.0245221	FALSE	FALSE	not DE
ENSDARG00000078935	ttll4	13.3973	-1.46104	0.749561	0.00350152	0.0319087	FALSE	FALSE	not DE
ENSDARG00000074626	pidd1	11.5816	-1.45992	1.11339	0.0150096	0.08962	FALSE	FALSE	not DE
ENSDARG00000062467	stra6l	7.34404	-1.45948	1.1479	0.0163664	0.0953589	FALSE	FALSE	not DE
ENSDARG00000101081	ptprub	10.627	-1.45638	0.876018	0.00675749	0.0508105	FALSE	FALSE	not DE
ENSDARG00000014324	sh2d5	9.66049	-1.45586	1.07532	0.0136816	0.0837652	FALSE	FALSE	not DE
ENSDARG00000016994	ssrp1b	4.6536	-1.45468	1.30451	0.022354	0.117427	FALSE	FALSE	not DE
ENSDARG00000035577	cds2	13.9996	-1.45432	1.1905	0.0182358	0.102035	FALSE	FALSE	not DE
ENSDARG00000076811	ganab	28.0221	-1.45409	0.838807	0.00573919	0.0452539	FALSE	FALSE	not DE
ENSDARG00000034473	ttyh3a	28.6118	-1.45206	0.777266	0.00421119	0.0362745	FALSE	FALSE	not DE
ENSDARG00000030614	syt1a	3.65032	-1.45184	1.47672	0.0263659	0.131478	FALSE	FALSE	not DE
ENSDARG00000117800	LO017847.1	1.0165	-1.45182	1.59917	0.0258723	NA	FALSE	FALSE	not DE
ENSDARG00000042021	mapk12a	3.34604	-1.44945	1.48416	0.0265546	0.132242	FALSE	FALSE	not DE
ENSDARG00000011945	slc35e1	8.94664	-1.44733	0.926974	0.00853971	0.0594162	FALSE	FALSE	not DE
ENSDARG00000052072	dnajb9a	7.39686	-1.44079	1.1637	0.0177641	0.100297	FALSE	FALSE	not DE
ENSDARG00000098475	arr3b	1.23925	-1.44046	1.55584	0.0269919	NA	FALSE	FALSE	not DE
ENSDARG00000061520	b4galnt1a	2.41741	-1.43548	1.46844	0.0271828	NA	FALSE	FALSE	not DE
ENSDARG00000043643	ehbp1	10.0731	-1.4352	0.967935	0.0102632	0.0678686	FALSE	FALSE	not DE
ENSDARG00000042553	pex7	2.66589	-1.43411	1.4383	0.026871	NA	FALSE	FALSE	not DE
ENSDARG00000021383	naalad2	3.9822	-1.43317	1.35021	0.0249197	0.126374	FALSE	FALSE	not DE
ENSDARG00000104251	prdm10	65.6458	-1.43309	0.687565	0.00255103	0.0258126	FALSE	FALSE	not DE
ENSDARG00000036473	snapc2	10.654	-1.43265	0.897847	0.00790203	0.0565052	FALSE	FALSE	not DE
ENSDARG00000012747	rer1	21.6654	-1.43091	0.644549	0.00186199	0.0205218	FALSE	FALSE	not DE
ENSDARG00000061201	acsf2	4.48369	-1.43065	1.3026	0.0235508	0.121494	FALSE	FALSE	not DE
ENSDARG00000098161	cntn4	4.0865	-1.42779	1.46642	0.0275947	0.135704	FALSE	FALSE	not DE
ENSDARG00000058801	rev3l	47.1406	-1.42747	0.434744	0.000133175	0.0029098	FALSE	FALSE	not DE
ENSDARG00000019549	cds1	3.94998	-1.42723	1.45972	0.0275538	0.135547	FALSE	FALSE	not DE
ENSDARG00000101869	NA	12.0351	-1.42706	0.757446	0.00404699	0.0351526	FALSE	FALSE	not DE
ENSDARG00000057027	rtn2b	2.77319	-1.42644	1.49372	0.0278702	0.136654	FALSE	FALSE	not DE
ENSDARG00000060768	ankib1a	17.2884	-1.42602	1.05299	0.0138291	0.0843202	FALSE	FALSE	not DE
ENSDARG00000101210	glg1b	8.64468	-1.42301	1.01223	0.0122982	0.0769836	FALSE	FALSE	not DE
ENSDARG00000078313	NA	74.3195	-1.42232	0.626114	0.00164533	0.0185722	FALSE	FALSE	not DE
ENSDARG00000079637	alpk2	13.6226	-1.41905	1.02161	0.0127987	0.0794951	FALSE	FALSE	not DE
ENSDARG00000099996	rhot1a	34.0013	-1.41778	0.763039	0.00429245	0.0367759	FALSE	FALSE	not DE
ENSDARG00000102493	ticam1	31.3863	-1.4161	0.817115	0.00574114	0.0452539	FALSE	FALSE	not DE
ENSDARG00000069314	tmem199	9.41382	-1.41434	1.04015	0.0137133	0.0838403	FALSE	FALSE	not DE
ENSDARG00000004336	exoc4	15.4871	-1.41306	0.843498	0.00657045	0.0498707	FALSE	FALSE	not DE
ENSDARG00000015482	zgc:113518	6.56304	-1.4111	1.11759	0.0171142	0.0981099	FALSE	FALSE	not DE
ENSDARG00000102742	bmpr1bb	11.3181	-1.41051	0.940861	0.00992502	0.066248	FALSE	FALSE	not DE
ENSDARG00000009982	fam199x	5.86277	-1.41047	1.46416	0.0285718	0.139453	FALSE	FALSE	not DE
ENSDARG00000006862	kifap3b	47.7956	-1.41033	0.568913	0.00100381	0.0129328	FALSE	FALSE	not DE
ENSDARG00000074611	wdr37	13.5149	-1.40717	0.792471	0.00519438	0.0419169	FALSE	FALSE	not DE
ENSDARG00000018681	saal1	14.5762	-1.40442	0.707011	0.00317611	0.0299728	FALSE	FALSE	not DE
ENSDARG00000013005	opcml	2.46778	-1.40427	1.41932	0.0282908	NA	FALSE	FALSE	not DE
ENSDARG00000097316	CT027805.1	5.0929	-1.4002	1.09532	0.016607	0.0961585	FALSE	FALSE	not DE
ENSDARG00000102119	si:ch73-359m17.2	7.39542	-1.39997	1.35078	0.0268623	0.132975	FALSE	FALSE	not DE
ENSDARG00000075743	mrpl47	14.9125	-1.39944	0.651653	0.00217778	0.0228881	FALSE	FALSE	not DE
ENSDARG00000099431	med24	15.7728	-1.39432	0.88729	0.00839039	0.0588501	FALSE	FALSE	not DE
ENSDARG00000098680	si:zfos-2326c3.2	11.71	-1.39094	0.798963	0.00562731	0.0446155	FALSE	FALSE	not DE
ENSDARG00000036442	atp11c	35.351	-1.38825	0.86128	0.00762909	0.0552139	FALSE	FALSE	not DE
ENSDARG00000101763	CU467646.6	9.11626	-1.38433	0.891264	0.00876656	0.0605435	FALSE	FALSE	not DE
ENSDARG00000004396	b3gnt5b	24.2851	-1.38129	0.952815	0.0112091	0.071993	FALSE	FALSE	not DE
ENSDARG00000095751	NA	1.95617	-1.38095	1.56818	0.0299103	NA	FALSE	FALSE	not DE
ENSDARG00000041306	mrps25	6.16672	-1.37983	1.25086	0.024448	0.124659	FALSE	FALSE	not DE
ENSDARG00000006031	abat	13.1325	-1.37927	0.800878	0.005876	0.0459238	FALSE	FALSE	not DE
ENSDARG00000105816	BX855614.4	14.0516	-1.37917	1.2851	0.0258606	0.129848	FALSE	FALSE	not DE
ENSDARG00000057729	ephb6	7.38407	-1.37725	1.23319	0.0238507	0.122533	FALSE	FALSE	not DE
ENSDARG00000101680	arl1	31.0341	-1.37638	0.641347	0.00216502	0.0227834	FALSE	FALSE	not DE
ENSDARG00000053232	itgb1b.1	4.09518	-1.37388	1.29628	0.026612	0.13244	FALSE	FALSE	not DE
ENSDARG00000067777	zgc:158640	1.90364	-1.37356	1.48146	0.030936	NA	FALSE	FALSE	not DE
ENSDARG00000024694	myo1b	8.75608	-1.37083	1.06585	0.016517	0.0959293	FALSE	FALSE	not DE
ENSDARG00000038271	zgc:113293	15.1838	-1.3696	1.15273	0.0206371	0.111023	FALSE	FALSE	not DE
ENSDARG00000092610	lamp1b	14.0217	-1.36771	0.806848	0.00625988	0.048075	FALSE	FALSE	not DE
ENSDARG00000074757	arv1	38.9892	-1.36624	0.562044	0.00109524	0.0137897	FALSE	FALSE	not DE
ENSDARG00000054707	dhx8	43.3375	-1.36552	0.570617	0.00119849	0.0146816	FALSE	FALSE	not DE
ENSDARG00000114737	CR854846.2	51.1127	-1.36358	1.05328	0.0162397	0.0950653	FALSE	FALSE	not DE
ENSDARG00000077098	trim65	4.46439	-1.35804	1.45083	0.0316993	0.150205	FALSE	FALSE	not DE
ENSDARG00000057649	satb1a	15.2923	-1.35609	0.918662	0.0105649	0.0691301	FALSE	FALSE	not DE
ENSDARG00000054874	gpsm1b	4.93212	-1.35242	1.32515	0.0290517	0.140967	FALSE	FALSE	not DE
ENSDARG00000057465	gfpt1	6.92033	-1.35164	0.99817	0.0141629	0.0856251	FALSE	FALSE	not DE
ENSDARG00000040064	acp6	4.86798	-1.34939	1.12997	0.020593	0.110974	FALSE	FALSE	not DE
ENSDARG00000078979	arhgef40	3.44321	-1.34315	1.25344	0.0268033	0.132975	FALSE	FALSE	not DE
ENSDARG00000057671	epas1b	29.6913	-1.3421	0.902286	0.0102979	0.0679777	FALSE	FALSE	not DE
ENSDARG00000037514	hdac3	10.3314	-1.34177	1.0989	0.0194446	0.106642	FALSE	FALSE	not DE
ENSDARG00000058672	nuggc.3	1.73958	-1.33869	1.53979	0.0327901	NA	FALSE	FALSE	not DE
ENSDARG00000067859	scospondin	7.11249	-1.32565	1.37919	0.0326066	0.153337	FALSE	FALSE	not DE
ENSDARG00000094478	si:ch1073-75o15.4	8.39191	-1.32309	1.11432	0.0212034	0.113012	FALSE	FALSE	not DE
ENSDARG00000099817	tusc2a	1.76314	-1.32217	1.47602	0.0342945	NA	FALSE	FALSE	not DE
ENSDARG00000046133	b3galnt2	8.70833	-1.31663	0.938703	0.012693	0.0789748	FALSE	FALSE	not DE
ENSDARG00000042742	stx6	20.4873	-1.3159	1.19896	0.0259904	0.130138	FALSE	FALSE	not DE
ENSDARG00000079068	adam12	10.8869	-1.31309	1.02701	0.0171671	0.0983377	FALSE	FALSE	not DE
ENSDARG00000043457	gapdh	144.665	-1.31208	1.22197	0.0273863	0.134914	FALSE	FALSE	not DE
ENSDARG00000078492	swi5	9.98285	-1.31118	0.833775	0.00838391	0.0588501	FALSE	FALSE	not DE
ENSDARG00000114084	BX324177.19	3.31627	-1.31116	1.41956	0.0345514	0.159521	FALSE	FALSE	not DE
ENSDARG00000028201	commd8	9.03807	-1.30599	1.01946	0.0171025	0.09808	FALSE	FALSE	not DE
ENSDARG00000005476	nav3	7.75772	-1.30511	1.34121	0.0329825	0.154402	FALSE	FALSE	not DE
ENSDARG00000103167	si:dkey-245n4.2	1.12807	-1.30479	1.49271	0.0354779	NA	FALSE	FALSE	not DE
ENSDARG00000069114	unc93b1	22.8048	-1.30418	0.867494	0.00993018	0.066253	FALSE	FALSE	not DE
ENSDARG00000088699	pdzd8	12.8282	-1.30351	0.771001	0.00628367	0.0481834	FALSE	FALSE	not DE
ENSDARG00000075245	wdr11	7.31992	-1.30284	1.0587	0.0193308	0.106213	FALSE	FALSE	not DE
ENSDARG00000027797	adcy6b	4.78181	-1.30204	1.22748	0.0283466	0.138535	FALSE	FALSE	not DE
ENSDARG00000041350	ankrd39	2.8994	-1.29909	1.37099	0.0343721	0.158867	FALSE	FALSE	not DE
ENSDARG00000102891	ppp1r26	37.544	-1.29748	0.811353	0.00785148	0.0563058	FALSE	FALSE	not DE
ENSDARG00000063535	chd4a	51.7007	-1.29675	0.807804	0.00773425	0.0556248	FALSE	FALSE	not DE
ENSDARG00000042747	coasy	10.2777	-1.29336	0.974395	0.0153287	0.0911608	FALSE	FALSE	not DE
ENSDARG00000103667	gga3a	8.72048	-1.29104	1.01576	0.0176056	0.0996648	FALSE	FALSE	not DE
ENSDARG00000042520	NA	54.3954	-1.29081	0.770368	0.0065073	0.0496435	FALSE	FALSE	not DE
ENSDARG00000103106	trappc9	4.46723	-1.2907	1.37377	0.0351036	0.161224	FALSE	FALSE	not DE
ENSDARG00000013250	tars1	32.8783	-1.29061	0.943899	0.0138997	0.0846154	FALSE	FALSE	not DE
ENSDARG00000059432	fsd1l	3.92489	-1.28857	1.21556	0.0286938	0.139835	FALSE	FALSE	not DE
ENSDARG00000102412	eci2	11.0947	-1.28701	1.00085	0.0169959	0.0976563	FALSE	FALSE	not DE
ENSDARG00000038027	nol12	27.7376	-1.28668	0.799324	0.00764419	0.0552697	FALSE	FALSE	not DE
ENSDARG00000099510	cnn3a	24.1942	-1.28375	1.009	0.0175878	0.0996023	FALSE	FALSE	not DE
ENSDARG00000087994	si:ch211-114c17.1	13.1081	-1.2813	1.1134	0.0235731	0.121525	FALSE	FALSE	not DE
ENSDARG00000042927	mapre1a	77.4502	-1.27999	0.947749	0.0145145	0.0873968	FALSE	FALSE	not DE
ENSDARG00000024775	si:ch211-129c21.1	24.8781	-1.27985	0.868058	0.0106755	0.0694883	FALSE	FALSE	not DE
ENSDARG00000063297	abcb6a	9.08118	-1.27889	1.04638	0.0199045	0.108456	FALSE	FALSE	not DE
ENSDARG00000016058	fibpa	12.0201	-1.27814	1.09309	0.0226051	0.118247	FALSE	FALSE	not DE
ENSDARG00000037537	ccnq	12.8962	-1.27695	0.997485	0.0172847	0.0985974	FALSE	FALSE	not DE
ENSDARG00000042332	plin2	4.09053	-1.27678	1.4701	0.0375752	0.168283	FALSE	FALSE	not DE
ENSDARG00000092464	si:dkeyp-20g2.1	2.00073	-1.275	1.41993	0.0373463	NA	FALSE	FALSE	not DE
ENSDARG00000062058	slc12a7b	32.2159	-1.27304	0.952277	0.0150361	0.0897153	FALSE	FALSE	not DE
ENSDARG00000004875	tmc6b	11.9154	-1.27071	0.937888	0.0143829	0.0867795	FALSE	FALSE	not DE
ENSDARG00000025206	syt2a	2.29625	-1.26867	1.50935	0.0378644	NA	FALSE	FALSE	not DE
ENSDARG00000053453	mpp2a	4.03654	-1.26502	1.33996	0.0361315	0.164479	FALSE	FALSE	not DE
ENSDARG00000087093	si:ch211-157c3.4	9.70795	-1.26324	0.897443	0.0126205	0.078589	FALSE	FALSE	not DE
ENSDARG00000104709	sprtn	43.5329	-1.26314	0.635409	0.00300869	0.0288792	FALSE	FALSE	not DE
ENSDARG00000057983	svopl	3.23837	-1.26209	1.50162	0.0384537	0.171039	FALSE	FALSE	not DE
ENSDARG00000113112	NA	1.41126	-1.26151	1.49155	0.0386157	NA	FALSE	FALSE	not DE
ENSDARG00000043046	fbxl5	38.8278	-1.25986	0.606338	0.00241051	0.0247425	FALSE	FALSE	not DE
ENSDARG00000052746	grinab	18.8683	-1.25948	0.630651	0.00293671	0.0284625	FALSE	FALSE	not DE
ENSDARG00000040627	grik1b	1.77101	-1.25711	1.40408	0.0385496	NA	FALSE	FALSE	not DE
ENSDARG00000026149	slc46a1	9.27308	-1.25641	0.920629	0.0140615	0.0852209	FALSE	FALSE	not DE
ENSDARG00000019976	idi1	40.9449	-1.25619	0.969525	0.0167172	0.0965372	FALSE	FALSE	not DE
ENSDARG00000101675	zgc:123107	2.01365	-1.25427	1.35348	0.0374977	NA	FALSE	FALSE	not DE
ENSDARG00000075990	acap3a	1.52094	-1.25393	1.49011	0.0392032	NA	FALSE	FALSE	not DE
ENSDARG00000044573	cdc42	48.67	-1.25331	0.797168	0.00836231	0.0587819	FALSE	FALSE	not DE
ENSDARG00000076464	lamtor1	6.48757	-1.24922	1.30931	0.0362935	0.164915	FALSE	FALSE	not DE
ENSDARG00000103198	mrps2	1.78013	-1.24911	1.43099	0.0396061	NA	FALSE	FALSE	not DE
ENSDARG00000037060	kmt2d	149.108	-1.24754	0.902281	0.0134557	0.0825176	FALSE	FALSE	not DE
ENSDARG00000023627	ggps1	74.0197	-1.24713	0.73691	0.00619412	0.0476679	FALSE	FALSE	not DE
ENSDARG00000039328	ccndbp1	69.9548	-1.24488	0.862085	0.011529	0.0734445	FALSE	FALSE	not DE
ENSDARG00000092766	si:dkeyp-68b7.7	7.9304	-1.2448	1.0515	0.0221393	0.116463	FALSE	FALSE	not DE
ENSDARG00000030478	zgc:66484	3.22309	-1.23763	1.39777	0.0401064	0.176232	FALSE	FALSE	not DE
ENSDARG00000002597	pabpc1l	6.89224	-1.23569	0.994274	0.0191802	0.105657	FALSE	FALSE	not DE
ENSDARG00000077768	malt1	2.45552	-1.23567	1.33553	0.0385173	NA	FALSE	FALSE	not DE
ENSDARG00000111163	BX000700.11	5.02433	-1.23172	1.28452	0.0367235	0.165911	FALSE	FALSE	not DE
ENSDARG00000063417	erf	72.9015	-1.23137	0.784477	0.00839584	0.0588501	FALSE	FALSE	not DE
ENSDARG00000056801	sufu	11.7092	-1.23099	0.987546	0.0190259	0.105234	FALSE	FALSE	not DE
ENSDARG00000005774	ddx3xb	269.176	-1.23008	0.517997	0.00113157	0.0141517	FALSE	FALSE	not DE
ENSDARG00000057245	im:7138535	4.71789	-1.22785	1.11873	0.0274824	0.135285	FALSE	FALSE	not DE
ENSDARG00000090871	si:dkey-210j14.4	7.54552	-1.22758	1.08915	0.0256107	0.128829	FALSE	FALSE	not DE
ENSDARG00000086158	ccbe1	12.1007	-1.22737	0.735706	0.00654978	0.0497644	FALSE	FALSE	not DE
ENSDARG00000003974	spoplb	9.5548	-1.22665	1.01456	0.0209296	0.112072	FALSE	FALSE	not DE
ENSDARG00000035569	cyp1d1	3.25794	-1.22346	1.41663	0.0416683	0.180345	FALSE	FALSE	not DE
ENSDARG00000052300	zgc:171489	2.26648	-1.22299	1.52254	0.0408904	NA	FALSE	FALSE	not DE
ENSDARG00000116452	CABZ01022569.3	4.14047	-1.22256	1.16952	0.0310953	0.147858	FALSE	FALSE	not DE
ENSDARG00000010385	sept4a	21.892	-1.22231	0.779932	0.00843909	0.0589908	FALSE	FALSE	not DE
ENSDARG00000042477	nr2c2	20.4489	-1.22219	0.742516	0.00691901	0.0515818	FALSE	FALSE	not DE
ENSDARG00000052426	si:ch211-256e16.3	7.56675	-1.2218	1.00538	0.020636	0.111023	FALSE	FALSE	not DE
ENSDARG00000062884	map3k2	4.62032	-1.21793	1.27375	0.0374477	0.167986	FALSE	FALSE	not DE
ENSDARG00000013843	sept5a	4.58232	-1.21614	0.954413	0.0177956	0.100336	FALSE	FALSE	not DE
ENSDARG00000095791	FP067424.1	4.48131	-1.21614	1.20411	0.0337489	0.157078	FALSE	FALSE	not DE
ENSDARG00000058710	terf1	27.3831	-1.21509	0.738109	0.00690528	0.0515248	FALSE	FALSE	not DE
ENSDARG00000112413	BX324177.13	1.44288	-1.2064	1.51513	0.042353	NA	FALSE	FALSE	not DE
ENSDARG00000091897	BX323884.1	3.03521	-1.20617	1.26749	0.0382238	0.170368	FALSE	FALSE	not DE
ENSDARG00000045540	ppp6r2a	27.5128	-1.20594	0.718667	0.00635944	0.048686	FALSE	FALSE	not DE
ENSDARG00000101631	etfa	8.46639	-1.20467	1.12231	0.0294778	0.14272	FALSE	FALSE	not DE
ENSDARG00000057352	slc25a29	19.7969	-1.20393	0.811877	0.0104377	0.0686883	FALSE	FALSE	not DE
ENSDARG00000068709	fam174b	16.5931	-1.19961	1.08488	0.027338	0.134796	FALSE	FALSE	not DE
ENSDARG00000040991	cttnbp2	19.707	-1.19769	1.02438	0.0233589	0.120795	FALSE	FALSE	not DE
ENSDARG00000061960	ube3b	46.3624	-1.19648	0.637409	0.00384037	0.0338594	FALSE	FALSE	not DE
ENSDARG00000096859	si:ch211-286b4.4	2.34708	-1.19326	1.39926	0.0442348	NA	FALSE	FALSE	not DE
ENSDARG00000089525	si:dkeyp-98a7.5	2.6167	-1.19038	1.33844	0.0429259	NA	FALSE	FALSE	not DE
ENSDARG00000006757	klhl41b	1.66613	-1.18965	1.53053	0.0430742	NA	FALSE	FALSE	not DE
ENSDARG00000039142	arpc5a	10.4317	-1.18852	1.05209	0.0258906	0.129931	FALSE	FALSE	not DE
ENSDARG00000011298	atf7a	4.30094	-1.1885	1.39953	0.0447024	0.189472	FALSE	FALSE	not DE
ENSDARG00000078825	bub1ba	50.3415	-1.18844	0.846984	0.0128086	0.0794951	FALSE	FALSE	not DE
ENSDARG00000104094	grk3	14.7775	-1.18776	0.716268	0.0066555	0.050261	FALSE	FALSE	not DE
ENSDARG00000093412	sertad2a	10.0598	-1.18724	0.889902	0.015316	0.0911215	FALSE	FALSE	not DE
ENSDARG00000014008	cwc22	81.7284	-1.18714	0.972987	0.0205736	0.110961	FALSE	FALSE	not DE
ENSDARG00000037192	zgc:113364	2.11334	-1.18699	1.40189	0.0448854	NA	FALSE	FALSE	not DE
ENSDARG00000006609	map2k2a	25.4399	-1.18639	0.786571	0.0097648	0.0655593	FALSE	FALSE	not DE
ENSDARG00000087260	mtss1lb	5.97295	-1.18625	1.01497	0.023474	0.121139	FALSE	FALSE	not DE
ENSDARG00000031845	mboat2a	19.5014	-1.18413	0.737649	0.00761244	0.0551831	FALSE	FALSE	not DE
ENSDARG00000060991	mief1	19.376	-1.18267	0.745926	0.00800515	0.0570787	FALSE	FALSE	not DE
ENSDARG00000101508	nr6a1a	1.92626	-1.182	1.3272	0.0433582	NA	FALSE	FALSE	not DE
ENSDARG00000016048	gpat3	2.80769	-1.18125	1.25669	0.0400689	0.176232	FALSE	FALSE	not DE
ENSDARG00000102398	cnn1b	4.1496	-1.18071	1.31095	0.0428225	0.184009	FALSE	FALSE	not DE
ENSDARG00000067718	si:dkey-3h3.3	8.58917	-1.17871	1.2529	0.0401129	0.176232	FALSE	FALSE	not DE
ENSDARG00000061165	slc6a4a	4.05622	-1.17659	1.36358	0.045127	0.190731	FALSE	FALSE	not DE
ENSDARG00000094276	BX005156.2	3.12558	-1.17614	1.27219	0.0414268	0.179769	FALSE	FALSE	not DE
ENSDARG00000075670	rereb	2.69904	-1.17292	1.26009	0.0411044	0.179155	FALSE	FALSE	not DE
ENSDARG00000040387	mmd	10.8882	-1.17229	1.09644	0.0303072	0.145406	FALSE	FALSE	not DE
ENSDARG00000016718	mmp11b	0.996563	-1.17111	1.50341	0.0455258	NA	FALSE	FALSE	not DE
ENSDARG00000012407	mgat1a	10.3692	-1.16927	1.01493	0.0246344	0.125274	FALSE	FALSE	not DE
ENSDARG00000074533	slc25a38b	37.8221	-1.16915	0.820992	0.0121276	0.0761363	FALSE	FALSE	not DE
ENSDARG00000023526	ggt1a	2.00492	-1.16508	1.29805	0.0438782	NA	FALSE	FALSE	not DE
ENSDARG00000030022	nup188	51.3857	-1.16352	0.611621	0.00354546	0.0321913	FALSE	FALSE	not DE
ENSDARG00000112308	BX537263.2	3.91999	-1.16214	1.26775	0.042653	0.18365	FALSE	FALSE	not DE
ENSDARG00000099172	BX000701.1	2.41615	-1.15786	1.47594	0.0474386	NA	FALSE	FALSE	not DE
ENSDARG00000078973	uckl1b	12.7527	-1.15359	0.854804	0.014739	0.0883924	FALSE	FALSE	not DE
ENSDARG00000090764	bcas3	30.489	-1.15332	0.638322	0.00450213	0.037928	FALSE	FALSE	not DE
ENSDARG00000014171	bloc1s1	28.3581	-1.14827	0.670378	0.00571851	0.0451563	FALSE	FALSE	not DE
ENSDARG00000061752	ripor2	28.7604	-1.14732	0.861542	0.0154518	0.0917468	FALSE	FALSE	not DE
ENSDARG00000020204	nf2a	38.5235	-1.14641	0.609211	0.00370318	0.0330807	FALSE	FALSE	not DE
ENSDARG00000062943	taco1	1.98011	-1.14551	1.35268	0.0481438	NA	FALSE	FALSE	not DE
ENSDARG00000104557	CR318653.1	2.47843	-1.14521	1.29589	0.0459519	NA	FALSE	FALSE	not DE
ENSDARG00000056387	rnf17	10.9886	-1.14517	0.977878	0.0236165	0.121657	FALSE	FALSE	not DE
ENSDARG00000057737	rxraa	1.37607	-1.144	1.43544	0.0493514	NA	FALSE	FALSE	not DE
ENSDARG00000098208	fn3krp	1.92366	-1.14323	1.44281	0.0493728	NA	FALSE	FALSE	not DE
ENSDARG00000100973	arhgap24	14.8297	-1.14262	0.907104	0.0187044	0.103779	FALSE	FALSE	not DE
ENSDARG00000096669	si:ch73-301j1.1	2.23539	-1.14245	1.37125	0.0489648	NA	FALSE	FALSE	not DE
ENSDARG00000000666	creg2	2.16134	-1.14242	1.41394	0.0495356	NA	FALSE	FALSE	not DE
ENSDARG00000103186	si:ch73-389k6.1	16.6642	-1.14175	0.672352	0.00592656	0.0461796	FALSE	FALSE	not DE
ENSDARG00000098405	map3k1	29.3925	-1.14154	1.03544	0.0282631	0.138263	FALSE	FALSE	not DE
ENSDARG00000091902	b3gnt2b	74.3062	-1.14142	1.01744	0.0268839	0.132975	FALSE	FALSE	not DE
ENSDARG00000029443	zgc:92242	2.8253	-1.14078	1.30706	0.0469717	0.195477	FALSE	FALSE	not DE
ENSDARG00000019917	epb41l3b	4.72466	-1.14037	1.1418	0.0365841	0.165481	FALSE	FALSE	not DE
ENSDARG00000097111	CR762407.2	1.76632	-1.14032	1.38232	0.0494207	NA	FALSE	FALSE	not DE
ENSDARG00000039453	dhrs7ca	2.76621	-1.13864	1.39981	0.0498438	0.202211	FALSE	FALSE	not DE
ENSDARG00000036864	slc34a2b	13.17	-1.13809	0.9611	0.0228574	0.118984	FALSE	FALSE	not DE
ENSDARG00000097017	mical3a	16.2748	-1.1374	0.885095	0.0174947	0.0993007	FALSE	FALSE	not DE
ENSDARG00000090734	si:dkey-16p6.1	2.72243	-1.1371	1.45348	0.0498458	0.202211	FALSE	FALSE	not DE
ENSDARG00000101669	elmod2	6.54342	-1.13685	1.01933	0.0273891	0.134914	FALSE	FALSE	not DE
ENSDARG00000074561	slc47a3	6.99146	-1.13577	1.00576	0.0264205	0.131662	FALSE	FALSE	not DE
ENSDARG00000099771	gne	40.074	-1.13214	0.777957	0.0111443	0.0716965	FALSE	FALSE	not DE
ENSDARG00000073744	ip6k1	5.08328	-1.1304	0.921155	0.0204242	0.110239	FALSE	FALSE	not DE
ENSDARG00000052188	znf541	3.52215	-1.12952	1.12487	0.0363718	0.164949	FALSE	FALSE	not DE
ENSDARG00000021488	cyth1b	2.44048	-1.12796	1.21262	0.043023	NA	FALSE	FALSE	not DE
ENSDARG00000088356	tmem117	3.97283	-1.12734	1.36445	0.050515	0.204095	FALSE	FALSE	not DE
ENSDARG00000112166	AL929029.11	4.36146	-1.12733	1.38375	0.0508932	0.205069	FALSE	FALSE	not DE
ENSDARG00000104018	mtpn	30.2385	-1.12571	0.612675	0.00410779	0.0355477	FALSE	FALSE	not DE
ENSDARG00000068149	tprg1l	3.28146	-1.1256	1.40302	0.0512982	0.205757	FALSE	FALSE	not DE
ENSDARG00000103052	pcyox1	8.3083	-1.12448	0.977	0.0250386	0.126891	FALSE	FALSE	not DE
ENSDARG00000102009	ppp2r2d	20.618	-1.12399	0.747504	0.00979866	0.0656686	FALSE	FALSE	not DE
ENSDARG00000062415	ctnnd2a	3.48431	-1.123	1.28533	0.0479968	0.197934	FALSE	FALSE	not DE
ENSDARG00000011445	elmsan1a	16.3532	-1.12203	0.80392	0.0130379	0.0806173	FALSE	FALSE	not DE
ENSDARG00000012627	cdc34b	39.2095	-1.12114	0.693781	0.00729072	0.0536483	FALSE	FALSE	not DE
ENSDARG00000013837	spo11	1.25813	-1.11925	1.52202	0.0489375	NA	FALSE	FALSE	not DE
ENSDARG00000092478	sdhaf1	3.78967	-1.11901	1.19857	0.0430595	0.184791	FALSE	FALSE	not DE
ENSDARG00000005670	ttbk2a	1.91745	-1.11837	1.48475	0.0508098	NA	FALSE	FALSE	not DE
ENSDARG00000092360	si:ch211-51h9.6	3.78542	-1.11801	1.17543	0.0414783	0.17994	FALSE	FALSE	not DE
ENSDARG00000060093	dapk1	8.95175	-1.11796	1.10969	0.0363326	0.164932	FALSE	FALSE	not DE
ENSDARG00000079220	wdr20a	3.06798	-1.11443	1.21576	0.0447967	0.189754	FALSE	FALSE	not DE
ENSDARG00000062362	tpcn1	2.87066	-1.11403	1.20973	0.0444249	0.188563	FALSE	FALSE	not DE
ENSDARG00000097819	znf576.1	43.1537	-1.11244	0.65386	0.00581552	0.0455996	FALSE	FALSE	not DE
ENSDARG00000039302	terfa	34.2318	-1.11217	0.736943	0.00963682	0.0649041	FALSE	FALSE	not DE
ENSDARG00000023498	gmppab	8.78636	-1.11102	0.846738	0.0162989	0.0951883	FALSE	FALSE	not DE
ENSDARG00000004948	bccip	21.4902	-1.11101	1.00957	0.028728	0.13985	FALSE	FALSE	not DE
ENSDARG00000014655	itpr1a	17.088	-1.10987	0.688583	0.00734679	0.0539547	FALSE	FALSE	not DE
ENSDARG00000104329	si:ch73-281k2.5	5.75729	-1.10981	1.34947	0.0521957	0.207851	FALSE	FALSE	not DE
ENSDARG00000100882	znf1154	8.05372	-1.10899	1.39324	0.0531082	0.210057	FALSE	FALSE	not DE
ENSDARG00000003462	fech	26.6769	-1.10884	0.651097	0.0057817	0.0454059	FALSE	FALSE	not DE
ENSDARG00000055054	bcl9l	19.1577	-1.10552	1.38963	0.0534807	0.210778	FALSE	FALSE	not DE
ENSDARG00000077434	mon1bb	54.1856	-1.10473	0.398357	0.000338015	0.00576013	FALSE	FALSE	not DE
ENSDARG00000003869	decr1	12.727	-1.1044	1.10297	0.0371819	0.167436	FALSE	FALSE	not DE
ENSDARG00000099524	gbe1b	21.6702	-1.1043	0.980541	0.0268886	0.132975	FALSE	FALSE	not DE
ENSDARG00000112275	AL935186.7	280	-1.10421	1.1715	0.0427505	0.183979	FALSE	FALSE	not DE
ENSDARG00000043912	mei4	2.10376	-1.10358	1.2626	0.0491123	NA	FALSE	FALSE	not DE
ENSDARG00000096697	BX072570.1	3.01537	-1.10335	1.36421	0.0533447	0.210398	FALSE	FALSE	not DE
ENSDARG00000099833	fbxo7	11.8486	-1.1029	0.848713	0.0168657	0.0972669	FALSE	FALSE	not DE
ENSDARG00000058390	acot9.2	1.61714	-1.10245	1.45697	0.0532732	NA	FALSE	FALSE	not DE
ENSDARG00000090675	NA	8.90522	-1.10216	1.00966	0.029497	0.142757	FALSE	FALSE	not DE
ENSDARG00000101478	plppr2a	3.42098	-1.10199	1.52616	0.0500595	0.202748	FALSE	FALSE	not DE
ENSDARG00000030573	nudt1	26.0386	-1.09885	0.915306	0.0220451	0.116213	FALSE	FALSE	not DE
ENSDARG00000013804	capns1b	15.9536	-1.09826	0.808844	0.0144122	0.0868862	FALSE	FALSE	not DE
ENSDARG00000101256	CABZ01085052.1	20.5638	-1.09699	0.951317	0.0250629	0.126928	FALSE	FALSE	not DE
ENSDARG00000035985	fam210aa	35.5002	-1.09671	0.903094	0.0212395	0.113124	FALSE	FALSE	not DE
ENSDARG00000078326	arhgap10	8.62801	-1.09611	0.909003	0.0217393	0.11521	FALSE	FALSE	not DE
ENSDARG00000077513	ppp1r3da	13.9879	-1.09597	0.903924	0.0213532	0.113567	FALSE	FALSE	not DE
ENSDARG00000105782	CABZ01081777.1	66.601	-1.09592	0.963743	0.0261714	0.130813	FALSE	FALSE	not DE
ENSDARG00000103766	cyp2aa7	1.28913	-1.0957	1.44809	0.0542065	NA	FALSE	FALSE	not DE
ENSDARG00000015971	rapgef1b	10.2136	-1.09174	1.07173	0.0358331	0.163519	FALSE	FALSE	not DE
ENSDARG00000098682	CR450764.2	1.31147	-1.09155	1.56285	0.0478791	NA	FALSE	FALSE	not DE
ENSDARG00000062142	stoml1	9.97892	-1.0854	0.951706	0.0260032	0.130147	FALSE	FALSE	not DE
ENSDARG00000021241	zgc:165604	1.99295	-1.08373	1.3695	0.0558698	NA	FALSE	FALSE	not DE
ENSDARG00000081431	CR388189.2	8.05175	-1.08328	1.29518	0.0534719	0.210778	FALSE	FALSE	not DE
ENSDARG00000013312	cadps2	15.5672	-1.08215	0.962645	0.0272008	0.134252	FALSE	FALSE	not DE
ENSDARG00000059817	mtmr12	12.3305	-1.08061	1.0841	0.0381092	0.170064	FALSE	FALSE	not DE
ENSDARG00000076518	mettl1	10.5345	-1.07977	0.951994	0.0264831	0.13193	FALSE	FALSE	not DE
ENSDARG00000069951	eef1a1l2	6.07196	-1.07776	1.28151	0.0535125	0.210792	FALSE	FALSE	not DE
ENSDARG00000117448	CABZ01072245.1	1.73756	-1.07708	1.37845	0.0568285	NA	FALSE	FALSE	not DE
ENSDARG00000091512	nfrkb	21.9602	-1.07506	0.922303	0.0243347	0.124293	FALSE	FALSE	not DE
ENSDARG00000038094	clec16a	65.5079	-1.074	0.859105	0.0193117	0.106166	FALSE	FALSE	not DE
ENSDARG00000035904	crabp1b	1.11173	-1.07333	1.45135	0.0565265	NA	FALSE	FALSE	not DE
ENSDARG00000098889	si:zfos-128g4.2	2.55119	-1.07251	1.40854	0.0574559	NA	FALSE	FALSE	not DE
ENSDARG00000094488	BX510923.1	3.4454	-1.06778	1.31864	0.056571	0.218294	FALSE	FALSE	not DE
ENSDARG00000009870	mapk8b	24.7853	-1.06775	0.632104	0.00589913	0.0459898	FALSE	FALSE	not DE
ENSDARG00000045542	lamtor4	12.23	-1.06718	0.871338	0.020714	0.111276	FALSE	FALSE	not DE
ENSDARG00000041586	dhx40	31.4876	-1.0665	0.794146	0.0149822	0.0894918	FALSE	FALSE	not DE
ENSDARG00000003307	stx16	41.7756	-1.06609	0.958105	0.0281738	0.137871	FALSE	FALSE	not DE
ENSDARG00000040815	tsku	31.5205	-1.06515	0.936542	0.0263447	0.131416	FALSE	FALSE	not DE
ENSDARG00000035909	mfsd2ab	86.1666	-1.06498	0.899887	0.0232104	0.120194	FALSE	FALSE	not DE
ENSDARG00000035608	pgam5	13.5201	-1.06487	0.863549	0.0202466	0.109632	FALSE	FALSE	not DE
ENSDARG00000006395	rbm25b	59.2311	-1.06302	0.549895	0.00307988	0.0293738	FALSE	FALSE	not DE
ENSDARG00000069427	nkain2	2.27814	-1.05866	1.39686	0.0592335	NA	FALSE	FALSE	not DE
ENSDARG00000094454	cdh23	3.50336	-1.05758	1.23314	0.0533145	0.210398	FALSE	FALSE	not DE
ENSDARG00000003142	dachc	2.15269	-1.05657	1.33515	0.0586717	NA	FALSE	FALSE	not DE
ENSDARG00000031049	igsf21a	6.55869	-1.05508	1.08514	0.0411368	0.179155	FALSE	FALSE	not DE
ENSDARG00000078658	supt20	56.3964	-1.05333	0.89892	0.0240104	0.123058	FALSE	FALSE	not DE
ENSDARG00000019307	dusp5	1.03187	-1.05267	1.40033	0.0599762	NA	FALSE	FALSE	not DE
ENSDARG00000061436	col6a2	0.94221	-1.0505	1.4071	0.0601891	NA	FALSE	FALSE	not DE
ENSDARG00000000853	dstyk	11.8447	-1.04963	0.962178	0.0300354	0.144473	FALSE	FALSE	not DE
ENSDARG00000033367	rrm2b	32.245	-1.04664	1.04566	0.0383506	0.170733	FALSE	FALSE	not DE
ENSDARG00000060215	cep85	38.6545	-1.04483	0.863349	0.0216039	0.114653	FALSE	FALSE	not DE
ENSDARG00000007438	ube2ib	21.3801	-1.04458	0.990609	0.0332336	0.155066	FALSE	FALSE	not DE
ENSDARG00000073821	znf1177	14.2103	-1.04437	0.983637	0.032583	0.153274	FALSE	FALSE	not DE
ENSDARG00000088741	BX322530.1	7.83347	-1.04428	1.13405	0.0470643	0.195708	FALSE	FALSE	not DE
ENSDARG00000070080	nbeaa	14.5194	-1.0442	0.880365	0.023102	0.119924	FALSE	FALSE	not DE
ENSDARG00000040851	plekhh2	11.7196	-1.04313	0.905318	0.0253866	0.128133	FALSE	FALSE	not DE
ENSDARG00000074305	si:ch73-257c13.2	1.13733	-1.04174	1.37373	0.0614262	NA	FALSE	FALSE	not DE
ENSDARG00000095515	entr1	8.5252	-1.04157	1.3185	0.0602507	0.227099	FALSE	FALSE	not DE
ENSDARG00000076904	loxl5b	2.15044	-1.03976	1.31075	0.0602205	NA	FALSE	FALSE	not DE
ENSDARG00000117550	LO018168.1	3.54494	-1.0391	1.11038	0.0455391	0.191875	FALSE	FALSE	not DE
ENSDARG00000041602	zgc:92335	17.6339	-1.0374	0.980894	0.0330272	0.154508	FALSE	FALSE	not DE
ENSDARG00000039577	ptk2bb	5.96201	-1.03701	1.29239	0.0598232	0.226286	FALSE	FALSE	not DE
ENSDARG00000103978	sh3bp5b	5.27833	-1.03341	1.19363	0.0537987	0.211529	FALSE	FALSE	not DE
ENSDARG00000031809	rbm24b	10.6591	-1.03123	0.727642	0.0121755	0.0763909	FALSE	FALSE	not DE
ENSDARG00000098686	tmprss2	1.33532	-1.02962	1.48467	0.0594092	NA	FALSE	FALSE	not DE
ENSDARG00000076730	syt6a	1.99517	-1.02962	1.35437	0.0629141	NA	FALSE	FALSE	not DE
ENSDARG00000073688	nav2a	11.442	-1.02953	0.815805	0.0187158	0.103788	FALSE	FALSE	not DE
ENSDARG00000077526	babam1	4.56655	-1.02881	1.2354	0.0576759	0.221074	FALSE	FALSE	not DE
ENSDARG00000117717	CABZ01079276.1	1.51156	-1.02824	1.51084	0.0574034	NA	FALSE	FALSE	not DE
ENSDARG00000068629	cd151l	8.31432	-1.02813	1.21714	0.0564466	0.217974	FALSE	FALSE	not DE
ENSDARG00000091859	si:ch73-233m11.2	2.98289	-1.02741	1.14349	0.0502685	0.203319	FALSE	FALSE	not DE
ENSDARG00000018281	cfap161	3.01444	-1.0273	1.29317	0.0613203	0.229903	FALSE	FALSE	not DE
ENSDARG00000045789	srgap1b	9.81295	-1.02687	0.838176	0.020747	0.111414	FALSE	FALSE	not DE
ENSDARG00000039913	tmem147	16.4738	-1.02613	0.772332	0.0155452	0.0921186	FALSE	FALSE	not DE
ENSDARG00000009472	med19b	7.59472	-1.02417	0.984827	0.0348192	0.160411	FALSE	FALSE	not DE
ENSDARG00000036826	ankrd52a	23.083	-1.0231	1.10915	0.0475822	0.196767	FALSE	FALSE	not DE
ENSDARG00000025693	tmem9b	40.046	-1.0227	0.797554	0.0176823	0.0999533	FALSE	FALSE	not DE
ENSDARG00000103714	rab6a	5.69349	-1.02175	1.11879	0.0487169	0.199267	FALSE	FALSE	not DE
ENSDARG00000058394	tagln3b	22.3897	-1.02171	1.04604	0.0413791	0.179666	FALSE	FALSE	not DE
ENSDARG00000020134	sipa1l1	21.2565	-1.01998	0.643215	0.0076549	0.0553204	FALSE	FALSE	not DE
ENSDARG00000041417	atp6ap1a	2.10788	-1.01989	1.33714	0.06401	NA	FALSE	FALSE	not DE
ENSDARG00000117777	LO018400.1	1.20713	-1.01826	1.3539	0.0645608	NA	FALSE	FALSE	not DE
ENSDARG00000062008	hs2st1b	38.619	-1.01693	0.657257	0.00849555	0.0593022	FALSE	FALSE	not DE
ENSDARG00000086877	mhc1zda	4.86278	-1.01675	0.994777	0.0366691	0.165765	FALSE	FALSE	not DE
ENSDARG00000089877	NA	4.08048	-1.01609	1.14486	0.052046	0.207421	FALSE	FALSE	not DE
ENSDARG00000062518	ulk1a	23.9709	-1.0149	0.740532	0.0138213	0.08431	FALSE	FALSE	not DE
ENSDARG00000014179	pfkma	2.74822	-1.01422	1.29284	0.0633302	0.235256	FALSE	FALSE	not DE
ENSDARG00000020718	slc25a22a	1.2089	-1.01387	1.48305	0.0611151	NA	FALSE	FALSE	not DE
ENSDARG00000031203	commd1	4.35953	-1.01332	1.05618	0.0435096	0.186061	FALSE	FALSE	not DE
ENSDARG00000083063	CU695141.1	2.95964	-1.01305	1.34304	0.0651637	0.239659	FALSE	FALSE	not DE
ENSDARG00000078924	tmco4	5.91265	-1.0128	0.982739	0.0358668	0.163623	FALSE	FALSE	not DE
ENSDARG00000101457	cdc42ep4a	5.74111	-1.01081	1.04058	0.0421956	0.182074	FALSE	FALSE	not DE
ENSDARG00000051809	btr12	12.7442	-1.01079	1.08133	0.0464741	0.194173	FALSE	FALSE	not DE
ENSDARG00000086990	carmil3	1.86947	-1.00774	1.33326	0.0657682	NA	FALSE	FALSE	not DE
ENSDARG00000001781	tspan11	2.12129	-1.00707	1.29535	0.0645788	NA	FALSE	FALSE	not DE
ENSDARG00000092445	zgc:153352	37.5992	-1.00588	0.715499	0.0125117	0.0780739	FALSE	FALSE	not DE
ENSDARG00000045913	mrps10	4.61364	-1.00489	1.30141	0.0651869	0.23966	FALSE	FALSE	not DE
ENSDARG00000071652	rrp8	33.0966	-1.00406	1.03107	0.0420549	0.181861	FALSE	FALSE	not DE
ENSDARG00000060927	si:ch211-136a13.1	4.0118	-1.00365	1.12875	0.052349	0.208232	FALSE	FALSE	not DE
ENSDARG00000057062	si:dkey-157g16.6	4.94974	-1.00223	1.18784	0.0581091	0.222221	FALSE	FALSE	not DE
ENSDARG00000005840	got2b	10.3147	-1.0011	1.10588	0.0504101	0.203726	FALSE	FALSE	not DE
ENSDARG00000059832	adgrb3	6.41823	-1.00059	1.04327	0.0438292	0.186937	FALSE	FALSE	not DE
ENSDARG00000089223	ngfrb	1.07757	-1.00056	1.43815	0.0655299	NA	FALSE	FALSE	not DE
ENSDARG00000101885	si:dkey-20i20.11	10.8185	-0.999267	1.04241	0.0439135	0.18719	FALSE	FALSE	not DE
ENSDARG00000045025	ift52	24.228	-0.998763	0.993428	0.0386533	0.171417	FALSE	FALSE	not DE
ENSDARG00000077095	si:ch211-160o17.4	126.397	-0.998268	0.55153	0.00411343	0.0355554	FALSE	FALSE	not DE
ENSDARG00000095632	CR927456.1	0.732785	-0.997884	1.40479	0.0671779	NA	FALSE	FALSE	not DE
ENSDARG00000101171	FO704786.1	1.83771	-0.997526	1.38829	0.067574	NA	FALSE	FALSE	not DE
ENSDARG00000033446	tap2t	9.37042	-0.996857	1.00353	0.039989	0.176138	FALSE	FALSE	not DE
ENSDARG00000111903	CU462817.3	10.9644	-0.996528	1.3214	0.0672271	0.244872	FALSE	FALSE	not DE
ENSDARG00000039681	samm50l	20.1784	-0.994831	0.772968	0.0174296	0.0990106	FALSE	FALSE	not DE
ENSDARG00000043301	gtf3c6	12.2364	-0.994005	0.820665	0.0216033	0.114653	FALSE	FALSE	not DE
ENSDARG00000104959	dnajc17	3.96468	-0.992824	1.21418	0.0618456	0.23136	FALSE	FALSE	not DE
ENSDARG00000112728	NA	6.90422	-0.991422	1.02981	0.0435914	0.186295	FALSE	FALSE	not DE
ENSDARG00000041252	gemin4	12.7873	-0.990953	0.905923	0.030187	0.144969	FALSE	FALSE	not DE
ENSDARG00000060016	nsd1a	26.3527	-0.989933	0.7586	0.0165649	0.0960662	FALSE	FALSE	not DE
ENSDARG00000022232	ppan	23.6609	-0.989735	0.954724	0.0355155	0.162473	FALSE	FALSE	not DE
ENSDARG00000069085	ints2	14.3466	-0.988115	0.787008	0.0190495	0.105247	FALSE	FALSE	not DE
ENSDARG00000090976	NA	1.88232	-0.984755	1.23646	0.0648918	NA	FALSE	FALSE	not DE
ENSDARG00000101309	si:ch73-100l22.3	67.4372	-0.98457	0.553832	0.00445701	0.0376089	FALSE	FALSE	not DE
ENSDARG00000007220	ncam1b	11.3994	-0.983806	0.894756	0.0297411	0.143335	FALSE	FALSE	not DE
ENSDARG00000044968	vcla	8.62252	-0.983586	1.13103	0.0557298	0.216487	FALSE	FALSE	not DE
ENSDARG00000076328	osbpl11	52.2581	-0.98135	0.783521	0.0192118	0.105714	FALSE	FALSE	not DE
ENSDARG00000114100	CT583728.18	5.353	-0.981025	1.17593	0.0605562	0.227822	FALSE	FALSE	not DE
ENSDARG00000093671	BX001030.1	1.93392	-0.979715	1.33132	0.070202	NA	FALSE	FALSE	not DE
ENSDARG00000056966	nek7	8.24444	-0.978392	0.873589	0.0280722	0.137554	FALSE	FALSE	not DE
ENSDARG00000068177	pak2a	15.9695	-0.977346	0.896956	0.0306308	0.146489	FALSE	FALSE	not DE
ENSDARG00000052741	card11	6.75799	-0.975911	1.00983	0.0434513	0.185962	FALSE	FALSE	not DE
ENSDARG00000017397	smarcc1a	110.212	-0.975494	0.756003	0.0172468	0.0984775	FALSE	FALSE	not DE
ENSDARG00000104396	trim25	2.36427	-0.973073	1.3271	0.0712237	NA	FALSE	FALSE	not DE
ENSDARG00000111014	LO018430.2	2.468	-0.972869	1.14874	0.0593223	NA	FALSE	FALSE	not DE
ENSDARG00000059404	rab43	8.77386	-0.972775	0.848125	0.0259928	0.130138	FALSE	FALSE	not DE
ENSDARG00000035579	si:dkey-174n20.1	1.17901	-0.972165	1.41114	0.0705363	NA	FALSE	FALSE	not DE
ENSDARG00000056267	dixdc1b	11.2176	-0.971924	0.864003	0.0276993	0.136039	FALSE	FALSE	not DE
ENSDARG00000101019	ext1b	48.9175	-0.971783	0.643248	0.00927018	0.0631175	FALSE	FALSE	not DE
ENSDARG00000057249	zmynd11	37.9767	-0.970056	0.716483	0.0143936	0.0868088	FALSE	FALSE	not DE
ENSDARG00000053082	thada	38.6297	-0.969876	0.682275	0.0118946	0.0751013	FALSE	FALSE	not DE
ENSDARG00000078890	wdfy3	38.8454	-0.969318	0.751761	0.017285	0.0985974	FALSE	FALSE	not DE
ENSDARG00000102513	FO704822.1	1.33285	-0.967179	1.32726	0.0722238	NA	FALSE	FALSE	not DE
ENSDARG00000012005	mob2b	13.7513	-0.964163	0.901138	0.0324949	0.153025	FALSE	FALSE	not DE
ENSDARG00000040864	si:dkey-286j15.1	6.89954	-0.963921	1.19961	0.065689	0.240912	FALSE	FALSE	not DE
ENSDARG00000026835	slc25a32b	3.93148	-0.963548	1.3042	0.0722469	0.256153	FALSE	FALSE	not DE
ENSDARG00000041729	sntb1	6.17798	-0.963249	1.01616	0.0459867	0.193059	FALSE	FALSE	not DE
ENSDARG00000061994	acacb	26.4609	-0.962447	0.808451	0.022946	0.119242	FALSE	FALSE	not DE
ENSDARG00000092463	rhbdd2	2.49782	-0.960261	1.10615	0.0569444	NA	FALSE	FALSE	not DE
ENSDARG00000006915	arl8ba	10.3172	-0.960226	0.902242	0.0330571	0.154532	FALSE	FALSE	not DE
ENSDARG00000025595	agmo	4.09689	-0.959804	1.06254	0.0520083	0.207326	FALSE	FALSE	not DE
ENSDARG00000016868	rhobtb4	27.399	-0.959622	1.1066	0.0571039	0.219774	FALSE	FALSE	not DE
ENSDARG00000079745	si:ch211-166a6.5	17.1597	-0.959494	0.801877	0.0225491	0.118079	FALSE	FALSE	not DE
ENSDARG00000070794	greb1	4.97396	-0.959158	1.02646	0.0478236	0.197438	FALSE	FALSE	not DE
ENSDARG00000110137	si:dkey-240e12.6	5.8575	-0.958956	0.929706	0.0363483	0.164932	FALSE	FALSE	not DE
ENSDARG00000112374	CR854846.1	17.2571	-0.958574	1.05548	0.0513724	0.205889	FALSE	FALSE	not DE
ENSDARG00000098130	bola3	7.09116	-0.956605	1.01417	0.0467288	0.194964	FALSE	FALSE	not DE
ENSDARG00000112175	zgc:173552	76.4685	-0.956086	1.05212	0.0513708	0.205889	FALSE	FALSE	not DE
ENSDARG00000011879	foxn1	4.36481	-0.955261	1.19064	0.0664899	0.242601	FALSE	FALSE	not DE
ENSDARG00000016649	akr7a3	4.0419	-0.955126	1.14177	0.0617205	0.231065	FALSE	FALSE	not DE
ENSDARG00000078352	lyrm4	1.74312	-0.955065	1.4109	0.0729705	NA	FALSE	FALSE	not DE
ENSDARG00000101211	BX537130.1	2.26522	-0.953934	1.17253	0.0650466	NA	FALSE	FALSE	not DE
ENSDARG00000073686	heatr6	10.0986	-0.953841	0.925221	0.0364506	0.165077	FALSE	FALSE	not DE
ENSDARG00000032932	cnksr1	29.0643	-0.950529	0.785049	0.0216432	0.114742	FALSE	FALSE	not DE
ENSDARG00000087927	nudt9	8.40999	-0.949098	1.01425	0.0478746	0.197539	FALSE	FALSE	not DE
ENSDARG00000102865	carnmt1	7.24086	-0.947506	0.974084	0.0431664	0.185061	FALSE	FALSE	not DE
ENSDARG00000012577	waca	73.197	-0.945446	0.981335	0.0443561	0.188378	FALSE	FALSE	not DE
ENSDARG00000034093	dclk2a	4.65337	-0.944979	1.06116	0.0542851	0.212714	FALSE	FALSE	not DE
ENSDARG00000020242	fermt2	23.8409	-0.94321	0.701326	0.0147123	0.0883389	FALSE	FALSE	not DE
ENSDARG00000039266	rbm25a	5.49018	-0.940257	1.00643	0.04827	0.198352	FALSE	FALSE	not DE
ENSDARG00000055565	cacnb2b	3.22374	-0.937899	1.32545	0.0773423	0.267379	FALSE	FALSE	not DE
ENSDARG00000110909	zgc:173552	140.968	-0.937573	1.00829	0.0489261	0.1997	FALSE	FALSE	not DE
ENSDARG00000077934	tegt	10.6291	-0.937119	0.758444	0.0201398	0.109212	FALSE	FALSE	not DE
ENSDARG00000033444	map4k6	4.67646	-0.936803	1.30376	0.0770989	0.26687	FALSE	FALSE	not DE
ENSDARG00000018107	rab3da	15.7395	-0.933785	0.895651	0.0353973	0.162139	FALSE	FALSE	not DE
ENSDARG00000022295	hnf1bb	3.47481	-0.930901	1.01027	0.0502498	0.203298	FALSE	FALSE	not DE
ENSDARG00000004189	cbx1a	91.2172	-0.928826	0.790839	0.0240589	0.123221	FALSE	FALSE	not DE
ENSDARG00000054534	NA	1.54977	-0.927834	1.35642	0.0790991	NA	FALSE	FALSE	not DE
ENSDARG00000040984	hspa13	2.06087	-0.926786	1.27657	0.0780327	NA	FALSE	FALSE	not DE
ENSDARG00000063354	abtb1	29.8111	-0.926058	0.636088	0.0106861	0.0695271	FALSE	FALSE	not DE
ENSDARG00000023217	crema	1.69423	-0.925236	1.28355	0.0786349	NA	FALSE	FALSE	not DE
ENSDARG00000043816	st6galnac1.2	6.60641	-0.924146	0.950681	0.0435911	0.186295	FALSE	FALSE	not DE
ENSDARG00000063249	mrpl9	9.09885	-0.922659	0.798357	0.0254254	0.128189	FALSE	FALSE	not DE
ENSDARG00000115988	AL935186.11	477.713	-0.921775	0.989771	0.0490651	0.199967	FALSE	FALSE	not DE
ENSDARG00000087740	BX664618.1	4.14502	-0.920746	1.2932	0.0798674	0.272205	FALSE	FALSE	not DE
ENSDARG00000060257	zranb1a	27.7253	-0.91995	0.685476	0.0147832	0.0885864	FALSE	FALSE	not DE
ENSDARG00000075806	kirrel3a	2.70292	-0.919617	1.27813	0.0795286	0.27167	FALSE	FALSE	not DE
ENSDARG00000055899	lzic	4.33458	-0.918572	1.11765	0.0659517	0.241639	FALSE	FALSE	not DE
ENSDARG00000063007	apc2	4.06032	-0.917937	1.22291	0.0765558	0.265582	FALSE	FALSE	not DE
ENSDARG00000104347	rtn4b	1.94192	-0.91659	1.28878	0.080545	NA	FALSE	FALSE	not DE
ENSDARG00000087996	pabpn1l	8.72878	-0.915471	0.887883	0.0367513	0.165986	FALSE	FALSE	not DE
ENSDARG00000003684	obsl1a	2.63119	-0.915405	1.39653	0.0797076	NA	FALSE	FALSE	not DE
ENSDARG00000043710	parvaa	8.75909	-0.915244	0.969045	0.0473665	0.196214	FALSE	FALSE	not DE
ENSDARG00000063233	baz1a	10.0693	-0.91447	0.880893	0.0360013	0.164086	FALSE	FALSE	not DE
ENSDARG00000091342	adcy5	8.20565	-0.913273	0.838571	0.0309664	0.147433	FALSE	FALSE	not DE
ENSDARG00000102822	pam16	12.7075	-0.912929	0.834965	0.0305768	0.146277	FALSE	FALSE	not DE
ENSDARG00000030933	ksr1b	24.8835	-0.911975	0.962489	0.0470085	0.195531	FALSE	FALSE	not DE
ENSDARG00000068397	tns2b	9.2512	-0.910147	1.10064	0.0655838	0.240587	FALSE	FALSE	not DE
ENSDARG00000026166	emilin1b	16.5854	-0.909993	0.954076	0.0461904	0.193637	FALSE	FALSE	not DE
ENSDARG00000015856	slc25a40	10.9509	-0.909482	0.87369	0.0357317	0.163314	FALSE	FALSE	not DE
ENSDARG00000039272	pls1	4.53465	-0.90882	1.15438	0.0721082	0.255976	FALSE	FALSE	not DE
ENSDARG00000078994	muc2.2	2.54459	-0.908606	1.34397	0.0827317	NA	FALSE	FALSE	not DE
ENSDARG00000104118	antxr2a	1.18859	-0.907084	1.39351	0.0812104	NA	FALSE	FALSE	not DE
ENSDARG00000036645	rcbtb1	13.0332	-0.906479	0.796719	0.0268257	0.132975	FALSE	FALSE	not DE
ENSDARG00000094725	si:ch211-284e13.5	28.8763	-0.905429	0.874717	0.036385	0.164949	FALSE	FALSE	not DE
ENSDARG00000062021	ccdc181	1.47935	-0.902957	1.3336	0.0838939	NA	FALSE	FALSE	not DE
ENSDARG00000055271	nkd2a	1.26715	-0.901833	1.33834	0.0840687	NA	FALSE	FALSE	not DE
ENSDARG00000042159	NA	7.3997	-0.901635	0.906595	0.041076	0.179155	FALSE	FALSE	not DE
ENSDARG00000075783	hmgxb4a	8.42336	-0.900531	0.851926	0.0341136	0.158118	FALSE	FALSE	not DE
ENSDARG00000097650	atg2b	2.00915	-0.899305	1.37391	0.0835429	NA	FALSE	FALSE	not DE
ENSDARG00000104442	aatkb	63.5603	-0.89909	0.929204	0.0445139	0.188833	FALSE	FALSE	not DE
ENSDARG00000104037	si:dkey-74k8.4	1.61072	-0.897646	1.33999	0.084845	NA	FALSE	FALSE	not DE
ENSDARG00000061169	larp1b	37.3508	-0.895125	0.749882	0.0227428	0.118636	FALSE	FALSE	not DE
ENSDARG00000076853	areg	1.60852	-0.89511	1.26684	0.0841259	NA	FALSE	FALSE	not DE
ENSDARG00000116384	BX000700.26	3.57218	-0.893517	1.19042	0.0790727	0.27073	FALSE	FALSE	not DE
ENSDARG00000099178	NA	0.962223	-0.893046	1.43112	0.0801865	NA	FALSE	FALSE	not DE
ENSDARG00000103684	ap4e1	30.6192	-0.892853	0.683786	0.0163663	0.0953589	FALSE	FALSE	not DE
ENSDARG00000077570	cdh16	2.13839	-0.892517	1.1931	0.0795432	NA	FALSE	FALSE	not DE
ENSDARG00000035868	spire1a	25.2277	-0.890851	0.755767	0.0237705	0.122289	FALSE	FALSE	not DE
ENSDARG00000096045	si:ch73-263o4.4	2.3873	-0.888719	1.271	0.0856903	NA	FALSE	FALSE	not DE
ENSDARG00000043313	ank2b	4.7842	-0.887378	1.11781	0.0725069	0.256659	FALSE	FALSE	not DE
ENSDARG00000042114	bin1a	1.63693	-0.885807	1.34408	0.0870386	NA	FALSE	FALSE	not DE
ENSDARG00000078578	fam222bb	47.1838	-0.885271	0.578073	0.00851105	0.059355	FALSE	FALSE	not DE
ENSDARG00000097048	CU571318.1	3.30784	-0.885169	1.06727	0.06639	0.242588	FALSE	FALSE	not DE
ENSDARG00000093799	setbp1	2.64462	-0.884821	1.34804	0.087127	NA	FALSE	FALSE	not DE
ENSDARG00000061274	lss	3.31537	-0.884312	1.17181	0.0793365	0.271171	FALSE	FALSE	not DE
ENSDARG00000078734	myo1f	2.43182	-0.883535	1.29331	0.0875168	NA	FALSE	FALSE	not DE
ENSDARG00000044874	zgc:92107	111.409	-0.883	0.690793	0.0177199	0.100123	FALSE	FALSE	not DE
ENSDARG00000044047	slc18b1	1.60044	-0.881579	1.28872	0.0878303	NA	FALSE	FALSE	not DE
ENSDARG00000054723	si:ch211-242b18.1	15.4733	-0.879696	0.677457	0.0166909	0.0964602	FALSE	FALSE	not DE
ENSDARG00000005126	large1	30.2743	-0.879207	0.860414	0.0380386	0.169868	FALSE	FALSE	not DE
ENSDARG00000009473	ppardb	11.6238	-0.878908	0.837608	0.0350231	0.161003	FALSE	FALSE	not DE
ENSDARG00000018788	st8sia2	12.4764	-0.877969	0.927169	0.0476292	0.196864	FALSE	FALSE	not DE
ENSDARG00000043631	bcas2	23.905	-0.876539	0.77063	0.0268882	0.132975	FALSE	FALSE	not DE
ENSDARG00000101949	numbl	2.28076	-0.875812	1.31711	0.089389	NA	FALSE	FALSE	not DE
ENSDARG00000038716	casq1a	6.62703	-0.874587	1.23494	0.0869581	0.287456	FALSE	FALSE	not DE
ENSDARG00000030166	hyi	6.37448	-0.874074	0.923159	0.0477016	0.197097	FALSE	FALSE	not DE
ENSDARG00000070433	vps18	67.6369	-0.873802	0.538778	0.00653798	0.0497252	FALSE	FALSE	not DE
ENSDARG00000055622	zgc:153345	7.37392	-0.871763	0.835849	0.0357351	0.163314	FALSE	FALSE	not DE
ENSDARG00000017004	myo10	24.9614	-0.870466	0.723195	0.0220714	0.116311	FALSE	FALSE	not DE
ENSDARG00000087187	grip2a	18.5566	-0.868654	0.744505	0.0246357	0.125274	FALSE	FALSE	not DE
ENSDARG00000009524	rnf150b	32.9237	-0.86797	0.707396	0.0205908	0.110974	FALSE	FALSE	not DE
ENSDARG00000086623	vav3a	2.32736	-0.867721	1.32351	0.0910332	NA	FALSE	FALSE	not DE
ENSDARG00000076867	mrtfbb	5.09146	-0.867443	1.21758	0.0874222	0.288289	FALSE	FALSE	not DE
ENSDARG00000008490	ltv1	8.07731	-0.8672	0.807552	0.0325703	0.153263	FALSE	FALSE	not DE
ENSDARG00000098600	pithd1	6.58662	-0.866433	0.991834	0.0593652	0.225253	FALSE	FALSE	not DE
ENSDARG00000100560	zfpm2b	9.92665	-0.865392	1.04614	0.067673	0.246046	FALSE	FALSE	not DE
ENSDARG00000012432	fam76b	106.319	-0.86506	0.759755	0.0268048	0.132975	FALSE	FALSE	not DE
ENSDARG00000102091	CABZ01052576.1	23.4778	-0.864915	0.767198	0.0277251	0.136087	FALSE	FALSE	not DE
ENSDARG00000056519	si:dkey-280e21.3	5.0772	-0.86491	0.902709	0.0462343	0.193767	FALSE	FALSE	not DE
ENSDARG00000098497	hrasa	2.75335	-0.864534	1.39202	0.0883383	0.290476	FALSE	FALSE	not DE
ENSDARG00000016364	gna15.1	9.07338	-0.864528	1.34291	0.0912508	0.296466	FALSE	FALSE	not DE
ENSDARG00000056191	si:ch211-168k14.2	2.65996	-0.863328	1.29551	0.0919684	NA	FALSE	FALSE	not DE
ENSDARG00000004836	dnajc5ab	47.3805	-0.863087	0.785887	0.0302712	0.145327	FALSE	FALSE	not DE
ENSDARG00000115557	cox7b	5.84684	-0.862492	1.09415	0.0751159	0.262533	FALSE	FALSE	not DE
ENSDARG00000094204	elp1	37.4432	-0.862473	0.675856	0.017798	0.100336	FALSE	FALSE	not DE
ENSDARG00000101023	msx2b	1.32143	-0.861524	1.35808	0.0912034	NA	FALSE	FALSE	not DE
ENSDARG00000098959	CABZ01113771.1	43.0629	-0.860903	0.680744	0.0184093	0.102658	FALSE	FALSE	not DE
ENSDARG00000002546	rundc3ab	33.7751	-0.860072	0.905224	0.0474266	0.196395	FALSE	FALSE	not DE
ENSDARG00000078324	si:ch211-263k4.2	3.78747	-0.85928	1.16342	0.084408	0.281768	FALSE	FALSE	not DE
ENSDARG00000078016	dtx4b	7.44224	-0.858444	1.14701	0.0827783	0.278318	FALSE	FALSE	not DE
ENSDARG00000079808	si:ch73-208g10.1	4.32741	-0.85701	1.36692	0.0915561	0.297164	FALSE	FALSE	not DE
ENSDARG00000102291	eef1da	12.9803	-0.856873	1.00646	0.0635792	0.235779	FALSE	FALSE	not DE
ENSDARG00000039871	rpz4	6.75486	-0.856633	1.28316	0.0932739	0.301018	FALSE	FALSE	not DE
ENSDARG00000039077	tyr	1.02362	-0.855648	1.40282	0.0887777	NA	FALSE	FALSE	not DE
ENSDARG00000038537	gga1	13.6278	-0.855447	0.853195	0.0404891	0.177348	FALSE	FALSE	not DE
ENSDARG00000043854	ppil4	16.3109	-0.855435	0.917496	0.0501034	0.202871	FALSE	FALSE	not DE
ENSDARG00000071347	aftphb	17.5539	-0.854016	0.723945	0.0237018	0.121978	FALSE	FALSE	not DE
ENSDARG00000105692	CABZ01069022.1	7.91875	-0.853658	0.886967	0.045768	0.192398	FALSE	FALSE	not DE
ENSDARG00000004874	spata6l	16.9338	-0.853307	1.16942	0.0865343	0.286359	FALSE	FALSE	not DE
ENSDARG00000040190	qdpra	17.9962	-0.853305	0.84791	0.0400488	0.176232	FALSE	FALSE	not DE
ENSDARG00000027620	bco2l	2.38757	-0.852923	1.25041	0.0929926	NA	FALSE	FALSE	not DE
ENSDARG00000020311	cnih1	46.1925	-0.851747	0.472949	0.00385777	0.0339143	FALSE	FALSE	not DE
ENSDARG00000098064	si:ch1073-205c8.5	3.29334	-0.851493	1.22226	0.0916604	0.297409	FALSE	FALSE	not DE
ENSDARG00000053318	lrrc6	1.44587	-0.850508	1.28028	0.0946356	NA	FALSE	FALSE	not DE
ENSDARG00000032116	cnot7	3.06856	-0.850471	1.0713	0.0747695	0.261628	FALSE	FALSE	not DE
ENSDARG00000023868	si:dkey-172h23.2	30.9076	-0.850216	0.816771	0.0360611	0.164209	FALSE	FALSE	not DE
ENSDARG00000104985	zgc:110249	30.1257	-0.849709	0.787568	0.0321304	0.151766	FALSE	FALSE	not DE
ENSDARG00000029331	atxn7l3	9.03684	-0.849443	0.823967	0.0371844	0.167436	FALSE	FALSE	not DE
ENSDARG00000053074	gipc3	1.42338	-0.848275	1.31382	0.095329	NA	FALSE	FALSE	not DE
ENSDARG00000098300	CU928205.1	2.87378	-0.847522	1.11364	0.0813639	0.275803	FALSE	FALSE	not DE
ENSDARG00000101778	ca5a	32.5356	-0.846946	0.848823	0.0411574	0.179155	FALSE	FALSE	not DE
ENSDARG00000026017	xpnpep2	0.820015	-0.846188	1.35335	0.094456	NA	FALSE	FALSE	not DE
ENSDARG00000101205	mbd1a	60.5646	-0.846126	0.56856	0.00953649	0.0644317	FALSE	FALSE	not DE
ENSDARG00000058608	wsb2	4.13669	-0.84579	1.19004	0.0904785	0.295458	FALSE	FALSE	not DE
ENSDARG00000037121	mat2ab	10.7764	-0.845041	0.843448	0.0406593	0.177936	FALSE	FALSE	not DE
ENSDARG00000045748	stab2	11.1313	-0.844562	1.1081	0.0813736	0.275803	FALSE	FALSE	not DE
ENSDARG00000088817	wdr59	44.7799	-0.844247	0.530631	0.00706792	0.0524479	FALSE	FALSE	not DE
ENSDARG00000045681	irf5	8.50626	-0.842423	0.901455	0.0499714	0.202501	FALSE	FALSE	not DE
ENSDARG00000068892	sostdc1a	2.38293	-0.841862	1.2947	0.0968532	NA	FALSE	FALSE	not DE
ENSDARG00000075793	prex1	55.0486	-0.841268	0.703884	0.022621	0.118267	FALSE	FALSE	not DE
ENSDARG00000033738	zgc:153867	43.6519	-0.840929	0.757046	0.0291818	0.141552	FALSE	FALSE	not DE
ENSDARG00000058690	cgnb	59.3228	-0.840405	0.501285	0.00550566	0.0439307	FALSE	FALSE	not DE
ENSDARG00000103320	lclat1	8.44047	-0.839482	0.905958	0.0512289	0.205737	FALSE	FALSE	not DE
ENSDARG00000090935	usp16	11.5896	-0.839277	1.16612	0.08979	0.294214	FALSE	FALSE	not DE
ENSDARG00000060637	clstn2	6.97053	-0.838201	0.92585	0.0546667	0.213873	FALSE	FALSE	not DE
ENSDARG00000019444	ssr4	8.34318	-0.837792	0.792556	0.0343798	0.158867	FALSE	FALSE	not DE
ENSDARG00000060021	vcpkmt	5.17676	-0.837531	0.904278	0.0513269	0.205817	FALSE	FALSE	not DE
ENSDARG00000032079	acsl3a	2.40432	-0.837087	1.14112	0.0875231	NA	FALSE	FALSE	not DE
ENSDARG00000097445	si:dkey-195m11.8	4.00457	-0.835744	1.17833	0.091979	0.29802	FALSE	FALSE	not DE
ENSDARG00000058820	bin1b	34.8985	-0.835655	0.859178	0.0445539	0.188896	FALSE	FALSE	not DE
ENSDARG00000054423	slc7a6	9.55548	-0.835205	0.836591	0.0411751	0.179155	FALSE	FALSE	not DE
ENSDARG00000021787	abcb5	19.4277	-0.834857	0.713232	0.0243613	0.124385	FALSE	FALSE	not DE
ENSDARG00000054456	clip3	5.56952	-0.834815	1.00273	0.0679102	0.246306	FALSE	FALSE	not DE
ENSDARG00000102218	si:dkey-31g6.4	2.60168	-0.834703	1.10122	0.0829644	NA	FALSE	FALSE	not DE
ENSDARG00000097088	si:dkey-60d5.3	1.63844	-0.834061	1.35408	0.0968461	NA	FALSE	FALSE	not DE
ENSDARG00000095483	AL929457.1	1.59209	-0.833746	1.22464	0.0963455	NA	FALSE	FALSE	not DE
ENSDARG00000087835	si:ch211-113p18.3	10.539	-0.833088	0.900656	0.0515841	0.206414	FALSE	FALSE	not DE
ENSDARG00000070025	dchs1a	8.73785	-0.832344	0.836228	0.041576	0.180244	FALSE	FALSE	not DE
ENSDARG00000037570	polr1d	5.33465	-0.832281	1.19586	0.0945321	0.303189	FALSE	FALSE	not DE
ENSDARG00000035532	zgc:110329	3.7092	-0.832194	1.2229	0.096636	0.307098	FALSE	FALSE	not DE
ENSDARG00000100658	si:ch211-51h4.2	14.6972	-0.831012	0.89717	0.051414	0.206001	FALSE	FALSE	not DE
ENSDARG00000033361	asl	42.7893	-0.829808	0.827196	0.0406079	0.177816	FALSE	FALSE	not DE
ENSDARG00000103118	cib1	1.09692	-0.829791	1.31626	0.099433	NA	FALSE	FALSE	not DE
ENSDARG00000058873	ptpdc1b	2.50737	-0.829008	1.27254	0.0996668	NA	FALSE	FALSE	not DE
ENSDARG00000102744	mgst3a	2.6821	-0.828666	1.17681	0.0937225	NA	FALSE	FALSE	not DE
ENSDARG00000032993	ccl34b.3	1.992	-0.828201	1.18809	0.0949307	NA	FALSE	FALSE	not DE
ENSDARG00000044387	cldn2	2.52916	-0.827622	1.28835	0.100212	NA	FALSE	FALSE	not DE
ENSDARG00000041875	ube2v1	22.6085	-0.827415	0.775334	0.0333682	0.155597	FALSE	FALSE	not DE
ENSDARG00000110428	CABZ01072614.1	57.1089	-0.826665	0.990488	0.0678042	0.246285	FALSE	FALSE	not DE
ENSDARG00000079716	sin3aa	65.4647	-0.825305	0.824449	0.0409045	0.178643	FALSE	FALSE	not DE
ENSDARG00000063701	rreb1a	60.5313	-0.824574	0.916583	0.0558813	0.216696	FALSE	FALSE	not DE
ENSDARG00000018069	rdh12	7.13616	-0.823958	0.919279	0.0564589	0.217974	FALSE	FALSE	not DE
ENSDARG00000009745	fbxw2	23.134	-0.823936	0.799487	0.0373526	0.167688	FALSE	FALSE	not DE
ENSDARG00000102026	gpsm2l	9.58071	-0.821604	0.783902	0.035402	0.162139	FALSE	FALSE	not DE
ENSDARG00000098252	cpne9	4.96809	-0.820778	0.963806	0.0646828	0.238714	FALSE	FALSE	not DE
ENSDARG00000059897	ntrk2a	1.93552	-0.820315	1.30138	0.101923	NA	FALSE	FALSE	not DE
ENSDARG00000089355	si:dkeyp-121d4.3	106.402	-0.818939	0.821855	0.0415319	0.18012	FALSE	FALSE	not DE
ENSDARG00000030532	arhgef12a	80.4737	-0.817322	1.02709	0.0761677	0.264749	FALSE	FALSE	not DE
ENSDARG00000005372	camk4	3.69773	-0.817287	1.0834	0.0850424	0.283315	FALSE	FALSE	not DE
ENSDARG00000090462	mrpl20	8.28044	-0.817105	0.820884	0.0416805	0.180346	FALSE	FALSE	not DE
ENSDARG00000109974	tmem186	5.24038	-0.816661	1.00334	0.0723758	0.256378	FALSE	FALSE	not DE
ENSDARG00000060477	vps8	13.3356	-0.816002	0.828846	0.0431182	0.184907	FALSE	FALSE	not DE
ENSDARG00000113961	nudt15	6.68283	-0.815983	1.06109	0.0819894	0.276819	FALSE	FALSE	not DE
ENSDARG00000093798	slx4	1.93707	-0.815331	1.24812	0.102447	NA	FALSE	FALSE	not DE
ENSDARG00000029036	rab32a	4.87536	-0.813776	0.878979	0.0517327	0.206778	FALSE	FALSE	not DE
ENSDARG00000099981	si:ch1073-228h2.2	18.1334	-0.813543	0.678888	0.0223964	0.117526	FALSE	FALSE	not DE
ENSDARG00000010445	trabd	21.421	-0.812499	0.723288	0.0281265	0.137684	FALSE	FALSE	not DE
ENSDARG00000038615	pip4p1a	24.0323	-0.811411	0.912452	0.0579352	0.221735	FALSE	FALSE	not DE
ENSDARG00000027016	gbf1	111.366	-0.810916	0.402374	0.00199716	0.0214885	FALSE	FALSE	not DE
ENSDARG00000008662	fign	2.02369	-0.810246	1.27982	0.104502	NA	FALSE	FALSE	not DE
ENSDARG00000074456	setd9	1.76628	-0.809062	1.13999	0.0950958	NA	FALSE	FALSE	not DE
ENSDARG00000105173	si:ch211-142b24.2	4.52406	-0.808549	1.30427	0.104714	0.323737	FALSE	FALSE	not DE
ENSDARG00000086104	slco5a1a	71.1678	-0.807219	0.729762	0.0296546	0.143241	FALSE	FALSE	not DE
ENSDARG00000091247	fars2	5.74075	-0.806356	1.00594	0.0754432	0.263138	FALSE	FALSE	not DE
ENSDARG00000115251	dre-mir-430a-2	5.59736	-0.805637	1.34523	0.103401	0.321075	TRUE	FALSE	not DE
ENSDARG00000035605	tchp	15.0189	-0.805463	0.852162	0.0488179	0.199491	FALSE	FALSE	not DE
ENSDARG00000039880	arpp19b	15.69	-0.803629	0.747619	0.0326507	0.1534	FALSE	FALSE	not DE
ENSDARG00000091760	cwf19l2	6.69996	-0.803331	0.83114	0.0457015	0.192288	FALSE	FALSE	not DE
ENSDARG00000002760	gdf5	10.4539	-0.802823	0.941592	0.0649935	0.239302	FALSE	FALSE	not DE
ENSDARG00000060445	elp6	12.2331	-0.80271	0.812894	0.0428226	0.184009	FALSE	FALSE	not DE
ENSDARG00000075975	slc45a3	6.00263	-0.802573	1.21488	0.104197	0.322673	FALSE	FALSE	not DE
ENSDARG00000060596	prkaa1	22.9847	-0.8024	0.745565	0.032522	0.153084	FALSE	FALSE	not DE
ENSDARG00000030560	helz	32.0893	-0.801923	0.688227	0.0247644	0.125672	FALSE	FALSE	not DE
ENSDARG00000088882	si:ch211-149b19.2	1.84136	-0.800532	1.28349	0.107005	NA	FALSE	FALSE	not DE
ENSDARG00000058865	endog	11.8707	-0.799429	0.773987	0.0372024	0.167467	FALSE	FALSE	not DE
ENSDARG00000011076	zgc:91968	1.20197	-0.799265	1.40127	0.0982587	NA	FALSE	FALSE	not DE
ENSDARG00000097006	CR854839.1	1.65226	-0.798996	1.26995	0.107363	NA	FALSE	FALSE	not DE
ENSDARG00000061560	stim1b	1.8863	-0.798373	1.29361	0.107457	NA	FALSE	FALSE	not DE
ENSDARG00000024017	mdga2a	2.15223	-0.798344	1.21187	0.105207	NA	FALSE	FALSE	not DE
ENSDARG00000063300	CU655845.1	29.9985	-0.797016	0.838872	0.0481678	0.198203	FALSE	FALSE	not DE
ENSDARG00000061714	si:dkey-45k15.1	2.8485	-0.796866	1.32483	0.106706	0.327728	FALSE	FALSE	not DE
ENSDARG00000035660	si:ch211-193k19.1	29.2894	-0.794565	0.883251	0.0564197	0.217974	FALSE	FALSE	not DE
ENSDARG00000039669	NA	15.0085	-0.793928	0.7675	0.0370464	0.166915	FALSE	FALSE	not DE
ENSDARG00000093306	CT025585.1	6.89432	-0.793591	0.935167	0.066045	0.241804	FALSE	FALSE	not DE
ENSDARG00000090714	gaa	4.97642	-0.793029	1.17345	0.103547	0.321395	FALSE	FALSE	not DE
ENSDARG00000027109	zfr	56.0531	-0.788537	0.765035	0.0375011	0.168042	FALSE	FALSE	not DE
ENSDARG00000105335	si:dkey-241l7.2	3.81973	-0.788376	1.05229	0.0883289	0.290476	FALSE	FALSE	not DE
ENSDARG00000057680	foxj2	6.59847	-0.787505	0.988886	0.0774511	0.267523	FALSE	FALSE	not DE
ENSDARG00000079530	si:dkey-17m8.1	16.406	-0.786967	0.834535	0.0493583	0.200888	FALSE	FALSE	not DE
ENSDARG00000033567	fkbp1ab	1.84999	-0.786791	1.30295	0.110159	NA	FALSE	FALSE	not DE
ENSDARG00000116042	chst3b	1.96184	-0.78624	1.16908	0.105168	NA	FALSE	FALSE	not DE
ENSDARG00000062970	niban2a	40.4379	-0.785953	0.834412	0.0495362	0.201447	FALSE	FALSE	not DE
ENSDARG00000100752	rab21	6.47641	-0.784678	1.0068	0.0814845	0.276022	FALSE	FALSE	not DE
ENSDARG00000101908	rab3ip	11.7165	-0.783895	0.809833	0.0456663	0.192238	FALSE	FALSE	not DE
ENSDARG00000089767	rnf130	0.843823	-0.78239	1.27847	0.111844	NA	FALSE	FALSE	not DE
ENSDARG00000032919	chchd3a	11.1894	-0.782234	0.923697	0.066709	0.24334	FALSE	FALSE	not DE
ENSDARG00000099315	nsdhl	3.15725	-0.781687	1.076	0.0942062	0.302797	FALSE	FALSE	not DE
ENSDARG00000039343	ahcyl2b	35.5698	-0.781417	0.658195	0.0231669	0.120093	FALSE	FALSE	not DE
ENSDARG00000078523	ddr1	9.51692	-0.78083	0.886735	0.0601178	0.22673	FALSE	FALSE	not DE
ENSDARG00000030108	sec22ba	2.43797	-0.780105	1.1793	0.108054	NA	FALSE	FALSE	not DE
ENSDARG00000076891	rfxap	8.29242	-0.780074	0.954096	0.0729982	0.257788	FALSE	FALSE	not DE
ENSDARG00000076404	mctp1a	1.3342	-0.779624	1.2777	0.112604	NA	FALSE	FALSE	not DE
ENSDARG00000102470	mpp7a	22.2046	-0.778827	1.00045	0.0819993	0.276819	FALSE	FALSE	not DE
ENSDARG00000029911	casc3	58.8993	-0.778257	0.770846	0.0401107	0.176232	FALSE	FALSE	not DE
ENSDARG00000009160	kmo	5.98437	-0.777366	0.962359	0.07529	0.262776	FALSE	FALSE	not DE
ENSDARG00000077926	si:dkey-48p11.3	8.88288	-0.77611	1.01557	0.0855525	0.283885	FALSE	FALSE	not DE
ENSDARG00000017067	chordc1b	11.3401	-0.775491	0.905482	0.0649274	0.239124	FALSE	FALSE	not DE
ENSDARG00000103737	si:ch211-230g14.6	1.361	-0.775345	1.38656	0.104736	NA	FALSE	FALSE	not DE
ENSDARG00000034771	rab13	24.4037	-0.775002	0.803701	0.0462737	0.193845	FALSE	FALSE	not DE
ENSDARG00000078888	iqgap1	21.0412	-0.77421	0.942539	0.07236	0.256378	FALSE	FALSE	not DE
ENSDARG00000097948	BX901883.5	10.5886	-0.773578	1.2026	0.111983	0.337825	FALSE	FALSE	not DE
ENSDARG00000007734	stn1	27.9082	-0.772997	0.531967	0.0104267	0.0686461	FALSE	FALSE	not DE
ENSDARG00000040466	vil1	2.42493	-0.772995	1.20715	0.112472	NA	FALSE	FALSE	not DE
ENSDARG00000096991	CR847968.1	1.60845	-0.772979	1.29452	0.114038	NA	FALSE	FALSE	not DE
ENSDARG00000070922	cnbpb	15.6741	-0.772234	0.762423	0.0397368	0.175337	FALSE	FALSE	not DE
ENSDARG00000021021	trim35-28	33.3231	-0.772116	0.49866	0.00785716	0.0563058	FALSE	FALSE	not DE
ENSDARG00000073998	si:ch211-23l10.3	1.43606	-0.771504	1.18075	0.110888	NA	FALSE	FALSE	not DE
ENSDARG00000011072	ddx11	34.9212	-0.770779	0.649396	0.0231931	0.120146	FALSE	FALSE	not DE
ENSDARG00000059048	mpzl1l	12.2321	-0.770332	1.19846	0.112701	0.339116	FALSE	FALSE	not DE
ENSDARG00000110481	si:ch73-42p12.2	4.90464	-0.770297	1.16016	0.109247	0.332728	FALSE	FALSE	not DE
ENSDARG00000096865	CR457444.1	4.04598	-0.76932	1.07847	0.0984795	0.310632	FALSE	FALSE	not DE
ENSDARG00000093382	uqcc3	17.0556	-0.768987	0.797853	0.046394	0.194109	FALSE	FALSE	not DE
ENSDARG00000054344	gabpb2b	26.8125	-0.768543	1.05801	0.0953531	0.304694	FALSE	FALSE	not DE
ENSDARG00000045351	ccdc58	3.95689	-0.768169	1.09746	0.1018	0.318285	FALSE	FALSE	not DE
ENSDARG00000094952	si:ch211-74m13.1	12.5997	-0.766313	0.79612	0.0466019	0.194489	FALSE	FALSE	not DE
ENSDARG00000037432	haus7	42.3436	-0.766222	0.528396	0.0105124	0.0690891	FALSE	FALSE	not DE
ENSDARG00000089861	usp44	78.5036	-0.766106	0.594573	0.0170475	0.0978774	FALSE	FALSE	not DE
ENSDARG00000091232	kcnj1a.1	2.67046	-0.765711	1.38901	0.106084	NA	FALSE	FALSE	not DE
ENSDARG00000036232	trpm7	41.0056	-0.765636	0.602693	0.0180061	0.101318	FALSE	FALSE	not DE
ENSDARG00000009266	uevld	19.7642	-0.76471	0.809379	0.0493079	0.200737	FALSE	FALSE	not DE
ENSDARG00000018882	jak2b	31.6066	-0.762773	0.642347	0.0231592	0.120093	FALSE	FALSE	not DE
ENSDARG00000055525	lgalslb	13.6678	-0.761577	1.02037	0.09087	0.295808	FALSE	FALSE	not DE
ENSDARG00000091640	si:ch73-352p4.5	42.1622	-0.761444	0.600175	0.018096	0.101595	FALSE	FALSE	not DE
ENSDARG00000028082	mapkapk5	3.73549	-0.761297	1.01774	0.0904701	0.295458	FALSE	FALSE	not DE
ENSDARG00000030964	pde12	19.8038	-0.760281	0.71644	0.0342073	0.158324	FALSE	FALSE	not DE
ENSDARG00000098273	zbtb14	28.5	-0.759774	0.863132	0.0605672	0.227822	FALSE	FALSE	not DE
ENSDARG00000088362	CR925817.1	1.53843	-0.759356	1.19167	0.115704	NA	FALSE	FALSE	not DE
ENSDARG00000004830	flot2a	11.0598	-0.759293	1.01541	0.0906665	0.295596	FALSE	FALSE	not DE
ENSDARG00000074255	micu3b	2.07348	-0.759028	1.29081	0.117946	NA	FALSE	FALSE	not DE
ENSDARG00000096762	si:dkey-61p9.11	1.73404	-0.758363	1.1423	0.111145	NA	FALSE	FALSE	not DE
ENSDARG00000113131	BX324177.15	1.82314	-0.757101	1.10555	0.106663	NA	FALSE	FALSE	not DE
ENSDARG00000117335	LO018608.1	10.2577	-0.757093	0.796342	0.0484674	0.198792	FALSE	FALSE	not DE
ENSDARG00000063347	hrc	7.37393	-0.757085	0.908652	0.0702867	0.251775	FALSE	FALSE	not DE
ENSDARG00000001234	map4k2	1.73681	-0.756659	1.23332	0.118831	NA	FALSE	FALSE	not DE
ENSDARG00000036420	si:dkey-33c9.6	1.30403	-0.756549	1.28061	0.118979	NA	FALSE	FALSE	not DE
ENSDARG00000021378	phf21ab	12.3159	-0.755462	0.974071	0.0838705	0.280601	FALSE	FALSE	not DE
ENSDARG00000013024	erap1a	4.65628	-0.755425	0.943948	0.0778594	0.268484	FALSE	FALSE	not DE
ENSDARG00000088145	atg4db	14.5143	-0.75504	0.746353	0.0399849	0.176138	FALSE	FALSE	not DE
ENSDARG00000058696	tbl1xr1a	5.21011	-0.753137	1.00549	0.0907368	0.295631	FALSE	FALSE	not DE
ENSDARG00000056679	morc3a	32.0963	-0.752355	0.77588	0.0456767	0.192238	FALSE	FALSE	not DE
ENSDARG00000055991	hmbsb	2.85787	-0.752082	1.12047	0.11048	0.334913	FALSE	FALSE	not DE
ENSDARG00000043986	setd6	3.40717	-0.750672	1.17167	0.116887	0.346948	FALSE	FALSE	not DE
ENSDARG00000104225	ndel1b	27.1342	-0.750468	0.900782	0.0704819	0.25224	FALSE	FALSE	not DE
ENSDARG00000044061	adora4a	1.70417	-0.748714	1.25709	0.121629	NA	FALSE	FALSE	not DE
ENSDARG00000063095	ctsf	3.57523	-0.748578	1.00088	0.0913105	0.296595	FALSE	FALSE	not DE
ENSDARG00000042861	ltk	3.73833	-0.748213	1.15042	0.115541	0.344318	FALSE	FALSE	not DE
ENSDARG00000010083	rbfox3a	2.11112	-0.747923	1.18684	0.119118	NA	FALSE	FALSE	not DE
ENSDARG00000112836	BX000700.15	1.98314	-0.747706	1.19125	0.119524	NA	FALSE	FALSE	not DE
ENSDARG00000062748	pkn1b	5.8781	-0.747528	0.950968	0.0816227	0.276063	FALSE	FALSE	not DE
ENSDARG00000045641	usp3	19.0116	-0.747038	0.779987	0.047485	0.196583	FALSE	FALSE	not DE
ENSDARG00000010415	sirt4	1.36202	-0.745464	1.23748	0.122459	NA	FALSE	FALSE	not DE
ENSDARG00000091215	rpz2	4.39894	-0.745021	1.01683	0.0955673	0.304979	FALSE	FALSE	not DE
ENSDARG00000062190	pde3b	27.5466	-0.744325	0.643192	0.0254347	0.128189	FALSE	FALSE	not DE
ENSDARG00000014340	rab11al	11.6842	-0.744003	0.818541	0.0555188	0.215942	FALSE	FALSE	not DE
ENSDARG00000005464	dnase1l1	14.3782	-0.743228	1.06112	0.104301	0.322863	FALSE	FALSE	not DE
ENSDARG00000070471	tarbp2	13.5816	-0.742879	0.68622	0.0320578	0.151519	FALSE	FALSE	not DE
ENSDARG00000031562	tada2a	14.07	-0.742252	0.795612	0.0514433	0.206063	FALSE	FALSE	not DE
ENSDARG00000030824	esyt2a	38.0857	-0.741929	0.690014	0.0328029	0.153728	FALSE	FALSE	not DE
ENSDARG00000075090	CU467646.1	2.31395	-0.740588	1.11566	0.113832	NA	FALSE	FALSE	not DE
ENSDARG00000001442	inppl1b	16.9568	-0.740406	0.69685	0.0341416	0.158118	FALSE	FALSE	not DE
ENSDARG00000086336	si:ch211-157b11.12	10.4184	-0.739477	0.698528	0.0345632	0.159527	FALSE	FALSE	not DE
ENSDARG00000033134	ndufaf7	14.0742	-0.737242	0.748557	0.0436345	0.186426	FALSE	FALSE	not DE
ENSDARG00000088898	caln1	1.49879	-0.737124	1.21267	0.124365	NA	FALSE	FALSE	not DE
ENSDARG00000099742	heatr1	80.0359	-0.736209	0.614669	0.0224756	0.117776	FALSE	FALSE	not DE
ENSDARG00000068865	si:dkey-61p9.7	1.64307	-0.734859	1.17292	0.122468	NA	FALSE	FALSE	not DE
ENSDARG00000056525	bcar1	10.6809	-0.734316	1.00789	0.0974513	0.308496	FALSE	FALSE	not DE
ENSDARG00000068705	tmem168a	10.4774	-0.733873	0.881162	0.0709807	0.253444	FALSE	FALSE	not DE
ENSDARG00000004261	tmed9	30.3125	-0.733821	0.53673	0.0134535	0.0825176	FALSE	FALSE	not DE
ENSDARG00000097764	BX936364.1	14.9503	-0.733546	0.690321	0.0341576	0.158143	FALSE	FALSE	not DE
ENSDARG00000039265	arhgap4a	20.2345	-0.733539	0.883341	0.0715391	0.254621	FALSE	FALSE	not DE
ENSDARG00000075368	mrm2	9.69325	-0.733508	0.758106	0.0461387	0.193529	FALSE	FALSE	not DE
ENSDARG00000042126	elmo3	1.05244	-0.733443	1.27864	0.12576	NA	FALSE	FALSE	not DE
ENSDARG00000015543	s100a1	4.63797	-0.733365	0.913462	0.0780343	0.268901	FALSE	FALSE	not DE
ENSDARG00000087804	tnfrsf11a	2.91139	-0.733336	1.19803	0.124877	0.361227	FALSE	FALSE	not DE
ENSDARG00000037810	adtrp1	7.62618	-0.732531	0.813501	0.0572029	0.220051	FALSE	FALSE	not DE
ENSDARG00000079610	akap9	12.5153	-0.731864	0.769557	0.0486547	0.199109	FALSE	FALSE	not DE
ENSDARG00000028676	nuak1b	14.7415	-0.731112	0.967554	0.0902754	0.295029	FALSE	FALSE	not DE
ENSDARG00000045611	nfybb	7.76433	-0.731035	0.955847	0.0878272	0.289369	FALSE	FALSE	not DE
ENSDARG00000001447	mier1b	9.47938	-0.730865	0.707254	0.0374588	0.167986	FALSE	FALSE	not DE
ENSDARG00000037506	prps1b	2.50246	-0.730803	1.01565	0.100209	NA	FALSE	FALSE	not DE
ENSDARG00000101419	drp2	3.93215	-0.730573	1.1864	0.125066	0.361386	FALSE	FALSE	not DE
ENSDARG00000062268	jarid2b	40.9966	-0.730381	0.603414	0.0216301	0.114713	FALSE	FALSE	not DE
ENSDARG00000088255	smoc1	1.09778	-0.730332	1.40312	0.109291	NA	FALSE	FALSE	not DE
ENSDARG00000069843	kctd12.1	1.69648	-0.730138	1.19553	0.125835	NA	FALSE	FALSE	not DE
ENSDARG00000075570	ide	44.6623	-0.729925	0.624548	0.0245802	0.12512	FALSE	FALSE	not DE
ENSDARG00000020771	tnr	18.0589	-0.729401	0.949802	0.0870717	0.287641	FALSE	FALSE	not DE
ENSDARG00000095539	si:dkeyp-82a1.8	6.7178	-0.729229	0.948363	0.0868199	0.287063	FALSE	FALSE	not DE
ENSDARG00000061579	myo1cb	13.1678	-0.729106	0.877392	0.0715222	0.254621	FALSE	FALSE	not DE
ENSDARG00000025593	plekhj1	3.06555	-0.72843	1.05988	0.109364	0.332814	FALSE	FALSE	not DE
ENSDARG00000099086	BX511142.1	2.29883	-0.726486	1.17922	0.125976	NA	FALSE	FALSE	not DE
ENSDARG00000075397	cipca	30.903	-0.726426	0.628605	0.0256015	0.128829	FALSE	FALSE	not DE
ENSDARG00000075859	mcf2la	23.3843	-0.726371	0.796056	0.0551208	0.214956	FALSE	FALSE	not DE
ENSDARG00000102099	si:ch211-255f4.11	41.8521	-0.725822	0.931201	0.0842131	0.281432	FALSE	FALSE	not DE
ENSDARG00000005643	gcat	6.74874	-0.725736	0.904418	0.07839	0.269387	FALSE	FALSE	not DE
ENSDARG00000100686	si:ch211-241b2.4	2.51037	-0.724735	1.17422	0.126201	NA	FALSE	FALSE	not DE
ENSDARG00000100826	hif1al	52.6989	-0.72456	0.856771	0.0683495	0.247333	FALSE	FALSE	not DE
ENSDARG00000074790	rab5if	18.9215	-0.724211	0.658341	0.0304197	0.145759	FALSE	FALSE	not DE
ENSDARG00000091930	si:ch211-12e13.1	1.52072	-0.723653	1.19334	0.127987	NA	FALSE	FALSE	not DE
ENSDARG00000102462	BX088535.1	4.66641	-0.722863	1.01358	0.102629	0.319831	FALSE	FALSE	not DE
ENSDARG00000069168	si:dkey-73n10.1	89.9019	-0.72221	0.435876	0.00564884	0.0447624	FALSE	FALSE	not DE
ENSDARG00000113885	CU570791.6	5.77885	-0.721872	1.17665	0.127441	0.365216	FALSE	FALSE	not DE
ENSDARG00000058853	sash1b	9.35965	-0.721825	0.78101	0.0531292	0.210057	FALSE	FALSE	not DE
ENSDARG00000110052	AL929029.6	3.15202	-0.721193	1.18549	0.128351	0.366419	FALSE	FALSE	not DE
ENSDARG00000055970	zgc:136971	39.0985	-0.72101	0.754759	0.0480936	0.19811	FALSE	FALSE	not DE
ENSDARG00000090156	pttg1ipa	1.59896	-0.720603	1.23447	0.130548	NA	FALSE	FALSE	not DE
ENSDARG00000030583	foxk2	9.95232	-0.720199	0.923591	0.0843564	0.281722	FALSE	FALSE	not DE
ENSDARG00000059738	ptprsa	10.571	-0.719742	0.931779	0.0863172	0.285868	FALSE	FALSE	not DE
ENSDARG00000070272	casp10	24.739	-0.717955	0.752322	0.0482708	0.198352	FALSE	FALSE	not DE
ENSDARG00000075974	si:dkey-258f14.3	6.17349	-0.717064	0.77367	0.0527376	0.209068	FALSE	FALSE	not DE
ENSDARG00000043795	arhgdia	26.0938	-0.717035	0.674181	0.0341294	0.158118	FALSE	FALSE	not DE
ENSDARG00000102012	ppp1cbl	3.08182	-0.716242	0.995986	0.101431	0.317598	FALSE	FALSE	not DE
ENSDARG00000028816	tmed3	2.79767	-0.715505	0.979329	0.0981689	0.309849	FALSE	FALSE	not DE
ENSDARG00000003375	gng12a	1.11354	-0.71121	1.19838	0.13276	NA	FALSE	FALSE	not DE
ENSDARG00000099281	si:dkey-112e7.2	4.39632	-0.710866	0.883574	0.0783439	0.269387	FALSE	FALSE	not DE
ENSDARG00000075027	fgfr1bl	12.1804	-0.710842	1.17496	0.131388	0.370908	FALSE	FALSE	not DE
ENSDARG00000091359	NA	7.74616	-0.71011	1.17582	0.131729	0.371451	FALSE	FALSE	not DE
ENSDARG00000039185	nfyba	17.1137	-0.709214	0.783753	0.0567052	0.218699	FALSE	FALSE	not DE
ENSDARG00000061509	tbx3b	0.743811	-0.708886	1.27724	0.133314	NA	FALSE	FALSE	not DE
ENSDARG00000093821	si:ch211-110p13.9	25.897	-0.70882	0.923469	0.0881115	0.289947	FALSE	FALSE	not DE
ENSDARG00000099129	phlda1	2.90774	-0.70842	1.11834	0.12623	0.36342	FALSE	FALSE	not DE
ENSDARG00000040180	slc35a1	24.6767	-0.707946	0.683193	0.037249	0.167544	FALSE	FALSE	not DE
ENSDARG00000078459	cux1a	7.04456	-0.707114	0.900988	0.083534	0.280075	FALSE	FALSE	not DE
ENSDARG00000053205	ppfia4	1.9768	-0.707097	1.05072	0.115788	NA	FALSE	FALSE	not DE
ENSDARG00000040778	ralba	34.2023	-0.704894	0.599698	0.0241483	0.123592	FALSE	FALSE	not DE
ENSDARG00000003167	mlst8	31.1512	-0.704859	0.761724	0.0531291	0.210057	FALSE	FALSE	not DE
ENSDARG00000089663	lsm3	3.42976	-0.704673	1.02973	0.112706	0.339116	FALSE	FALSE	not DE
ENSDARG00000103679	bmp16	1.11098	-0.704377	1.27526	0.134852	NA	FALSE	FALSE	not DE
ENSDARG00000100825	calm3a	9.31528	-0.70412	0.792144	0.0597969	0.226286	FALSE	FALSE	not DE
ENSDARG00000097660	trappc2	10.0493	-0.703439	0.878065	0.0794325	0.271403	FALSE	FALSE	not DE
ENSDARG00000038863	babam2	10.955	-0.702556	0.71649	0.0445064	0.188833	FALSE	FALSE	not DE
ENSDARG00000078768	abhd15a	13.9953	-0.702481	0.861013	0.0757846	0.263948	FALSE	FALSE	not DE
ENSDARG00000086879	lins1	6.03742	-0.702304	0.853513	0.0741069	0.260056	FALSE	FALSE	not DE
ENSDARG00000060366	slc12a9	61.5613	-0.702281	0.734421	0.0481191	0.19811	FALSE	FALSE	not DE
ENSDARG00000061915	git2a	52.8506	-0.701799	0.828077	0.0684318	0.24751	FALSE	FALSE	not DE
ENSDARG00000044600	plppr2b	3.38515	-0.701059	1.1132	0.128452	0.366427	FALSE	FALSE	not DE
ENSDARG00000036893	f13a1b	1.86789	-0.700683	1.11704	0.129129	NA	FALSE	FALSE	not DE
ENSDARG00000067607	srebf1	11.5509	-0.700324	0.835488	0.0705549	0.25238	FALSE	FALSE	not DE
ENSDARG00000058593	sri	23.5582	-0.699956	0.709664	0.0437136	0.186551	FALSE	FALSE	not DE
ENSDARG00000059886	fam222ba	1.54559	-0.698659	1.12636	0.131161	NA	FALSE	FALSE	not DE
ENSDARG00000094850	si:dkey-88l16.5	2.09661	-0.698213	1.16574	0.135489	NA	FALSE	FALSE	not DE
ENSDARG00000061398	epb41l4b	7.35599	-0.696669	0.892848	0.0851333	0.283367	FALSE	FALSE	not DE
ENSDARG00000059556	recql5	31.1279	-0.695981	0.780673	0.059406	0.225253	FALSE	FALSE	not DE
ENSDARG00000095368	AL590146.1	4.80925	-0.695955	0.945759	0.0978236	0.309085	FALSE	FALSE	not DE
ENSDARG00000117415	CR559944.1	0.702412	-0.695709	1.32056	0.13277	NA	FALSE	FALSE	not DE
ENSDARG00000069780	pus7l	16.6464	-0.695653	0.783122	0.0600335	0.226541	FALSE	FALSE	not DE
ENSDARG00000043287	atg101	2.2401	-0.694174	1.19057	0.138747	NA	FALSE	FALSE	not DE
ENSDARG00000036345	cmtr2	5.80494	-0.691999	1.07003	0.125378	0.361658	FALSE	FALSE	not DE
ENSDARG00000063525	adpgk	7.41063	-0.690605	0.772163	0.0589324	0.224279	FALSE	FALSE	not DE
ENSDARG00000052471	taf1a	4.20359	-0.688123	1.1492	0.138018	0.381908	FALSE	FALSE	not DE
ENSDARG00000099373	zgc:158320	8.74162	-0.687914	0.870096	0.0826593	0.278105	FALSE	FALSE	not DE
ENSDARG00000101471	fgd4a	7.90109	-0.687708	0.845965	0.076909	0.266498	FALSE	FALSE	not DE
ENSDARG00000098326	CU280645.1	6.39444	-0.68761	0.96395	0.105236	0.324762	FALSE	FALSE	not DE
ENSDARG00000075110	dab2ipb	1.57304	-0.686947	1.15833	0.139353	NA	FALSE	FALSE	not DE
ENSDARG00000001776	stim2b	8.68725	-0.686849	0.922003	0.0956058	0.304979	FALSE	FALSE	not DE
ENSDARG00000104901	ostc	5.16614	-0.686591	0.934924	0.0988013	0.311253	FALSE	FALSE	not DE
ENSDARG00000004864	foxr1	9.59047	-0.68653	0.789061	0.0638597	0.236526	FALSE	FALSE	not DE
ENSDARG00000002666	kcnj1b	23.2071	-0.686395	0.87705	0.0848661	0.283108	FALSE	FALSE	not DE
ENSDARG00000099396	rbpms	1.48189	-0.685547	1.17096	0.140931	NA	FALSE	FALSE	not DE
ENSDARG00000016573	mroh1	44.6395	-0.685025	0.790964	0.0647243	0.238723	FALSE	FALSE	not DE
ENSDARG00000038456	mrps35	1.28645	-0.684984	1.17478	0.141424	NA	FALSE	FALSE	not DE
ENSDARG00000087759	cnih4	5.34527	-0.684413	0.965472	0.106858	0.328125	FALSE	FALSE	not DE
ENSDARG00000116749	dre-mir-430c-1	1.97754	-0.683315	1.30141	0.138918	NA	TRUE	FALSE	not DE
ENSDARG00000010400	lrrfip2	8.9166	-0.68327	0.766717	0.059659	0.226009	FALSE	FALSE	not DE
ENSDARG00000018797	crygmxl1	4.28948	-0.682919	0.90792	0.0936516	0.301708	FALSE	FALSE	not DE
ENSDARG00000045758	cracr2ab	0.773012	-0.682814	1.29248	0.140133	NA	FALSE	FALSE	not DE
ENSDARG00000010052	ndrg3b	13.9613	-0.682442	0.648264	0.0355169	0.162473	FALSE	FALSE	not DE
ENSDARG00000060112	sybu	3.6296	-0.681999	0.993625	0.114253	0.342049	FALSE	FALSE	not DE
ENSDARG00000052942	aspg	33.0545	-0.681071	0.749243	0.0563178	0.217825	FALSE	FALSE	not DE
ENSDARG00000012325	zgc:110269	41.5418	-0.681071	0.679338	0.041655	0.180345	FALSE	FALSE	not DE
ENSDARG00000059303	hnrnpl2	131.506	-0.680877	0.888746	0.0896866	0.294069	FALSE	FALSE	not DE
ENSDARG00000089271	nexmifa	2.16706	-0.680833	1.06022	0.128352	NA	FALSE	FALSE	not DE
ENSDARG00000005612	aph1b	26.3289	-0.680314	0.710404	0.0481158	0.19811	FALSE	FALSE	not DE
ENSDARG00000094018	si:dkey-111e8.1	28.6655	-0.679352	0.695222	0.045195	0.190748	FALSE	FALSE	not DE
ENSDARG00000053209	smad6a	1.05733	-0.679007	1.22203	0.145354	NA	FALSE	FALSE	not DE
ENSDARG00000052408	mgat2	18.0701	-0.678972	0.742105	0.0552713	0.215392	FALSE	FALSE	not DE
ENSDARG00000055648	cpda	70.1026	-0.678971	0.850428	0.0808805	0.27478	FALSE	FALSE	not DE
ENSDARG00000092062	BX511123.2	0.854641	-0.678796	1.2799	0.142707	NA	FALSE	FALSE	not DE
ENSDARG00000055255	pitpnm3	3.21186	-0.67813	1.01047	0.11957	0.351791	FALSE	FALSE	not DE
ENSDARG00000023104	scaper	11.9358	-0.676897	0.850419	0.0815845	0.276063	FALSE	FALSE	not DE
ENSDARG00000013110	dmtn	1.72804	-0.676823	1.19898	0.145869	NA	FALSE	FALSE	not DE
ENSDARG00000103792	CABZ01076737.1	2.08341	-0.675595	1.16865	0.144835	NA	FALSE	FALSE	not DE
ENSDARG00000018165	depdc1a	47.4168	-0.675527	0.835992	0.0784682	0.269588	FALSE	FALSE	not DE
ENSDARG00000102067	grm5b	1.54739	-0.675079	1.17288	0.145333	NA	FALSE	FALSE	not DE
ENSDARG00000089458	rp1l1a	6.98704	-0.674554	0.89162	0.0927322	0.299665	FALSE	FALSE	not DE
ENSDARG00000086408	zgc:171717	2.5543	-0.674243	1.03079	0.125517	NA	FALSE	FALSE	not DE
ENSDARG00000102877	bphl	6.04768	-0.673477	0.902564	0.0958878	0.305618	FALSE	FALSE	not DE
ENSDARG00000098753	elmo1	20.5673	-0.673461	0.74757	0.0579374	0.221735	FALSE	FALSE	not DE
ENSDARG00000105045	bmpr1ab	48.533	-0.67313	0.803273	0.071196	0.253883	FALSE	FALSE	not DE
ENSDARG00000052045	ggt5a	2.84032	-0.672626	1.16888	0.146086	0.394944	FALSE	FALSE	not DE
ENSDARG00000016350	cap1	7.02759	-0.670881	0.876224	0.0902133	0.295029	FALSE	FALSE	not DE
ENSDARG00000092608	si:dkey-262g12.12	5.69822	-0.670595	1.1101	0.140858	0.386545	FALSE	FALSE	not DE
ENSDARG00000044514	st6gal1	15.1478	-0.670355	0.725794	0.0538383	0.211629	FALSE	FALSE	not DE
ENSDARG00000074166	birc6	78.5386	-0.669321	0.650572	0.03841	0.170902	FALSE	FALSE	not DE
ENSDARG00000063385	cenpe	77.0052	-0.669004	0.629145	0.0344436	0.159073	FALSE	FALSE	not DE
ENSDARG00000103317	capn5a	6.65345	-0.668912	0.848445	0.0838656	0.280601	FALSE	FALSE	not DE
ENSDARG00000076414	espn	12.1921	-0.668724	0.784087	0.0678856	0.246306	FALSE	FALSE	not DE
ENSDARG00000079571	mfsd4b	7.12172	-0.668706	1.04141	0.130097	0.368613	FALSE	FALSE	not DE
ENSDARG00000073848	arhgef7b	46.9191	-0.668498	0.639168	0.036397	0.164949	FALSE	FALSE	not DE
ENSDARG00000094833	coa5	2.08861	-0.668325	1.12575	0.143862	NA	FALSE	FALSE	not DE
ENSDARG00000063594	hipk1a	9.55787	-0.668233	0.729377	0.0551863	0.215117	FALSE	FALSE	not DE
ENSDARG00000101365	si:cabz01021430.2	12.3897	-0.666981	0.836983	0.0816293	0.276063	FALSE	FALSE	not DE
ENSDARG00000078974	NA	1.32393	-0.666882	1.26564	0.147981	NA	FALSE	FALSE	not DE
ENSDARG00000077605	frrs1b	13.9561	-0.666796	0.611246	0.0316115	0.149884	FALSE	FALSE	not DE
ENSDARG00000094064	CR788236.1	1.50349	-0.665956	1.29348	0.145297	NA	FALSE	FALSE	not DE
ENSDARG00000005561	gfm2	15.6232	-0.665682	1.10004	0.141623	0.387931	FALSE	FALSE	not DE
ENSDARG00000008575	lyst	16.7384	-0.665556	0.8186	0.0774555	0.267523	FALSE	FALSE	not DE
ENSDARG00000011926	tpgs2	0.753715	-0.665291	1.23165	0.150426	NA	FALSE	FALSE	not DE
ENSDARG00000097378	CR387933.1	3.40448	-0.665249	1.11148	0.14342	0.390991	FALSE	FALSE	not DE
ENSDARG00000061508	tgfbrap1	28.6901	-0.664774	0.687551	0.0468655	0.195208	FALSE	FALSE	not DE
ENSDARG00000033596	polr2c	5.00856	-0.661456	1.1522	0.149588	0.400356	FALSE	FALSE	not DE
ENSDARG00000021402	mcm3ap	82.8596	-0.661246	0.559518	0.0238864	0.122674	FALSE	FALSE	not DE
ENSDARG00000101297	tmem266	29.7435	-0.661098	0.891972	0.0980198	0.309444	FALSE	FALSE	not DE
ENSDARG00000040523	smpd2a	13.6155	-0.660247	0.946247	0.112264	0.3384	FALSE	FALSE	not DE
ENSDARG00000078220	BX323458.1	1.46007	-0.660003	1.15944	0.150799	NA	FALSE	FALSE	not DE
ENSDARG00000035882	rida	4.29898	-0.658704	0.914774	0.104911	0.324212	FALSE	FALSE	not DE
ENSDARG00000101668	BX681417.2	0.960891	-0.658631	1.22979	0.153043	NA	FALSE	FALSE	not DE
ENSDARG00000028118	dscamb	5.75223	-0.658515	0.903684	0.102111	0.318791	FALSE	FALSE	not DE
ENSDARG00000105175	CR547131.1	6.21733	-0.658491	1.19229	0.153137	0.406434	FALSE	FALSE	not DE
ENSDARG00000068192	taf4a	3.41831	-0.657611	1.00585	0.127631	0.365301	FALSE	FALSE	not DE
ENSDARG00000000423	si:ch73-314g15.3	6.9252	-0.657153	0.936686	0.111191	0.336453	FALSE	FALSE	not DE
ENSDARG00000112234	endouc	2.37436	-0.655663	0.962722	0.118365	NA	FALSE	FALSE	not DE
ENSDARG00000117450	FO834828.2	16.1278	-0.655161	1.04467	0.13694	0.379627	FALSE	FALSE	not DE
ENSDARG00000101863	CR382337.3	3.52986	-0.655057	1.01447	0.130715	0.369882	FALSE	FALSE	not DE
ENSDARG00000099156	katnal1	4.80427	-0.654745	0.960011	0.118107	0.349181	FALSE	FALSE	not DE
ENSDARG00000059067	jupb	1.26518	-0.654626	1.26268	0.152568	NA	FALSE	FALSE	not DE
ENSDARG00000040644	pxylp1	17.5321	-0.654243	0.875808	0.0965057	0.306973	FALSE	FALSE	not DE
ENSDARG00000061180	vps45	32.3066	-0.654088	0.779925	0.0714382	0.254612	FALSE	FALSE	not DE
ENSDARG00000033184	prkar2aa	26.4487	-0.651857	0.677627	0.0477583	0.197276	FALSE	FALSE	not DE
ENSDARG00000033616	selenon	8.10917	-0.651813	0.988289	0.126278	0.363487	FALSE	FALSE	not DE
ENSDARG00000035562	mpdu1a	0.948553	-0.651754	1.1924	0.155979	NA	FALSE	FALSE	not DE
ENSDARG00000101170	rab42b	1.38795	-0.651709	1.23989	0.155295	NA	FALSE	FALSE	not DE
ENSDARG00000058076	snf8	14.2823	-0.651463	0.856409	0.0924284	0.298992	FALSE	FALSE	not DE
ENSDARG00000041511	pex10	33.947	-0.65138	0.740465	0.0624468	0.232923	FALSE	FALSE	not DE
ENSDARG00000061901	ankrd13a	3.83864	-0.651316	0.89104	0.101752	0.318269	FALSE	FALSE	not DE
ENSDARG00000069538	gtf3c4	7.67686	-0.651227	0.795944	0.0765045	0.265465	FALSE	FALSE	not DE
ENSDARG00000071261	zmp:0000001139	2.68484	-0.651039	1.08564	0.146182	NA	FALSE	FALSE	not DE
ENSDARG00000058969	cntnap2a	2.37905	-0.650556	1.11437	0.150514	NA	FALSE	FALSE	not DE
ENSDARG00000075269	si:dkey-20i10.7	9.51672	-0.650027	0.939285	0.114985	0.343415	FALSE	FALSE	not DE
ENSDARG00000104058	si:dkey-31c13.1	10.7168	-0.64909	1.02184	0.135117	0.376459	FALSE	FALSE	not DE
ENSDARG00000056386	NA	4.24482	-0.648409	0.96037	0.121069	0.354155	FALSE	FALSE	not DE
ENSDARG00000035285	ncor1	116.41	-0.648278	0.696064	0.0527832	0.209187	FALSE	FALSE	not DE
ENSDARG00000019191	2012-09-01	60.965	-0.64815	0.961447	0.121457	0.355013	FALSE	FALSE	not DE
ENSDARG00000098466	ube2a	38.1834	-0.647603	0.705317	0.0551062	0.214956	FALSE	FALSE	not DE
ENSDARG00000040650	gps1	16.5088	-0.647563	0.65009	0.0428478	0.184012	FALSE	FALSE	not DE
ENSDARG00000070100	si:ch211-168d1.3	2.38002	-0.647275	1.13802	0.154683	NA	FALSE	FALSE	not DE
ENSDARG00000074933	polg2	7.90249	-0.646584	1.07733	0.146956	0.396882	FALSE	FALSE	not DE
ENSDARG00000097455	CR931782.1	2.47867	-0.645804	1.06763	0.145673	NA	FALSE	FALSE	not DE
ENSDARG00000113666	znf1173	18.5738	-0.645552	0.856579	0.0948134	0.303618	FALSE	FALSE	not DE
ENSDARG00000091799	si:ch211-266k22.6	3.90124	-0.645316	1.06042	0.144618	0.393037	FALSE	FALSE	not DE
ENSDARG00000043011	chst14	14.6959	-0.645186	0.649917	0.0433417	0.185653	FALSE	FALSE	not DE
ENSDARG00000059202	tspan2b	2.935	-0.644981	0.945017	0.118744	0.35037	FALSE	FALSE	not DE
ENSDARG00000059424	rnf215	2.9419	-0.644729	0.966655	0.124344	0.360285	FALSE	FALSE	not DE
ENSDARG00000018162	ctnnal1	12.1146	-0.644628	0.743687	0.0652733	0.239801	FALSE	FALSE	not DE
ENSDARG00000104871	NA	17.0813	-0.644533	0.593095	0.0322127	0.152059	FALSE	FALSE	not DE
ENSDARG00000069430	tp53i11a	4.91978	-0.644217	0.829953	0.0880929	0.289947	FALSE	FALSE	not DE
ENSDARG00000098214	CABZ01072487.1	1.79543	-0.643828	1.1484	0.157195	NA	FALSE	FALSE	not DE
ENSDARG00000007477	fbxo8	8.06148	-0.6425	0.733426	0.0633551	0.235256	FALSE	FALSE	not DE
ENSDARG00000062226	ino80db	14.5637	-0.642327	0.663141	0.0468618	0.195208	FALSE	FALSE	not DE
ENSDARG00000053246	depdc7b	15.5491	-0.6423	0.754221	0.0686771	0.247918	FALSE	FALSE	not DE
ENSDARG00000070623	med10	6.45488	-0.642049	0.817228	0.0854588	0.283881	FALSE	FALSE	not DE
ENSDARG00000093985	si:dkeyp-72a4.1	4.43728	-0.641756	1.00866	0.135751	0.377598	FALSE	FALSE	not DE
ENSDARG00000058419	gcn1	66.3992	-0.641002	0.592648	0.0327687	0.153713	FALSE	FALSE	not DE
ENSDARG00000036056	vrk3	9.669	-0.640318	0.727159	0.0624505	0.232923	FALSE	FALSE	not DE
ENSDARG00000000631	ptpn4a	78.5541	-0.638304	0.704038	0.0573632	0.220315	FALSE	FALSE	not DE
ENSDARG00000079752	col6a4a	2.15162	-0.637573	1.1555	0.160616	NA	FALSE	FALSE	not DE
ENSDARG00000114099	trim35-30	7.52009	-0.63736	0.799261	0.0823162	0.277467	FALSE	FALSE	not DE
ENSDARG00000112210	BX000700.13	4.0645	-0.63719	0.957706	0.125657	0.362049	FALSE	FALSE	not DE
ENSDARG00000063268	NA	1.15732	-0.636946	1.18998	0.162347	NA	FALSE	FALSE	not DE
ENSDARG00000099801	topaz1	8.84635	-0.636642	0.977627	0.130925	0.370119	FALSE	FALSE	not DE
ENSDARG00000104868	NA	1.78152	-0.636584	1.12353	0.158228	NA	FALSE	FALSE	not DE
ENSDARG00000089382	zgc:158463	4.04472	-0.636565	1.21887	0.162272	0.41957	FALSE	FALSE	not DE
ENSDARG00000114880	CU467856.3	1.91851	-0.636526	1.09203	0.154166	NA	FALSE	FALSE	not DE
ENSDARG00000036929	rnf139	4.95847	-0.636173	0.95477	0.125391	0.361658	FALSE	FALSE	not DE
ENSDARG00000070478	amn1	7.00891	-0.635347	1.08379	0.15349	0.406937	FALSE	FALSE	not DE
ENSDARG00000099044	BX548000.1	19.4829	-0.635023	0.744563	0.0685306	0.247686	FALSE	FALSE	not DE
ENSDARG00000101848	dydc2	0.879432	-0.634348	1.36433	0.138083	NA	FALSE	FALSE	not DE
ENSDARG00000010717	chchd10	1.34003	-0.633841	1.15567	0.162369	NA	FALSE	FALSE	not DE
ENSDARG00000074041	abca5	50.9704	-0.633372	0.456129	0.0129077	0.0799772	FALSE	FALSE	not DE
ENSDARG00000105000	c2cd2	29.7379	-0.633369	0.755327	0.0719023	0.255669	FALSE	FALSE	not DE
ENSDARG00000061635	myo5aa	5.0224	-0.632972	0.905902	0.113813	0.34121	FALSE	FALSE	not DE
ENSDARG00000101306	mrpl15	2.57716	-0.632469	1.14601	0.162325	NA	FALSE	FALSE	not DE
ENSDARG00000018716	dgkh	1.76811	-0.632223	1.29957	0.155151	NA	FALSE	FALSE	not DE
ENSDARG00000079123	ikbkb	1.94726	-0.631725	1.14585	0.162667	NA	FALSE	FALSE	not DE
ENSDARG00000041724	glipr2	26.0615	-0.631399	0.591671	0.0343883	0.158867	FALSE	FALSE	not DE
ENSDARG00000073909	ppip5k1b	22.8951	-0.631127	0.669028	0.0510009	0.205199	FALSE	FALSE	not DE
ENSDARG00000055763	tmem115	42.6012	-0.630902	0.574929	0.0313011	0.148648	FALSE	FALSE	not DE
ENSDARG00000097902	si:ch73-204p21.2	27.421	-0.630562	0.730626	0.0663493	0.242562	FALSE	FALSE	not DE
ENSDARG00000008105	mettl2a	15.08	-0.629705	0.844101	0.0978631	0.309145	FALSE	FALSE	not DE
ENSDARG00000071719	si:dkey-20i20.2	15.4229	-0.629677	0.917367	0.11851	0.350166	FALSE	FALSE	not DE
ENSDARG00000079393	tmprss15	1.58991	-0.628803	1.24558	0.163834	NA	FALSE	FALSE	not DE
ENSDARG00000086911	si:dkey-100n23.5	10.1171	-0.628739	0.805724	0.0873852	0.288231	FALSE	FALSE	not DE
ENSDARG00000027159	fbxo28	4.788	-0.628268	1.11705	0.161561	0.419143	FALSE	FALSE	not DE
ENSDARG00000011459	gsna	4.47704	-0.628168	0.92395	0.121036	0.354155	FALSE	FALSE	not DE
ENSDARG00000068996	hist2h2l	6.382	-0.627363	0.950643	0.128607	0.366682	FALSE	FALSE	not DE
ENSDARG00000110070	CABZ01002340.1	3.68457	-0.627319	1.08209	0.157255	0.41266	FALSE	FALSE	not DE
ENSDARG00000021647	gnai1	3.58612	-0.62726	1.15373	0.165358	0.424473	FALSE	FALSE	not DE
ENSDARG00000086459	si:ch211-165g14.1	47.1883	-0.626985	0.566334	0.0304122	0.145759	FALSE	FALSE	not DE
ENSDARG00000111614	znf1183	20.9197	-0.62697	1.02113	0.145911	0.394687	FALSE	FALSE	not DE
ENSDARG00000079340	slc47a4	1.20579	-0.626537	1.23096	0.165862	NA	FALSE	FALSE	not DE
ENSDARG00000034262	pld2	5.85957	-0.626428	0.947126	0.12814	0.366238	FALSE	FALSE	not DE
ENSDARG00000002897	si:ch211-160o17.2	1.94462	-0.626304	1.18777	0.167086	NA	FALSE	FALSE	not DE
ENSDARG00000102023	phf13	21.4588	-0.62613	0.729829	0.0675717	0.245952	FALSE	FALSE	not DE
ENSDARG00000115819	CT583728.24	7.89518	-0.626114	0.991424	0.139539	0.384201	FALSE	FALSE	not DE
ENSDARG00000110100	si:ch73-92e7.4	34.4599	-0.625937	0.643399	0.0464426	0.194154	FALSE	FALSE	not DE
ENSDARG00000031890	tcp11l1	13.1291	-0.625326	0.967685	0.13405	0.374662	FALSE	FALSE	not DE
ENSDARG00000063577	klhl35	6.73696	-0.624778	0.834886	0.0973117	0.308381	FALSE	FALSE	not DE
ENSDARG00000102305	svbp	6.46488	-0.624647	0.799693	0.0872882	0.288066	FALSE	FALSE	not DE
ENSDARG00000115762	AL929536.5	5.13611	-0.624356	1.10327	0.161824	0.419143	FALSE	FALSE	not DE
ENSDARG00000036888	zgc:153935	24.0679	-0.623571	0.706358	0.0622874	0.232496	FALSE	FALSE	not DE
ENSDARG00000056797	ppp2r2ca	1.97349	-0.622656	1.04701	0.153483	NA	FALSE	FALSE	not DE
ENSDARG00000074604	phc3	10.2736	-0.622233	0.774239	0.0810285	0.275033	FALSE	FALSE	not DE
ENSDARG00000032010	slc15a2	15.4369	-0.621623	0.829095	0.0969792	0.307915	FALSE	FALSE	not DE
ENSDARG00000091697	BX324177.4	7.45767	-0.62136	0.859665	0.105985	0.326452	FALSE	FALSE	not DE
ENSDARG00000096964	AL844141.1	3.79364	-0.621191	0.911337	0.120908	0.354155	FALSE	FALSE	not DE
ENSDARG00000023683	cacna1fb	3.8017	-0.619378	1.00386	0.145972	0.394709	FALSE	FALSE	not DE
ENSDARG00000032102	prdx3	4.84209	-0.61911	0.813179	0.0934127	0.301158	FALSE	FALSE	not DE
ENSDARG00000028889	ndufb10	14.5797	-0.618434	0.664152	0.0532557	0.21039	FALSE	FALSE	not DE
ENSDARG00000097884	CU928013.1	16.6656	-0.618083	0.826569	0.0977596	0.309014	FALSE	FALSE	not DE
ENSDARG00000008931	renbp	1.37872	-0.617708	1.15708	0.170164	NA	FALSE	FALSE	not DE
ENSDARG00000102407	cep97	11.4467	-0.617664	0.747095	0.0751325	0.262533	FALSE	FALSE	not DE
ENSDARG00000079500	kif3cb	0.80505	-0.61655	1.31397	0.157016	NA	FALSE	FALSE	not DE
ENSDARG00000045815	mcm10	45.36	-0.616547	0.815856	0.0952745	0.304635	FALSE	FALSE	not DE
ENSDARG00000104817	pyroxd1	19.6835	-0.61654	0.794367	0.0890008	0.292269	FALSE	FALSE	not DE
ENSDARG00000109929	CABZ01058721.1	15.5928	-0.616393	0.886068	0.115991	0.345041	FALSE	FALSE	not DE
ENSDARG00000034396	mars1	42.06	-0.616286	0.49329	0.0197882	0.108011	FALSE	FALSE	not DE
ENSDARG00000115186	CR388189.8	154.924	-0.615798	0.883128	0.11542	0.344166	FALSE	FALSE	not DE
ENSDARG00000102624	kif22	69.8539	-0.613975	0.575796	0.0346977	0.160048	FALSE	FALSE	not DE
ENSDARG00000092327	si:dkeyp-2e4.3	10.5029	-0.612502	0.731335	0.0726038	0.256836	FALSE	FALSE	not DE
ENSDARG00000015557	zgc:100829	10.14	-0.61243	0.748421	0.0774098	0.267515	FALSE	FALSE	not DE
ENSDARG00000099798	mon2	39.9829	-0.611624	0.586197	0.0373131	0.167561	FALSE	FALSE	not DE
ENSDARG00000036700	si:ch211-114n24.6	30.4441	-0.611357	0.900641	0.122708	0.357131	FALSE	FALSE	not DE
ENSDARG00000042980	cyp2p7	3.95012	-0.61096	1.068	0.163511	0.421395	FALSE	FALSE	not DE
ENSDARG00000096887	CR381618.1	2.88654	-0.610717	1.16582	0.173957	0.436962	FALSE	FALSE	not DE
ENSDARG00000044642	sc5d	2.75715	-0.610248	1.08382	0.166428	0.42634	FALSE	FALSE	not DE
ENSDARG00000101334	ctsc	31.2929	-0.609951	0.588103	0.0380744	0.169959	FALSE	FALSE	not DE
ENSDARG00000096092	BX548032.3	3.59997	-0.609421	0.864229	0.112894	0.339243	FALSE	FALSE	not DE
ENSDARG00000088690	ddias	13.1454	-0.609419	1.0916	0.168003	0.428659	FALSE	FALSE	not DE
ENSDARG00000040186	fam210ab	10.8076	-0.609269	0.747719	0.0783889	0.269387	FALSE	FALSE	not DE
ENSDARG00000014138	acot8	0.956667	-0.608978	1.29219	0.164422	NA	FALSE	FALSE	not DE
ENSDARG00000068763	plcg2	15.555	-0.608896	0.730635	0.0736929	0.259103	FALSE	FALSE	not DE
ENSDARG00000077639	intu	14.7922	-0.608101	0.729641	0.0737001	0.259103	FALSE	FALSE	not DE
ENSDARG00000056829	zmp:0000000662	13.2874	-0.608081	0.83019	0.103273	0.320937	FALSE	FALSE	not DE
ENSDARG00000099534	CABZ01066926.1	12.0357	-0.607569	0.676806	0.0595997	0.225841	FALSE	FALSE	not DE
ENSDARG00000078404	cdh26.1	2.2989	-0.607468	1.03686	0.159595	NA	FALSE	FALSE	not DE
ENSDARG00000025567	nf2b	6.34526	-0.607272	0.90605	0.126357	0.363634	FALSE	FALSE	not DE
ENSDARG00000098650	iqgap3	61.3242	-0.607047	0.627546	0.0475664	0.196756	FALSE	FALSE	not DE
ENSDARG00000079080	etfbkmt	3.58067	-0.606756	0.929008	0.133227	0.373421	FALSE	FALSE	not DE
ENSDARG00000102566	fam102aa	9.65982	-0.605294	0.807619	0.0976958	0.309008	FALSE	FALSE	not DE
ENSDARG00000051768	fhod1	54.4347	-0.60523	0.798198	0.0948766	0.303756	FALSE	FALSE	not DE
ENSDARG00000025269	pdcd6ip	17.7292	-0.604773	0.739643	0.0777659	0.268223	FALSE	FALSE	not DE
ENSDARG00000059349	homer2	4.07105	-0.604513	0.962445	0.143619	0.391318	FALSE	FALSE	not DE
ENSDARG00000099890	CU207221.2	40.2845	-0.60411	0.898059	0.125637	0.362049	FALSE	FALSE	not DE
ENSDARG00000025977	blmh	4.68565	-0.604066	1.06714	0.167113	0.427289	FALSE	FALSE	not DE
ENSDARG00000100702	zgc:174680	4.06369	-0.603984	1.14024	0.176023	0.43969	FALSE	FALSE	not DE
ENSDARG00000016687	acadvl	36.0596	-0.603912	0.580599	0.0378094	0.169028	FALSE	FALSE	not DE
ENSDARG00000041155	morf4l1	45.7896	-0.603843	0.667895	0.0584347	0.222908	FALSE	FALSE	not DE
ENSDARG00000094316	si:rp71-80o10.4	0.869385	-0.603664	1.22941	0.175691	NA	FALSE	FALSE	not DE
ENSDARG00000006169	lrrk2	30.4556	-0.603651	0.675488	0.0604718	0.227645	FALSE	FALSE	not DE
ENSDARG00000051761	trim44	22.6692	-0.603584	0.541598	0.0300264	0.144473	FALSE	FALSE	not DE
ENSDARG00000098856	NA	33.624	-0.602748	0.874181	0.119174	0.351224	FALSE	FALSE	not DE
ENSDARG00000116052	il4r.2	11.7798	-0.60212	0.705194	0.0689942	0.248582	FALSE	FALSE	not DE
ENSDARG00000099397	cfap410	6.74213	-0.602097	0.743085	0.0797818	0.272099	FALSE	FALSE	not DE
ENSDARG00000074903	itcha	13.4077	-0.601331	0.813337	0.101218	0.316995	FALSE	FALSE	not DE
ENSDARG00000014395	selenoo2	2.22782	-0.600893	1.08098	0.171076	NA	FALSE	FALSE	not DE
ENSDARG00000094760	si:dkey-125i10.3	0.939745	-0.600492	1.25186	0.174554	NA	FALSE	FALSE	not DE
ENSDARG00000008030	myl9b	3.27712	-0.600372	1.08378	0.171781	0.433894	FALSE	FALSE	not DE
ENSDARG00000057435	amacr	5.22542	-0.600063	0.840761	0.110264	0.334461	FALSE	FALSE	not DE
ENSDARG00000073710	usp7	76.3661	-0.599957	0.542798	0.0309386	0.147395	FALSE	FALSE	not DE
ENSDARG00000011825	cetn3	8.08708	-0.599561	0.902793	0.129418	0.367874	FALSE	FALSE	not DE
ENSDARG00000019383	cdc42bpb	23.893	-0.599191	0.667652	0.05981	0.226286	FALSE	FALSE	not DE
ENSDARG00000087584	si:dkeyp-98a7.9	15.098	-0.598449	0.74257	0.0810503	0.275045	FALSE	FALSE	not DE
ENSDARG00000104458	rnasekb	8.27509	-0.598337	0.843359	0.111906	0.33773	FALSE	FALSE	not DE
ENSDARG00000010738	zgc:101716	17.8518	-0.598314	0.738766	0.0799837	0.272382	FALSE	FALSE	not DE
ENSDARG00000019709	rhoua	6.40125	-0.596785	0.894656	0.12845	0.366427	FALSE	FALSE	not DE
ENSDARG00000008542	yod1	78.8597	-0.596712	0.471649	0.0190918	0.105322	FALSE	FALSE	not DE
ENSDARG00000039422	fuom	4.9265	-0.596687	0.907163	0.13225	0.372009	FALSE	FALSE	not DE
ENSDARG00000078022	fyco1b	21.3841	-0.596638	0.553492	0.0337196	0.157033	FALSE	FALSE	not DE
ENSDARG00000101104	FP102192.1	1.60299	-0.59659	1.15315	0.180574	NA	FALSE	FALSE	not DE
ENSDARG00000068484	CABZ01100185.1	22.437	-0.596568	0.700821	0.0697154	0.250336	FALSE	FALSE	not DE
ENSDARG00000059003	strip2	1.39447	-0.596245	1.12264	0.178691	NA	FALSE	FALSE	not DE
ENSDARG00000056165	si:ch211-215a10.4	9.30663	-0.596003	0.688536	0.0664877	0.242601	FALSE	FALSE	not DE
ENSDARG00000032990	plxnb3	24.6007	-0.595871	0.697693	0.0690827	0.248721	FALSE	FALSE	not DE
ENSDARG00000053483	zgc:113054	19.3006	-0.594657	0.720548	0.0760582	0.264531	FALSE	FALSE	not DE
ENSDARG00000110572	CABZ01090785.1	3.02939	-0.594589	1.0608	0.171318	0.433222	FALSE	FALSE	not DE
ENSDARG00000102254	pycr1a	8.14305	-0.594573	0.72894	0.078546	0.269793	FALSE	FALSE	not DE
ENSDARG00000117081	CABZ01004903.3	6.55298	-0.594495	1.11896	0.179293	0.444145	FALSE	FALSE	not DE
ENSDARG00000019496	esd	11.8059	-0.594165	0.742068	0.0826023	0.278039	FALSE	FALSE	not DE
ENSDARG00000100402	fgd1	4.82788	-0.593607	0.901894	0.132337	0.372041	FALSE	FALSE	not DE
ENSDARG00000021584	cntn5	8.41931	-0.5936	0.884478	0.127042	0.364844	FALSE	FALSE	not DE
ENSDARG00000006235	brms1la	6.97044	-0.593004	0.810704	0.104264	0.322815	FALSE	FALSE	not DE
ENSDARG00000060168	fam160b1	39.9076	-0.59241	0.593943	0.0434658	0.185971	FALSE	FALSE	not DE
ENSDARG00000052419	ankrd12	67.0736	-0.592022	0.582371	0.0409245	0.178679	FALSE	FALSE	not DE
ENSDARG00000054307	zgc:77151	49.3607	-0.592003	0.493551	0.0233288	0.120681	FALSE	FALSE	not DE
ENSDARG00000103158	ldb1b	25.1377	-0.591679	0.75682	0.0880909	0.289947	FALSE	FALSE	not DE
ENSDARG00000059236	ptger4a	1.89455	-0.59124	1.17573	0.183813	NA	FALSE	FALSE	not DE
ENSDARG00000038133	zgc:113411	17.7413	-0.590993	0.684272	0.0670252	0.244375	FALSE	FALSE	not DE
ENSDARG00000019181	rpsa	94.616	-0.59081	0.658426	0.0600132	0.226541	FALSE	FALSE	not DE
ENSDARG00000019328	plxna4	4.99252	-0.590753	1.1521	0.183571	0.4502	FALSE	FALSE	not DE
ENSDARG00000115645	BX324177.21	1.09521	-0.590233	1.18149	0.18429	NA	FALSE	FALSE	not DE
ENSDARG00000028896	plpp2b	10.146	-0.589964	0.712036	0.0753483	0.262918	FALSE	FALSE	not DE
ENSDARG00000099329	macroh2a1	3.07615	-0.589157	0.931649	0.143613	0.391318	FALSE	FALSE	not DE
ENSDARG00000089953	si:ch73-367f21.6	2.94789	-0.588957	1.03723	0.170138	0.431481	FALSE	FALSE	not DE
ENSDARG00000027079	znf804a	4.06724	-0.588028	0.983897	0.158518	0.414241	FALSE	FALSE	not DE
ENSDARG00000063341	czib	3.33411	-0.587803	1.09159	0.179897	0.445091	FALSE	FALSE	not DE
ENSDARG00000068874	NA	1.01068	-0.5878	1.20286	0.18481	NA	FALSE	FALSE	not DE
ENSDARG00000034522	rab6ba	17.8819	-0.58778	0.697449	0.0719193	0.255669	FALSE	FALSE	not DE
ENSDARG00000109458	hist1h2a1	90.9703	-0.587769	0.882038	0.129419	0.367874	FALSE	FALSE	not DE
ENSDARG00000098820	ftr67	13.8978	-0.587517	0.866546	0.124696	0.360879	FALSE	FALSE	not DE
ENSDARG00000033899	ap2m1b	3.97188	-0.587162	0.866843	0.124979	0.361348	FALSE	FALSE	not DE
ENSDARG00000093423	swsap1	0.965122	-0.586775	1.13282	0.184637	NA	FALSE	FALSE	not DE
ENSDARG00000036005	pitpnb	8.62066	-0.5865	0.84582	0.118644	0.350245	FALSE	FALSE	not DE
ENSDARG00000079067	mms19	32.2321	-0.585848	0.644401	0.0578463	0.221556	FALSE	FALSE	not DE
ENSDARG00000033861	sepsecs	23.814	-0.585772	0.7991	0.10402	0.322327	FALSE	FALSE	not DE
ENSDARG00000002690	rabif	4.76101	-0.585661	0.92502	0.143668	0.39138	FALSE	FALSE	not DE
ENSDARG00000083400	BX276180.4	9.73018	-0.585188	1.0837	0.180314	0.445634	FALSE	FALSE	not DE
ENSDARG00000058533	pole	49.135	-0.584976	0.490912	0.0239992	0.123055	FALSE	FALSE	not DE
ENSDARG00000002293	si:ch211-197g15.6	1.07485	-0.58495	1.23849	0.18293	NA	FALSE	FALSE	not DE
ENSDARG00000045927	slc25a44a	29.1674	-0.584474	0.697769	0.0732393	0.258212	FALSE	FALSE	not DE
ENSDARG00000116411	BX324177.24	3.79717	-0.584354	0.935496	0.147482	0.397497	FALSE	FALSE	not DE
ENSDARG00000002591	ruvbl1	56.5626	-0.584122	0.739263	0.0858768	0.284738	FALSE	FALSE	not DE
ENSDARG00000114349	si:dkey-20i20.15	4.20845	-0.583541	1.15486	0.187482	0.455597	FALSE	FALSE	not DE
ENSDARG00000104846	atg10	11.1213	-0.582499	0.815837	0.111023	0.336015	FALSE	FALSE	not DE
ENSDARG00000100747	NA	1.45616	-0.582444	1.10405	0.184455	NA	FALSE	FALSE	not DE
ENSDARG00000054319	oxct1b	1.48831	-0.582271	1.23783	0.184201	NA	FALSE	FALSE	not DE
ENSDARG00000093026	si:ch211-222n4.2	6.53944	-0.582067	1.12163	0.18638	0.454026	FALSE	FALSE	not DE
ENSDARG00000096817	CR854832.1	24.7592	-0.58095	0.876066	0.131284	0.370737	FALSE	FALSE	not DE
ENSDARG00000103813	NA	9.31716	-0.58072	0.805638	0.108597	0.331355	FALSE	FALSE	not DE
ENSDARG00000019179	lrit1a	1.20863	-0.580562	1.19464	0.188757	NA	FALSE	FALSE	not DE
ENSDARG00000068624	sptbn4a	1.35169	-0.580367	1.14629	0.188879	NA	FALSE	FALSE	not DE
ENSDARG00000074201	flna	97.884	-0.5803	0.676588	0.0686232	0.247843	FALSE	FALSE	not DE
ENSDARG00000054856	NA	11.0418	-0.579282	0.750068	0.0913521	0.296666	FALSE	FALSE	not DE
ENSDARG00000011152	rpp14	1.95152	-0.579274	1.0586	0.179835	NA	FALSE	FALSE	not DE
ENSDARG00000028533	macf1a	27.6947	-0.579228	0.693601	0.0739937	0.259891	FALSE	FALSE	not DE
ENSDARG00000078283	si:zfos-323e3.4	1.91538	-0.579014	1.12092	0.188037	NA	FALSE	FALSE	not DE
ENSDARG00000007885	fancl	3.22732	-0.578673	0.957333	0.157021	0.412277	FALSE	FALSE	not DE
ENSDARG00000075735	cxxc5b	0.966676	-0.578565	1.23693	0.185975	NA	FALSE	FALSE	not DE
ENSDARG00000059933	plpp3	20.3901	-0.578425	0.676806	0.0693652	0.249438	FALSE	FALSE	not DE
ENSDARG00000032037	bet1l	7.42107	-0.578038	0.745603	0.0904859	0.295458	FALSE	FALSE	not DE
ENSDARG00000077495	ptpn9a	12.4593	-0.577581	0.773302	0.0995938	0.312827	FALSE	FALSE	not DE
ENSDARG00000117329	CABZ01113815.1	4.84928	-0.577449	0.787115	0.104159	0.322624	FALSE	FALSE	not DE
ENSDARG00000079588	castor1	15.1244	-0.577403	0.87473	0.132841	0.372618	FALSE	FALSE	not DE
ENSDARG00000079949	supt16h	162.844	-0.576662	0.479939	0.0234339	0.120974	FALSE	FALSE	not DE
ENSDARG00000087583	zgc:171717	0.968639	-0.576153	1.33565	0.162403	NA	FALSE	FALSE	not DE
ENSDARG00000095432	BX323074.2	1.16901	-0.576119	1.16783	0.191631	NA	FALSE	FALSE	not DE
ENSDARG00000024967	fancg	31.669	-0.57593	0.559365	0.0395974	0.174773	FALSE	FALSE	not DE
ENSDARG00000025081	grnb	16.3026	-0.575799	0.618644	0.0541545	0.212491	FALSE	FALSE	not DE
ENSDARG00000069545	atg12	2.54318	-0.575466	0.983205	0.165853	NA	FALSE	FALSE	not DE
ENSDARG00000092123	si:dkey-20d21.12	23.0442	-0.575409	0.705109	0.0789597	0.270592	FALSE	FALSE	not DE
ENSDARG00000098184	BX663612.2	0.844392	-0.575386	1.13533	0.191083	NA	FALSE	FALSE	not DE
ENSDARG00000040310	prpf4bb	30.4919	-0.57492	0.564134	0.040937	0.178681	FALSE	FALSE	not DE
ENSDARG00000077306	cutc	2.69809	-0.57447	0.898065	0.141937	0.388508	FALSE	FALSE	not DE
ENSDARG00000067596	fancb	23.6821	-0.574031	0.611177	0.0527391	0.209068	FALSE	FALSE	not DE
ENSDARG00000052734	hmgcra	2.67974	-0.57357	0.999226	0.170986	NA	FALSE	FALSE	not DE
ENSDARG00000017744	smc2	66.746	-0.573487	0.72178	0.0849304	0.283207	FALSE	FALSE	not DE
ENSDARG00000094674	si:dkeyp-98a7.8	0.808753	-0.573064	1.21779	0.190757	NA	FALSE	FALSE	not DE
ENSDARG00000009106	serinc1	8.07338	-0.572998	0.775462	0.102497	0.319595	FALSE	FALSE	not DE
ENSDARG00000015732	cax2	1.10749	-0.572491	1.1827	0.193318	NA	FALSE	FALSE	not DE
ENSDARG00000080774	CR388189.1	41.5576	-0.57134	0.784471	0.1063	0.326962	FALSE	FALSE	not DE
ENSDARG00000006314	itgav	45.4585	-0.571234	0.687438	0.0752374	0.262776	FALSE	FALSE	not DE
ENSDARG00000019774	zhx3	59.8482	-0.571151	0.509779	0.030045	0.144473	FALSE	FALSE	not DE
ENSDARG00000063158	NA	3.94161	-0.570664	1.11948	0.192688	0.463144	FALSE	FALSE	not DE
ENSDARG00000054941	ldlrad4b	0.969718	-0.570542	1.17225	0.194571	NA	FALSE	FALSE	not DE
ENSDARG00000096454	ap1m2	2.64114	-0.570385	1.00022	0.173196	NA	FALSE	FALSE	not DE
ENSDARG00000061941	trpv4	33.1813	-0.569802	0.745885	0.0942984	0.302961	FALSE	FALSE	not DE
ENSDARG00000111170	NA	1.8778	-0.569261	0.976491	0.167949	NA	FALSE	FALSE	not DE
ENSDARG00000042908	hsh2d	2.14145	-0.568659	1.09517	0.191481	NA	FALSE	FALSE	not DE
ENSDARG00000032856	ccdc120	33.3004	-0.568301	0.833649	0.124414	0.360411	FALSE	FALSE	not DE
ENSDARG00000027381	ccdc171	10.1265	-0.568227	0.715619	0.085237	0.283586	FALSE	FALSE	not DE
ENSDARG00000090624	NA	3.51362	-0.567572	0.933515	0.156951	0.412196	FALSE	FALSE	not DE
ENSDARG00000060482	mid1	3.81306	-0.567182	0.841231	0.127589	0.365301	FALSE	FALSE	not DE
ENSDARG00000055589	s100t	0.899315	-0.565818	1.33211	0.166697	NA	FALSE	FALSE	not DE
ENSDARG00000104235	myo5c	18.2327	-0.565543	0.812144	0.118646	0.350245	FALSE	FALSE	not DE
ENSDARG00000020371	g6pc3	2.86335	-0.565455	0.945083	0.161662	0.419143	FALSE	FALSE	not DE
ENSDARG00000117774	BX571809.3	1.25094	-0.56512	1.13313	0.196789	NA	FALSE	FALSE	not DE
ENSDARG00000075530	pigu	15.463	-0.564798	0.723114	0.0891573	0.292526	FALSE	FALSE	not DE
ENSDARG00000025091	ezrb	64.4788	-0.564612	0.705456	0.0835559	0.280075	FALSE	FALSE	not DE
ENSDARG00000020279	efcab7	22.3494	-0.564419	0.583379	0.0484143	0.198778	FALSE	FALSE	not DE
ENSDARG00000099705	foxred1	3.7439	-0.563967	0.888455	0.145125	0.393557	FALSE	FALSE	not DE
ENSDARG00000098785	glrx3	5.19477	-0.563904	1.00811	0.179123	0.443873	FALSE	FALSE	not DE
ENSDARG00000075639	si:ch211-89o9.6	109.518	-0.563229	0.552549	0.0411778	0.179155	FALSE	FALSE	not DE
ENSDARG00000040192	nenf	24.7609	-0.562964	0.725372	0.0907244	0.295631	FALSE	FALSE	not DE
ENSDARG00000099022	faua	11.3725	-0.562869	1.04963	0.188288	0.456663	FALSE	FALSE	not DE
ENSDARG00000068179	trib2	14.6004	-0.562632	0.782005	0.109906	0.333715	FALSE	FALSE	not DE
ENSDARG00000079542	stard13a	9.73457	-0.561645	1.00533	0.179922	0.445091	FALSE	FALSE	not DE
ENSDARG00000045199	NA	16.742	-0.561508	0.730296	0.0930179	0.300379	FALSE	FALSE	not DE
ENSDARG00000025672	antxr1a	2.70356	-0.559817	0.91812	0.157122	0.412469	FALSE	FALSE	not DE
ENSDARG00000056026	tprg1	2.36778	-0.559779	1.00218	0.180382	NA	FALSE	FALSE	not DE
ENSDARG00000096898	CR925728.1	1.10231	-0.559637	1.11694	0.198966	NA	FALSE	FALSE	not DE
ENSDARG00000003564	dohh	22.5274	-0.5596	0.686776	0.0797477	0.272097	FALSE	FALSE	not DE
ENSDARG00000001634	kirrel1a	1.26483	-0.559427	1.10523	0.198094	NA	FALSE	FALSE	not DE
ENSDARG00000019213	NA	13.3339	-0.559322	0.796359	0.116604	0.346243	FALSE	FALSE	not DE
ENSDARG00000099945	CU467646.5	3.16757	-0.559191	1.11656	0.199204	0.471868	FALSE	FALSE	not DE
ENSDARG00000117786	CABZ01072848.1	27.9341	-0.558409	0.816345	0.124039	0.359744	FALSE	FALSE	not DE
ENSDARG00000074507	rmdn1	2.64818	-0.557967	0.976465	0.175133	NA	FALSE	FALSE	not DE
ENSDARG00000095476	BX470183.1	1.1815	-0.557426	1.13185	0.201204	NA	FALSE	FALSE	not DE
ENSDARG00000020623	baxa	12.5352	-0.557202	0.760216	0.105231	0.324762	FALSE	FALSE	not DE
ENSDARG00000014137	picalmb	3.5066	-0.556738	0.935029	0.164245	0.422631	FALSE	FALSE	not DE
ENSDARG00000096411	si:dkey-261j15.2	33.6753	-0.556287	0.693415	0.083286	0.279629	FALSE	FALSE	not DE
ENSDARG00000061248	xylt1	3.00588	-0.555894	1.07898	0.197268	0.46938	FALSE	FALSE	not DE
ENSDARG00000092364	si:ch211-218c6.8	13.4918	-0.555858	0.643274	0.0678292	0.246285	FALSE	FALSE	not DE
ENSDARG00000087262	zgc:63568	3.58649	-0.555844	1.11965	0.201432	0.474678	FALSE	FALSE	not DE
ENSDARG00000100887	si:dkey-11f4.20	1.85609	-0.555785	1.09943	0.199747	NA	FALSE	FALSE	not DE
ENSDARG00000053716	zgc:153990	34.2181	-0.553961	0.558446	0.0450892	0.190625	FALSE	FALSE	not DE
ENSDARG00000011376	dnase1l4.2	17.7951	-0.553853	1.06187	0.196066	0.467683	FALSE	FALSE	not DE
ENSDARG00000109470	CR450764.6	2.08424	-0.553236	1.13118	0.203652	NA	FALSE	FALSE	not DE
ENSDARG00000096550	CR774192.1	0.841757	-0.553234	1.23098	0.19862	NA	FALSE	FALSE	not DE
ENSDARG00000109767	FO904934.1	0.804545	-0.553055	1.24924	0.195482	NA	FALSE	FALSE	not DE
ENSDARG00000029689	tkta	2.22105	-0.551223	1.03478	0.192992	NA	FALSE	FALSE	not DE
ENSDARG00000086133	NA	0.560844	-0.551202	1.20245	0.203208	NA	FALSE	FALSE	not DE
ENSDARG00000062106	klf5b	1.35338	-0.550335	1.13072	0.205365	NA	FALSE	FALSE	not DE
ENSDARG00000071881	arl9	18.1362	-0.550144	0.644225	0.0703015	0.251775	FALSE	FALSE	not DE
ENSDARG00000045557	socs2	1.78037	-0.549079	1.08362	0.20217	NA	FALSE	FALSE	not DE
ENSDARG00000005754	ptprfb	8.69907	-0.549069	0.705994	0.0907031	0.295631	FALSE	FALSE	not DE
ENSDARG00000001259	gas2a	2.42341	-0.548891	1.11972	0.20565	NA	FALSE	FALSE	not DE
ENSDARG00000033760	pmelb	2.70632	-0.548682	1.1052	0.204689	0.479277	FALSE	FALSE	not DE
ENSDARG00000062385	flcn	9.27089	-0.548159	0.67134	0.0796557	0.271863	FALSE	FALSE	not DE
ENSDARG00000117262	CT030017.3	6.92165	-0.548056	0.976482	0.181684	0.447417	FALSE	FALSE	not DE
ENSDARG00000007523	kmt2e	81.2346	-0.54754	0.627933	0.0663494	0.242562	FALSE	FALSE	not DE
ENSDARG00000116062	NA	2.20308	-0.547092	0.997323	0.187581	NA	FALSE	FALSE	not DE
ENSDARG00000052423	ppp1r12c	61.6993	-0.547072	0.564974	0.048757	0.199363	FALSE	FALSE	not DE
ENSDARG00000026068	trappc5	8.10343	-0.547009	0.736623	0.102251	0.319093	FALSE	FALSE	not DE
ENSDARG00000082789	NC_002333.18	335.117	-0.546883	0.754184	0.108505	0.331347	FALSE	TRUE	not DE
ENSDARG00000087012	BX004816.2	0.646661	-0.546598	1.21594	0.204067	NA	FALSE	FALSE	not DE
ENSDARG00000030064	plekha1a	13.8977	-0.546343	0.736861	0.102675	0.319831	FALSE	FALSE	not DE
ENSDARG00000058725	rfesd	2.82013	-0.546277	1.17992	0.207544	0.483514	FALSE	FALSE	not DE
ENSDARG00000053652	ndufaf6	6.15524	-0.545161	0.766269	0.113747	0.34108	FALSE	FALSE	not DE
ENSDARG00000110902	CABZ01086835.1	3.15633	-0.544987	0.922553	0.168156	0.428659	FALSE	FALSE	not DE
ENSDARG00000067912	NA	4.29119	-0.544632	0.897656	0.160388	0.417451	FALSE	FALSE	not DE
ENSDARG00000067517	ccdc15	6.83114	-0.544269	0.909842	0.164602	0.423013	FALSE	FALSE	not DE
ENSDARG00000101984	pde6gb	1.71102	-0.544242	1.07856	0.204646	NA	FALSE	FALSE	not DE
ENSDARG00000090202	rbm11	0.841687	-0.543839	1.28114	0.191653	NA	FALSE	FALSE	not DE
ENSDARG00000110008	znf1004	4.33959	-0.543699	0.935958	0.173146	0.43587	FALSE	FALSE	not DE
ENSDARG00000079097	tanc2a	52.9655	-0.543463	0.521464	0.038884	0.172184	FALSE	FALSE	not DE
ENSDARG00000058835	si:ch73-212j7.3	7.05418	-0.542971	0.922208	0.169405	0.430319	FALSE	FALSE	not DE
ENSDARG00000096293	BX649612.1	1.35517	-0.54264	1.06247	0.203448	NA	FALSE	FALSE	not DE
ENSDARG00000105583	si:dkeyp-75h12.7	0.841521	-0.542238	1.14937	0.210649	NA	FALSE	FALSE	not DE
ENSDARG00000088831	si:dkey-81j8.6	6.43346	-0.542054	1.14934	0.210759	0.487396	FALSE	FALSE	not DE
ENSDARG00000104128	snx2	2.81038	-0.541173	0.926795	0.172056	0.434019	FALSE	FALSE	not DE
ENSDARG00000041081	kmt5b	80.8179	-0.540589	0.7221	0.100426	0.314778	FALSE	FALSE	not DE
ENSDARG00000013050	abcc12	0.646581	-0.540548	1.21465	0.207357	NA	FALSE	FALSE	not DE
ENSDARG00000026902	cryzl1	2.21546	-0.54043	0.930407	0.17368	NA	FALSE	FALSE	not DE
ENSDARG00000074771	ifngr1	1.14853	-0.540057	1.20551	0.208769	NA	FALSE	FALSE	not DE
ENSDARG00000043396	fndc4a	1.67383	-0.540028	1.14806	0.211967	NA	FALSE	FALSE	not DE
ENSDARG00000060521	rbm27	24.9199	-0.539843	0.760889	0.114759	0.342949	FALSE	FALSE	not DE
ENSDARG00000102274	aaas	5.83892	-0.53964	0.804696	0.130888	0.370119	FALSE	FALSE	not DE
ENSDARG00000086505	mast3b	25.9813	-0.539298	0.64816	0.0759346	0.264327	FALSE	FALSE	not DE
ENSDARG00000088444	selenol	0.756611	-0.539068	1.25431	0.200788	NA	FALSE	FALSE	not DE
ENSDARG00000001710	flot1a	27.8088	-0.538732	0.696503	0.0923874	0.298924	FALSE	FALSE	not DE
ENSDARG00000032117	ddx1	12.1799	-0.538303	0.750011	0.111659	0.337394	FALSE	FALSE	not DE
ENSDARG00000060120	glyctk	4.38063	-0.538037	0.864582	0.15348	0.406937	FALSE	FALSE	not DE
ENSDARG00000079700	b3galt1a	1.3927	-0.537885	1.03542	0.202035	NA	FALSE	FALSE	not DE
ENSDARG00000113284	CABZ01090361.1	6.60793	-0.537584	0.791185	0.127171	0.365003	FALSE	FALSE	not DE
ENSDARG00000006112	myof	116.426	-0.537437	0.649336	0.0771057	0.26687	FALSE	FALSE	not DE
ENSDARG00000000086	itsn1	25.269	-0.537399	0.741246	0.108971	0.332089	FALSE	FALSE	not DE
ENSDARG00000100419	ints1	113.773	-0.537266	0.705352	0.0962001	0.306287	FALSE	FALSE	not DE
ENSDARG00000102003	CU695215.3	2.80766	-0.537052	0.929261	0.175653	0.439132	FALSE	FALSE	not DE
ENSDARG00000034313	ppp5c	37.119	-0.536932	0.570218	0.0533562	0.210398	FALSE	FALSE	not DE
ENSDARG00000068800	BX548044.1	0.936359	-0.536118	1.19921	0.211599	NA	FALSE	FALSE	not DE
ENSDARG00000044094	gfpt2	2.34798	-0.536	1.11195	0.21321	NA	FALSE	FALSE	not DE
ENSDARG00000088225	NA	25.5481	-0.53596	0.545519	0.0469826	0.195477	FALSE	FALSE	not DE
ENSDARG00000004771	ankrd10b	2.36109	-0.535842	0.935454	0.178395	NA	FALSE	FALSE	not DE
ENSDARG00000062707	plat	3.2337	-0.535113	1.11178	0.213766	0.491574	FALSE	FALSE	not DE
ENSDARG00000014366	luc7l3	86.0909	-0.53489	0.706269	0.0977227	0.309014	FALSE	FALSE	not DE
ENSDARG00000032650	fuk	8.32175	-0.534575	0.761844	0.118104	0.349181	FALSE	FALSE	not DE
ENSDARG00000018061	neil1	25.9774	-0.533578	0.684876	0.0908474	0.295808	FALSE	FALSE	not DE
ENSDARG00000115549	NA	2.22523	-0.533023	1.11986	0.215564	NA	FALSE	FALSE	not DE
ENSDARG00000101347	CABZ01068251.1	11.868	-0.532372	0.676096	0.088381	0.290489	FALSE	FALSE	not DE
ENSDARG00000028393	daam2	1.11728	-0.532288	1.14822	0.216653	NA	FALSE	FALSE	not DE
ENSDARG00000096999	BX537308.1	3.3938	-0.532207	1.17856	0.215604	0.493862	FALSE	FALSE	not DE
ENSDARG00000045574	lrmp	22.5891	-0.532142	0.714786	0.102199	0.318997	FALSE	FALSE	not DE
ENSDARG00000070953	pla2g4f.2	6.02632	-0.531282	0.858283	0.155763	0.410343	FALSE	FALSE	not DE
ENSDARG00000005783	ncanb	8.85807	-0.531156	0.613299	0.0681825	0.246852	FALSE	FALSE	not DE
ENSDARG00000058730	rdh10a	25.4017	-0.52975	0.849357	0.153577	0.406951	FALSE	FALSE	not DE
ENSDARG00000104005	slc4a3	1.08315	-0.529053	1.19307	0.216166	NA	FALSE	FALSE	not DE
ENSDARG00000075151	si:dkey-188i13.10	1.92611	-0.52904	1.05298	0.211167	NA	FALSE	FALSE	not DE
ENSDARG00000040455	unc50	21.1912	-0.528926	0.76798	0.123723	0.359106	FALSE	FALSE	not DE
ENSDARG00000099614	purab	12.4954	-0.52821	1.03254	0.208192	0.484571	FALSE	FALSE	not DE
ENSDARG00000002128	cwf19l1	25.5066	-0.52816	0.611555	0.0688304	0.248231	FALSE	FALSE	not DE
ENSDARG00000036096	smad3a	16.4903	-0.527604	0.692679	0.096584	0.307051	FALSE	FALSE	not DE
ENSDARG00000011027	fgfr1a	108.17	-0.527261	0.537995	0.0476319	0.196864	FALSE	FALSE	not DE
ENSDARG00000117781	CABZ01073834.1	5.42505	-0.52709	0.967048	0.193756	0.464707	FALSE	FALSE	not DE
ENSDARG00000038876	zgc:101569	2.8143	-0.527058	1.09382	0.217638	0.496381	FALSE	FALSE	not DE
ENSDARG00000019250	fancf	22.2413	-0.526674	0.539485	0.0482151	0.198232	FALSE	FALSE	not DE
ENSDARG00000059365	nipal4	2.96079	-0.52607	1.06402	0.21487	0.493131	FALSE	FALSE	not DE
ENSDARG00000001249	pcgf1	2.01967	-0.525816	0.986706	0.199818	NA	FALSE	FALSE	not DE
ENSDARG00000096428	si:dkey-217d24.6	45.5429	-0.525307	0.569364	0.0570697	0.219774	FALSE	FALSE	not DE
ENSDARG00000032876	trit1	6.27971	-0.524777	0.763004	0.124346	0.360285	FALSE	FALSE	not DE
ENSDARG00000068465	zgc:136254	15.0935	-0.524554	0.675639	0.0920292	0.298023	FALSE	FALSE	not DE
ENSDARG00000105784	LO018029.1	41.469	-0.524408	0.602806	0.0675729	0.245952	FALSE	FALSE	not DE
ENSDARG00000017504	si:ch211-1o7.3	2.64692	-0.524254	0.866898	0.163699	NA	FALSE	FALSE	not DE
ENSDARG00000060236	dok7	4.24206	-0.524182	1.12699	0.221509	0.499918	FALSE	FALSE	not DE
ENSDARG00000079639	NA	155.147	-0.523897	0.655551	0.0852875	0.283628	FALSE	FALSE	not DE
ENSDARG00000074723	myo10l1	1.2769	-0.523893	1.16232	0.221436	NA	FALSE	FALSE	not DE
ENSDARG00000106473	NA	1.82408	-0.523813	1.01332	0.207446	NA	FALSE	FALSE	not DE
ENSDARG00000063416	ptprk	67.0883	-0.523557	0.590255	0.0639915	0.236897	FALSE	FALSE	not DE
ENSDARG00000021573	slc16a7	1.36706	-0.523525	1.22205	0.215124	NA	FALSE	FALSE	not DE
ENSDARG00000074332	NA	65.0605	-0.522954	0.582688	0.0619028	0.231458	FALSE	FALSE	not DE
ENSDARG00000038397	rpap2	27.1709	-0.522818	0.4963	0.0382345	0.170368	FALSE	FALSE	not DE
ENSDARG00000040492	mthfd1b	23.5155	-0.522375	0.638778	0.0802328	0.272952	FALSE	FALSE	not DE
ENSDARG00000053194	pdzd11	10.0249	-0.522235	0.812646	0.14495	0.393296	FALSE	FALSE	not DE
ENSDARG00000102406	si:ch211-165e15.1	0.795326	-0.521767	1.27528	0.202772	NA	FALSE	FALSE	not DE
ENSDARG00000076040	arl15a	3.36258	-0.521065	1.04331	0.215182	0.493236	FALSE	FALSE	not DE
ENSDARG00000086222	nat16	1.91512	-0.520711	1.14699	0.223854	NA	FALSE	FALSE	not DE
ENSDARG00000067838	riox1	17.2352	-0.520365	0.586677	0.0641191	0.237252	FALSE	FALSE	not DE
ENSDARG00000077002	igsf3	5.47174	-0.520316	0.81908	0.148694	0.399108	FALSE	FALSE	not DE
ENSDARG00000055618	acta1b	1.25304	-0.520036	1.02755	0.213068	NA	FALSE	FALSE	not DE
ENSDARG00000098324	si:cabz01054394.6	17.3635	-0.519824	0.762298	0.127125	0.364942	FALSE	FALSE	not DE
ENSDARG00000097904	BX927184.1	3.10366	-0.519395	1.13881	0.224754	0.503233	FALSE	FALSE	not DE
ENSDARG00000076781	trim45	14.7642	-0.518833	0.718282	0.110809	0.335707	FALSE	FALSE	not DE
ENSDARG00000025299	tspan9a	0.675834	-0.518409	1.16184	0.22482	NA	FALSE	FALSE	not DE
ENSDARG00000007449	slc25a39	26.3323	-0.518405	0.792383	0.139704	0.384483	FALSE	FALSE	not DE
ENSDARG00000104696	apooa	5.18281	-0.518272	0.766532	0.129742	0.368351	FALSE	FALSE	not DE
ENSDARG00000058020	fbxw9	16.988	-0.518227	0.647202	0.0850722	0.283315	FALSE	FALSE	not DE
ENSDARG00000101079	NA	6.48427	-0.517644	0.973754	0.202483	0.475736	FALSE	FALSE	not DE
ENSDARG00000060010	iqgap2	1.95008	-0.517574	1.0664	0.221128	NA	FALSE	FALSE	not DE
ENSDARG00000068958	frmd7	4.08201	-0.517516	0.77144	0.132135	0.371983	FALSE	FALSE	not DE
ENSDARG00000037276	map9	10.3366	-0.517217	0.7275	0.115271	0.343858	FALSE	FALSE	not DE
ENSDARG00000090822	zgc:171517	7.29325	-0.516506	1.02016	0.214182	0.492069	FALSE	FALSE	not DE
ENSDARG00000027391	ccnd3	1.04848	-0.516503	1.15484	0.226304	NA	FALSE	FALSE	not DE
ENSDARG00000025615	prr15la	1.67297	-0.516484	1.04276	0.218377	NA	FALSE	FALSE	not DE
ENSDARG00000117352	CABZ01056826.1	3.24227	-0.516173	1.07791	0.223497	0.502053	FALSE	FALSE	not DE
ENSDARG00000111213	prokr1b	3.43441	-0.516121	0.877424	0.1733	0.436023	FALSE	FALSE	not DE
ENSDARG00000057899	zgc:114081	20.2077	-0.516079	0.665346	0.0926009	0.299356	FALSE	FALSE	not DE
ENSDARG00000062664	oxnad1	14.4419	-0.516014	0.593064	0.0678679	0.246306	FALSE	FALSE	not DE
ENSDARG00000055163	epoa	12.4248	-0.515018	0.715458	0.111931	0.337735	FALSE	FALSE	not DE
ENSDARG00000077013	znf280d	58.9561	-0.514721	0.613985	0.0752835	0.262776	FALSE	FALSE	not DE
ENSDARG00000019845	pdlim1	15.6235	-0.514503	0.753502	0.127034	0.364844	FALSE	FALSE	not DE
ENSDARG00000030270	tnnt3a	2.42882	-0.514305	0.922456	0.18994	NA	FALSE	FALSE	not DE
ENSDARG00000089974	NA	1.2962	-0.513881	1.10812	0.227568	NA	FALSE	FALSE	not DE
ENSDARG00000005218	wrnip1	9.99806	-0.513674	0.830469	0.157661	0.413231	FALSE	FALSE	not DE
ENSDARG00000052703	cisd2	3.94669	-0.513349	0.839125	0.161193	0.418816	FALSE	FALSE	not DE
ENSDARG00000102850	CU469577.1	1.01429	-0.513133	1.27308	0.207317	NA	FALSE	FALSE	not DE
ENSDARG00000035332	cfap298	35.1601	-0.513071	0.672644	0.0968377	0.307596	FALSE	FALSE	not DE
ENSDARG00000092702	si:dkeyp-20e4.8	1.39562	-0.512976	1.17688	0.227126	NA	FALSE	FALSE	not DE
ENSDARG00000097969	FP089511.1	1.18896	-0.512453	1.1079	0.22853	NA	FALSE	FALSE	not DE
ENSDARG00000117744	LO018324.1	2.22488	-0.511939	1.01872	0.217265	NA	FALSE	FALSE	not DE
ENSDARG00000057660	dhx57	36.5606	-0.511392	0.601234	0.0724784	0.256659	FALSE	FALSE	not DE
ENSDARG00000025513	dip2cb	14.509	-0.511004	0.710026	0.112178	0.338276	FALSE	FALSE	not DE
ENSDARG00000075504	si:dkey-40c23.2	2.1087	-0.510823	1.0525	0.22403	NA	FALSE	FALSE	not DE
ENSDARG00000057392	lrrc31	13.6381	-0.510742	0.661108	0.0937992	0.302053	FALSE	FALSE	not DE
ENSDARG00000062148	si:dkey-100n23.3	63.6457	-0.510475	0.506131	0.0442662	0.188171	FALSE	FALSE	not DE
ENSDARG00000040048	NA	12.0225	-0.510312	0.851598	0.16811	0.428659	FALSE	FALSE	not DE
ENSDARG00000105009	ddah2	10.4392	-0.510034	0.826512	0.158739	0.414599	FALSE	FALSE	not DE
ENSDARG00000057973	dph1	5.89797	-0.509989	0.693206	0.106278	0.326962	FALSE	FALSE	not DE
ENSDARG00000104470	syngr2b	13.1993	-0.509875	0.820444	0.156496	0.411332	FALSE	FALSE	not DE
ENSDARG00000062531	mapk8ip3	14.7264	-0.509667	0.673537	0.0989912	0.311655	FALSE	FALSE	not DE
ENSDARG00000055510	ypel3	151.422	-0.509476	0.531768	0.051681	0.206627	FALSE	FALSE	not DE
ENSDARG00000070961	lepr	1.37212	-0.509362	1.0842	0.22894	NA	FALSE	FALSE	not DE
ENSDARG00000045790	NA	4.04446	-0.509104	0.823812	0.15836	0.414164	FALSE	FALSE	not DE
ENSDARG00000041145	paqr5a	4.0804	-0.508225	0.91102	0.190828	0.46021	FALSE	FALSE	not DE
ENSDARG00000076005	piezo2a.2	2.19763	-0.507945	0.970433	0.208936	NA	FALSE	FALSE	not DE
[truncated: 20,976 more rows]

## Sheet: 1024c Stage
1024 cell stage: mir430-/- + inj vs. WT
gene_ID	gene_names	baseMean	log2FoldChange	lfcSE	pvalue	padj	miR430	mitochondrial	DE
ENSDARG00000113472	dre-mir-430a-4	1932.38	-13.929	1.62306	1.32061e-18	2.54068e-15	TRUE	FALSE	down-regulated
ENSDARG00000113073	dre-mir-430b-6	720.861	-13.1446	1.55063	4.04555e-18	6.91834e-15	TRUE	FALSE	down-regulated
ENSDARG00000111749	dre-mir-430a-4	3824.93	-12.8496	1.66313	1.99607e-15	2.0481e-12	TRUE	FALSE	down-regulated
ENSDARG00000116477	dre-mir-430a-4	798.479	-12.7401	1.96831	1.3756e-11	5.72214e-09	TRUE	FALSE	down-regulated
ENSDARG00000114485	dre-mir-430c-1	3621.43	-12.7046	1.22	4.41032e-26	3.39396e-22	TRUE	FALSE	down-regulated
ENSDARG00000116475	dre-mir-430a-2	367.899	-12.4081	1.61897	3.53495e-15	3.4004e-12	TRUE	FALSE	down-regulated
ENSDARG00000113369	dre-mir-430c-1	429.023	-12.4023	1.56175	4.04445e-16	4.78832e-13	TRUE	FALSE	down-regulated
ENSDARG00000115466	dre-mir-430c-1	743.109	-12.3494	1.5919	1.73584e-15	1.90831e-12	TRUE	FALSE	down-regulated
ENSDARG00000109380	dre-mir-430b-6	1839.31	-12.2851	1.29072	3.94064e-22	1.51626e-18	TRUE	FALSE	down-regulated
ENSDARG00000111403	dre-mir-430a-4	10458	-11.9327	1.11786	3.30635e-27	5.0888e-23	TRUE	FALSE	down-regulated
ENSDARG00000111325	dre-mir-430c-1	257.716	-11.8976	1.57406	8.53086e-15	7.72344e-12	TRUE	FALSE	down-regulated
ENSDARG00000111541	dre-mir-430a-2	541.17	-11.7897	1.58496	2.10713e-14	1.62154e-11	TRUE	FALSE	down-regulated
ENSDARG00000115532	dre-mir-430c-1	339.054	-11.7671	2.19135	3.74444e-09	8.86625e-07	TRUE	FALSE	down-regulated
ENSDARG00000111340	dre-mir-430b-10	1237.4	-11.7494	1.40105	1.18328e-17	1.82119e-14	TRUE	FALSE	down-regulated
ENSDARG00000114956	dre-mir-430b-10	2271.4	-11.7058	1.149	5.77606e-25	2.96331e-21	TRUE	FALSE	down-regulated
ENSDARG00000115901	dre-mir-430c-1	498.19	-11.5193	1.59815	1.1211e-13	7.84308e-11	TRUE	FALSE	down-regulated
ENSDARG00000110957	dre-mir-430b-10	184.267	-11.2641	1.53862	4.98576e-14	3.65409e-11	TRUE	FALSE	down-regulated
ENSDARG00000110605	dre-mir-430b-1	197.211	-11.189	1.63023	1.1238e-12	6.17729e-10	TRUE	FALSE	down-regulated
ENSDARG00000116481	dre-mir-430c-1	608.135	-11.1339	1.241	7.77885e-20	1.9954e-16	TRUE	FALSE	down-regulated
ENSDARG00000116403	dre-mir-430b-1	507.992	-11.0882	1.48416	1.66301e-14	1.34713e-11	TRUE	FALSE	down-regulated
ENSDARG00000112296	dre-mir-430b-10	153.909	-11.0609	1.57736	4.11213e-13	2.49366e-10	TRUE	FALSE	down-regulated
ENSDARG00000109967	dre-mir-430b-10	225.787	-10.6865	1.68023	2.00133e-11	7.89806e-09	TRUE	FALSE	down-regulated
ENSDARG00000109889	dre-mir-430a-2	302.345	-10.6663	1.4279	1.55885e-14	1.3329e-11	TRUE	FALSE	down-regulated
ENSDARG00000115871	dre-mir-430b-4	2428.02	-10.6198	1.56387	1.50339e-12	7.97883e-10	TRUE	FALSE	down-regulated
ENSDARG00000115317	dre-mir-430b-18	102.712	-10.5953	1.62818	8.22664e-12	3.72401e-09	TRUE	FALSE	down-regulated
ENSDARG00000114255	dre-mir-430b-1	112.636	-10.4959	1.49278	3.03749e-13	1.94792e-10	TRUE	FALSE	down-regulated
ENSDARG00000112506	dre-mir-430a-2	100.013	-10.4525	1.62955	1.29192e-11	5.52333e-09	TRUE	FALSE	down-regulated
ENSDARG00000114836	dre-mir-430c-1	200.493	-10.3029	1.57777	6.04633e-12	2.81997e-09	TRUE	FALSE	down-regulated
ENSDARG00000111975	dre-mir-430a-2	172.323	-9.96535	2.65273	2.34793e-07	3.44162e-05	TRUE	FALSE	down-regulated
ENSDARG00000114347	dre-mir-430a-2	192.512	-9.92379	1.75308	3.67935e-10	1.13258e-07	TRUE	FALSE	down-regulated
ENSDARG00000109941	dre-mir-430b-10	134.351	-9.68891	1.53834	1.25349e-11	5.51215e-09	TRUE	FALSE	down-regulated
ENSDARG00000110053	dre-mir-430a-4	253.117	-9.60974	1.39831	4.21254e-13	2.49366e-10	TRUE	FALSE	down-regulated
ENSDARG00000112802	dre-mir-430b-18	39.1803	-9.42274	1.68744	2.91387e-10	9.15253e-08	TRUE	FALSE	down-regulated
ENSDARG00000111943	dre-mir-430a-11	100.989	-9.2437	1.71996	5.68125e-10	1.68154e-07	TRUE	FALSE	down-regulated
ENSDARG00000114183	dre-mir-430c-1	32.2322	-8.92064	1.80922	2.19824e-09	5.8333e-07	TRUE	FALSE	down-regulated
ENSDARG00000116592	dre-mir-430c-1	31.7316	-8.41678	1.97579	1.4015e-08	2.87607e-06	TRUE	FALSE	down-regulated
ENSDARG00000116261	dre-mir-430b-10	33.3284	-7.8445	2.06665	3.93922e-08	7.39373e-06	TRUE	FALSE	down-regulated
ENSDARG00000109546	dre-mir-430b-6	21.1997	-7.12509	2.20747	1.74265e-07	2.7092e-05	TRUE	FALSE	down-regulated
ENSDARG00000115035	dre-mir-430a-2	20.484	-6.78622	2.27597	3.63293e-07	5.03733e-05	TRUE	FALSE	down-regulated
ENSDARG00000110007	dre-mir-430c-1	13.9587	-6.09213	2.33338	1.21476e-06	0.000135481	TRUE	FALSE	down-regulated
ENSDARG00000116026	dre-mir-430c-1	11.3624	-5.9895	2.18204	7.33712e-07	9.03405e-05	TRUE	FALSE	down-regulated
ENSDARG00000110445	dre-mir-430c-1	12.3846	-5.98121	2.6953	4.65089e-06	0.00041139	TRUE	FALSE	down-regulated
ENSDARG00000099106	afmid	14.5293	-5.76642	1.82849	1.41185e-07	2.26352e-05	FALSE	FALSE	down-regulated
ENSDARG00000079637	alpk2	13.6226	-5.30028	1.86459	6.15674e-07	7.70393e-05	FALSE	FALSE	down-regulated
ENSDARG00000095821	si:dkey-122a22.2	7.97246	-5.227	1.64395	1.68846e-07	2.65174e-05	FALSE	FALSE	down-regulated
ENSDARG00000113089	dre-mir-430b-10	15.9968	-5.19256	2.88032	1.89727e-05	0.00133949	TRUE	FALSE	down-regulated
ENSDARG00000021149	cbr1l	23.6291	-5.18648	1.73591	3.81197e-07	5.19204e-05	FALSE	FALSE	down-regulated
ENSDARG00000114213	dre-mir-430b-9	13.0417	-5.0499	2.1044	3.52311e-06	0.000320853	TRUE	FALSE	down-regulated
ENSDARG00000075619	cenpo	10.3605	-4.98812	1.84794	1.34715e-06	0.000146014	FALSE	FALSE	down-regulated
ENSDARG00000099236	2010-09-01	14.3054	-4.11915	1.58473	6.21317e-06	0.000522551	FALSE	FALSE	down-regulated
ENSDARG00000076889	ralgapa1	25.396	-4.03474	1.13246	4.17097e-07	5.63118e-05	FALSE	FALSE	down-regulated
ENSDARG00000008237	sars1	29.1935	-3.96235	0.878195	1.19923e-08	2.49424e-06	FALSE	FALSE	down-regulated
ENSDARG00000115654	dre-mir-430a-16	9.2137	-3.92857	2.27727	5.32229e-05	0.002903	TRUE	FALSE	down-regulated
ENSDARG00000073923	adck2	24.9118	-3.81984	0.78165	3.36842e-09	8.2782e-07	FALSE	FALSE	down-regulated
ENSDARG00000113618	dre-mir-430a-16	10.3119	-3.79564	2.52848	8.9425e-05	0.00427435	TRUE	FALSE	down-regulated
ENSDARG00000092561	pimr201	70.3237	-3.76592	1.19158	3.13219e-06	0.000299239	FALSE	FALSE	down-regulated
ENSDARG00000054748	cuedc1b	20.7684	-3.7488	0.875938	6.65302e-08	1.21394e-05	FALSE	FALSE	down-regulated
ENSDARG00000116915	si:ch211-133h13.1	14.5245	-3.7056	1.64188	2.77101e-05	0.00179952	FALSE	FALSE	down-regulated
ENSDARG00000104488	si:ch73-299h12.9	9.25333	-3.65729	1.49388	2.12196e-05	0.00145151	FALSE	FALSE	down-regulated
ENSDARG00000115161	CABZ01069162.1	11.5471	-3.61102	1.62343	3.4802e-05	0.00211715	FALSE	FALSE	down-regulated
ENSDARG00000039915	bola1	25.0475	-3.59699	0.723004	4.49566e-09	1.01754e-06	FALSE	FALSE	down-regulated
ENSDARG00000011466	afg1la	20.026	-3.54031	0.979344	1.52906e-06	0.000162302	FALSE	FALSE	down-regulated
ENSDARG00000019338	adprhl2	8.50971	-3.52446	1.59498	4.1825e-05	0.00239304	FALSE	FALSE	down-regulated
ENSDARG00000106724	CU655961.3	11.0865	-3.48949	1.44544	3.19054e-05	0.00201253	FALSE	FALSE	down-regulated
ENSDARG00000082734	CR388189.3	321.742	-3.47954	0.915324	9.76983e-07	0.000113915	FALSE	FALSE	down-regulated
ENSDARG00000078973	uckl1b	12.7527	-3.43792	1.20861	1.58297e-05	0.00116571	FALSE	FALSE	down-regulated
ENSDARG00000087492	FO704810.1	18.7428	-3.43317	1.3711	3.08258e-05	0.00196103	FALSE	FALSE	down-regulated
ENSDARG00000061804	si:ch211-194e15.5	7.70226	-3.42493	1.85156	8.40095e-05	0.0040406	FALSE	FALSE	down-regulated
ENSDARG00000091656	lsm8	9.21647	-3.39031	1.38277	3.70312e-05	0.00220057	FALSE	FALSE	down-regulated
ENSDARG00000106684	AL929192.1	4.84319	-3.35618	1.82698	9.52684e-05	0.00446027	FALSE	FALSE	down-regulated
ENSDARG00000102308	ttc39c	18.2722	-3.35428	1.24937	2.66781e-05	0.0017511	FALSE	FALSE	down-regulated
ENSDARG00000039974	rai14	30.8297	-3.29213	0.807294	6.11185e-07	7.70393e-05	FALSE	FALSE	down-regulated
ENSDARG00000099607	si:ch73-160p18.4	6.09768	-3.28954	1.6675	9.02261e-05	0.00429929	FALSE	FALSE	down-regulated
ENSDARG00000093992	si:ch211-279g13.1	10.9003	-3.23363	1.97502	0.000145197	0.00624227	FALSE	FALSE	down-regulated
ENSDARG00000069409	gkup	15.2248	-3.23146	0.968919	8.44917e-06	0.000673789	FALSE	FALSE	down-regulated
ENSDARG00000071583	gtf3ab	52.5967	-3.20767	0.578899	7.00346e-10	2.03378e-07	FALSE	FALSE	down-regulated
ENSDARG00000077400	rbm10	38.4927	-3.20315	0.727799	2.08349e-07	3.12095e-05	FALSE	FALSE	down-regulated
ENSDARG00000102144	eef1akmt2	14.5499	-3.16001	0.769222	7.87911e-07	9.47402e-05	FALSE	FALSE	down-regulated
ENSDARG00000044914	suclg2	18.515	-3.12837	1.00564	1.94317e-05	0.0013609	FALSE	FALSE	down-regulated
ENSDARG00000069175	vps4b	30.8196	-3.12362	0.634593	2.29868e-08	4.47836e-06	FALSE	FALSE	down-regulated
ENSDARG00000105206	hmgcrb	31.5284	-3.11398	0.817317	2.68957e-06	0.000263663	FALSE	FALSE	down-regulated
ENSDARG00000117211	CR936462.1	43.8171	-3.10848	0.66144	7.00768e-08	1.23971e-05	FALSE	FALSE	down-regulated
ENSDARG00000052011	rrad	55.6141	-3.07343	0.875018	7.78509e-06	0.000632491	FALSE	FALSE	down-regulated
ENSDARG00000052215	btr02	16.7942	-3.05307	1.21564	7.27161e-05	0.00362192	FALSE	FALSE	down-regulated
ENSDARG00000053453	mpp2a	4.03654	-3.03086	1.63959	0.000166861	0.00697869	FALSE	FALSE	down-regulated
ENSDARG00000003189	psmd1	18.0747	-3.02778	0.748551	1.43491e-06	0.000154438	FALSE	FALSE	down-regulated
ENSDARG00000058284	CT990561.1	10.0742	-3.01956	1.41704	0.000128658	0.00567387	FALSE	FALSE	down-regulated
ENSDARG00000076659	cdca7b	36.7235	-3.01109	0.720062	8.74771e-07	0.000104369	FALSE	FALSE	down-regulated
ENSDARG00000024865	dscama	8.9469	-3.01092	1.29372	0.000103667	0.00480584	FALSE	FALSE	down-regulated
ENSDARG00000031489	ognb	18.0808	-2.99789	0.872538	1.17822e-05	0.000910408	FALSE	FALSE	down-regulated
ENSDARG00000073910	cinp	11.3495	-2.98566	1.14908	7.44915e-05	0.00368649	FALSE	FALSE	down-regulated
ENSDARG00000062049	arhgap45b	13.6241	-2.95841	1.29474	0.000123167	0.00548646	FALSE	FALSE	down-regulated
ENSDARG00000075072	rpap1	28.2931	-2.91521	1.00031	5.0097e-05	0.00276359	FALSE	FALSE	down-regulated
ENSDARG00000041689	usf1	18.9628	-2.91348	0.721912	1.98848e-06	0.000205401	FALSE	FALSE	down-regulated
ENSDARG00000032769	slc38a9	24.1573	-2.90998	1.07137	7.32667e-05	0.00363758	FALSE	FALSE	down-regulated
ENSDARG00000062372	nrd1b	12.4913	-2.90041	1.2724	0.000141453	0.00609834	FALSE	FALSE	down-regulated
ENSDARG00000027154	tpd52l2a	27.0407	-2.89088	0.725892	2.57081e-06	0.000255374	FALSE	FALSE	down-regulated
ENSDARG00000030803	NA	10.2958	-2.87921	1.3973	0.000187788	0.00770733	FALSE	FALSE	down-regulated
ENSDARG00000013928	plekhb2	9.83738	-2.86415	0.931527	4.03321e-05	0.00234514	FALSE	FALSE	down-regulated
ENSDARG00000114311	dre-mir-430b-9	56.26	-2.82405	3.35804	NA	NA	TRUE	FALSE	not DE
ENSDARG00000114552	siva1	23.7563	-2.80668	0.762104	8.92133e-06	0.000704144	FALSE	FALSE	down-regulated
ENSDARG00000037628	trpt1	8.36199	-2.80238	1.37941	0.000228651	0.00886442	FALSE	FALSE	down-regulated
ENSDARG00000007639	cnot4b	37.3596	-2.79496	0.576799	7.62154e-08	1.31801e-05	FALSE	FALSE	down-regulated
ENSDARG00000009958	cbl	14.2423	-2.79427	0.850829	2.88361e-05	0.00184923	FALSE	FALSE	down-regulated
ENSDARG00000018397	hpca	10.3113	-2.78739	1.30173	0.000213058	0.00840814	FALSE	FALSE	down-regulated
ENSDARG00000103404	uchl5	20.3263	-2.77641	0.831639	2.61103e-05	0.00172474	FALSE	FALSE	down-regulated
ENSDARG00000044573	cdc42	48.67	-2.76719	0.672504	2.08467e-06	0.000213901	FALSE	FALSE	down-regulated
ENSDARG00000004177	fam169ab	13.209	-2.76253	0.873023	4.15215e-05	0.00239304	FALSE	FALSE	down-regulated
ENSDARG00000086458	hdac10	17.2279	-2.75973	0.965069	7.98293e-05	0.00385158	FALSE	FALSE	down-regulated
ENSDARG00000104296	zgc:165508	15.6625	-2.75139	0.789582	1.85095e-05	0.00131281	FALSE	FALSE	down-regulated
ENSDARG00000062968	sbf1	47.9265	-2.73885	0.816406	2.72285e-05	0.00177574	FALSE	FALSE	down-regulated
ENSDARG00000098211	wrn	23.3443	-2.73732	0.907797	6.12901e-05	0.00319768	FALSE	FALSE	down-regulated
ENSDARG00000041921	hsbp1b	21.2791	-2.72632	1.10227	0.000163649	0.00686302	FALSE	FALSE	down-regulated
ENSDARG00000104314	nrg1	18.5251	-2.72624	0.902316	6.20127e-05	0.00321359	FALSE	FALSE	down-regulated
ENSDARG00000025332	rbm28	63.5774	-2.6912	0.629919	1.31081e-06	0.000144105	FALSE	FALSE	down-regulated
ENSDARG00000052010	ciao2b	23.1623	-2.68579	0.66597	3.44733e-06	0.000317712	FALSE	FALSE	down-regulated
ENSDARG00000019438	rnf13	12.624	-2.68285	0.806456	3.31625e-05	0.00206641	FALSE	FALSE	down-regulated
ENSDARG00000101385	f8	43.2173	-2.66652	1.08447	0.000191073	0.00780054	FALSE	FALSE	down-regulated
ENSDARG00000076139	si:dkey-71p21.13	4.23679	-2.65421	1.62425	0.000407164	0.0130555	FALSE	FALSE	not DE
ENSDARG00000009607	ccnc	38.8484	-2.63771	0.586854	5.64275e-07	7.29812e-05	FALSE	FALSE	down-regulated
ENSDARG00000090301	usp48	28.1675	-2.62417	0.647869	3.69422e-06	0.000334457	FALSE	FALSE	down-regulated
ENSDARG00000071450	tdrd5	8.86298	-2.62386	0.778173	3.34224e-05	0.00207421	FALSE	FALSE	down-regulated
ENSDARG00000105712	CU467646.8	36.6522	-2.62131	0.673191	6.62983e-06	0.000550261	FALSE	FALSE	down-regulated
ENSDARG00000076179	ngef	12.7154	-2.61634	0.951311	0.000133688	0.00586209	FALSE	FALSE	down-regulated
ENSDARG00000078059	nudcd2	6.97425	-2.61564	1.18661	0.000294979	0.0104368	FALSE	FALSE	not DE
ENSDARG00000007108	lipia	4.88565	-2.61544	1.51604	0.000425808	0.0134323	FALSE	FALSE	not DE
ENSDARG00000030479	hmgb1b	35.5141	-2.60827	1.09337	0.000240494	0.00913935	FALSE	FALSE	down-regulated
ENSDARG00000042620	gstr	14.2006	-2.60157	0.773363	3.57638e-05	0.00215859	FALSE	FALSE	down-regulated
ENSDARG00000113279	dre-mir-430c-1	6.44863	-2.60081	2.03604	0.000499058	0.0151647	TRUE	FALSE	not DE
ENSDARG00000037507	kctd12b	13.5565	-2.5926	1.0838	0.000246739	0.00933062	FALSE	FALSE	down-regulated
ENSDARG00000062058	slc12a7b	32.2159	-2.5839	0.844631	7.74514e-05	0.00376042	FALSE	FALSE	down-regulated
ENSDARG00000100632	BX649328.1	19.5826	-2.56912	1.11234	0.000289279	0.0103062	FALSE	FALSE	not DE
ENSDARG00000038917	rad50	9.77678	-2.55294	1.29441	0.000423322	0.0134088	FALSE	FALSE	not DE
ENSDARG00000099730	pkma	19.6936	-2.53994	0.882904	0.000123637	0.00548646	FALSE	FALSE	down-regulated
ENSDARG00000007691	cul1b	29.1801	-2.53776	0.680018	1.37491e-05	0.00103226	FALSE	FALSE	down-regulated
ENSDARG00000104906	mtr	14.8511	-2.53235	0.839474	9.43163e-05	0.00443921	FALSE	FALSE	down-regulated
ENSDARG00000112166	AL929029.11	4.36146	-2.52982	1.55663	0.000533592	0.0158879	FALSE	FALSE	not DE
ENSDARG00000036781	si:dkey-170l10.1	6.81676	-2.52954	1.21813	0.000408465	0.01307	FALSE	FALSE	not DE
ENSDARG00000024874	dock4b	35.7339	-2.5187	0.625991	5.11478e-06	0.000447282	FALSE	FALSE	down-regulated
ENSDARG00000092538	BX927394.1	5.77896	-2.50234	1.78188	0.000586348	0.0170595	FALSE	FALSE	not DE
ENSDARG00000090675	NA	8.90522	-2.50011	0.965773	0.000224232	0.00875673	FALSE	FALSE	down-regulated
ENSDARG00000113972	CR388189.7	65.2837	-2.47216	0.902251	0.000183076	0.00755421	FALSE	FALSE	down-regulated
ENSDARG00000055548	npat	46.1609	-2.46764	0.711331	3.51453e-05	0.00212961	FALSE	FALSE	down-regulated
ENSDARG00000042724	supt5h	89.6266	-2.46647	0.471295	2.12562e-08	4.19429e-06	FALSE	FALSE	down-regulated
ENSDARG00000004636	ccdc9	57.6599	-2.45832	0.568993	1.75596e-06	0.000183851	FALSE	FALSE	down-regulated
ENSDARG00000104649	si:dkey-40c23.2	4.86709	-2.445	1.67911	0.000658467	0.0187675	FALSE	FALSE	not DE
ENSDARG00000079457	faap100	17.5668	-2.44431	0.687482	2.86561e-05	0.00184538	FALSE	FALSE	down-regulated
ENSDARG00000043339	abraxas1	9.59045	-2.44141	0.979745	0.000294246	0.0104349	FALSE	FALSE	not DE
ENSDARG00000074902	nol4la	14.1419	-2.43934	1.27462	0.000574886	0.0168535	FALSE	FALSE	not DE
ENSDARG00000007722	nudt8	14.7986	-2.43881	0.951998	0.000265058	0.00983014	FALSE	FALSE	down-regulated
ENSDARG00000105071	nos1apa	11.1717	-2.43876	1.17232	0.000499544	0.0151647	FALSE	FALSE	not DE
ENSDARG00000074146	zgc:113452	15.1923	-2.42419	0.957901	0.000286724	0.0102644	FALSE	FALSE	not DE
ENSDARG00000102254	pycr1a	8.14305	-2.42191	1.21237	0.00056015	0.0164843	FALSE	FALSE	not DE
ENSDARG00000099439	serp1	41.6536	-2.41383	0.608642	7.80802e-06	0.000632491	FALSE	FALSE	down-regulated
ENSDARG00000058068	tnfsf10l4	4.80314	-2.41003	1.43288	0.000691791	0.01941	FALSE	FALSE	not DE
ENSDARG00000033437	rps6ka1	30.379	-2.40731	1.06953	0.000441575	0.0138136	FALSE	FALSE	not DE
ENSDARG00000040156	grm4	10.3377	-2.39827	1.048	0.000428856	0.0134704	FALSE	FALSE	not DE
ENSDARG00000096097	si:dkeyp-98a7.4	8.19171	-2.39818	1.92798	0.000715727	0.0198125	FALSE	FALSE	not DE
ENSDARG00000095754	si:dkey-234h16.7	9.77768	-2.38836	1.31487	0.000688567	0.0193743	FALSE	FALSE	not DE
ENSDARG00000078653	ralbp1	14.7299	-2.38277	0.955347	0.000329458	0.0112432	FALSE	FALSE	not DE
ENSDARG00000098438	slc6a6b	6.79312	-2.37861	0.945147	0.000320606	0.0111639	FALSE	FALSE	not DE
ENSDARG00000111709	CR388189.6	121.325	-2.36828	0.89036	0.000257702	0.00960362	FALSE	FALSE	down-regulated
ENSDARG00000076602	prss16	4.26801	-2.36691	1.43476	0.000772745	0.0208459	FALSE	FALSE	not DE
ENSDARG00000105690	zgc:194215	4.44643	-2.36656	1.41131	0.000768183	0.0208309	FALSE	FALSE	not DE
ENSDARG00000068478	gpx4a	5.86082	-2.35729	1.4176	0.000788272	0.0209901	FALSE	FALSE	not DE
ENSDARG00000074074	rnf26	27.2981	-2.35691	0.487681	2.03742e-07	3.10475e-05	FALSE	FALSE	down-regulated
ENSDARG00000009473	ppardb	11.6238	-2.35128	0.803919	0.00016118	0.00681516	FALSE	FALSE	down-regulated
ENSDARG00000043357	tbl2	30.132	-2.34805	0.666896	3.79067e-05	0.00224393	FALSE	FALSE	down-regulated
ENSDARG00000032430	ppp2r1bb	30.1891	-2.34485	0.572924	5.51091e-06	0.00046861	FALSE	FALSE	down-regulated
ENSDARG00000102705	otud6b	16.7928	-2.34472	0.847589	0.000222173	0.00871386	FALSE	FALSE	down-regulated
ENSDARG00000022970	tm9sf1	20.4096	-2.33141	0.623642	2.00281e-05	0.00138853	FALSE	FALSE	down-regulated
ENSDARG00000060469	pik3r4	14.4395	-2.3235	0.832025	0.000219719	0.00864883	FALSE	FALSE	down-regulated
ENSDARG00000053950	lin37	14.4383	-2.31481	0.93314	0.000383225	0.0125175	FALSE	FALSE	not DE
ENSDARG00000021209	kctd9a	12.2522	-2.31423	0.771421	0.000147105	0.00627041	FALSE	FALSE	down-regulated
ENSDARG00000029639	tomm70a	38.2431	-2.30534	0.488072	3.80591e-07	5.19204e-05	FALSE	FALSE	down-regulated
ENSDARG00000054574	znhit1	10.0129	-2.30306	1.44934	0.000909658	0.0234123	FALSE	FALSE	not DE
ENSDARG00000058159	ipo8	7.07775	-2.29812	1.43075	0.000918921	0.0235702	FALSE	FALSE	not DE
ENSDARG00000033179	tmem243b	6.10686	-2.29531	0.999861	0.000522598	0.0156181	FALSE	FALSE	not DE
ENSDARG00000080774	CR388189.1	41.5576	-2.29272	0.821094	0.000232124	0.00890929	FALSE	FALSE	down-regulated
ENSDARG00000019572	taf7	18.988	-2.28609	1.37467	0.000935966	0.0238107	FALSE	FALSE	not DE
ENSDARG00000035167	mrpl48	11.4898	-2.28175	0.934281	0.000432715	0.013564	FALSE	FALSE	not DE
ENSDARG00000057644	adam8b	8.64634	-2.27801	1.10713	0.000725441	0.0200453	FALSE	FALSE	not DE
ENSDARG00000023840	pfkfb2a	10.4143	-2.27154	0.80682	0.000230328	0.0088726	FALSE	FALSE	down-regulated
ENSDARG00000027825	naa50	24.5667	-2.26465	0.671225	6.57521e-05	0.00336209	FALSE	FALSE	down-regulated
ENSDARG00000086739	si:ch1073-513e17.1	6.92653	-2.25841	1.24366	0.000933817	0.0237953	FALSE	FALSE	not DE
ENSDARG00000103158	ldb1b	25.1377	-2.25819	1.02138	0.000629394	0.0180391	FALSE	FALSE	not DE
ENSDARG00000059212	ciao1	15.4611	-2.25813	0.970622	0.0005374	0.0159674	FALSE	FALSE	not DE
ENSDARG00000043928	gpn1	4.54786	-2.25005	1.37701	0.00102873	0.0254882	FALSE	FALSE	not DE
ENSDARG00000087544	BX510934.1	13.542	-2.24983	1.58322	0.00102004	0.0253591	FALSE	FALSE	not DE
ENSDARG00000105279	si:ch211-108c17.2	33.673	-2.24106	0.524231	3.18981e-06	0.000301193	FALSE	FALSE	down-regulated
ENSDARG00000105321	aspscr1	33.2628	-2.23073	0.696022	0.000106415	0.00487451	FALSE	FALSE	down-regulated
ENSDARG00000039185	nfyba	17.1137	-2.22096	0.889917	0.000443456	0.0138443	FALSE	FALSE	not DE
ENSDARG00000100322	fut10	3.61194	-2.21731	1.45698	0.00112356	0.0266696	FALSE	FALSE	not DE
ENSDARG00000078441	ppip5k2	13.6436	-2.21672	1.09813	0.000859621	0.0222891	FALSE	FALSE	not DE
ENSDARG00000019842	cnot3b	18.0885	-2.21476	0.825849	0.000325479	0.0112068	FALSE	FALSE	not DE
ENSDARG00000039489	git1	79.8891	-2.20724	0.65462	7.26576e-05	0.00362192	FALSE	FALSE	down-regulated
ENSDARG00000063049	thtpa	9.37855	-2.20707	0.916142	0.000521459	0.0156181	FALSE	FALSE	not DE
ENSDARG00000059323	rpn1	27.9339	-2.20458	0.556703	1.16223e-05	0.000903431	FALSE	FALSE	down-regulated
ENSDARG00000104768	akap17a	56.245	-2.19565	0.587214	2.52271e-05	0.00168082	FALSE	FALSE	down-regulated
ENSDARG00000103922	bod1	12.9995	-2.19381	0.75707	0.000222503	0.00871386	FALSE	FALSE	down-regulated
ENSDARG00000078401	larp4aa	28.2072	-2.19354	0.666384	9.12727e-05	0.00433574	FALSE	FALSE	down-regulated
ENSDARG00000076995	sharpin	21.9229	-2.18819	0.827197	0.000363187	0.012073	FALSE	FALSE	not DE
ENSDARG00000016584	rgs7a	3.97145	-2.18815	1.55133	0.00118102	0.0275829	FALSE	FALSE	not DE
ENSDARG00000063419	NA	15.9151	-2.18541	0.615543	4.5846e-05	0.00255808	FALSE	FALSE	down-regulated
ENSDARG00000057929	naf1	19.1382	-2.18363	0.669517	9.99675e-05	0.00466242	FALSE	FALSE	down-regulated
ENSDARG00000062445	pias1b	26.8198	-2.17513	0.636152	6.73613e-05	0.00341039	FALSE	FALSE	down-regulated
ENSDARG00000022978	tmpob	57.9467	-2.17106	0.577383	2.45077e-05	0.00163999	FALSE	FALSE	down-regulated
ENSDARG00000020794	neurod6b	3.27208	-2.16907	1.69024	0.00117079	0.0273854	FALSE	FALSE	not DE
ENSDARG00000098766	pcxa	20.048	-2.16239	0.862995	0.00048202	0.0147784	FALSE	FALSE	not DE
ENSDARG00000110052	AL929029.6	3.15202	-2.16143	1.47135	0.00128285	0.0293154	FALSE	FALSE	not DE
ENSDARG00000077839	dhx30	25.8905	-2.15995	0.731884	0.000210167	0.00831538	FALSE	FALSE	down-regulated
ENSDARG00000017220	otud7b	19.794	-2.14794	0.592662	3.90379e-05	0.00230204	FALSE	FALSE	down-regulated
ENSDARG00000077745	si:ch73-380l3.2	9.67707	-2.14137	0.935021	0.000700272	0.0194801	FALSE	FALSE	not DE
ENSDARG00000097902	si:ch73-204p21.2	27.421	-2.13473	0.78618	0.000348196	0.0117267	FALSE	FALSE	not DE
ENSDARG00000095789	ccr8.1	13.812	-2.13461	1.36037	0.00138195	0.0310052	FALSE	FALSE	not DE
ENSDARG00000097465	trmt61b	5.94104	-2.13298	1.38777	0.00138943	0.0310518	FALSE	FALSE	not DE
ENSDARG00000074756	tfb2m	10.8248	-2.13267	0.768031	0.000310957	0.0109019	FALSE	FALSE	not DE
ENSDARG00000071241	trim35-39	3.08495	-2.12938	1.55954	0.00134282	0.0303485	FALSE	FALSE	not DE
ENSDARG00000075368	mrm2	9.69325	-2.12825	0.849175	0.000509238	0.0154285	FALSE	FALSE	not DE
ENSDARG00000071087	slc35b4	28.5396	-2.12577	0.712678	0.000207101	0.0082152	FALSE	FALSE	down-regulated
ENSDARG00000006859	nkain1	13.2543	-2.1246	1.08271	0.00110175	0.0264954	FALSE	FALSE	not DE
ENSDARG00000102902	strn4	13.0084	-2.12244	1.31671	0.00141441	0.0313678	FALSE	FALSE	not DE
ENSDARG00000052379	ccdc22	34.3323	-2.11753	0.75374	0.000298748	0.0105218	FALSE	FALSE	not DE
ENSDARG00000017049	adsl	15.3851	-2.10716	0.860944	0.000580669	0.0169906	FALSE	FALSE	not DE
ENSDARG00000021147	nipal3	11.4911	-2.10561	1.05997	0.00111392	0.0266217	FALSE	FALSE	not DE
ENSDARG00000043938	lrrc57	7.60369	-2.09245	0.999578	0.00100307	0.0250215	FALSE	FALSE	not DE
ENSDARG00000105335	si:dkey-241l7.2	3.81973	-2.09091	1.55704	0.00146328	0.0320816	FALSE	FALSE	not DE
ENSDARG00000009170	ctr9	39.9324	-2.08873	0.467417	1.7794e-06	0.000185046	FALSE	FALSE	down-regulated
ENSDARG00000057435	amacr	5.22542	-2.08604	1.28529	0.00154113	0.0332672	FALSE	FALSE	not DE
ENSDARG00000004527	pin4	4.6878	-2.07255	1.2734	0.00158972	0.0339354	FALSE	FALSE	not DE
ENSDARG00000075092	si:dkey-52l18.4	6.76308	-2.07209	1.02802	0.00114784	0.0270958	FALSE	FALSE	not DE
ENSDARG00000101120	kif3b	16.7118	-2.06819	0.766584	0.000397645	0.0128575	FALSE	FALSE	not DE
ENSDARG00000042608	ica1	7.79109	-2.06388	0.95092	0.000950922	0.0240263	FALSE	FALSE	not DE
ENSDARG00000115251	dre-mir-430a-2	5.59736	-2.06371	2.03718	0.00124239	0.0287544	TRUE	FALSE	not DE
ENSDARG00000079329	cop1	30.1006	-2.06314	0.713691	0.000274927	0.010027	FALSE	FALSE	not DE
ENSDARG00000023903	atf2	10.3844	-2.0623	0.852931	0.000654256	0.0186821	FALSE	FALSE	not DE
ENSDARG00000025595	agmo	4.09689	-2.05211	1.45486	0.00167065	0.0352716	FALSE	FALSE	not DE
ENSDARG00000052617	raver1	104.638	-2.05174	0.64682	0.000150806	0.00639409	FALSE	FALSE	down-regulated
ENSDARG00000058287	gpalpp1	28.2303	-2.05021	0.622916	0.000113099	0.00508978	FALSE	FALSE	down-regulated
ENSDARG00000003244	gbp3	27.7347	-2.04893	0.926741	0.000920388	0.0235702	FALSE	FALSE	not DE
ENSDARG00000095288	rusc2	10.3718	-2.04889	0.88743	0.00079468	0.0210813	FALSE	FALSE	not DE
ENSDARG00000100260	them6	6.72722	-2.0451	0.934739	0.000957619	0.0241223	FALSE	FALSE	not DE
ENSDARG00000039490	pitpnaa	21.6256	-2.04049	0.619845	0.000114458	0.00513594	FALSE	FALSE	down-regulated
ENSDARG00000068705	tmem168a	10.4774	-2.03461	1.02727	0.00128377	0.0293154	FALSE	FALSE	not DE
ENSDARG00000100742	reep5	6.91841	-2.03145	1.1269	0.00155912	0.0334706	FALSE	FALSE	not DE
ENSDARG00000054060	pof1b	9.43178	-2.02797	0.789719	0.000533691	0.0158879	FALSE	FALSE	not DE
ENSDARG00000033757	ncaph2	15.2383	-2.02149	0.68917	0.00026688	0.00987393	FALSE	FALSE	down-regulated
ENSDARG00000012801	pfkpb	8.53307	-2.01784	0.958089	0.00112459	0.0266696	FALSE	FALSE	not DE
ENSDARG00000041068	got2a	10.9379	-2.0125	1.0511	0.0014448	0.0317792	FALSE	FALSE	not DE
ENSDARG00000114099	trim35-30	7.52009	-2.01243	1.02043	0.00135083	0.0304401	FALSE	FALSE	not DE
ENSDARG00000009886	rnf114	16.9679	-2.01087	0.708322	0.000328316	0.0112291	FALSE	FALSE	not DE
ENSDARG00000101985	socs9	10.0783	-2.00678	0.917724	0.00102155	0.0253591	FALSE	FALSE	not DE
ENSDARG00000068967	zgc:153372	6.04782	-2.00667	1.06846	0.00152103	0.0330652	FALSE	FALSE	not DE
ENSDARG00000104682	tpm2	15.8718	-1.99706	0.836267	0.000758318	0.0206938	FALSE	FALSE	not DE
ENSDARG00000092225	si:dkeyp-13a3.10	22.1644	-1.99464	0.719368	0.000382341	0.0125175	FALSE	FALSE	not DE
ENSDARG00000011783	stag2a	39.9123	-1.99261	0.693704	0.000314475	0.0110002	FALSE	FALSE	not DE
ENSDARG00000079835	man2c1	5.63961	-1.98667	1.47619	0.00192634	0.038831	FALSE	FALSE	not DE
ENSDARG00000052638	fam210b	29.8414	-1.97861	0.558078	6.29376e-05	0.00325058	FALSE	FALSE	not DE
ENSDARG00000101869	NA	12.0351	-1.97619	0.62042	0.000161778	0.00682169	FALSE	FALSE	not DE
ENSDARG00000089511	si:ch73-78o10.1	5.31739	-1.97502	1.45421	0.00200169	0.0400104	FALSE	FALSE	not DE
ENSDARG00000059460	sbf2	37.7362	-1.97381	0.803997	0.000701186	0.0194801	FALSE	FALSE	not DE
ENSDARG00000030614	syt1a	3.65032	-1.9726	1.59499	0.00184214	0.0378032	FALSE	FALSE	not DE
ENSDARG00000060297	arhgap35b	90.5421	-1.97211	0.598069	0.000123696	0.00548646	FALSE	FALSE	not DE
ENSDARG00000021110	poc1b	23.8467	-1.96599	0.789329	0.000666744	0.0189333	FALSE	FALSE	not DE
ENSDARG00000023443	tjp2b	9.03624	-1.96198	0.887345	0.0010567	0.0258563	FALSE	FALSE	not DE
ENSDARG00000007092	xab2	29.1724	-1.95805	0.524976	3.69666e-05	0.00220057	FALSE	FALSE	not DE
ENSDARG00000022271	trim35-34	3.84448	-1.95742	1.53033	0.00198893	0.0398511	FALSE	FALSE	not DE
ENSDARG00000087993	bada	4.08775	-1.9558	1.61281	0.00188285	0.0383319	FALSE	FALSE	not DE
ENSDARG00000026736	il11ra	3.31021	-1.95394	1.50863	0.00203342	0.0404868	FALSE	FALSE	not DE
ENSDARG00000101251	ldha	35.1146	-1.95374	0.811935	0.000782957	0.0208847	FALSE	FALSE	not DE
ENSDARG00000109289	mrps15	9.22752	-1.94751	1.00124	0.00156795	0.0336106	FALSE	FALSE	not DE
ENSDARG00000052073	blcap	62.0785	-1.94604	0.557398	7.65618e-05	0.00373151	FALSE	FALSE	not DE
ENSDARG00000035732	arntl1b	6.19685	-1.93731	1.11735	0.00201136	0.0401515	FALSE	FALSE	not DE
ENSDARG00000111903	CU462817.3	10.9644	-1.93566	1.08602	0.00192755	0.038831	FALSE	FALSE	not DE
ENSDARG00000040492	mthfd1b	23.5155	-1.93316	0.726382	0.000512407	0.0154636	FALSE	FALSE	not DE
ENSDARG00000044484	cdc23	36.3131	-1.92507	0.655887	0.000301178	0.0105832	FALSE	FALSE	not DE
ENSDARG00000103237	si:ch73-299h12.8	4.85977	-1.92055	1.24505	0.00235568	0.0445408	FALSE	FALSE	not DE
ENSDARG00000003570	hsp90b1	153.68	-1.9203	0.651898	0.000296228	0.010457	FALSE	FALSE	not DE
ENSDARG00000017929	ncoa2	21.1557	-1.91974	0.583738	0.000135051	0.00588832	FALSE	FALSE	not DE
ENSDARG00000077405	psip1b	143.347	-1.90493	0.511563	4.03783e-05	0.00234514	FALSE	FALSE	not DE
ENSDARG00000116616	CABZ01002523.4	30.3459	-1.90294	0.718879	0.000546616	0.0162099	FALSE	FALSE	not DE
ENSDARG00000100903	CABZ01092072.1	27.5627	-1.90119	0.862213	0.00116652	0.0273503	FALSE	FALSE	not DE
ENSDARG00000041729	sntb1	6.17798	-1.8998	1.18493	0.00240243	0.0450392	FALSE	FALSE	not DE
ENSDARG00000099154	CABZ01032488.1	13.0115	-1.89804	0.653391	0.000331384	0.0112839	FALSE	FALSE	not DE
ENSDARG00000045563	washc3	12.174	-1.89575	0.882635	0.00128346	0.0293154	FALSE	FALSE	not DE
ENSDARG00000052408	mgat2	18.0701	-1.89556	0.796576	0.000886005	0.0228417	FALSE	FALSE	not DE
ENSDARG00000101791	kyat3	8.80744	-1.89508	1.09151	0.00218293	0.042421	FALSE	FALSE	not DE
ENSDARG00000100419	ints1	113.773	-1.8949	0.816946	0.000979963	0.0246046	FALSE	FALSE	not DE
ENSDARG00000095969	si:ch73-106g13.1	10.7504	-1.89119	1.6693	0.00204838	0.040732	FALSE	FALSE	not DE
ENSDARG00000037537	ccnq	12.8962	-1.88392	0.970014	0.0017519	0.0363879	FALSE	FALSE	not DE
ENSDARG00000110859	FP102120.3	4.31294	-1.88359	1.59192	0.00221482	0.0427708	FALSE	FALSE	not DE
ENSDARG00000058148	dnajc7	48.4276	-1.87152	0.514834	5.53314e-05	0.00298809	FALSE	FALSE	not DE
ENSDARG00000071272	ncoa6	88.9937	-1.87053	0.51608	5.72053e-05	0.00306776	FALSE	FALSE	not DE
ENSDARG00000033899	ap2m1b	3.97188	-1.86362	1.36496	0.00271883	0.0484324	FALSE	FALSE	not DE
ENSDARG00000055622	zgc:153345	7.37392	-1.86324	0.958364	0.00180628	0.0373161	FALSE	FALSE	not DE
ENSDARG00000057062	si:dkey-157g16.6	4.94974	-1.86049	1.23837	0.00275351	0.0487741	FALSE	FALSE	not DE
ENSDARG00000103052	pcyox1	8.3083	-1.85998	1.07813	0.00236092	0.0445851	FALSE	FALSE	not DE
ENSDARG00000042698	si:dkey-15j16.6	12.4303	-1.85919	1.55968	0.0023928	0.0450219	FALSE	FALSE	not DE
ENSDARG00000061062	nemp2	31.6814	-1.85725	0.475765	2.35483e-05	0.00159662	FALSE	FALSE	not DE
ENSDARG00000039913	tmem147	16.4738	-1.85587	0.684384	0.000511727	0.0154636	FALSE	FALSE	not DE
ENSDARG00000027491	uros	6.67512	-1.85255	1.02862	0.00220333	0.042656	FALSE	FALSE	not DE
ENSDARG00000101365	si:cabz01021430.2	12.3897	-1.85026	1.00618	0.00211393	0.0416588	FALSE	FALSE	not DE
ENSDARG00000076673	dspb	18.1674	-1.8476	0.869645	0.00142414	0.0314476	FALSE	FALSE	not DE
ENSDARG00000022652	psmf1	10.3043	-1.84515	0.946494	0.00184496	0.0378107	FALSE	FALSE	not DE
ENSDARG00000091652	xrn1	110.955	-1.84401	0.416077	2.96721e-06	0.000285427	FALSE	FALSE	not DE
ENSDARG00000020730	smpd4	80.8744	-1.84179	0.395808	1.08687e-06	0.000122532	FALSE	FALSE	not DE
ENSDARG00000040650	gps1	16.5088	-1.83948	0.636606	0.00036595	0.0121387	FALSE	FALSE	not DE
ENSDARG00000029944	parpbp	19.1789	-1.83226	0.632091	0.000361915	0.0120568	FALSE	FALSE	not DE
ENSDARG00000016532	suco	26.4848	-1.82915	0.586598	0.000225305	0.00875673	FALSE	FALSE	not DE
ENSDARG00000076241	txlnbb	7.18358	-1.82535	1.07531	0.00259183	0.0470966	FALSE	FALSE	not DE
ENSDARG00000058605	vsig10	64.8031	-1.81946	0.661078	0.000492848	0.0150504	FALSE	FALSE	not DE
ENSDARG00000077364	mapk9	15.3869	-1.81898	1.11045	0.00277572	0.048936	FALSE	FALSE	not DE
ENSDARG00000010940	BX957278.1	3.53738	-1.80917	1.45599	0.00291385	0.0505604	FALSE	FALSE	not DE
ENSDARG00000043371	mdh2	24.588	-1.80618	0.615172	0.00034433	0.0116731	FALSE	FALSE	not DE
ENSDARG00000110117	BX000700.6	6.87207	-1.80554	1.56019	0.00266804	0.0479158	FALSE	FALSE	not DE
ENSDARG00000099245	CABZ01081752.1	27.5825	-1.8049	1.15273	0.00302428	0.0517518	FALSE	FALSE	not DE
ENSDARG00000086786	mfsd10	12.6173	-1.80457	0.986515	0.00230809	0.0439651	FALSE	FALSE	not DE
ENSDARG00000021383	naalad2	3.9822	-1.80405	1.49776	0.00284003	0.0497279	FALSE	FALSE	not DE
ENSDARG00000005126	large1	30.2743	-1.79991	0.879718	0.00171387	0.0358922	FALSE	FALSE	not DE
ENSDARG00000116765	zgc:162962	6.26997	-1.79951	1.02866	0.00256642	0.0468598	FALSE	FALSE	not DE
ENSDARG00000111213	prokr1b	3.43441	-1.79835	1.45487	0.00298737	0.0514039	FALSE	FALSE	not DE
ENSDARG00000060702	npffr2b	2.80987	-1.79698	1.49534	0.00288969	0.0501978	FALSE	FALSE	not DE
ENSDARG00000102696	dnajc11b	5.92757	-1.79682	1.13585	0.00304002	0.0518451	FALSE	FALSE	not DE
ENSDARG00000100492	CT025669.1	3.87015	-1.79639	1.54085	0.00276971	0.048886	FALSE	FALSE	not DE
ENSDARG00000094018	si:dkey-111e8.1	28.6655	-1.79471	0.726652	0.000857168	0.0222891	FALSE	FALSE	not DE
ENSDARG00000034771	rab13	24.4037	-1.79455	0.858027	0.00161036	0.0342809	FALSE	FALSE	not DE
ENSDARG00000005578	ugp2a	2.62353	-1.79372	1.52499	0.0028284	0.0496373	FALSE	FALSE	not DE
ENSDARG00000010279	scamp2	17.4603	-1.79241	0.868144	0.00168306	0.035454	FALSE	FALSE	not DE
ENSDARG00000101463	si:dkey-176f19.1	6.11286	-1.77813	1.62257	0.00264789	0.0476651	FALSE	FALSE	not DE
ENSDARG00000063553	rlf	50.727	-1.77423	0.528354	0.000133548	0.00586209	FALSE	FALSE	not DE
ENSDARG00000097580	BX663519.1	9.75942	-1.76956	1.01386	0.00271351	0.0483935	FALSE	FALSE	not DE
ENSDARG00000076189	ccdc88b	6.69369	-1.76697	1.48978	0.00309653	0.0525459	FALSE	FALSE	not DE
ENSDARG00000104280	bnip1b	33.1828	-1.76637	0.496425	7.81757e-05	0.00378365	FALSE	FALSE	not DE
ENSDARG00000008200	ugp2b	25.2415	-1.76509	0.880984	0.00191555	0.0387415	FALSE	FALSE	not DE
ENSDARG00000078979	arhgef40	3.44321	-1.76252	1.37968	0.00343337	0.0558594	FALSE	FALSE	not DE
ENSDARG00000010571	ezh2	135.79	-1.76195	0.515597	0.000115847	0.00518316	FALSE	FALSE	not DE
ENSDARG00000030038	NA	12.5594	-1.76054	0.825736	0.00157771	0.0337258	FALSE	FALSE	not DE
ENSDARG00000088356	tmem117	3.97283	-1.75992	1.45724	0.0032437	0.0538551	FALSE	FALSE	not DE
ENSDARG00000089967	si:ch211-59o9.10	69.0604	-1.74918	0.63951	0.000548481	0.016234	FALSE	FALSE	not DE
ENSDARG00000045513	taf3	21.6409	-1.74554	0.742048	0.00111203	0.0266178	FALSE	FALSE	not DE
ENSDARG00000011298	atf7a	4.30094	-1.74513	1.47723	0.00328439	0.054355	FALSE	FALSE	not DE
ENSDARG00000027078	cnppd1	54.6327	-1.7439	0.8104	0.00155925	0.0334706	FALSE	FALSE	not DE
ENSDARG00000103364	cs	25.9742	-1.74378	0.54489	0.000203346	0.00812521	FALSE	FALSE	not DE
ENSDARG00000035325	srsf7a	140.912	-1.74215	0.496912	9.29135e-05	0.0044001	FALSE	FALSE	not DE
ENSDARG00000073872	tpst1	21.0947	-1.73795	0.619222	0.000481409	0.0147784	FALSE	FALSE	not DE
ENSDARG00000061052	nipblb	97.37	-1.7249	0.701001	0.000939023	0.023849	FALSE	FALSE	not DE
ENSDARG00000061687	atxn1a	17.8178	-1.72279	0.987393	0.00292979	0.0507226	FALSE	FALSE	not DE
ENSDARG00000074465	vps13c	27.7626	-1.72233	0.924076	0.00249397	0.0462938	FALSE	FALSE	not DE
ENSDARG00000056829	zmp:0000000662	13.2874	-1.72218	1.10042	0.00357904	0.0573205	FALSE	FALSE	not DE
ENSDARG00000014311	pgghg	6.28637	-1.72154	1.27986	0.00395329	0.0612713	FALSE	FALSE	not DE
ENSDARG00000028848	lsm12a	18.573	-1.7199	0.729237	0.00113069	0.0267318	FALSE	FALSE	not DE
ENSDARG00000095295	si:rp71-36a1.1	6.4404	-1.71698	1.28075	0.0039981	0.0615348	FALSE	FALSE	not DE
ENSDARG00000038094	clec16a	65.5079	-1.71464	0.811429	0.00171857	0.0359383	FALSE	FALSE	not DE
ENSDARG00000056976	ifit16	16.3999	-1.71225	1.36252	0.00390635	0.0608756	FALSE	FALSE	not DE
ENSDARG00000038881	acaa2	8.02733	-1.70433	0.893906	0.00240133	0.0450392	FALSE	FALSE	not DE
ENSDARG00000038027	nol12	27.7376	-1.70389	0.642116	0.000670829	0.0190092	FALSE	FALSE	not DE
ENSDARG00000087835	si:ch211-113p18.3	10.539	-1.7029	0.930184	0.00268679	0.0481265	FALSE	FALSE	not DE
ENSDARG00000025108	magixa	5.56304	-1.70233	1.46148	0.00365678	0.058142	FALSE	FALSE	not DE
ENSDARG00000104864	klhdc2	3.31361	-1.70178	1.38528	0.00393547	0.0611209	FALSE	FALSE	not DE
ENSDARG00000090778	ttll1	11.1316	-1.69572	0.847973	0.00210563	0.0415484	FALSE	FALSE	not DE
ENSDARG00000063522	bbs4	7.02293	-1.69251	1.41695	0.00390781	0.0608756	FALSE	FALSE	not DE
ENSDARG00000094977	si:ch211-156j22.4	33.7942	-1.69012	0.560894	0.000326973	0.0112137	FALSE	FALSE	not DE
ENSDARG00000054320	ap2a1	44.8761	-1.68822	0.565462	0.000347767	0.0117267	FALSE	FALSE	not DE
ENSDARG00000010400	lrrfip2	8.9166	-1.68344	0.873672	0.00239282	0.0450219	FALSE	FALSE	not DE
ENSDARG00000012887	znf143a	26.8602	-1.68245	0.652849	0.000790561	0.0210147	FALSE	FALSE	not DE
ENSDARG00000076437	zgc:163143	18.2576	-1.68242	0.650573	0.000777436	0.0208459	FALSE	FALSE	not DE
ENSDARG00000005416	map3k5	5.17008	-1.68144	1.1214	0.00409753	0.0621943	FALSE	FALSE	not DE
ENSDARG00000062244	setd2	131.261	-1.6737	0.465254	7.66134e-05	0.00373151	FALSE	FALSE	not DE
ENSDARG00000091872	si:ch211-102c2.7	14.7708	-1.66741	0.719313	0.00127929	0.0293154	FALSE	FALSE	not DE
ENSDARG00000089856	cita	30.4072	-1.66677	0.426011	2.82946e-05	0.00182975	FALSE	FALSE	not DE
ENSDARG00000032919	chchd3a	11.1894	-1.66641	1.07437	0.00402773	0.0619289	FALSE	FALSE	not DE
ENSDARG00000027797	adcy6b	4.78181	-1.66573	1.27258	0.00454927	0.066117	FALSE	FALSE	not DE
ENSDARG00000006040	cyp20a1	7.56941	-1.66421	0.950619	0.00317478	0.0531171	FALSE	FALSE	not DE
ENSDARG00000059613	nprl2	4.52128	-1.66395	1.26092	0.00457713	0.0663606	FALSE	FALSE	not DE
ENSDARG00000023279	psmd4b	12.7985	-1.65951	0.78304	0.00180871	0.0373161	FALSE	FALSE	not DE
ENSDARG00000045360	flj11011l	12.7803	-1.65709	0.757633	0.00161834	0.0344032	FALSE	FALSE	not DE
ENSDARG00000042990	cyp2p10	12.9111	-1.65285	0.995566	0.00363998	0.0579347	FALSE	FALSE	not DE
ENSDARG00000102305	svbp	6.46488	-1.65049	1.12383	0.00446558	0.0655355	FALSE	FALSE	not DE
ENSDARG00000077299	yars2	5.27822	-1.64979	1.15017	0.00457897	0.0663606	FALSE	FALSE	not DE
ENSDARG00000110116	dre-mir-430c-1	6.98926	-1.64691	1.74776	0.00295182	0.0509893	TRUE	FALSE	not DE
ENSDARG00000039203	NA	2.0724	-1.64149	1.52647	0.00383646	NA	FALSE	FALSE	not DE
ENSDARG00000045574	lrmp	22.5891	-1.63751	0.90326	0.00301154	0.0516843	FALSE	FALSE	not DE
ENSDARG00000074715	stk17a	7.43985	-1.6321	0.90129	0.00304179	0.0518451	FALSE	FALSE	not DE
ENSDARG00000075766	sccpdha.1	4.91375	-1.63158	1.47606	0.00416723	0.0628802	FALSE	FALSE	not DE
ENSDARG00000093306	CT025585.1	6.89432	-1.63149	1.17438	0.00488295	0.069182	FALSE	FALSE	not DE
ENSDARG00000059304	chchd2	4.91256	-1.63124	1.38117	0.00463462	0.0667076	FALSE	FALSE	not DE
ENSDARG00000091247	fars2	5.74075	-1.62898	1.31997	0.00488421	0.069182	FALSE	FALSE	not DE
ENSDARG00000058366	si:dkey-222f8.3	14.5872	-1.62838	0.821575	0.00234136	0.0443791	FALSE	FALSE	not DE
ENSDARG00000102583	il4r.1	3.08298	-1.62648	1.25878	0.00502773	0.0707605	FALSE	FALSE	not DE
ENSDARG00000036076	heatr3	5.83655	-1.62141	1.07018	0.00453041	0.0659674	FALSE	FALSE	not DE
ENSDARG00000020136	ptges	4.1049	-1.61953	1.43751	0.00447682	0.0656015	FALSE	FALSE	not DE
ENSDARG00000040523	smpd2a	13.6155	-1.61266	1.23417	0.00521337	0.0720278	FALSE	FALSE	not DE
ENSDARG00000056156	npdc1b	26.2348	-1.60838	0.818127	0.00245592	0.045817	FALSE	FALSE	not DE
ENSDARG00000098780	nsmce1	14.9945	-1.60687	0.932782	0.00357634	0.0573205	FALSE	FALSE	not DE
ENSDARG00000117335	LO018608.1	10.2577	-1.60635	0.935661	0.00360895	0.0576197	FALSE	FALSE	not DE
ENSDARG00000010132	dacha	2.83477	-1.60499	1.42465	0.0046871	0.0672313	FALSE	FALSE	not DE
ENSDARG00000032932	cnksr1	29.0643	-1.60491	0.773	0.0020552	0.040815	FALSE	FALSE	not DE
ENSDARG00000044179	rbms2a	14.9879	-1.60427	0.615717	0.00080151	0.0211596	FALSE	FALSE	not DE
ENSDARG00000103684	ap4e1	30.6192	-1.60322	0.578982	0.000584018	0.0170239	FALSE	FALSE	not DE
ENSDARG00000113412	CR388206.10	3.62106	-1.60301	1.37618	0.00496081	0.0700476	FALSE	FALSE	not DE
ENSDARG00000102963	sirt6	45.2018	-1.60247	0.49373	0.000206844	0.0082152	FALSE	FALSE	not DE
ENSDARG00000021896	asap3	33.4124	-1.60206	0.925559	0.003557	0.0572654	FALSE	FALSE	not DE
ENSDARG00000067777	zgc:158640	1.90364	-1.59987	1.44411	0.0046279	NA	FALSE	FALSE	not DE
ENSDARG00000058154	znf385c	4.53836	-1.59652	1.36566	0.00508447	0.0709872	FALSE	FALSE	not DE
ENSDARG00000037410	med28	13.0865	-1.59434	0.827641	0.00265791	0.0477897	FALSE	FALSE	not DE
ENSDARG00000013843	sept5a	4.58232	-1.5943	1.2142	0.00545235	0.0743287	FALSE	FALSE	not DE
ENSDARG00000012199	gpt2	68.4833	-1.5874	0.609698	0.000815198	0.0213743	FALSE	FALSE	not DE
ENSDARG00000032037	bet1l	7.42107	-1.58562	0.94967	0.00396828	0.0612713	FALSE	FALSE	not DE
ENSDARG00000041252	gemin4	12.7873	-1.5835	0.960423	0.00409699	0.0621943	FALSE	FALSE	not DE
ENSDARG00000012860	tmprss4b	10.5287	-1.58125	0.981633	0.00432523	0.0642561	FALSE	FALSE	not DE
ENSDARG00000028976	pus3	18.6274	-1.57171	1.04868	0.0050297	0.0707605	FALSE	FALSE	not DE
ENSDARG00000041609	adarb1a	13.3601	-1.5717	0.957957	0.00421216	0.0633718	FALSE	FALSE	not DE
ENSDARG00000104235	myo5c	18.2327	-1.57103	1.06398	0.00515494	0.0715416	FALSE	FALSE	not DE
ENSDARG00000031637	pan3	46.3044	-1.56906	0.529759	0.000403023	0.0129498	FALSE	FALSE	not DE
ENSDARG00000022493	rad21l1	4.67272	-1.56774	1.46345	0.00481932	0.0687434	FALSE	FALSE	not DE
ENSDARG00000101680	arl1	31.0341	-1.56637	0.558086	0.000556811	0.0164174	FALSE	FALSE	not DE
ENSDARG00000102883	sptbn1	94.8103	-1.56533	0.655553	0.0012361	0.0286911	FALSE	FALSE	not DE
ENSDARG00000068182	crb3b	6.96428	-1.56238	1.00379	0.00477222	0.068198	FALSE	FALSE	not DE
ENSDARG00000017004	myo10	24.9614	-1.55603	0.689232	0.00157109	0.0336309	FALSE	FALSE	not DE
ENSDARG00000059510	coq2	4.95942	-1.5538	1.2992	0.00591111	0.0776925	FALSE	FALSE	not DE
ENSDARG00000018061	neil1	25.9774	-1.55189	0.852447	0.00329733	0.0544696	FALSE	FALSE	not DE
ENSDARG00000098967	rabgap1	10.9337	-1.54783	1.16951	0.00606104	0.0784296	FALSE	FALSE	not DE
ENSDARG00000070607	mrpl36	18.4673	-1.54556	0.661976	0.00138096	0.0310052	FALSE	FALSE	not DE
ENSDARG00000006192	gatad2ab	28.0017	-1.54485	0.626143	0.00108593	0.0262045	FALSE	FALSE	not DE
ENSDARG00000076518	mettl1	10.5345	-1.53947	1.06778	0.00564849	0.0759848	FALSE	FALSE	not DE
ENSDARG00000069314	tmem199	9.41382	-1.53635	0.97499	0.0048385	0.0688256	FALSE	FALSE	not DE
ENSDARG00000098224	tlcd4b	6.33004	-1.53547	1.06119	0.00565859	0.0759848	FALSE	FALSE	not DE
ENSDARG00000093798	slx4	1.93707	-1.53456	1.47516	0.00506268	NA	FALSE	FALSE	not DE
ENSDARG00000005218	wrnip1	9.99806	-1.53271	1.18081	0.00633259	0.0806835	FALSE	FALSE	not DE
ENSDARG00000020363	snrnp25	4.8535	-1.53254	1.37163	0.0058248	0.077041	FALSE	FALSE	not DE
ENSDARG00000075697	si:ch73-380l3.2	7.88616	-1.53048	1.40641	0.00561045	0.0758791	FALSE	FALSE	not DE
ENSDARG00000015937	kptn	11.4534	-1.52817	0.939707	0.00456099	0.0662248	FALSE	FALSE	not DE
ENSDARG00000029443	zgc:92242	2.8253	-1.52309	1.40084	0.00573901	0.0764754	FALSE	FALSE	not DE
ENSDARG00000074617	wfs1b	21.8132	-1.51087	0.897974	0.00428622	0.0640478	FALSE	FALSE	not DE
ENSDARG00000101521	NA	18.2483	-1.51047	1.01168	0.00559668	0.0757595	FALSE	FALSE	not DE
ENSDARG00000117792	CR854988.1	5.36461	-1.49997	1.01791	0.0058265	0.077041	FALSE	FALSE	not DE
ENSDARG00000024775	si:ch211-129c21.1	24.8781	-1.498	0.868293	0.00406928	0.0621333	FALSE	FALSE	not DE
ENSDARG00000038097	pigq	51.4861	-1.49752	0.638032	0.00139847	0.0311706	FALSE	FALSE	not DE
ENSDARG00000079467	si:ch73-15b2.5	20.8468	-1.49739	0.819809	0.00345558	0.0559841	FALSE	FALSE	not DE
ENSDARG00000061165	slc6a4a	4.05622	-1.49508	1.32894	0.00661838	0.0831368	FALSE	FALSE	not DE
ENSDARG00000037009	banf1	29.1058	-1.49498	0.631268	0.00134814	0.0304241	FALSE	FALSE	not DE
ENSDARG00000102375	si:ch211-204c21.1	12.3087	-1.49392	0.854588	0.00394043	0.0611363	FALSE	FALSE	not DE
ENSDARG00000037405	zgc:112083	39.7038	-1.49362	0.59186	0.00101282	0.0252238	FALSE	FALSE	not DE
ENSDARG00000069878	snu13a	35.132	-1.48931	0.713075	0.00222726	0.0428496	FALSE	FALSE	not DE
ENSDARG00000055120	ctsba	159.264	-1.48646	0.799397	0.00330548	0.0544696	FALSE	FALSE	not DE
ENSDARG00000092478	sdhaf1	3.78967	-1.4864	1.14503	0.00702307	0.0853366	FALSE	FALSE	not DE
ENSDARG00000061738	2002-03-01	5.2547	-1.48105	1.23267	0.00724489	0.0866659	FALSE	FALSE	not DE
ENSDARG00000100075	abcg2a	6.87802	-1.48044	1.18223	0.00724703	0.0866659	FALSE	FALSE	not DE
ENSDARG00000100505	ddx52	21.2988	-1.48011	0.799335	0.00336857	0.0551102	FALSE	FALSE	not DE
ENSDARG00000008541	chia.4	14.9269	-1.47752	1.00775	0.00608899	0.0784296	FALSE	FALSE	not DE
ENSDARG00000103361	tshz3b	6.04999	-1.47451	0.990483	0.00594217	0.077704	FALSE	FALSE	not DE
ENSDARG00000074561	slc47a3	6.99146	-1.47401	1.04031	0.00649313	0.082009	FALSE	FALSE	not DE
ENSDARG00000068152	malt3	5.02328	-1.46602	1.197	0.00753744	0.089176	FALSE	FALSE	not DE
ENSDARG00000098874	exoc6b	36.5386	-1.46596	0.802946	0.00356435	0.0572814	FALSE	FALSE	not DE
ENSDARG00000041533	ccdc130	34.3121	-1.46273	0.766441	0.0031061	0.0525459	FALSE	FALSE	not DE
ENSDARG00000014954	snx33	7.3341	-1.46151	1.14917	0.00751298	0.0890164	FALSE	FALSE	not DE
ENSDARG00000078935	ttll4	13.3973	-1.45902	0.728104	0.002642	0.0476148	FALSE	FALSE	not DE
ENSDARG00000068939	xaf1	28.9114	-1.45902	0.708866	0.00240252	0.0450392	FALSE	FALSE	not DE
ENSDARG00000042861	ltk	3.73833	-1.45854	1.34656	0.00704515	0.0853366	FALSE	FALSE	not DE
ENSDARG00000054978	kifc3	17.4796	-1.45835	1.07827	0.00713249	0.0859641	FALSE	FALSE	not DE
ENSDARG00000043643	ehbp1	10.0731	-1.45615	0.92013	0.00532897	0.0731652	FALSE	FALSE	not DE
ENSDARG00000038154	isca2	3.25532	-1.45541	1.46923	0.00594228	0.077704	FALSE	FALSE	not DE
ENSDARG00000101369	CABZ01090890.1	4.29251	-1.45531	1.20686	0.00774668	0.0909452	FALSE	FALSE	not DE
ENSDARG00000095446	CR383662.3	1.94703	-1.45182	1.39507	0.00670612	NA	FALSE	FALSE	not DE
ENSDARG00000071031	snx1a	10.3724	-1.45089	0.828245	0.00409043	0.0621943	FALSE	FALSE	not DE
ENSDARG00000059404	rab43	8.77386	-1.45087	0.816337	0.00392	0.0610037	FALSE	FALSE	not DE
ENSDARG00000023627	ggps1	74.0197	-1.449	0.679761	0.00212563	0.04179	FALSE	FALSE	not DE
ENSDARG00000018681	saal1	14.5762	-1.44869	0.684279	0.00218158	0.042421	FALSE	FALSE	not DE
ENSDARG00000056387	rnf17	10.9886	-1.44475	1.00392	0.00662243	0.0831368	FALSE	FALSE	not DE
ENSDARG00000017834	micall2b	30.0649	-1.44044	0.810619	0.00395978	0.0612713	FALSE	FALSE	not DE
ENSDARG00000062699	nkain4	10.6721	-1.43794	0.859782	0.00472073	0.0676507	FALSE	FALSE	not DE
ENSDARG00000063297	abcb6a	9.08118	-1.43567	1.02902	0.00708866	0.085637	FALSE	FALSE	not DE
ENSDARG00000068397	tns2b	9.2512	-1.43398	1.17047	0.00813864	0.0940216	FALSE	FALSE	not DE
ENSDARG00000101242	zcchc14	2.96669	-1.42654	1.38182	0.00719859	0.0863063	FALSE	FALSE	not DE
ENSDARG00000043799	NA	3.58387	-1.42532	1.32365	0.00777744	0.0911673	FALSE	FALSE	not DE
ENSDARG00000055357	leo1	57.719	-1.42498	0.447474	0.000269336	0.00991711	FALSE	FALSE	not DE
ENSDARG00000102891	ppp1r26	37.544	-1.42307	0.756616	0.00336324	0.0551102	FALSE	FALSE	not DE
ENSDARG00000009266	uevld	19.7642	-1.42176	0.890052	0.00541916	0.0740074	FALSE	FALSE	not DE
ENSDARG00000038360	thg1l	7.31138	-1.42133	1.04688	0.00757383	0.0894619	FALSE	FALSE	not DE
ENSDARG00000040487	zgc:113176	35.0859	-1.41925	0.66576	0.00216645	0.0422075	FALSE	FALSE	not DE
ENSDARG00000091280	si:ch211-66k16.27	6.78948	-1.41619	1.3473	0.00771241	0.090661	FALSE	FALSE	not DE
ENSDARG00000014340	rab11al	11.6842	-1.41504	0.900863	0.00569455	0.0762129	FALSE	FALSE	not DE
ENSDARG00000039543	mrps6	6.29679	-1.41175	1.17253	0.00862045	0.0971995	FALSE	FALSE	not DE
ENSDARG00000053217	cox7a2a	8.48114	-1.40336	1.19437	0.00882745	0.0985891	FALSE	FALSE	not DE
ENSDARG00000100031	NA	5.40478	-1.40069	1.23316	0.00882004	0.0985891	FALSE	FALSE	not DE
ENSDARG00000101358	pard3aa	6.62184	-1.40037	1.16542	0.00885971	0.0988114	FALSE	FALSE	not DE
ENSDARG00000061311	znf438	14.2165	-1.40021	0.982212	0.00719477	0.0863063	FALSE	FALSE	not DE
ENSDARG00000092996	BX005329.2	7.8104	-1.39619	1.25897	0.00879912	0.0985642	FALSE	FALSE	not DE
ENSDARG00000005972	ric8b	9.76502	-1.39426	0.933785	0.0065783	0.0827854	FALSE	FALSE	not DE
ENSDARG00000003974	spoplb	9.5548	-1.39407	0.95926	0.00697866	0.0850454	FALSE	FALSE	not DE
ENSDARG00000093496	si:zfos-905g2.1	28.7645	-1.39301	0.792972	0.00427046	0.0638744	FALSE	FALSE	not DE
ENSDARG00000101019	ext1b	48.9175	-1.39189	0.607907	0.00165453	0.0349793	FALSE	FALSE	not DE
ENSDARG00000104789	dele1	12.7634	-1.39175	0.852362	0.00527667	0.0727717	FALSE	FALSE	not DE
ENSDARG00000067801	CABZ01064472.1	4.40036	-1.39137	1.44894	0.00692129	0.0846785	FALSE	FALSE	not DE
ENSDARG00000062467	stra6l	7.34404	-1.38776	1.0484	0.00831943	0.0949883	FALSE	FALSE	not DE
ENSDARG00000060992	rpusd2	39.1042	-1.38717	0.691096	0.00276011	0.0487784	FALSE	FALSE	not DE
ENSDARG00000041140	ddb2	6.64661	-1.38541	1.11762	0.00899765	0.0995563	FALSE	FALSE	not DE
ENSDARG00000032264	mybl2b	35.3192	-1.38461	0.668407	0.00246413	0.0459146	FALSE	FALSE	not DE
ENSDARG00000057016	cdc14ab	37.3632	-1.38351	0.557447	0.00116445	0.0273503	FALSE	FALSE	not DE
ENSDARG00000059794	kdm6al	24.2912	-1.38124	0.88808	0.00605724	0.0784296	FALSE	FALSE	not DE
ENSDARG00000070231	polh	13.4804	-1.37935	0.784497	0.0043061	0.0641415	FALSE	FALSE	not DE
ENSDARG00000060207	traf7	33.4098	-1.37855	0.457062	0.000401728	0.0129351	FALSE	FALSE	not DE
ENSDARG00000034957	hddc2	6.09393	-1.37782	1.24424	0.00927173	0.101382	FALSE	FALSE	not DE
ENSDARG00000024112	gmppaa	3.97995	-1.37692	1.20703	0.00941871	0.102375	FALSE	FALSE	not DE
ENSDARG00000013005	opcml	2.46778	-1.37687	1.3129	0.00875868	0.0983259	FALSE	FALSE	not DE
ENSDARG00000031095	veph1	10.9077	-1.37522	0.9224	0.00675325	0.0839813	FALSE	FALSE	not DE
ENSDARG00000079716	sin3aa	65.4647	-1.37495	0.882813	0.00607644	0.0784296	FALSE	FALSE	not DE
ENSDARG00000071347	aftphb	17.5539	-1.37479	0.751317	0.00381153	0.0601058	FALSE	FALSE	not DE
ENSDARG00000017140	zgc:63587	8.01824	-1.3738	1.01211	0.00818025	0.094027	FALSE	FALSE	not DE
ENSDARG00000001578	echs1	17.3729	-1.37176	0.901381	0.00645794	0.0816714	FALSE	FALSE	not DE
ENSDARG00000021287	rab7b	2.93348	-1.36802	1.34835	0.00852393	0.0962515	FALSE	FALSE	not DE
ENSDARG00000006848	parp9	6.93533	-1.36781	1.29749	0.00908994	0.100217	FALSE	FALSE	not DE
ENSDARG00000104130	rbm26	33.6029	-1.36554	0.669192	0.00263349	0.0476148	FALSE	FALSE	not DE
ENSDARG00000101763	CU467646.6	9.11626	-1.36525	0.897754	0.00651563	0.0821984	FALSE	FALSE	not DE
ENSDARG00000010052	ndrg3b	13.9613	-1.36454	0.714708	0.00333384	0.0547611	FALSE	FALSE	not DE
ENSDARG00000043446	efhd1	21.068	-1.36194	0.743252	0.00382858	0.0602512	FALSE	FALSE	not DE
ENSDARG00000096964	AL844141.1	3.79364	-1.36003	1.04633	0.00894985	0.0994196	FALSE	FALSE	not DE
ENSDARG00000041248	si:dkey-241l7.6	93.9045	-1.35865	0.96691	0.00783816	0.0917236	FALSE	FALSE	not DE
ENSDARG00000055585	c1galt1a	9.94851	-1.35649	1.19884	0.00992179	0.10612	FALSE	FALSE	not DE
ENSDARG00000027381	ccdc171	10.1265	-1.35373	1.00401	0.00853012	0.0962515	FALSE	FALSE	not DE
ENSDARG00000069324	vps53	37.7291	-1.35269	0.894054	0.00668781	0.0835488	FALSE	FALSE	not DE
ENSDARG00000055991	hmbsb	2.85787	-1.35164	1.40397	0.00805678	0.0933195	FALSE	FALSE	not DE
ENSDARG00000078924	tmco4	5.91265	-1.35135	1.22439	0.00997579	0.106475	FALSE	FALSE	not DE
ENSDARG00000102787	fam193a	34.4827	-1.35114	0.654882	0.0025483	0.0466916	FALSE	FALSE	not DE
ENSDARG00000097372	si:ch211-139d20.3	4.13208	-1.35074	1.05324	0.00926383	0.101382	FALSE	FALSE	not DE
ENSDARG00000101807	si:ch211-120c15.3	3.66108	-1.35052	1.37367	0.00849626	0.0962222	FALSE	FALSE	not DE
ENSDARG00000079257	gemin5	22.6466	-1.34902	0.592687	0.00173174	0.0360911	FALSE	FALSE	not DE
ENSDARG00000037069	zdhhc14	5.52673	-1.3447	1.39915	0.008232	0.0944103	FALSE	FALSE	not DE
ENSDARG00000094952	si:ch211-74m13.1	12.5997	-1.34241	0.833702	0.00573893	0.0764754	FALSE	FALSE	not DE
ENSDARG00000058565	socs6a	31.3365	-1.34162	0.835106	0.005779	0.0766764	FALSE	FALSE	not DE
ENSDARG00000061213	rabep2	49.6702	-1.33756	0.624503	0.00222473	0.0428496	FALSE	FALSE	not DE
ENSDARG00000009949	fndc4b	5.84978	-1.32157	1.23434	0.0106605	0.111012	FALSE	FALSE	not DE
ENSDARG00000059556	recql5	31.1279	-1.31967	0.866062	0.00679274	0.0839813	FALSE	FALSE	not DE
ENSDARG00000054707	dhx8	43.3375	-1.31948	0.520951	0.00108625	0.0262045	FALSE	FALSE	not DE
ENSDARG00000053129	carhsp1	6.80851	-1.31809	0.864369	0.00678968	0.0839813	FALSE	FALSE	not DE
ENSDARG00000100729	tln1	9.45997	-1.31512	0.971926	0.008953	0.0994196	FALSE	FALSE	not DE
ENSDARG00000002546	rundc3ab	33.7751	-1.31508	0.973423	0.00898076	0.0994409	FALSE	FALSE	not DE
ENSDARG00000090304	CU929391.2	5.32484	-1.31435	1.19289	0.0110272	0.113122	FALSE	FALSE	not DE
ENSDARG00000019444	ssr4	8.34318	-1.31371	0.911586	0.00783796	0.0917236	FALSE	FALSE	not DE
ENSDARG00000006609	map2k2a	25.4399	-1.31316	0.764822	0.00486359	0.0690549	FALSE	FALSE	not DE
ENSDARG00000011570	pou6f1	13.0137	-1.30998	1.12193	0.0110082	0.113122	FALSE	FALSE	not DE
ENSDARG00000026799	suv39h1a	11.5873	-1.30849	0.939982	0.00852075	0.0962515	FALSE	FALSE	not DE
ENSDARG00000060885	znf592	12.3677	-1.30645	0.931153	0.00839663	0.095445	FALSE	FALSE	not DE
ENSDARG00000090598	pkp1a	4.80492	-1.30309	1.29812	0.01047	0.109697	FALSE	FALSE	not DE
ENSDARG00000039378	rcn2	11.8483	-1.2998	1.01895	0.0101565	0.107732	FALSE	FALSE	not DE
ENSDARG00000043046	fbxl5	38.8278	-1.29896	0.552124	0.00153401	0.0332067	FALSE	FALSE	not DE
ENSDARG00000040984	hspa13	2.06087	-1.29694	1.34661	0.00987635	NA	FALSE	FALSE	not DE
ENSDARG00000105816	BX855614.4	14.0516	-1.2955	1.23161	0.011359	0.11479	FALSE	FALSE	not DE
ENSDARG00000045683	ccdc87	8.67143	-1.28614	1.14947	0.0118359	0.117688	FALSE	FALSE	not DE
ENSDARG00000038271	zgc:113293	15.1838	-1.28446	1.10344	0.0116435	0.11671	FALSE	FALSE	not DE
ENSDARG00000022176	NA	3.8665	-1.28308	1.152	0.0119351	0.118075	FALSE	FALSE	not DE
ENSDARG00000077859	ndufaf4	3.61912	-1.28138	1.23574	0.0117093	0.117025	FALSE	FALSE	not DE
ENSDARG00000076476	zgc:173770	17.1814	-1.28106	0.951191	0.00944636	0.10243	FALSE	FALSE	not DE
ENSDARG00000077249	gmip	15.1938	-1.28065	1.08237	0.0115679	0.116241	FALSE	FALSE	not DE
ENSDARG00000073710	usp7	76.3661	-1.27964	0.536919	0.00145827	0.0320175	FALSE	FALSE	not DE
ENSDARG00000030573	nudt1	26.0386	-1.27873	0.916344	0.00877291	0.0983867	FALSE	FALSE	not DE
ENSDARG00000036636	ebpl	3.72558	-1.2758	1.08794	0.0117767	0.117438	FALSE	FALSE	not DE
ENSDARG00000060016	nsd1a	26.3527	-1.27562	0.774562	0.00566218	0.0759848	FALSE	FALSE	not DE
ENSDARG00000056797	ppp2r2ca	1.97349	-1.26775	1.36654	0.0100931	NA	FALSE	FALSE	not DE
ENSDARG00000039980	ppt1	16.78	-1.26765	0.978585	0.010372	0.109321	FALSE	FALSE	not DE
ENSDARG00000117093	dipk1b	3.72761	-1.2665	1.16604	0.0124645	0.121241	FALSE	FALSE	not DE
ENSDARG00000035868	spire1a	25.2277	-1.26563	0.766854	0.0056627	0.0759848	FALSE	FALSE	not DE
ENSDARG00000115441	CABZ01036081.1	5.15023	-1.26331	1.23865	0.0121848	0.119526	FALSE	FALSE	not DE
ENSDARG00000078911	zgc:163098	37.5539	-1.26314	0.7229	0.00474477	0.0678688	FALSE	FALSE	not DE
ENSDARG00000077252	si:rp71-36a1.5	6.17429	-1.26313	1.11958	0.0124372	0.121152	FALSE	FALSE	not DE
ENSDARG00000055279	b3gat1b	3.74675	-1.26293	1.35057	0.0104848	0.10977	FALSE	FALSE	not DE
ENSDARG00000063701	rreb1a	60.5313	-1.26274	0.996502	0.0108615	0.112167	FALSE	FALSE	not DE
ENSDARG00000016496	cdk8	31.333	-1.26233	0.802159	0.0065291	0.0823009	FALSE	FALSE	not DE
ENSDARG00000098186	NA	1.68545	-1.26014	1.35615	0.0104356	NA	FALSE	FALSE	not DE
ENSDARG00000117446	CABZ01089980.1	4.56298	-1.25771	1.187	0.0127033	0.122735	FALSE	FALSE	not DE
ENSDARG00000062008	hs2st1b	38.619	-1.25749	0.635735	0.0031068	0.0525459	FALSE	FALSE	not DE
ENSDARG00000039729	asap1b	53.3019	-1.25612	0.837572	0.00749673	0.0888922	FALSE	FALSE	not DE
ENSDARG00000005774	ddx3xb	269.176	-1.25509	0.477128	0.000918843	0.0235702	FALSE	FALSE	not DE
ENSDARG00000113961	nudt15	6.68283	-1.25324	1.19107	0.0128285	0.123402	FALSE	FALSE	not DE
ENSDARG00000060991	mief1	19.376	-1.25288	0.741443	0.00530732	0.0729329	FALSE	FALSE	not DE
ENSDARG00000099945	CU467646.5	3.16757	-1.25277	1.35787	0.010549	0.110075	FALSE	FALSE	not DE
ENSDARG00000110902	CABZ01086835.1	3.15633	-1.24979	1.34666	0.0108281	0.112075	FALSE	FALSE	not DE
ENSDARG00000038938	itprid2	19.0676	-1.24947	0.859319	0.00817704	0.094027	FALSE	FALSE	not DE
ENSDARG00000109929	CABZ01058721.1	15.5928	-1.24842	1.08521	0.0126491	0.122519	FALSE	FALSE	not DE
ENSDARG00000058710	terf1	27.3831	-1.24632	0.675055	0.00398289	0.061362	FALSE	FALSE	not DE
ENSDARG00000005372	camk4	3.69773	-1.24623	1.11532	0.0129764	0.124359	FALSE	FALSE	not DE
ENSDARG00000070471	tarbp2	13.5816	-1.24614	0.720949	0.00495791	0.0700476	FALSE	FALSE	not DE
ENSDARG00000005861	ralgapa2	101.823	-1.24556	0.829824	0.00754383	0.089176	FALSE	FALSE	not DE
ENSDARG00000100420	tpcn2	15.3693	-1.24488	0.904987	0.00940422	0.10229	FALSE	FALSE	not DE
ENSDARG00000043795	arhgdia	26.0938	-1.24408	0.726376	0.00511088	0.0711869	FALSE	FALSE	not DE
ENSDARG00000055900	zswim5	66.9005	-1.24233	0.762755	0.0059802	0.0778641	FALSE	FALSE	not DE
ENSDARG00000103795	zgc:113348	17.312	-1.24052	0.896869	0.00932637	0.101659	FALSE	FALSE	not DE
ENSDARG00000074611	wdr37	13.5149	-1.23369	0.772242	0.00637089	0.0809698	FALSE	FALSE	not DE
ENSDARG00000056656	tspan18a	5.08202	-1.23216	1.16306	0.0135953	0.127666	FALSE	FALSE	not DE
ENSDARG00000026166	emilin1b	16.5854	-1.232	1.04919	0.0127662	0.123111	FALSE	FALSE	not DE
ENSDARG00000037186	tpbgb	8.28189	-1.23167	0.932168	0.0104357	0.109433	FALSE	FALSE	not DE
ENSDARG00000003904	sycp1	7.9641	-1.23127	1.16366	0.0136253	0.127719	FALSE	FALSE	not DE
ENSDARG00000009160	kmo	5.98437	-1.22954	1.14966	0.0136856	0.127968	FALSE	FALSE	not DE
ENSDARG00000104407	BX649453.1	7.1959	-1.22785	1.30965	0.0120492	0.118649	FALSE	FALSE	not DE
ENSDARG00000098867	NA	36.4285	-1.225	0.933538	0.0106723	0.11106	FALSE	FALSE	not DE
ENSDARG00000104442	aatkb	63.5603	-1.22392	0.976404	0.0116968	0.116975	FALSE	FALSE	not DE
ENSDARG00000109974	tmem186	5.24038	-1.2233	1.1346	0.0138759	0.129041	FALSE	FALSE	not DE
ENSDARG00000061994	acacb	26.4609	-1.22242	0.837812	0.00829165	0.0947415	FALSE	FALSE	not DE
ENSDARG00000061169	larp1b	37.3508	-1.22183	0.784167	0.00690828	0.0846455	FALSE	FALSE	not DE
ENSDARG00000041450	rab11a	78.8159	-1.22153	0.652808	0.00383984	0.060305	FALSE	FALSE	not DE
ENSDARG00000088181	mpped1	3.44018	-1.21989	1.41729	0.00993636	0.106202	FALSE	FALSE	not DE
ENSDARG00000104700	acvr2ab	3.10287	-1.21835	1.24951	0.0133567	0.126429	FALSE	FALSE	not DE
ENSDARG00000005574	vsx2	5.3778	-1.21806	1.21653	0.0137747	0.128411	FALSE	FALSE	not DE
ENSDARG00000007349	dmrt1	4.34585	-1.21602	1.19356	0.014034	0.129962	FALSE	FALSE	not DE
ENSDARG00000057060	tvp23b	5.69113	-1.21556	0.984037	0.0121466	0.119325	FALSE	FALSE	not DE
ENSDARG00000091215	rpz2	4.39894	-1.21439	1.15111	0.0142265	0.131002	FALSE	FALSE	not DE
ENSDARG00000015563	zgc:123305	39.0483	-1.21369	0.561975	0.00224952	0.0432238	FALSE	FALSE	not DE
ENSDARG00000014208	zgc:55413	79.3418	-1.21163	0.485124	0.00119635	0.0278985	FALSE	FALSE	not DE
ENSDARG00000041565	tnfaip1	37.6834	-1.20946	0.634254	0.00360652	0.0576197	FALSE	FALSE	not DE
ENSDARG00000014655	itpr1a	17.088	-1.20934	0.660011	0.0041487	0.0627237	FALSE	FALSE	not DE
ENSDARG00000020820	srp68	18.4348	-1.20808	0.875896	0.00969165	0.104384	FALSE	FALSE	not DE
ENSDARG00000008502	pno1	28.0959	-1.20711	0.946628	0.0115671	0.116241	FALSE	FALSE	not DE
ENSDARG00000087927	nudt9	8.40999	-1.20686	1.04018	0.0135409	0.127234	FALSE	FALSE	not DE
ENSDARG00000078578	fam222bb	47.1838	-1.20478	0.550013	0.00212874	0.04179	FALSE	FALSE	not DE
ENSDARG00000052426	si:ch211-256e16.3	7.56675	-1.20416	1.02294	0.0133416	0.126429	FALSE	FALSE	not DE
ENSDARG00000023323	ywhaqb	23.8741	-1.20326	0.711444	0.00542872	0.0740722	FALSE	FALSE	not DE
ENSDARG00000062531	mapk8ip3	14.7264	-1.20324	0.896879	0.0104021	0.109321	FALSE	FALSE	not DE
ENSDARG00000057983	svopl	3.23837	-1.20292	1.41174	0.0103404	0.10923	FALSE	FALSE	not DE
ENSDARG00000070560	nap1l4a	16.4081	-1.19988	1.03599	0.0137356	0.128253	FALSE	FALSE	not DE
ENSDARG00000009557	wrap73	11.7028	-1.19308	0.900773	0.0108254	0.112075	FALSE	FALSE	not DE
ENSDARG00000035360	mink1	33.8718	-1.19289	0.840703	0.00913771	0.1006	FALSE	FALSE	not DE
ENSDARG00000113119	BX640547.6	17.6261	-1.19249	0.972023	0.0126941	0.122735	FALSE	FALSE	not DE
ENSDARG00000040627	grik1b	1.77101	-1.18924	1.29993	0.0132298	NA	FALSE	FALSE	not DE
ENSDARG00000098397	FP016106.1	4.80133	-1.18659	1.40742	0.0107207	0.111413	FALSE	FALSE	not DE
ENSDARG00000102050	NA	6.13458	-1.18655	1.13153	0.0152539	0.137294	FALSE	FALSE	not DE
ENSDARG00000061579	myo1cb	13.1678	-1.18165	1.0041	0.0138304	0.128853	FALSE	FALSE	not DE
ENSDARG00000091161	rpz	4.5063	-1.18151	1.34425	0.0123549	0.120665	FALSE	FALSE	not DE
ENSDARG00000016188	NA	7.53801	-1.17859	1.16015	0.0155628	0.13926	FALSE	FALSE	not DE
ENSDARG00000070431	fip1l1b	28.0471	-1.17772	0.918757	0.0118368	0.117688	FALSE	FALSE	not DE
ENSDARG00000045540	ppp6r2a	27.5128	-1.17633	0.694654	0.00546875	0.0743678	FALSE	FALSE	not DE
ENSDARG00000099715	si:dkey-152b24.7	3.35021	-1.17617	1.3633	0.0119901	0.118295	FALSE	FALSE	not DE
ENSDARG00000040559	rad1	15.6149	-1.17481	0.87448	0.0106539	0.111012	FALSE	FALSE	not DE
ENSDARG00000009387	robo4	4.29349	-1.17461	1.17667	0.01564	0.139626	FALSE	FALSE	not DE
ENSDARG00000079144	bcl2l11	4.24786	-1.17207	1.31372	0.0133459	0.126429	FALSE	FALSE	not DE
ENSDARG00000089663	lsm3	3.42976	-1.16982	1.31468	0.0133789	0.126484	FALSE	FALSE	not DE
ENSDARG00000062370	bcl2l13	23.1069	-1.1681	0.731541	0.00661199	0.0831368	FALSE	FALSE	not DE
ENSDARG00000117518	CABZ01067169.1	1.98726	-1.16722	1.30565	0.0136738	NA	FALSE	FALSE	not DE
ENSDARG00000114473	CABZ01085710.1	2.37709	-1.16657	1.30423	0.0137266	0.128253	FALSE	FALSE	not DE
ENSDARG00000067718	si:dkey-3h3.3	8.58917	-1.16456	1.18105	0.0159971	0.141291	FALSE	FALSE	not DE
ENSDARG00000101072	cnot6b	32.4023	-1.16279	0.747284	0.00717368	0.0862579	FALSE	FALSE	not DE
ENSDARG00000003207	mterf3	2.85094	-1.16139	1.24755	0.0151732	0.136727	FALSE	FALSE	not DE
ENSDARG00000060771	map7d3	5.05859	-1.15972	1.18411	0.0161596	0.14186	FALSE	FALSE	not DE
ENSDARG00000078917	zgc:195245	58.6997	-1.15791	1.15516	0.0164083	0.143452	FALSE	FALSE	not DE
ENSDARG00000019556	clcn7	16.1448	-1.15753	0.784917	0.00842393	0.0956718	FALSE	FALSE	not DE
ENSDARG00000057245	im:7138535	4.71789	-1.15543	1.13257	0.0165359	0.144184	FALSE	FALSE	not DE
ENSDARG00000003320	fam91a1	10.1609	-1.15416	0.845338	0.0104121	0.109321	FALSE	FALSE	not DE
ENSDARG00000004866	mindy1	57.3719	-1.1534	0.415542	0.000703236	0.0195018	FALSE	FALSE	not DE
ENSDARG00000032577	clcn6	35.0956	-1.15115	0.886548	0.011813	0.117603	FALSE	FALSE	not DE
ENSDARG00000099923	zgc:154054	6.074	-1.1503	1.0955	0.0165837	0.144367	FALSE	FALSE	not DE
ENSDARG00000082646	CR388165.4	20.8226	-1.14999	1.005	0.0151572	0.136663	FALSE	FALSE	not DE
ENSDARG00000018882	jak2b	31.6066	-1.14974	0.667191	0.00521067	0.0720278	FALSE	FALSE	not DE
ENSDARG00000045528	fgd6	67.7503	-1.14589	0.78576	0.00875664	0.0983259	FALSE	FALSE	not DE
ENSDARG00000029609	macrod1	4.13859	-1.14456	1.14507	0.0169983	0.146403	FALSE	FALSE	not DE
ENSDARG00000079745	si:ch211-166a6.5	17.1597	-1.14279	0.833341	0.0103835	0.109321	FALSE	FALSE	not DE
ENSDARG00000102493	ticam1	31.3863	-1.14263	0.79523	0.00914885	0.10065	FALSE	FALSE	not DE
ENSDARG00000007955	iars1	27.1258	-1.14238	0.686017	0.00584681	0.0771769	FALSE	FALSE	not DE
ENSDARG00000075149	nagpa	4.35858	-1.14217	1.00761	0.0155589	0.13926	FALSE	FALSE	not DE
ENSDARG00000042853	ivd	14.4471	-1.13967	0.816038	0.00991272	0.10612	FALSE	FALSE	not DE
ENSDARG00000055075	svila	11.2215	-1.13966	1.08378	0.0169562	0.146122	FALSE	FALSE	not DE
ENSDARG00000078326	arhgap10	8.62801	-1.13756	0.961014	0.0145774	0.133152	FALSE	FALSE	not DE
ENSDARG00000075263	ankrd1a	3.60564	-1.13686	1.11702	0.0173174	0.147582	FALSE	FALSE	not DE
ENSDARG00000005425	wdfy1	4.49302	-1.1362	1.2566	0.0158048	0.140283	FALSE	FALSE	not DE
ENSDARG00000115069	CABZ01002524.2	9.85045	-1.13449	1.0629	0.0169403	0.146066	FALSE	FALSE	not DE
ENSDARG00000055574	NA	4.8919	-1.13427	1.1866	0.0171511	0.146808	FALSE	FALSE	not DE
ENSDARG00000084991	BX284638.1	2.88128	-1.13398	1.35161	0.0132203	0.125678	FALSE	FALSE	not DE
ENSDARG00000074790	rab5if	18.9215	-1.13226	0.634025	0.00463759	0.0667076	FALSE	FALSE	not DE
ENSDARG00000063361	si:ch211-1e14.1	7.19906	-1.13181	1.11904	0.0175549	0.149028	FALSE	FALSE	not DE
ENSDARG00000044619	birc2	4.15017	-1.13177	1.28891	0.0151001	0.136413	FALSE	FALSE	not DE
ENSDARG00000078459	cux1a	7.04456	-1.13169	1.06501	0.0171014	0.146721	FALSE	FALSE	not DE
ENSDARG00000104128	snx2	2.81038	-1.12834	1.19993	0.0172138	0.146942	FALSE	FALSE	not DE
ENSDARG00000115186	CR388189.8	154.924	-1.12571	1.04624	0.0170943	0.146721	FALSE	FALSE	not DE
ENSDARG00000117502	AL953875.1	5.04829	-1.12555	1.22389	0.0169016	0.145814	FALSE	FALSE	not DE
ENSDARG00000117492	BX294444.1	2.93673	-1.12356	1.34215	0.013741	0.128253	FALSE	FALSE	not DE
ENSDARG00000076214	zgc:165514	13.5207	-1.12312	0.881528	0.0126787	0.122728	FALSE	FALSE	not DE
ENSDARG00000043757	ptbp3	5.75078	-1.12305	1.2176	0.0171194	0.146721	FALSE	FALSE	not DE
ENSDARG00000036442	atp11c	35.351	-1.12094	0.835239	0.0111637	0.113739	FALSE	FALSE	not DE
ENSDARG00000105696	CABZ01021433.1	33.4607	-1.12065	0.812696	0.0103907	0.109321	FALSE	FALSE	not DE
ENSDARG00000097764	BX936364.1	14.9503	-1.11888	0.779538	0.0093039	0.101521	FALSE	FALSE	not DE
ENSDARG00000058978	zgc:113423	14.4113	-1.11517	1.02472	0.0171933	0.146942	FALSE	FALSE	not DE
ENSDARG00000070644	ttpal	15.9403	-1.11421	0.822611	0.0109484	0.112864	FALSE	FALSE	not DE
ENSDARG00000109284	BX890568.1	2.57496	-1.1129	1.31003	0.0150032	0.135912	FALSE	FALSE	not DE
ENSDARG00000101060	gcna	14.3767	-1.11186	0.883942	0.0132016	0.125656	FALSE	FALSE	not DE
ENSDARG00000036897	sgms2b	11.3055	-1.11037	0.823434	0.0111078	0.113501	FALSE	FALSE	not DE
ENSDARG00000101562	znf1014	23.9411	-1.1096	0.677986	0.00624853	0.0798764	FALSE	FALSE	not DE
ENSDARG00000059079	vps25	42.9269	-1.10955	0.776994	0.00948808	0.10255	FALSE	FALSE	not DE
ENSDARG00000004616	mtmr2	3.63951	-1.10699	1.22045	0.0176818	0.149858	FALSE	FALSE	not DE
ENSDARG00000044254	anxa3b	14.2694	-1.10202	1.03373	0.0180347	0.151252	FALSE	FALSE	not DE
ENSDARG00000099745	baz1a	45.3919	-1.09795	0.734599	0.00834085	0.0951624	FALSE	FALSE	not DE
ENSDARG00000114883	CU655961.4	25.2451	-1.0974	0.892686	0.0141079	0.13035	FALSE	FALSE	not DE
ENSDARG00000087788	si:ch211-22k7.9	12.3068	-1.09405	1.08541	0.0192056	0.157064	FALSE	FALSE	not DE
ENSDARG00000111851	BX255935.1	41.7265	-1.09233	0.894246	0.0143832	0.131926	FALSE	FALSE	not DE
ENSDARG00000100163	tox4b	14.0875	-1.09157	0.910171	0.0149885	0.135859	FALSE	FALSE	not DE
ENSDARG00000058729	akirin2	22.3218	-1.08973	0.850855	0.012878	0.123767	FALSE	FALSE	not DE
ENSDARG00000068883	tspan13a	9.48766	-1.08944	0.890413	0.0143694	0.131926	FALSE	FALSE	not DE
ENSDARG00000045557	socs2	1.78037	-1.08934	1.29427	0.0161803	NA	FALSE	FALSE	not DE
ENSDARG00000061421	NA	15.1748	-1.08797	0.891626	0.0144787	0.132486	FALSE	FALSE	not DE
ENSDARG00000036816	pou2f2a	3.32492	-1.08787	1.19238	0.0190347	0.156069	FALSE	FALSE	not DE
ENSDARG00000023532	pinx1	15.2952	-1.0873	0.853557	0.0130775	0.124861	FALSE	FALSE	not DE
ENSDARG00000054973	itsn2b	53.7355	-1.08283	0.540679	0.00307497	0.0523526	FALSE	FALSE	not DE
ENSDARG00000028699	crkl	23.4036	-1.08237	0.884817	0.0144722	0.132486	FALSE	FALSE	not DE
ENSDARG00000004830	flot2a	11.0598	-1.08206	1.0192	0.018773	0.154594	FALSE	FALSE	not DE
ENSDARG00000011141	dpysl5a	3.27658	-1.07678	1.13428	0.0202308	0.162342	FALSE	FALSE	not DE
ENSDARG00000053194	pdzd11	10.0249	-1.07461	0.988486	0.0183857	0.152858	FALSE	FALSE	not DE
ENSDARG00000100285	dnai2a	12.1865	-1.07457	0.888091	0.0149473	0.135565	FALSE	FALSE	not DE
ENSDARG00000030786	mpi	1.6891	-1.07457	1.29836	0.0164714	NA	FALSE	FALSE	not DE
ENSDARG00000055443	zcchc7	10.8822	-1.07453	0.983046	0.0182333	0.152184	FALSE	FALSE	not DE
ENSDARG00000069937	dnm2a	8.05861	-1.0738	1.02015	0.0192458	0.157309	FALSE	FALSE	not DE
ENSDARG00000045681	irf5	8.50626	-1.07146	0.967698	0.0179307	0.150969	FALSE	FALSE	not DE
ENSDARG00000063095	ctsf	3.57523	-1.07089	1.06783	0.0202667	0.162461	FALSE	FALSE	not DE
ENSDARG00000052954	rab25b	4.30748	-1.06966	1.17264	0.0202044	0.162215	FALSE	FALSE	not DE
ENSDARG00000089617	rpph1	102.303	-1.06932	0.884187	0.0150371	0.136139	FALSE	FALSE	not DE
ENSDARG00000063249	mrpl9	9.09885	-1.06716	0.812213	0.0122437	0.11995	FALSE	FALSE	not DE
ENSDARG00000007755	wdr61	21.5036	-1.06602	0.881968	0.0151028	0.136413	FALSE	FALSE	not DE
ENSDARG00000017037	ikbkg	29.3459	-1.06543	0.755718	0.0100571	0.106972	FALSE	FALSE	not DE
ENSDARG00000063233	baz1a	10.0693	-1.06354	0.885541	0.0153603	0.137848	FALSE	FALSE	not DE
ENSDARG00000044942	mrpl45	7.37996	-1.06181	1.15307	0.0208558	0.165289	FALSE	FALSE	not DE
ENSDARG00000102265	smarcal1	14.4863	-1.05814	0.881252	0.0154451	0.138368	FALSE	FALSE	not DE
ENSDARG00000039343	ahcyl2b	35.5698	-1.05489	0.681723	0.0075889	0.0895711	FALSE	FALSE	not DE
ENSDARG00000078825	bub1ba	50.3415	-1.05247	0.817429	0.0130413	0.12467	FALSE	FALSE	not DE
ENSDARG00000081431	CR388189.2	8.05175	-1.05182	1.08064	0.0214971	0.167865	FALSE	FALSE	not DE
ENSDARG00000055092	pora	3.16201	-1.05043	1.21914	0.0200142	0.161192	FALSE	FALSE	not DE
ENSDARG00000090552	si:dkey-7j14.6	1.91839	-1.04908	1.23718	0.0194958	NA	FALSE	FALSE	not DE
ENSDARG00000002760	gdf5	10.4539	-1.04678	1.00706	0.0204786	0.163309	FALSE	FALSE	not DE
ENSDARG00000056203	si:ch211-201h21.5	2.09703	-1.04649	1.34258	0.0155641	NA	FALSE	FALSE	not DE
ENSDARG00000035882	rida	4.29898	-1.04381	1.15689	0.0217411	0.16894	FALSE	FALSE	not DE
ENSDARG00000095817	znhit6	9.74016	-1.04358	0.851457	0.0148851	0.135081	FALSE	FALSE	not DE
ENSDARG00000039265	arhgap4a	20.2345	-1.04224	0.975038	0.0198061	0.160102	FALSE	FALSE	not DE
ENSDARG00000079571	mfsd4b	7.12172	-1.04203	1.19051	0.0211721	0.16651	FALSE	FALSE	not DE
ENSDARG00000019195	vps9d1	48.6013	-1.04158	0.5986	0.00513817	0.0714377	FALSE	FALSE	not DE
ENSDARG00000063882	cox19	2.57859	-1.0411	1.30662	0.0171211	0.146721	FALSE	FALSE	not DE
ENSDARG00000021584	cntn5	8.41931	-1.03907	1.15926	0.0219545	0.1698	FALSE	FALSE	not DE
ENSDARG00000003940	mtfr1l	26.3027	-1.03839	0.866744	0.0157955	0.140283	FALSE	FALSE	not DE
ENSDARG00000025757	tspan35	4.72924	-1.03824	1.03173	0.021586	0.168301	FALSE	FALSE	not DE
ENSDARG00000055566	mastl	19.0272	-1.03788	0.862442	0.0156338	0.139626	FALSE	FALSE	not DE
ENSDARG00000061946	commd4	2.96316	-1.03703	1.21663	0.0206651	0.164224	FALSE	FALSE	not DE
ENSDARG00000098284	ctxn1	9.90355	-1.03664	0.905427	0.0175282	0.148884	FALSE	FALSE	not DE
ENSDARG00000098758	znf1125	214.897	-1.03462	1.03756	0.0219304	0.169699	FALSE	FALSE	not DE
ENSDARG00000000442	slc39a13	17.4287	-1.03349	0.76805	0.0116672	0.116832	FALSE	FALSE	not DE
ENSDARG00000030269	grtp1b	1.99406	-1.03346	1.23711	0.0201159	NA	FALSE	FALSE	not DE
ENSDARG00000030964	pde12	19.8038	-1.03157	0.714111	0.00946371	0.10243	FALSE	FALSE	not DE
ENSDARG00000060987	NA	1.37872	-1.03149	1.28759	0.0181881	NA	FALSE	FALSE	not DE
ENSDARG00000036005	pitpnb	8.62066	-1.03001	1.15506	0.0225067	0.172425	FALSE	FALSE	not DE
ENSDARG00000057352	slc25a29	19.7969	-1.02852	0.756624	0.0113551	0.11479	FALSE	FALSE	not DE
ENSDARG00000099722	zgc:153993	8.49994	-1.02798	1.04589	0.0225042	0.172425	FALSE	FALSE	not DE
ENSDARG00000061602	ssx2ipb	5.84694	-1.02752	1.17823	0.0221803	0.170945	FALSE	FALSE	not DE
ENSDARG00000051746	ada2a	21.0447	-1.02728	0.647386	0.00702747	0.0853366	FALSE	FALSE	not DE
ENSDARG00000089790	efna5a	16.5747	-1.02599	0.802323	0.0134923	0.127087	FALSE	FALSE	not DE
ENSDARG00000045675	mdm1	5.93092	-1.02549	0.942257	0.019641	0.159186	FALSE	FALSE	not DE
ENSDARG00000117081	CABZ01004903.3	6.55298	-1.0204	1.26317	0.019581	0.158784	FALSE	FALSE	not DE
ENSDARG00000102119	si:ch73-359m17.2	7.39542	-1.02014	1.2346	0.0207456	0.164755	FALSE	FALSE	not DE
ENSDARG00000088640	znf1115	15.9297	-1.0201	1.03494	0.0228075	0.174122	FALSE	FALSE	not DE
ENSDARG00000055066	zdhhc20a	7.24845	-1.02002	0.874689	0.0170935	0.146721	FALSE	FALSE	not DE
ENSDARG00000053232	itgb1b.1	4.09518	-1.01856	1.22209	0.0212791	0.16684	FALSE	FALSE	not DE
ENSDARG00000100809	g6fl	5.11663	-1.01819	1.17115	0.0228276	0.174189	FALSE	FALSE	not DE
ENSDARG00000110229	zgc:173702	106.17	-1.01785	1.07494	0.0235383	0.17724	FALSE	FALSE	not DE
ENSDARG00000056842	usp30	3.48436	-1.01616	1.05556	0.0234249	0.176905	FALSE	FALSE	not DE
ENSDARG00000097966	BX936420.1	2.38918	-1.01362	1.20283	0.0221691	0.170944	FALSE	FALSE	not DE
ENSDARG00000075297	trnt1	7.97926	-1.01309	1.0023	0.0224715	0.172425	FALSE	FALSE	not DE
ENSDARG00000057671	epas1b	29.6913	-1.01198	0.835899	0.0157072	0.140003	FALSE	FALSE	not DE
ENSDARG00000005645	robo3	5.99456	-1.00809	1.04812	0.0238485	0.178094	FALSE	FALSE	not DE
ENSDARG00000012827	mettl3	15.6513	-1.006	0.764159	0.0125655	0.12188	FALSE	FALSE	not DE
ENSDARG00000057973	dph1	5.89797	-1.00533	0.878549	0.018085	0.151522	FALSE	FALSE	not DE
ENSDARG00000074041	abca5	50.9704	-1.00007	0.473982	0.00249095	0.0462938	FALSE	FALSE	not DE
ENSDARG00000042477	nr2c2	20.4489	-0.999795	0.746529	0.011986	0.118295	FALSE	FALSE	not DE
ENSDARG00000002128	cwf19l1	25.5066	-0.999472	0.732441	0.0113431	0.114781	FALSE	FALSE	not DE
ENSDARG00000087584	si:dkeyp-98a7.9	15.098	-0.998936	0.876736	0.0183683	0.152858	FALSE	FALSE	not DE
ENSDARG00000098904	pex1	16.5306	-0.996838	1.05053	0.0246593	0.181333	FALSE	FALSE	not DE
ENSDARG00000100825	calm3a	9.31528	-0.995911	0.933744	0.0211533	0.166447	FALSE	FALSE	not DE
ENSDARG00000113112	NA	1.41126	-0.994858	1.27897	0.019746	NA	FALSE	FALSE	not DE
ENSDARG00000104985	zgc:110249	30.1257	-0.994813	0.78858	0.0142314	0.131002	FALSE	FALSE	not DE
ENSDARG00000011272	uqcc2	4.55353	-0.993924	1.13249	0.0249397	0.182523	FALSE	FALSE	not DE
ENSDARG00000016156	fam53b	2.83719	-0.990018	1.16814	0.0244328	0.180531	FALSE	FALSE	not DE
ENSDARG00000051809	btr12	12.7442	-0.989484	1.07356	0.0254328	0.184089	FALSE	FALSE	not DE
ENSDARG00000105362	faim2b	4.82805	-0.987463	1.2192	0.0227617	0.173859	FALSE	FALSE	not DE
ENSDARG00000069432	plscr3b	19.1747	-0.986034	0.777879	0.0141012	0.13035	FALSE	FALSE	not DE
ENSDARG00000057737	rxraa	1.37607	-0.986019	1.26464	0.0207345	NA	FALSE	FALSE	not DE
ENSDARG00000102800	CABZ01081752.2	22.7734	-0.984891	0.828785	0.0167677	0.145147	FALSE	FALSE	not DE
ENSDARG00000024209	wasf2	28.7908	-0.984217	0.685844	0.00975933	0.104966	FALSE	FALSE	not DE
ENSDARG00000078492	swi5	9.98285	-0.981441	0.818098	0.0163992	0.143452	FALSE	FALSE	not DE
ENSDARG00000034473	ttyh3a	28.6118	-0.980602	0.752506	0.0130647	0.124816	FALSE	FALSE	not DE
ENSDARG00000023868	si:dkey-172h23.2	30.9076	-0.980579	0.859058	0.0185747	0.1537	FALSE	FALSE	not DE
ENSDARG00000115443	BX928743.7	1.57569	-0.978278	1.2475	0.0218554	NA	FALSE	FALSE	not DE
ENSDARG00000013892	sorl1	19.0123	-0.975448	0.984777	0.0245711	0.181031	FALSE	FALSE	not DE
ENSDARG00000051986	ndufs8a	30.888	-0.975009	0.603889	0.00664575	0.083226	FALSE	FALSE	not DE
ENSDARG00000045019	aamp	26.6942	-0.974806	0.856866	0.0188089	0.154807	FALSE	FALSE	not DE
ENSDARG00000092285	cenpv	2.05531	-0.974615	1.23699	0.0225106	NA	FALSE	FALSE	not DE
ENSDARG00000090156	pttg1ipa	1.59896	-0.974434	1.27174	0.0207865	NA	FALSE	FALSE	not DE
ENSDARG00000076801	arap3	12.8474	-0.973805	0.815272	0.0166617	0.1448	FALSE	FALSE	not DE
ENSDARG00000042553	pex7	2.66589	-0.972777	1.12757	0.0263596	0.187248	FALSE	FALSE	not DE
ENSDARG00000087168	si:ch211-162i8.4	11.628	-0.972132	1.12991	0.0263638	0.187248	FALSE	FALSE	not DE
ENSDARG00000105603	BX957276.1	1.94232	-0.970575	1.24536	0.0222627	NA	FALSE	FALSE	not DE
ENSDARG00000010752	acsl4b	30.9017	-0.969787	0.730547	0.012416	0.121023	FALSE	FALSE	not DE
ENSDARG00000089139	im:7145024	4.72749	-0.969116	1.02869	0.0262847	0.186945	FALSE	FALSE	not DE
ENSDARG00000070611	zgc:152986	13.6335	-0.969081	0.910073	0.021889	0.169464	FALSE	FALSE	not DE
ENSDARG00000103310	znf1053	4.0196	-0.968342	1.28186	0.0204706	0.163309	FALSE	FALSE	not DE
ENSDARG00000035608	pgam5	13.5201	-0.967971	0.800048	0.0161575	0.14186	FALSE	FALSE	not DE
ENSDARG00000095997	znf1112	4.8073	-0.966826	1.16704	0.0257841	0.185181	FALSE	FALSE	not DE
ENSDARG00000057315	rwdd3	9.58156	-0.966604	0.770268	0.0146243	0.133422	FALSE	FALSE	not DE
ENSDARG00000006044	usta	8.09121	-0.964734	1.00052	0.0258928	0.185356	FALSE	FALSE	not DE
ENSDARG00000060496	cacna1ha	25.3045	-0.964731	0.924923	0.0229087	0.174635	FALSE	FALSE	not DE
ENSDARG00000076988	znf839	96.1375	-0.964512	0.76378	0.0143784	0.131926	FALSE	FALSE	not DE
ENSDARG00000057027	rtn2b	2.77319	-0.962912	1.22339	0.0236699	0.177883	FALSE	FALSE	not DE
ENSDARG00000111887	CR356223.3	27.5619	-0.960641	0.828286	0.0181191	0.151632	FALSE	FALSE	not DE
ENSDARG00000091950	si:dkeyp-4c7.3	7.81646	-0.960006	1.09095	0.0275886	0.191874	FALSE	FALSE	not DE
ENSDARG00000099771	gne	40.074	-0.959864	0.767614	0.0148105	0.134641	FALSE	FALSE	not DE
ENSDARG00000075027	fgfr1bl	12.1804	-0.958083	1.17324	0.0260755	0.186231	FALSE	FALSE	not DE
ENSDARG00000058821	sema5a	7.98221	-0.957458	0.947924	0.0244964	0.18074	FALSE	FALSE	not DE
ENSDARG00000075899	NA	2.41021	-0.956737	1.24898	0.0226173	0.173118	FALSE	FALSE	not DE
ENSDARG00000006266	stat1a	7.29704	-0.954855	0.935977	0.0241583	0.179277	FALSE	FALSE	not DE
ENSDARG00000025824	dmtf1	24.3585	-0.950853	1.00414	0.0271022	0.189346	FALSE	FALSE	not DE
ENSDARG00000038991	nsfb	13.4201	-0.94774	0.89455	0.0226197	0.173118	FALSE	FALSE	not DE
ENSDARG00000044061	adora4a	1.70417	-0.947392	1.29101	0.0206477	NA	FALSE	FALSE	not DE
ENSDARG00000068755	exosc8	10.5946	-0.947117	0.987343	0.0268709	0.18877	FALSE	FALSE	not DE
ENSDARG00000059226	zbtb8a	3.79373	-0.94654	1.22092	0.0245305	0.180905	FALSE	FALSE	not DE
ENSDARG00000070794	greb1	4.97396	-0.945561	1.03697	0.0283103	0.194975	FALSE	FALSE	not DE
ENSDARG00000089478	si:dkey-241l7.4	35.8489	-0.944803	0.923978	0.0243581	0.180065	FALSE	FALSE	not DE
ENSDARG00000055238	kif17	7.24752	-0.943727	0.930444	0.0247587	0.181804	FALSE	FALSE	not DE
ENSDARG00000062338	zeb2a	2.81072	-0.942613	1.19132	0.0261853	0.186928	FALSE	FALSE	not DE
ENSDARG00000038805	pigp	9.09016	-0.941756	0.875916	0.0220332	0.170152	FALSE	FALSE	not DE
ENSDARG00000070958	pex6	14.846	-0.940772	0.649239	0.00949758	0.10257	FALSE	FALSE	not DE
ENSDARG00000074428	hhat	15.476	-0.939851	0.726618	0.0135115	0.127112	FALSE	FALSE	not DE
ENSDARG00000078953	epn3a	12.4444	-0.938594	0.859992	0.0213494	0.167176	FALSE	FALSE	not DE
ENSDARG00000030022	nup188	51.3857	-0.937642	0.628904	0.00865626	0.0975319	FALSE	FALSE	not DE
ENSDARG00000062770	snx21	6.92743	-0.935782	1.09982	0.0293423	0.199649	FALSE	FALSE	not DE
ENSDARG00000109322	AL929029.3	1.99439	-0.935541	1.25015	0.0233721	NA	FALSE	FALSE	not DE
ENSDARG00000090418	wdsub1	2.39209	-0.934288	1.24101	0.0239506	0.17851	FALSE	FALSE	not DE
ENSDARG00000099240	acap3b	22.0258	-0.933854	0.816465	0.019086	0.156335	FALSE	FALSE	not DE
ENSDARG00000053405	sord	5.7827	-0.933299	0.943688	0.0262333	0.186945	FALSE	FALSE	not DE
ENSDARG00000094725	si:ch211-284e13.5	28.8763	-0.932915	0.878942	0.0228544	0.174307	FALSE	FALSE	not DE
ENSDARG00000100143	lrp6	4.81058	-0.930128	1.17616	0.0275666	0.191807	FALSE	FALSE	not DE
ENSDARG00000100534	irak4	7.76879	-0.928597	0.919531	0.0254258	0.184089	FALSE	FALSE	not DE
ENSDARG00000115531	FO704721.2	12.6143	-0.928297	0.978485	0.0281383	0.194292	FALSE	FALSE	not DE
ENSDARG00000023703	kctd6b	4.92703	-0.927703	1.05356	0.0300229	0.202401	FALSE	FALSE	not DE
ENSDARG00000098932	gigyf1a	78.7487	-0.927454	0.718428	0.0136258	0.127719	FALSE	FALSE	not DE
ENSDARG00000075249	fam171a2a	5.44249	-0.926811	1.15613	0.0285977	0.195882	FALSE	FALSE	not DE
ENSDARG00000024967	fancg	31.669	-0.926558	0.652676	0.0101459	0.107694	FALSE	FALSE	not DE
ENSDARG00000045815	mcm10	45.36	-0.924004	0.916639	0.0256522	0.184679	FALSE	FALSE	not DE
ENSDARG00000098838	sdr42e1	4.61015	-0.923983	1.17535	0.0279612	0.193416	FALSE	FALSE	not DE
ENSDARG00000077928	ccdc173	2.70286	-0.919335	1.17409	0.0282928	0.194975	FALSE	FALSE	not DE
ENSDARG00000019917	epb41l3b	4.72466	-0.919036	1.10849	0.0305005	0.204232	FALSE	FALSE	not DE
ENSDARG00000103144	ppp1r21	21.5538	-0.917458	0.710584	0.0136439	0.127733	FALSE	FALSE	not DE
ENSDARG00000035285	ncor1	116.41	-0.911633	0.779224	0.0181694	0.151816	FALSE	FALSE	not DE
ENSDARG00000058801	rev3l	47.1406	-0.909387	0.519676	0.00496014	0.0700476	FALSE	FALSE	not DE
ENSDARG00000099619	CABZ01083166.1	16.9729	-0.907197	0.726956	0.0151313	0.13651	FALSE	FALSE	not DE
ENSDARG00000063417	erf	72.9015	-0.905779	0.736275	0.0157855	0.140283	FALSE	FALSE	not DE
ENSDARG00000022599	dnpep	18.7312	-0.905163	0.831521	0.0220161	0.170105	FALSE	FALSE	not DE
ENSDARG00000098338	si:ch73-340n8.4	3.81421	-0.904771	1.14984	0.0302923	0.203505	FALSE	FALSE	not DE
ENSDARG00000027345	mpzl2b	25.5651	-0.904399	0.814699	0.0209648	0.165472	FALSE	FALSE	not DE
ENSDARG00000061948	amotl2b	11.4158	-0.904354	0.853664	0.0235188	0.17724	FALSE	FALSE	not DE
ENSDARG00000086459	si:ch211-165g14.1	47.1883	-0.903793	0.620768	0.00933652	0.101697	FALSE	FALSE	not DE
ENSDARG00000052290	rab33ba	80.7968	-0.901211	0.430867	0.00250943	0.0463101	FALSE	FALSE	not DE
ENSDARG00000099431	med24	15.7728	-0.900097	0.815887	0.0213546	0.167176	FALSE	FALSE	not DE
ENSDARG00000016128	ap3m2	9.40005	-0.89938	0.808644	0.0209208	0.1654	FALSE	FALSE	not DE
ENSDARG00000016494	ddc	1.35504	-0.898812	1.20406	0.0277749	NA	FALSE	FALSE	not DE
ENSDARG00000003381	si:ch211-266g18.6	9.3876	-0.898784	0.903676	0.0270997	0.189346	FALSE	FALSE	not DE
ENSDARG00000034522	rab6ba	17.8819	-0.897873	0.806636	0.0208937	0.1654	FALSE	FALSE	not DE
ENSDARG00000021112	c1d	15.8061	-0.897528	0.685481	0.0131008	0.124928	FALSE	FALSE	not DE
ENSDARG00000007566	appbp2	69.6526	-0.897241	0.783091	0.0193505	0.157866	FALSE	FALSE	not DE
ENSDARG00000029157	med23	75.4312	-0.897044	0.499094	0.0044834	0.0656015	FALSE	FALSE	not DE
ENSDARG00000104567	kdm5a	11.7894	-0.89696	1.04127	0.0326324	0.212455	FALSE	FALSE	not DE
ENSDARG00000102556	nfat5b	3.59245	-0.895604	1.00159	0.0319359	0.209655	FALSE	FALSE	not DE
ENSDARG00000011027	fgfr1a	108.17	-0.895148	0.637825	0.0105163	0.109911	FALSE	FALSE	not DE
ENSDARG00000076904	loxl5b	2.15044	-0.894739	1.15357	0.0308004	NA	FALSE	FALSE	not DE
ENSDARG00000095966	zgc:171699	10.4586	-0.894713	0.867348	0.025196	0.183787	FALSE	FALSE	not DE
ENSDARG00000090764	bcas3	30.489	-0.894367	0.634372	0.0103616	0.109321	FALSE	FALSE	not DE
ENSDARG00000041081	kmt5b	80.8179	-0.893469	0.803017	0.0209648	0.165472	FALSE	FALSE	not DE
ENSDARG00000053668	stag2b	97.6817	-0.892657	0.590263	0.00821426	0.0942772	FALSE	FALSE	not DE
ENSDARG00000079530	si:dkey-17m8.1	16.406	-0.889913	0.877245	0.0262535	0.186945	FALSE	FALSE	not DE
ENSDARG00000098583	wbp1	11.2886	-0.889602	0.868514	0.0257113	0.184917	FALSE	FALSE	not DE
ENSDARG00000087110	akna	15.4264	-0.888961	0.699084	0.0143404	0.131769	FALSE	FALSE	not DE
ENSDARG00000010113	ndufb8	8.69887	-0.887659	1.03324	0.0334152	0.215483	FALSE	FALSE	not DE
ENSDARG00000037528	si:ch211-191a24.4	16.1655	-0.887462	0.790596	0.0205388	0.163535	FALSE	FALSE	not DE
ENSDARG00000068996	hist2h2l	6.382	-0.886095	1.02228	0.0333813	0.215483	FALSE	FALSE	not DE
ENSDARG00000095883	BX001026.1	4.65771	-0.883854	1.15688	0.0313627	0.207169	FALSE	FALSE	not DE
ENSDARG00000093237	si:ch211-89o9.4	1.29668	-0.881966	1.19784	0.0290386	NA	FALSE	FALSE	not DE
ENSDARG00000105175	CR547131.1	6.21733	-0.880526	1.21245	0.0281252	0.194288	FALSE	FALSE	not DE
ENSDARG00000073764	si:ch211-113j14.1	1.97316	-0.878654	1.19737	0.0292434	NA	FALSE	FALSE	not DE
ENSDARG00000013804	capns1b	15.9536	-0.878014	0.804547	0.022228	0.171227	FALSE	FALSE	not DE
ENSDARG00000093841	zgc:152936	6.46	-0.877766	0.870188	0.0268785	0.18877	FALSE	FALSE	not DE
ENSDARG00000107177	znf1108	24.6819	-0.877496	0.934403	0.0308813	0.205755	FALSE	FALSE	not DE
ENSDARG00000070080	nbeaa	14.5194	-0.876261	0.863583	0.0265642	0.187941	FALSE	FALSE	not DE
ENSDARG00000087046	si:ch211-222k6.2	31.5644	-0.875678	0.537313	0.00632472	0.0806835	FALSE	FALSE	not DE
ENSDARG00000026834	cdr2l	5.4009	-0.875011	0.984246	0.0334334	0.215483	FALSE	FALSE	not DE
ENSDARG00000091859	si:ch73-233m11.2	2.98289	-0.873672	1.03044	0.0347634	0.221458	FALSE	FALSE	not DE
ENSDARG00000106018	NA	2.85298	-0.872341	1.05747	0.0350749	0.222614	FALSE	FALSE	not DE
ENSDARG00000004396	b3gnt5b	24.2851	-0.868783	0.85407	0.0265787	0.187941	FALSE	FALSE	not DE
ENSDARG00000030537	psmc1a	16.8224	-0.868312	1.0129	0.0349928	0.222276	FALSE	FALSE	not DE
ENSDARG00000056162	nr2c2ap	1.02595	-0.867219	1.25903	0.0253432	NA	FALSE	FALSE	not DE
ENSDARG00000088036	si:dkey-106g10.7	19.5815	-0.866569	0.822613	0.0244799	0.180734	FALSE	FALSE	not DE
ENSDARG00000053381	plpp1a	16.3601	-0.864581	0.811503	0.0238196	0.178094	FALSE	FALSE	not DE
ENSDARG00000086336	si:ch211-157b11.12	10.4184	-0.864273	0.71973	0.0170843	0.146721	FALSE	FALSE	not DE
ENSDARG00000044253	paqr3b	7.79614	-0.864124	1.05659	0.0358847	0.225245	FALSE	FALSE	not DE
ENSDARG00000099798	mon2	39.9829	-0.862598	0.652301	0.0126957	0.122735	FALSE	FALSE	not DE
ENSDARG00000070654	pex5	7.09438	-0.861455	0.864938	0.0280464	0.193831	FALSE	FALSE	not DE
ENSDARG00000105561	BX072554.2	5.1403	-0.86094	1.15397	0.0330661	0.214282	FALSE	FALSE	not DE
ENSDARG00000039872	lamtor2	14.6771	-0.860374	0.90152	0.030667	0.204771	FALSE	FALSE	not DE
ENSDARG00000080188	CR847523.1	10.7264	-0.858978	1.08011	0.0361467	0.226152	FALSE	FALSE	not DE
ENSDARG00000104616	CR790382.3	3.58957	-0.857935	1.09392	0.0359325	0.225362	FALSE	FALSE	not DE
ENSDARG00000015856	slc25a40	10.9509	-0.856901	0.869423	0.0288148	0.196756	FALSE	FALSE	not DE
ENSDARG00000104484	itgb1b	15.3574	-0.856476	1.05694	0.036651	0.227917	FALSE	FALSE	not DE
ENSDARG00000025131	lbx2	7.08704	-0.855991	1.04539	0.0367098	0.228099	FALSE	FALSE	not DE
ENSDARG00000014386	galnt6	15.592	-0.854473	0.980617	0.035514	0.223648	FALSE	FALSE	not DE
ENSDARG00000054456	clip3	5.56952	-0.852595	1.02927	0.0369533	0.229057	FALSE	FALSE	not DE
ENSDARG00000019498	cry5	37.0481	-0.851371	0.727396	0.0184625	0.153184	FALSE	FALSE	not DE
ENSDARG00000068124	opn7d	6.16164	-0.851288	1.22787	0.0283133	0.194975	FALSE	FALSE	not DE
ENSDARG00000057590	si:ch1073-396h14.1	15.841	-0.85066	0.881988	0.0303484	0.203721	FALSE	FALSE	not DE
ENSDARG00000052188	znf541	3.52215	-0.850473	1.07234	0.037099	0.229129	FALSE	FALSE	not DE
ENSDARG00000043854	ppil4	16.3109	-0.850355	0.942716	0.0342264	0.219418	FALSE	FALSE	not DE
ENSDARG00000003706	ryr2b	5.65592	-0.850018	1.00171	0.0367005	0.228099	FALSE	FALSE	not DE
ENSDARG00000067795	ifngr2	22.8411	-0.84985	0.715808	0.0177041	0.149964	FALSE	FALSE	not DE
ENSDARG00000098744	BX548018.1	4.12345	-0.849414	1.17352	0.0325415	0.212223	FALSE	FALSE	not DE
ENSDARG00000098574	srsf11	104.633	-0.847911	0.806681	0.0248826	0.182192	FALSE	FALSE	not DE
ENSDARG00000069673	chid1	6.57076	-0.845222	0.963511	0.0358501	0.225212	FALSE	FALSE	not DE
ENSDARG00000070625	enpp5	1.01212	-0.84515	1.23302	0.0281667	NA	FALSE	FALSE	not DE
ENSDARG00000058692	fzd3b	19.4028	-0.843439	0.625783	0.0119132	0.118075	FALSE	FALSE	not DE
ENSDARG00000063525	adpgk	7.41063	-0.842957	0.807132	0.0253623	0.184089	FALSE	FALSE	not DE
ENSDARG00000112483	rnf168	7.34388	-0.842376	0.842906	0.0282673	0.194975	FALSE	FALSE	not DE
ENSDARG00000090454	gnb1a	15.7502	-0.841748	0.823934	0.026824	0.188687	FALSE	FALSE	not DE
ENSDARG00000043816	st6galnac1.2	6.60641	-0.837993	0.906133	0.0334048	0.215483	FALSE	FALSE	not DE
ENSDARG00000014395	selenoo2	2.22782	-0.837288	1.12094	0.0366785	NA	FALSE	FALSE	not DE
ENSDARG00000035569	cyp1d1	3.25794	-0.837121	1.08214	0.0382079	0.23307	FALSE	FALSE	not DE
ENSDARG00000092525	si:dkey-88l16.4	3.11304	-0.836911	1.08235	0.0382227	0.23307	FALSE	FALSE	not DE
ENSDARG00000100000	CR352226.5	30.8459	-0.836415	0.969281	0.0371384	0.229189	FALSE	FALSE	not DE
ENSDARG00000099534	CABZ01066926.1	12.0357	-0.835983	0.748612	0.0212119	0.166553	FALSE	FALSE	not DE
ENSDARG00000053685	gtf2a2	20.5748	-0.835887	0.807847	0.0260718	0.186231	FALSE	FALSE	not DE
ENSDARG00000015971	rapgef1b	10.2136	-0.834952	0.973445	0.0374876	0.23042	FALSE	FALSE	not DE
ENSDARG00000026835	slc25a32b	3.93148	-0.834611	1.01335	0.0387272	0.23455	FALSE	FALSE	not DE
ENSDARG00000063212	prmt2	18.4879	-0.832266	0.672093	0.0155809	0.139341	FALSE	FALSE	not DE
ENSDARG00000054271	cdkn1bb	142.561	-0.832068	0.825558	0.0279008	0.193172	FALSE	FALSE	not DE
ENSDARG00000029239	syt9b	3.09913	-0.830555	1.13288	0.0365525	0.227581	FALSE	FALSE	not DE
ENSDARG00000021806	zfp36l2	28.1244	-0.8281	0.748381	0.0218128	0.169129	FALSE	FALSE	not DE
ENSDARG00000105000	c2cd2	29.7379	-0.827443	0.829523	0.0286983	0.196222	FALSE	FALSE	not DE
ENSDARG00000005612	aph1b	26.3289	-0.827402	0.783674	0.0248331	0.181927	FALSE	FALSE	not DE
ENSDARG00000044194	tcta	5.37253	-0.827089	1.08158	0.0392167	0.236329	FALSE	FALSE	not DE
ENSDARG00000061621	them4	5.97467	-0.82611	1.15769	0.0351877	0.222753	FALSE	FALSE	not DE
ENSDARG00000041724	glipr2	26.0615	-0.824426	0.663846	0.0154328	0.138338	FALSE	FALSE	not DE
ENSDARG00000026701	gtf2h1	14.3868	-0.82283	0.735814	0.0211869	0.166541	FALSE	FALSE	not DE
ENSDARG00000104696	apooa	5.18281	-0.822525	0.920292	0.0361714	0.226215	FALSE	FALSE	not DE
ENSDARG00000078606	zgc:194224	15.7193	-0.822005	0.656948	0.0150691	0.136348	FALSE	FALSE	not DE
ENSDARG00000018162	ctnnal1	12.1146	-0.821771	0.819592	0.0284437	0.195088	FALSE	FALSE	not DE
ENSDARG00000043511	prdx6	9.51917	-0.820778	0.85353	0.031404	0.207352	FALSE	FALSE	not DE
ENSDARG00000087693	atox1	3.22108	-0.819378	1.13749	0.0371205	0.22917	FALSE	FALSE	not DE
ENSDARG00000019383	cdc42bpb	23.893	-0.818932	0.795277	0.0266255	0.188043	FALSE	FALSE	not DE
ENSDARG00000103186	si:ch73-389k6.1	16.6642	-0.814977	0.687115	0.0177883	0.150346	FALSE	FALSE	not DE
ENSDARG00000087740	BX664618.1	4.14502	-0.814083	1.06876	0.0409158	0.242391	FALSE	FALSE	not DE
ENSDARG00000068919	rad51c	2.5493	-0.813028	1.11358	0.0391523	0.236033	FALSE	FALSE	not DE
ENSDARG00000116378	ms4a17a.17	6.05662	-0.812574	1.11161	0.0393043	0.236618	FALSE	FALSE	not DE
ENSDARG00000073893	dnase2	23.7295	-0.812529	0.923209	0.0376136	0.230919	FALSE	FALSE	not DE
ENSDARG00000055565	cacnb2b	3.22374	-0.812165	1.20565	0.0319631	0.209695	FALSE	FALSE	not DE
ENSDARG00000056279	ccdc157	7.27709	-0.811004	0.851776	0.0323731	0.211483	FALSE	FALSE	not DE
ENSDARG00000063574	mtg2	3.2873	-0.810628	1.0806	0.0409209	0.242391	FALSE	FALSE	not DE
ENSDARG00000089860	atxn7l1	38.5639	-0.810615	0.778154	0.0259152	0.18543	FALSE	FALSE	not DE
ENSDARG00000117588	CABZ01087564.1	2.73123	-0.809912	0.966407	0.0403179	0.240237	FALSE	FALSE	not DE
ENSDARG00000030094	malb	1.8427	-0.807033	1.1524	0.0369083	NA	FALSE	FALSE	not DE
ENSDARG00000043283	prrg1	6.57471	-0.806798	0.866997	0.03415	0.21932	FALSE	FALSE	not DE
ENSDARG00000038281	natd1	38.8819	-0.805917	0.763583	0.0250479	0.182967	FALSE	FALSE	not DE
ENSDARG00000059046	psmd5	14.1515	-0.805482	0.654922	0.0158782	0.140622	FALSE	FALSE	not DE
ENSDARG00000061794	jam3b	4.82268	-0.804988	0.965945	0.040946	0.242391	FALSE	FALSE	not DE
ENSDARG00000036929	rnf139	4.95847	-0.804382	1.02547	0.0425015	0.248156	FALSE	FALSE	not DE
ENSDARG00000043457	gapdh	144.665	-0.801982	1.00312	0.042539	0.248281	FALSE	FALSE	not DE
ENSDARG00000014366	luc7l3	86.0909	-0.801387	0.812272	0.0299684	0.2023	FALSE	FALSE	not DE
ENSDARG00000002249	tbxas1	11.7708	-0.800518	0.916133	0.0387131	0.23455	FALSE	FALSE	not DE
ENSDARG00000009313	napsa	3.71871	-0.800178	1.01732	0.0429761	0.250087	FALSE	FALSE	not DE
ENSDARG00000073892	secisbp2	2.08329	-0.800047	1.14203	0.0382483	NA	FALSE	FALSE	not DE
ENSDARG00000038615	pip4p1a	24.0323	-0.799607	0.897271	0.0374716	0.230414	FALSE	FALSE	not DE
ENSDARG00000094385	si:dkey-85k15.6	2.27243	-0.798624	1.25755	0.027925	NA	FALSE	FALSE	not DE
ENSDARG00000021488	cyth1b	2.44048	-0.797615	1.10178	0.0412374	0.243174	FALSE	FALSE	not DE
ENSDARG00000038826	jph1b	3.07134	-0.796878	0.920391	0.039492	0.237337	FALSE	FALSE	not DE
ENSDARG00000100481	smg6	54.7854	-0.794934	0.797507	0.0293027	0.199468	FALSE	FALSE	not DE
ENSDARG00000044246	snx18b	1.32284	-0.794691	1.13791	0.0389848	NA	FALSE	FALSE	not DE
ENSDARG00000097456	coa3b	2.9589	-0.79464	1.1672	0.0364466	0.227435	FALSE	FALSE	not DE
ENSDARG00000053246	depdc7b	15.5491	-0.794509	0.850742	0.0342702	0.219498	FALSE	FALSE	not DE
ENSDARG00000102759	NA	1.2562	-0.794409	1.19045	0.0342736	NA	FALSE	FALSE	not DE
ENSDARG00000094833	coa5	2.08861	-0.792742	1.15718	0.0374799	NA	FALSE	FALSE	not DE
ENSDARG00000003462	fech	26.6769	-0.792197	0.599719	0.0125674	0.12188	FALSE	FALSE	not DE
ENSDARG00000042124	si:dkey-4e7.3	3.86586	-0.791676	1.09869	0.0419852	0.246357	FALSE	FALSE	not DE
ENSDARG00000005355	larp6a	3.73808	-0.790224	0.962071	0.0427863	0.249252	FALSE	FALSE	not DE
ENSDARG00000022295	hnf1bb	3.47481	-0.790159	0.969719	0.0431242	0.250561	FALSE	FALSE	not DE
ENSDARG00000076811	ganab	28.0221	-0.789729	0.781701	0.0283576	0.194978	FALSE	FALSE	not DE
ENSDARG00000035133	pho	194.775	-0.78945	0.443566	0.00441982	0.0650961	FALSE	FALSE	not DE
ENSDARG00000067805	ggcx	24.7278	-0.788907	0.62666	0.0146914	0.133875	FALSE	FALSE	not DE
ENSDARG00000040158	cdc42l	25.2277	-0.787709	0.767968	0.0272449	0.190171	FALSE	FALSE	not DE
ENSDARG00000096947	CR545469.1	1.63091	-0.786546	1.13553	0.0398103	NA	FALSE	FALSE	not DE
ENSDARG00000105234	BX255920.1	2.6803	-0.78414	1.10363	0.0424068	0.247886	FALSE	FALSE	not DE
ENSDARG00000057465	gfpt1	6.92033	-0.78354	0.91567	0.0410237	0.242471	FALSE	FALSE	not DE
ENSDARG00000014657	casp23	30.0554	-0.782666	0.783263	0.0292779	0.199468	FALSE	FALSE	not DE
ENSDARG00000086247	si:ch73-189n23.1	4.00594	-0.780629	0.991929	0.0451811	0.257168	FALSE	FALSE	not DE
ENSDARG00000027141	ube2l3b	60.6122	-0.779581	0.775142	0.0288132	0.196756	FALSE	FALSE	not DE
ENSDARG00000095142	si:ch211-208h16.4	3.41133	-0.778888	1.17235	0.0369178	0.228929	FALSE	FALSE	not DE
ENSDARG00000089428	rab12	11.1424	-0.777818	0.819089	0.0333895	0.215483	FALSE	FALSE	not DE
ENSDARG00000069114	unc93b1	22.8048	-0.777305	0.781594	0.0297121	0.201631	FALSE	FALSE	not DE
ENSDARG00000037514	hdac3	10.3314	-0.776772	0.92018	0.0423175	0.247458	FALSE	FALSE	not DE
ENSDARG00000088741	BX322530.1	7.83347	-0.774935	0.972341	0.0454023	0.257855	FALSE	FALSE	not DE
ENSDARG00000102114	ptdss1b	3.69669	-0.774911	1.15623	0.0387668	0.23455	FALSE	FALSE	not DE
ENSDARG00000087093	si:ch211-157c3.4	9.70795	-0.774759	0.780044	0.0298446	0.201907	FALSE	FALSE	not DE
ENSDARG00000104439	cldnd1a	2.46492	-0.773158	1.08795	0.0444801	0.25497	FALSE	FALSE	not DE
ENSDARG00000109961	mrpl22	20.6945	-0.773153	0.67899	0.0201175	0.161855	FALSE	FALSE	not DE
ENSDARG00000053106	cep44	6.28228	-0.77269	0.868797	0.0387918	0.23455	FALSE	FALSE	not DE
ENSDARG00000032993	ccl34b.3	1.992	-0.772586	1.13996	0.0404898	NA	FALSE	FALSE	not DE
ENSDARG00000037140	pfkfb1	10.8807	-0.772194	0.824551	0.0346474	0.221086	FALSE	FALSE	not DE
ENSDARG00000070390	flad1	23.9542	-0.772193	0.705951	0.0227239	0.173808	FALSE	FALSE	not DE
ENSDARG00000007603	stxbp2	23.3915	-0.771333	0.554616	0.0104913	0.10977	FALSE	FALSE	not DE
ENSDARG00000098123	NA	2.08727	-0.770531	1.15643	0.0390411	NA	FALSE	FALSE	not DE
ENSDARG00000060168	fam160b1	39.9076	-0.770509	0.672494	0.0197315	0.159584	FALSE	FALSE	not DE
ENSDARG00000023498	gmppab	8.78636	-0.770054	0.778125	0.030189	0.203254	FALSE	FALSE	not DE
ENSDARG00000061862	myo18ab	35.4361	-0.768458	0.803547	0.0330006	0.214038	FALSE	FALSE	not DE
ENSDARG00000069168	si:dkey-73n10.1	89.9019	-0.765883	0.461634	0.0056338	0.0759848	FALSE	FALSE	not DE
ENSDARG00000101478	plppr2a	3.42098	-0.765794	1.25021	0.0297764	0.201712	FALSE	FALSE	not DE
ENSDARG00000033579	mtrf1	3.11957	-0.765291	1.11499	0.0433054	0.251135	FALSE	FALSE	not DE
ENSDARG00000018049	sf3b2	149.107	-0.763886	0.796626	0.0328575	0.21356	FALSE	FALSE	not DE
ENSDARG00000031647	stat2	11.9668	-0.763733	0.679041	0.0208778	0.165378	FALSE	FALSE	not DE
ENSDARG00000016122	ptrhd1	3.82101	-0.763497	1.09103	0.0452923	0.257515	FALSE	FALSE	not DE
ENSDARG00000091538	zranb3	3.82973	-0.761574	1.00142	0.0480843	0.266594	FALSE	FALSE	not DE
ENSDARG00000056453	afap1l1b	2.05887	-0.759863	1.13449	0.0419886	NA	FALSE	FALSE	not DE
ENSDARG00000042927	mapre1a	77.4502	-0.759161	0.82864	0.0368169	0.22858	FALSE	FALSE	not DE
ENSDARG00000004261	tmed9	30.3125	-0.75869	0.567469	0.0119186	0.118075	FALSE	FALSE	not DE
ENSDARG00000057394	rab33a	3.43574	-0.758278	1.08659	0.0461397	0.260123	FALSE	FALSE	not DE
ENSDARG00000011333	arhgap33	36.336	-0.758137	0.669413	0.0204222	0.163187	FALSE	FALSE	not DE
ENSDARG00000113364	CABZ01074307.2	10.0113	-0.756987	0.83585	0.0378628	0.231616	FALSE	FALSE	not DE
ENSDARG00000102885	rsu1	3.65843	-0.756716	1.00587	0.0488344	0.269129	FALSE	FALSE	not DE
ENSDARG00000104470	syngr2b	13.1993	-0.755551	0.929376	0.046186	0.260289	FALSE	FALSE	not DE
ENSDARG00000091792	akap12a	1.44922	-0.755361	1.12884	0.0428977	NA	FALSE	FALSE	not DE
ENSDARG00000021265	mybpc2b	3.10271	-0.755041	0.985981	0.0488001	0.269129	FALSE	FALSE	not DE
ENSDARG00000000666	creg2	2.16134	-0.754758	1.12652	0.0431725	NA	FALSE	FALSE	not DE
ENSDARG00000020301	os9	28.3723	-0.753279	0.871927	0.0419527	0.24626	FALSE	FALSE	not DE
ENSDARG00000073744	ip6k1	5.08328	-0.753212	0.857219	0.040559	0.241238	FALSE	FALSE	not DE
ENSDARG00000061560	stim1b	1.8863	-0.752057	1.17644	0.0380486	NA	FALSE	FALSE	not DE
ENSDARG00000067546	si:ch211-193c2.2	1.32923	-0.74919	1.15409	0.0407151	NA	FALSE	FALSE	not DE
ENSDARG00000038787	tmub1	7.00952	-0.748842	0.816835	0.0370273	0.229088	FALSE	FALSE	not DE
ENSDARG00000083171	AL929434.2	11.7272	-0.74825	0.964655	0.0492103	0.270388	FALSE	FALSE	not DE
ENSDARG00000007129	slc6a16a	7.17225	-0.746926	0.796336	0.0350492	0.222542	FALSE	FALSE	not DE
ENSDARG00000092464	si:dkeyp-20g2.1	2.00073	-0.746184	1.09075	0.0471209	NA	FALSE	FALSE	not DE
ENSDARG00000068030	si:cabz01007802.1	2.59768	-0.746065	1.07765	0.0480797	0.266594	FALSE	FALSE	not DE
ENSDARG00000031809	rbm24b	10.6591	-0.745729	0.707232	0.0253576	0.184089	FALSE	FALSE	not DE
ENSDARG00000030097	sdcbp	2.14725	-0.745231	1.04877	0.049728	NA	FALSE	FALSE	not DE
ENSDARG00000090942	CABZ01054394.1	14.5743	-0.744972	0.809052	0.0367287	0.228124	FALSE	FALSE	not DE
ENSDARG00000103784	BX088712.2	2.61998	-0.743646	1.12958	0.0437704	0.252974	FALSE	FALSE	not DE
ENSDARG00000096651	gpr108	43.4525	-0.743089	0.557262	0.0119356	0.118075	FALSE	FALSE	not DE
ENSDARG00000104549	arhgap44	2.59141	-0.743082	1.07982	0.0482684	0.267459	FALSE	FALSE	not DE
ENSDARG00000051836	si:dkeyp-19e1.3	19.4691	-0.742743	0.897955	0.0459494	0.259907	FALSE	FALSE	not DE
ENSDARG00000040198	fstl5	3.87896	-0.742697	1.04982	0.0500165	0.27298	FALSE	FALSE	not DE
ENSDARG00000056213	si:ch73-130a3.4	8.84214	-0.74097	0.881856	0.0448371	0.256062	FALSE	FALSE	not DE
ENSDARG00000010255	bin2b	12.564	-0.739746	0.894062	0.0461211	0.260114	FALSE	FALSE	not DE
ENSDARG00000086453	cx52.9	9.32333	-0.739524	0.861843	0.0431607	0.250632	FALSE	FALSE	not DE
ENSDARG00000097015	FP016018.2	2.05964	-0.738984	1.14355	0.0426004	NA	FALSE	FALSE	not DE
ENSDARG00000041869	tnfrsf19	2.54332	-0.736687	1.08351	0.0487069	0.268857	FALSE	FALSE	not DE
ENSDARG00000004726	trappc11	33.8941	-0.736177	0.768729	0.0333608	0.215483	FALSE	FALSE	not DE
ENSDARG00000077648	NA	5.58546	-0.735592	0.818252	0.0391338	0.236014	FALSE	FALSE	not DE
ENSDARG00000112495	mmp21	1.28248	-0.735481	1.10746	0.0467238	NA	FALSE	FALSE	not DE
ENSDARG00000037392	med19a	15.2376	-0.73527	0.803533	0.0375117	0.230476	FALSE	FALSE	not DE
ENSDARG00000096099	BX465862.3	3.64392	-0.733703	0.929718	0.0498466	0.27265	FALSE	FALSE	not DE
ENSDARG00000100887	si:dkey-11f4.20	1.85609	-0.733452	1.14406	0.042939	NA	FALSE	FALSE	not DE
ENSDARG00000099444	znf1122	26.3521	-0.733434	0.889806	0.0468219	0.262431	FALSE	FALSE	not DE
ENSDARG00000035873	fjx1	1.99744	-0.733386	1.09745	0.0478736	NA	FALSE	FALSE	not DE
ENSDARG00000010601	mtmr10	15.308	-0.733191	0.757759	0.0324747	0.211967	FALSE	FALSE	not DE
ENSDARG00000007279	yipf5	24.7239	-0.733153	0.803686	0.0378421	0.231582	FALSE	FALSE	not DE
ENSDARG00000001767	slc29a2	13.0578	-0.732852	0.710221	0.0270409	0.189264	FALSE	FALSE	not DE
ENSDARG00000088581	f10	4.6755	-0.732472	1.09103	0.0485415	0.268441	FALSE	FALSE	not DE
ENSDARG00000062884	map3k2	4.62032	-0.732129	0.983106	0.0523842	0.281782	FALSE	FALSE	not DE
ENSDARG00000074111	bcdin3d	11.2741	-0.731602	0.697024	0.0257018	0.184917	FALSE	FALSE	not DE
ENSDARG00000040180	slc35a1	24.6767	-0.730768	0.705657	0.0267548	0.188393	FALSE	FALSE	not DE
ENSDARG00000086877	mhc1zda	4.86278	-0.729756	0.964796	0.0522881	0.281597	FALSE	FALSE	not DE
ENSDARG00000092677	coa6	10.787	-0.729711	0.845187	0.0430388	0.250249	FALSE	FALSE	not DE
ENSDARG00000013329	ttc5	13.673	-0.729697	0.749051	0.0319026	0.209655	FALSE	FALSE	not DE
ENSDARG00000041951	selenoo1	17.6585	-0.729308	0.825355	0.0409122	0.242391	FALSE	FALSE	not DE
ENSDARG00000112606	BX248128.4	8.49761	-0.726684	1.10345	0.0479609	0.266262	FALSE	FALSE	not DE
ENSDARG00000045857	cebpz	58.3425	-0.726473	0.572638	0.0139983	0.129779	FALSE	FALSE	not DE
ENSDARG00000014727	acox1	5.14388	-0.725565	1.11189	0.0471906	0.263729	FALSE	FALSE	not DE
ENSDARG00000041602	zgc:92335	17.6339	-0.725453	0.817789	0.0406601	0.241715	FALSE	FALSE	not DE
ENSDARG00000012381	hsc70	10.664	-0.725323	1.07041	0.0510091	0.277218	FALSE	FALSE	not DE
ENSDARG00000042980	cyp2p7	3.95012	-0.725156	1.04222	0.052715	0.282499	FALSE	FALSE	not DE
ENSDARG00000116042	chst3b	1.96184	-0.723602	1.09397	0.0491999	NA	FALSE	FALSE	not DE
ENSDARG00000092671	pard3ba	25.0211	-0.721784	0.689863	0.025934	0.185478	FALSE	FALSE	not DE
ENSDARG00000061844	si:dkey-38p12.3	4.11327	-0.720843	0.992419	0.0543713	0.287077	FALSE	FALSE	not DE
ENSDARG00000021402	mcm3ap	82.8596	-0.719816	0.621875	0.0188792	0.155218	FALSE	FALSE	not DE
ENSDARG00000086259	CU469420.1	6.11442	-0.719767	0.956721	0.0537314	0.285529	FALSE	FALSE	not DE
ENSDARG00000094994	si:dkey-106c17.2	7.67236	-0.719736	0.976307	0.0543425	0.287026	FALSE	FALSE	not DE
ENSDARG00000026395	rfx4	2.21126	-0.719038	1.06614	0.0520912	NA	FALSE	FALSE	not DE
ENSDARG00000117096	znf1138	401.077	-0.718975	0.9708	0.054343	0.287026	FALSE	FALSE	not DE
ENSDARG00000030723	cldn11b	11.6866	-0.718968	0.863899	0.0468635	0.262569	FALSE	FALSE	not DE
ENSDARG00000113324	CR388148.2	5.20161	-0.71857	1.13676	0.0448973	0.256311	FALSE	FALSE	not DE
ENSDARG00000031533	ap5m1	18.6975	-0.717799	0.837316	0.0441746	0.25396	FALSE	FALSE	not DE
ENSDARG00000041362	chmp7	4.09723	-0.717304	1.00689	0.054909	0.288952	FALSE	FALSE	not DE
ENSDARG00000036864	slc34a2b	13.17	-0.716319	0.857062	0.0466163	0.261756	FALSE	FALSE	not DE
ENSDARG00000099346	znf1079	6.63762	-0.716047	1.0717	0.0520231	0.280943	FALSE	FALSE	not DE
ENSDARG00000028889	ndufb10	14.5797	-0.715096	0.72524	0.030903	0.205794	FALSE	FALSE	not DE
ENSDARG00000103714	rab6a	5.69349	-0.714808	0.934731	0.0535472	0.284937	FALSE	FALSE	not DE
ENSDARG00000018856	dclk1a	5.1255	-0.714524	0.913098	0.0521451	0.281503	FALSE	FALSE	not DE
ENSDARG00000057729	ephb6	7.38407	-0.714208	0.923897	0.0529762	0.283504	FALSE	FALSE	not DE
ENSDARG00000076464	lamtor1	6.48757	-0.713435	1.00995	0.0554897	0.291283	FALSE	FALSE	not DE
ENSDARG00000042827	adoa	5.578	-0.713247	0.995605	0.0556519	0.291758	FALSE	FALSE	not DE
ENSDARG00000008433	unc45b	8.35705	-0.711806	0.856877	0.0474108	0.264562	FALSE	FALSE	not DE
ENSDARG00000102674	ckap5	97.237	-0.711577	0.725857	0.0314315	0.207445	FALSE	FALSE	not DE
ENSDARG00000076401	cacng3b	1.16694	-0.711326	1.09661	0.0501918	NA	FALSE	FALSE	not DE
ENSDARG00000008542	yod1	78.8597	-0.711221	0.532822	0.0116834	0.116918	FALSE	FALSE	not DE
ENSDARG00000112182	AL929029.12	5.46515	-0.710086	0.904952	0.0523439	0.281687	FALSE	FALSE	not DE
ENSDARG00000055743	ankrd54	72.9443	-0.709631	0.591942	0.0167628	0.145147	FALSE	FALSE	not DE
ENSDARG00000057649	satb1a	15.2923	-0.708953	0.787182	0.0395816	0.237554	FALSE	FALSE	not DE
ENSDARG00000117778	LO017716.1	1.98848	-0.708378	1.05497	0.054267	NA	FALSE	FALSE	not DE
ENSDARG00000058030	hspa14	13.416	-0.708312	0.745128	0.0343045	0.219626	FALSE	FALSE	not DE
ENSDARG00000060521	rbm27	24.9199	-0.707913	0.832396	0.0453365	0.257671	FALSE	FALSE	not DE
ENSDARG00000111938	AL953856.7	1.42594	-0.706937	1.13176	0.0464067	NA	FALSE	FALSE	not DE
ENSDARG00000016788	zeb1a	83.0464	-0.705669	0.812979	0.0433753	0.251351	FALSE	FALSE	not DE
ENSDARG00000044626	ccdc90b	3.58759	-0.705214	0.979977	0.0569652	0.295421	FALSE	FALSE	not DE
ENSDARG00000102067	grm5b	1.54739	-0.703771	1.09393	0.0512558	NA	FALSE	FALSE	not DE
ENSDARG00000063014	dbpa	2.16096	-0.703163	1.10021	0.0506082	NA	FALSE	FALSE	not DE
ENSDARG00000035870	laptm4b	28.4839	-0.702722	0.887539	0.0522405	0.281597	FALSE	FALSE	not DE
ENSDARG00000101611	NA	3.9848	-0.702564	0.955807	0.0568609	0.29518	FALSE	FALSE	not DE
ENSDARG00000103362	zgc:158376	7.66537	-0.70255	1.03575	0.0562778	0.293916	FALSE	FALSE	not DE
ENSDARG00000043584	ifit15	1.94126	-0.702044	1.13811	0.0459425	NA	FALSE	FALSE	not DE
ENSDARG00000031702	prkg1b	3.88553	-0.701989	0.951987	0.0568229	0.295161	FALSE	FALSE	not DE
ENSDARG00000004796	mgrn1b	28.8634	-0.701695	0.744127	0.0351262	0.222708	FALSE	FALSE	not DE
ENSDARG00000071024	zgc:171679	1.06468	-0.699944	1.12922	0.0472786	NA	FALSE	FALSE	not DE
ENSDARG00000035904	crabp1b	1.11173	-0.69902	1.13864	0.0460908	NA	FALSE	FALSE	not DE
ENSDARG00000073792	man1b1a	12.031	-0.698203	0.826083	0.0463379	0.260678	FALSE	FALSE	not DE
ENSDARG00000056427	auts2a	13.1778	-0.697854	1.01947	0.0577424	0.29703	FALSE	FALSE	not DE
ENSDARG00000101309	si:ch73-100l22.3	67.4372	-0.697656	0.5749	0.016001	0.141291	FALSE	FALSE	not DE
ENSDARG00000080823	BX276180.1	4.56467	-0.695523	1.05309	0.056137	0.29358	FALSE	FALSE	not DE
ENSDARG00000116052	il4r.2	11.7798	-0.694411	0.755617	0.0377583	0.231529	FALSE	FALSE	not DE
ENSDARG00000042982	cyp2p8	1.91832	-0.694084	1.10331	0.0511196	NA	FALSE	FALSE	not DE
ENSDARG00000042751	riok3	22.1733	-0.693726	0.820756	0.0465041	0.261316	FALSE	FALSE	not DE
ENSDARG00000035889	zbtb8b	9.41476	-0.693513	0.987438	0.0591162	0.300581	FALSE	FALSE	not DE
ENSDARG00000100206	klhdc4	20.8636	-0.69345	0.905413	0.0556559	0.291758	FALSE	FALSE	not DE
ENSDARG00000113737	LO018287.1	2.74341	-0.692451	0.949562	0.058576	0.298895	FALSE	FALSE	not DE
ENSDARG00000060196	lhpp	5.90908	-0.691899	0.855595	0.0510627	0.277411	FALSE	FALSE	not DE
ENSDARG00000075209	p4htm	1.35435	-0.691537	1.08626	0.0534146	NA	FALSE	FALSE	not DE
ENSDARG00000076566	kank3	4.70924	-0.690894	0.968404	0.0594402	0.301233	FALSE	FALSE	not DE
ENSDARG00000007764	klhdc10	8.54467	-0.688929	0.771998	0.0408874	0.242391	FALSE	FALSE	not DE
ENSDARG00000083520	BX511129.1	1.29701	-0.687976	1.12884	0.0482593	NA	FALSE	FALSE	not DE
ENSDARG00000105692	CABZ01069022.1	7.91875	-0.687612	0.818197	0.0473338	0.264242	FALSE	FALSE	not DE
ENSDARG00000079236	si:dkey-253d23.11	2.21154	-0.687473	1.06452	0.0561951	NA	FALSE	FALSE	not DE
ENSDARG00000092305	poldip2	29.8759	-0.686375	0.698929	0.0312884	0.207032	FALSE	FALSE	not DE
ENSDARG00000076118	cdip1	15.3713	-0.685747	0.923176	0.0585455	0.298877	FALSE	FALSE	not DE
ENSDARG00000093431	iqcb1	2.98938	-0.684836	1.09405	0.0531907	0.284355	FALSE	FALSE	not DE
ENSDARG00000020197	rpl5a	5.84417	-0.684251	0.991232	0.0607805	0.305112	FALSE	FALSE	not DE
ENSDARG00000041314	ndufb9	8.21713	-0.684114	0.860669	0.0532191	0.284408	FALSE	FALSE	not DE
ENSDARG00000110070	CABZ01002340.1	3.68457	-0.683759	0.980623	0.0609272	0.305203	FALSE	FALSE	not DE
ENSDARG00000031198	hmg20a	29.8539	-0.683369	0.739242	0.0372508	0.229514	FALSE	FALSE	not DE
ENSDARG00000101188	CABZ01048053.1	2.31774	-0.682694	1.03648	0.0592065	NA	FALSE	FALSE	not DE
ENSDARG00000102055	hadhb	18.6619	-0.68193	0.655598	0.026224	0.186945	FALSE	FALSE	not DE
ENSDARG00000012823	dlgap4b	2.72146	-0.6819	0.984345	0.0612726	0.305832	FALSE	FALSE	not DE
ENSDARG00000099056	CABZ01065076.1	10.4224	-0.681426	1.02134	0.0603234	0.303962	FALSE	FALSE	not DE
ENSDARG00000021864	rplp1	27.925	-0.67974	0.757664	0.0404528	0.240761	FALSE	FALSE	not DE
ENSDARG00000078768	abhd15a	13.9953	-0.679727	0.844466	0.0522291	0.281597	FALSE	FALSE	not DE
ENSDARG00000082530	CU861666.1	1.35402	-0.679263	1.09176	0.0540568	NA	FALSE	FALSE	not DE
ENSDARG00000023814	dyrk1ab	36.6982	-0.678781	0.645857	0.0253609	0.184089	FALSE	FALSE	not DE
ENSDARG00000096842	CT573157.1	4.98468	-0.678727	1.04174	0.0594091	0.301174	FALSE	FALSE	not DE
ENSDARG00000079252	fam117ab	31.283	-0.676111	0.681324	0.0302891	0.203505	FALSE	FALSE	not DE
ENSDARG00000011418	sigmar1	8.19667	-0.67604	0.810271	0.0485439	0.268441	FALSE	FALSE	not DE
ENSDARG00000028106	glrx	23.5552	-0.675923	0.667199	0.0284276	0.195064	FALSE	FALSE	not DE
ENSDARG00000056191	si:ch211-168k14.2	2.65996	-0.675573	1.07992	0.0559411	0.292854	FALSE	FALSE	not DE
ENSDARG00000068366	si:dkey-154p10.3	19.2704	-0.67496	0.686638	0.0311661	0.206669	FALSE	FALSE	not DE
ENSDARG00000019774	zhx3	59.8482	-0.674925	0.578228	0.0179926	0.151113	FALSE	FALSE	not DE
ENSDARG00000089162	afap1l1a	4.71214	-0.674815	0.936648	0.0616213	0.30683	FALSE	FALSE	not DE
ENSDARG00000093945	vma21	4.02172	-0.673967	0.964858	0.0627169	0.308477	FALSE	FALSE	not DE
ENSDARG00000030563	zgc:77880	14.0917	-0.673805	0.776877	0.0442727	0.254065	FALSE	FALSE	not DE
ENSDARG00000097346	ten1	3.11189	-0.672808	1.12487	0.0500134	0.27298	FALSE	FALSE	not DE
ENSDARG00000011072	ddx11	34.9212	-0.671918	0.656821	0.0275532	0.191801	FALSE	FALSE	not DE
ENSDARG00000059432	fsd1l	3.92489	-0.670432	0.938503	0.0626492	0.308477	FALSE	FALSE	not DE
ENSDARG00000077863	mettl22	9.46385	-0.669508	0.929918	0.0624199	0.308156	FALSE	FALSE	not DE
ENSDARG00000103813	NA	9.31716	-0.668984	0.842172	0.0542309	0.286981	FALSE	FALSE	not DE
ENSDARG00000117403	FO904966.2	1.92381	-0.668864	1.00017	0.0634065	NA	FALSE	FALSE	not DE
ENSDARG00000019253	rhag	1.54515	-0.668823	1.06503	0.0585154	NA	FALSE	FALSE	not DE
ENSDARG00000016048	gpat3	2.80769	-0.668587	1.02498	0.0622092	0.308156	FALSE	FALSE	not DE
ENSDARG00000040700	nab1b	2.89729	-0.668266	1.03914	0.0611833	0.305685	FALSE	FALSE	not DE
ENSDARG00000093761	si:ch211-250k18.7	7.0718	-0.667512	0.952465	0.0637889	0.311181	FALSE	FALSE	not DE
ENSDARG00000087983	igsf5a	5.36963	-0.667161	0.848595	0.0554318	0.291078	FALSE	FALSE	not DE
ENSDARG00000032079	acsl3a	2.40432	-0.666882	1.04633	0.0607402	0.305009	FALSE	FALSE	not DE
ENSDARG00000013965	cul2	26.1866	-0.666356	0.857436	0.0566767	0.294899	FALSE	FALSE	not DE
ENSDARG00000099222	prpsap1	17.1923	-0.665749	0.789838	0.0477193	0.265815	FALSE	FALSE	not DE
ENSDARG00000031664	sox21a	3.10693	-0.664904	0.989763	0.0644412	0.312974	FALSE	FALSE	not DE
ENSDARG00000037101	mtmr7a	12.7585	-0.664887	0.80053	0.049447	0.271231	FALSE	FALSE	not DE
ENSDARG00000026820	gucy2d	3.2723	-0.664745	0.935136	0.0637355	0.311117	FALSE	FALSE	not DE
ENSDARG00000099996	rhot1a	34.0013	-0.664148	0.697445	0.0342396	0.219418	FALSE	FALSE	not DE
ENSDARG00000102473	zgc:171673	15.381	-0.66401	0.632874	0.025368	0.184089	FALSE	FALSE	not DE
ENSDARG00000086819	scn1laa	15.072	-0.663652	0.812851	0.0514616	0.278791	FALSE	FALSE	not DE
ENSDARG00000117673	LO017858.1	3.32489	-0.663074	1.03519	0.0623145	0.308156	FALSE	FALSE	not DE
ENSDARG00000035660	si:ch211-193k19.1	29.2894	-0.662649	0.831173	0.0541946	0.286979	FALSE	FALSE	not DE
ENSDARG00000098811	LO018021.1	14.2821	-0.662392	0.824886	0.0534029	0.284847	FALSE	FALSE	not DE
ENSDARG00000067524	fut9b	23.8883	-0.661827	0.771978	0.0458439	0.259406	FALSE	FALSE	not DE
ENSDARG00000104716	zgc:91849	8.41175	-0.661291	0.987497	0.0651922	0.315031	FALSE	FALSE	not DE
ENSDARG00000008835	si:dkey-46g23.5	29.0728	-0.66075	0.69186	0.0339346	0.218074	FALSE	FALSE	not DE
ENSDARG00000061480	si:ch211-132b12.1	1.37479	-0.660092	1.14397	0.048019	NA	FALSE	FALSE	not DE
ENSDARG00000117210	CABZ01056275.1	15.0704	-0.659515	0.937373	0.0650011	0.314404	FALSE	FALSE	not DE
ENSDARG00000020326	tyk2	5.48839	-0.659388	1.00553	0.0649218	0.314218	FALSE	FALSE	not DE
ENSDARG00000112858	BX571719.2	3.7653	-0.659022	1.00823	0.0648522	0.314078	FALSE	FALSE	not DE
ENSDARG00000102341	sugct	3.55166	-0.658404	1.06529	0.059807	0.302593	FALSE	FALSE	not DE
ENSDARG00000056856	tax1bp1b	5.47313	-0.658347	0.956724	0.0658528	0.316782	FALSE	FALSE	not DE
ENSDARG00000104251	prdm10	65.6458	-0.657921	0.665539	0.0305394	0.204362	FALSE	FALSE	not DE
ENSDARG00000045399	cct5	13.1984	-0.655731	0.798539	0.0510931	0.277478	FALSE	FALSE	not DE
ENSDARG00000030914	tmem120a	1.17861	-0.655481	1.07139	0.0593858	NA	FALSE	FALSE	not DE
ENSDARG00000023217	crema	1.69423	-0.655464	1.04159	0.0628838	NA	FALSE	FALSE	not DE
ENSDARG00000101669	elmod2	6.54342	-0.655219	0.864731	0.0600925	0.303539	FALSE	FALSE	not DE
ENSDARG00000075990	acap3a	1.52094	-0.655139	1.08087	0.0581257	NA	FALSE	FALSE	not DE
ENSDARG00000089399	tmem176l.2	3.78627	-0.654121	1.06545	0.0603304	0.303962	FALSE	FALSE	not DE
ENSDARG00000094896	rbm33b	7.2233	-0.653682	0.834419	0.0566623	0.294899	FALSE	FALSE	not DE
ENSDARG00000045294	sh3glb1a	17.2231	-0.65341	0.698518	0.0360715	0.22594	FALSE	FALSE	not DE
ENSDARG00000025091	ezrb	64.4788	-0.653365	0.762282	0.0460301	0.260074	FALSE	FALSE	not DE
ENSDARG00000044153	ppp1cb	48.9418	-0.652981	0.489287	0.0112028	0.113916	FALSE	FALSE	not DE
ENSDARG00000017388	gstt1b	40.3281	-0.652428	0.84854	0.0588011	0.299374	FALSE	FALSE	not DE
ENSDARG00000034430	zgc:172121	2.14044	-0.651834	1.02371	0.0650781	NA	FALSE	FALSE	not DE
ENSDARG00000056150	rbms2b	3.98513	-0.651708	1.07564	0.0592532	0.300787	FALSE	FALSE	not DE
ENSDARG00000092061	NA	3.30622	-0.651505	1.04631	0.0629736	0.309013	FALSE	FALSE	not DE
ENSDARG00000105043	si:dkey-152b24.6	1.40641	-0.651363	1.15615	0.0466787	NA	FALSE	FALSE	not DE
ENSDARG00000078694	phlpp1	17.1716	-0.650387	0.76267	0.0466924	0.261992	FALSE	FALSE	not DE
ENSDARG00000016897	fbxo15	15.6705	-0.650375	0.848095	0.0592337	0.300787	FALSE	FALSE	not DE
ENSDARG00000041449	spred1	1.76242	-0.650014	1.04014	0.0638547	NA	FALSE	FALSE	not DE
ENSDARG00000060021	vcpkmt	5.17676	-0.649625	0.845036	0.059021	0.300196	FALSE	FALSE	not DE
ENSDARG00000053082	thada	38.6297	-0.649615	0.657369	0.0305067	0.204232	FALSE	FALSE	not DE
ENSDARG00000079263	si:dkeyp-2e4.2	5.92836	-0.648456	0.880328	0.0634152	0.30975	FALSE	FALSE	not DE
ENSDARG00000088616	si:ch211-152l15.2	18.0341	-0.648343	0.926104	0.0670379	0.320426	FALSE	FALSE	not DE
ENSDARG00000083063	CU695141.1	2.95964	-0.647803	0.974409	0.0681627	0.322553	FALSE	FALSE	not DE
ENSDARG00000027461	mettl26	6.59428	-0.647371	0.867381	0.0622866	0.308156	FALSE	FALSE	not DE
ENSDARG00000045443	agtr1b	3.1422	-0.647239	0.970467	0.0683233	0.322962	FALSE	FALSE	not DE
ENSDARG00000017809	stard3	13.2382	-0.646499	0.735866	0.0431697	0.250632	FALSE	FALSE	not DE
ENSDARG00000116484	BX465198.2	1.25868	-0.64643	1.02211	0.0661226	NA	FALSE	FALSE	not DE
ENSDARG00000115248	NA	7.99187	-0.64609	0.739392	0.0438183	0.253156	FALSE	FALSE	not DE
ENSDARG00000102470	mpp7a	22.2046	-0.645967	0.90049	0.065884	0.316782	FALSE	FALSE	not DE
ENSDARG00000101756	im:7141269	14.5997	-0.645718	0.64989	0.0299576	0.2023	FALSE	FALSE	not DE
ENSDARG00000034313	ppp5c	37.119	-0.645093	0.637328	0.0282442	0.194936	FALSE	FALSE	not DE
ENSDARG00000010281	xpo4	16.1765	-0.644461	0.709973	0.0393746	0.236724	FALSE	FALSE	not DE
ENSDARG00000101214	pkd1l2b	1.01432	-0.644336	1.09865	0.0565441	NA	FALSE	FALSE	not DE
ENSDARG00000088171	ciartb	4.14936	-0.643306	0.918925	0.0678442	0.321983	FALSE	FALSE	not DE
ENSDARG00000115759	BX255921.1	1.59008	-0.642802	1.10808	0.0551415	NA	FALSE	FALSE	not DE
ENSDARG00000026149	slc46a1	9.27308	-0.642527	0.78338	0.0516657	0.279307	FALSE	FALSE	not DE
ENSDARG00000045402	commd3	10.7543	-0.642328	0.850033	0.0614434	0.306242	FALSE	FALSE	not DE
ENSDARG00000110439	ap1s3a	2.97212	-0.641401	1.06138	0.0625034	0.308231	FALSE	FALSE	not DE
ENSDARG00000074842	snx8a	4.15898	-0.641246	0.851027	0.0618395	0.307818	FALSE	FALSE	not DE
ENSDARG00000007804	gas6	7.39942	-0.64038	0.83282	0.0596277	0.301885	FALSE	FALSE	not DE
ENSDARG00000076867	mrtfbb	5.09146	-0.640253	1.01025	0.0681379	0.322553	FALSE	FALSE	not DE
ENSDARG00000067537	pcsk5a	3.74916	-0.64017	1.04953	0.0642281	0.312432	FALSE	FALSE	not DE
ENSDARG00000035781	ctdnep1b	12.2757	-0.64015	0.756896	0.0478856	0.266262	FALSE	FALSE	not DE
ENSDARG00000096697	BX072570.1	3.01537	-0.639973	1.07093	0.0613213	0.305832	FALSE	FALSE	not DE
ENSDARG00000074626	pidd1	11.5816	-0.639957	0.859284	0.0631862	0.30928	FALSE	FALSE	not DE
ENSDARG00000015902	stat6	5.50523	-0.639575	0.876841	0.065269	0.315303	FALSE	FALSE	not DE
ENSDARG00000007438	ube2ib	21.3801	-0.639468	0.829168	0.0593396	0.301021	FALSE	FALSE	not DE
ENSDARG00000033489	ube2j1	33.8413	-0.63848	0.673269	0.0345468	0.220672	FALSE	FALSE	not DE
ENSDARG00000070467	lactbl1b	3.69511	-0.638149	0.998867	0.0692753	0.325949	FALSE	FALSE	not DE
ENSDARG00000115772	CR450764.16	7.83996	-0.638148	0.98458	0.0699409	0.32759	FALSE	FALSE	not DE
ENSDARG00000043177	lsm1	15.6408	-0.637002	0.697998	0.038755	0.23455	FALSE	FALSE	not DE
ENSDARG00000008395	snupn	14.9048	-0.636454	0.808896	0.0570842	0.295421	FALSE	FALSE	not DE
ENSDARG00000087897	macroh2a2	4.0985	-0.635641	0.951721	0.0708834	0.329357	FALSE	FALSE	not DE
ENSDARG00000105173	si:ch211-142b24.2	4.52406	-0.635506	1.08022	0.0604129	0.304132	FALSE	FALSE	not DE
ENSDARG00000027915	zc2hc1a	9.09715	-0.635356	0.790936	0.0545252	0.287692	FALSE	FALSE	not DE
ENSDARG00000061185	nat15	8.73603	-0.635276	0.754223	0.0484832	0.268323	FALSE	FALSE	not DE
ENSDARG00000040644	pxylp1	17.5321	-0.634606	0.802551	0.0565496	0.294736	FALSE	FALSE	not DE
ENSDARG00000057101	rnf180	7.84085	-0.633648	0.725819	0.044021	0.253851	FALSE	FALSE	not DE
ENSDARG00000091909	si:ch73-59c19.1	2.33722	-0.632766	0.980964	0.0711999	NA	FALSE	FALSE	not DE
ENSDARG00000003142	dachc	2.15269	-0.631742	1.05105	0.0652219	NA	FALSE	FALSE	not DE
ENSDARG00000016160	gmpr	3.85964	-0.630519	1.0709	0.0624615	0.308191	FALSE	FALSE	not DE
ENSDARG00000086216	prr13	3.91982	-0.630345	0.864316	0.0662692	0.317999	FALSE	FALSE	not DE
ENSDARG00000102394	ap1g1	16.3535	-0.630246	0.779839	0.0539198	0.28587	FALSE	FALSE	not DE
ENSDARG00000017272	eapp	39.3809	-0.629768	0.776127	0.0534122	0.284847	FALSE	FALSE	not DE
ENSDARG00000012577	waca	73.197	-0.629633	0.832179	0.0622599	0.308156	FALSE	FALSE	not DE
ENSDARG00000033446	tap2t	9.37042	-0.629556	0.832373	0.0623075	0.308156	FALSE	FALSE	not DE
ENSDARG00000054771	ghra	2.50933	-0.629119	1.02236	0.0690664	0.325475	FALSE	FALSE	not DE
ENSDARG00000102531	anapc11	4.11514	-0.627559	0.994952	0.071607	0.330873	FALSE	FALSE	not DE
ENSDARG00000078619	pnp5a	12.7788	-0.627409	0.618534	0.0278374	0.192906	FALSE	FALSE	not DE
ENSDARG00000008852	elp4	16.3505	-0.626314	0.790238	0.0566002	0.294899	FALSE	FALSE	not DE
ENSDARG00000054754	hs6st1a	3.28052	-0.626231	0.909874	0.0715899	0.330873	FALSE	FALSE	not DE
ENSDARG00000055472	nubp1	1.9438	-0.625603	1.00215	0.0715031	NA	FALSE	FALSE	not DE
ENSDARG00000081029	BX663521.1	18.8723	-0.625229	0.862484	0.0674195	0.321014	FALSE	FALSE	not DE
ENSDARG00000104246	exosc3	8.18456	-0.625161	0.876327	0.068991	0.325319	FALSE	FALSE	not DE
ENSDARG00000009524	rnf150b	32.9237	-0.624813	0.678953	0.0377469	0.231529	FALSE	FALSE	not DE
ENSDARG00000107506	CR356227.1	847.463	-0.624061	0.856967	0.0670647	0.320426	FALSE	FALSE	not DE
ENSDARG00000012627	cdc34b	39.2095	-0.623322	0.651004	0.0333987	0.215483	FALSE	FALSE	not DE
ENSDARG00000093538	CR450686.2	3.46949	-0.623281	0.91883	0.0728897	0.333916	FALSE	FALSE	not DE
ENSDARG00000093576	BX000981.2	2.05897	-0.623122	1.06835	0.0637622	NA	FALSE	FALSE	not DE
ENSDARG00000062487	si:dkey-6n6.1	3.66574	-0.623083	1.0299	0.0692513	0.325949	FALSE	FALSE	not DE
ENSDARG00000067717	tomm7	6.51233	-0.622977	0.852287	0.0667677	0.319534	FALSE	FALSE	not DE
ENSDARG00000069538	gtf3c4	7.67686	-0.622245	0.770554	0.0542599	0.286981	FALSE	FALSE	not DE
ENSDARG00000041699	piwil1	11.5966	-0.621952	0.6994	0.041778	0.245809	FALSE	FALSE	not DE
ENSDARG00000012325	zgc:110269	41.5418	-0.621888	0.684808	0.0392652	0.236529	FALSE	FALSE	not DE
ENSDARG00000045789	srgap1b	9.81295	-0.62076	0.732998	0.0479696	0.266262	FALSE	FALSE	not DE
ENSDARG00000053716	zgc:153990	34.2181	-0.620568	0.615985	0.0283644	0.194978	FALSE	FALSE	not DE
ENSDARG00000098777	CU693379.1	2.29838	-0.620267	0.966998	0.0743813	NA	FALSE	FALSE	not DE
ENSDARG00000009740	ppp1r7	35.9114	-0.619539	0.572668	0.0224081	0.172356	FALSE	FALSE	not DE
ENSDARG00000100886	si:dkeyp-97a10.1	1.23145	-0.618576	1.07795	0.0626749	NA	FALSE	FALSE	not DE
ENSDARG00000027109	zfr	56.0531	-0.618467	0.725343	0.0470989	0.263408	FALSE	FALSE	not DE
ENSDARG00000101334	ctsc	31.2929	-0.617286	0.630437	0.0310428	0.206295	FALSE	FALSE	not DE
ENSDARG00000075397	cipca	30.903	-0.615785	0.630256	0.0312359	0.206864	FALSE	FALSE	not DE
ENSDARG00000060830	fam83hb	7.58096	-0.614672	0.871403	0.071359	0.33051	FALSE	FALSE	not DE
ENSDARG00000095283	si:dkeyp-2e4.3	22.5475	-0.614314	0.805074	0.0621622	0.308156	FALSE	FALSE	not DE
ENSDARG00000040190	qdpra	17.9962	-0.614167	0.758016	0.0540097	0.286149	FALSE	FALSE	not DE
ENSDARG00000071143	si:dkey-208m12.2	2.67682	-0.613184	1.08326	0.0623178	0.308156	FALSE	FALSE	not DE
ENSDARG00000101885	si:dkey-20i20.11	10.8185	-0.612461	0.817948	0.0647433	0.313946	FALSE	FALSE	not DE
ENSDARG00000068865	si:dkey-61p9.7	1.64307	-0.611209	1.02851	0.0713913	NA	FALSE	FALSE	not DE
ENSDARG00000098951	BX957297.1	8.59582	-0.611119	0.86889	0.0720917	0.332105	FALSE	FALSE	not DE
ENSDARG00000028793	nlk2	1.95199	-0.609406	1.04273	0.069661	NA	FALSE	FALSE	not DE
ENSDARG00000097316	CT027805.1	5.0929	-0.609357	0.833097	0.0679287	0.322284	FALSE	FALSE	not DE
ENSDARG00000004189	cbx1a	91.2172	-0.609144	0.70694	0.0457547	0.259193	FALSE	FALSE	not DE
ENSDARG00000063706	pde8b	1.63397	-0.608769	1.02312	0.0725007	NA	FALSE	FALSE	not DE
ENSDARG00000100119	caskb	4.30408	-0.608485	0.964777	0.0772103	0.344101	FALSE	FALSE	not DE
ENSDARG00000094738	loxhd1a	6.9202	-0.608019	0.909799	0.0765114	0.34312	FALSE	FALSE	not DE
ENSDARG00000029439	atp2a2a	18.8131	-0.607133	0.678203	0.0408897	0.242391	FALSE	FALSE	not DE
ENSDARG00000003544	adarb1b	6.71309	-0.606331	0.847827	0.0708811	0.329357	FALSE	FALSE	not DE
ENSDARG00000017274	opn1sw2	2.46098	-0.606199	1.0237	0.0728717	0.333916	FALSE	FALSE	not DE
ENSDARG00000080745	NA	9.50302	-0.606179	0.855367	0.0719099	0.331497	FALSE	FALSE	not DE
ENSDARG00000052897	atxn2	31.7552	-0.603874	0.825083	0.068307	0.322962	FALSE	FALSE	not DE
ENSDARG00000021539	ephb2b	60.5301	-0.603737	0.781034	0.060896	0.305203	FALSE	FALSE	not DE
ENSDARG00000036629	rps14	19.5115	-0.603535	0.829293	0.0690508	0.325475	FALSE	FALSE	not DE
ENSDARG00000114009	CR388206.12	8.89623	-0.603269	0.839281	0.0705992	0.329154	FALSE	FALSE	not DE
ENSDARG00000096265	BX247899.1	1.09891	-0.602579	1.06947	0.0660382	NA	FALSE	FALSE	not DE
ENSDARG00000070132	aste1a	2.15479	-0.602326	1.07273	0.0654605	NA	FALSE	FALSE	not DE
ENSDARG00000002937	meis1a	3.40972	-0.602032	0.862896	0.0740608	0.336941	FALSE	FALSE	not DE
ENSDARG00000099022	faua	11.3725	-0.600361	0.84205	0.0718585	0.331497	FALSE	FALSE	not DE
ENSDARG00000060103	cpeb3	1.53059	-0.600139	0.992509	0.0774633	NA	FALSE	FALSE	not DE
ENSDARG00000040064	acp6	4.86798	-0.599838	0.828341	0.0700017	0.327596	FALSE	FALSE	not DE
ENSDARG00000052942	aspg	33.0545	-0.598725	0.73731	0.053978	0.286079	FALSE	FALSE	not DE
ENSDARG00000006786	copz2	4.76714	-0.598005	0.91464	0.0795937	0.350488	FALSE	FALSE	not DE
ENSDARG00000004305	vangl1	2.03141	-0.597709	1.01051	0.07607	NA	FALSE	FALSE	not DE
ENSDARG00000069118	ppp2r5eb	13.3562	-0.597623	0.747923	0.0563224	0.293959	FALSE	FALSE	not DE
ENSDARG00000017901	tln2a	25.4887	-0.597002	0.739069	0.0547608	0.288342	FALSE	FALSE	not DE
ENSDARG00000063511	si:ch211-15d5.11	16.2731	-0.595563	0.849214	0.0742992	0.337561	FALSE	FALSE	not DE
ENSDARG00000033662	scd	3.66581	-0.595222	0.895289	0.079252	0.349704	FALSE	FALSE	not DE
ENSDARG00000038133	zgc:113411	17.7413	-0.594987	0.725141	0.0525326	0.282013	FALSE	FALSE	not DE
ENSDARG00000080698	AL954715.3	1.47528	-0.593993	1.05505	0.069778	NA	FALSE	FALSE	not DE
ENSDARG00000054578	arl6ip1	24.7008	-0.593087	0.774618	0.0626988	0.308477	FALSE	FALSE	not DE
ENSDARG00000036875	rps12	13.0226	-0.592104	0.861693	0.0769475	0.343725	FALSE	FALSE	not DE
ENSDARG00000018382	prkcha	8.78252	-0.591382	0.796974	0.0673252	0.321014	FALSE	FALSE	not DE
ENSDARG00000105169	NA	24.2769	-0.591141	0.793697	0.0668083	0.319629	FALSE	FALSE	not DE
ENSDARG00000018976	sptlc2a	10.035	-0.591087	0.76935	0.0622675	0.308156	FALSE	FALSE	not DE
ENSDARG00000040338	hvcn1	2.39053	-0.591061	1.03029	0.0744738	0.33812	FALSE	FALSE	not DE
ENSDARG00000103748	ovca2	2.05488	-0.590528	1.02434	0.0754864	NA	FALSE	FALSE	not DE
ENSDARG00000041145	paqr5a	4.0804	-0.590495	0.906109	0.0813613	0.354842	FALSE	FALSE	not DE
ENSDARG00000097928	si:ch73-40a17.4	17.6849	-0.590296	0.904767	0.081346	0.354842	FALSE	FALSE	not DE
ENSDARG00000063627	bop1	14.2434	-0.59002	0.7367	0.0561183	0.29358	FALSE	FALSE	not DE
ENSDARG00000104874	fzd6	2.14383	-0.589544	0.99069	0.0799044	NA	FALSE	FALSE	not DE
ENSDARG00000104256	bco1	9.15148	-0.58904	0.850943	0.0765642	0.343149	FALSE	FALSE	not DE
ENSDARG00000099801	topaz1	8.84635	-0.588846	0.938732	0.0827001	0.358041	FALSE	FALSE	not DE
ENSDARG00000104172	diabloa	5.4772	-0.58871	0.836463	0.0746481	0.338512	FALSE	FALSE	not DE
ENSDARG00000028748	tm9sf3	31.6574	-0.58838	0.565432	0.0249695	0.182655	FALSE	FALSE	not DE
ENSDARG00000098017	pet100	8.72572	-0.58837	0.75062	0.0593592	0.301021	FALSE	FALSE	not DE
ENSDARG00000091317	hunk	5.49683	-0.587781	0.895315	0.0815074	0.355307	FALSE	FALSE	not DE
ENSDARG00000036305	phf23b	55.589	-0.586557	0.564688	0.0250853	0.183153	FALSE	FALSE	not DE
ENSDARG00000059817	mtmr12	12.3305	-0.586342	0.837632	0.0755734	0.340301	FALSE	FALSE	not DE
ENSDARG00000063347	hrc	7.37393	-0.58619	0.832642	0.074879	0.339059	FALSE	FALSE	not DE
ENSDARG00000041776	ndst3	4.14874	-0.585547	0.91482	0.0832362	0.359352	FALSE	FALSE	not DE
ENSDARG00000099172	BX000701.1	2.41615	-0.584605	1.04832	0.0723191	0.332456	FALSE	FALSE	not DE
ENSDARG00000006235	brms1la	6.97044	-0.584465	0.825813	0.0743738	0.337766	FALSE	FALSE	not DE
ENSDARG00000111747	bloc1s5	3.13805	-0.583735	1.00484	0.0795006	0.350299	FALSE	FALSE	not DE
ENSDARG00000045927	slc25a44a	29.1674	-0.58369	0.706547	0.0516055	0.279133	FALSE	FALSE	not DE
ENSDARG00000062568	mrpl2	10.1645	-0.583435	0.702736	0.050883	0.27663	FALSE	FALSE	not DE
ENSDARG00000068465	zgc:136254	15.0935	-0.582553	0.736796	0.0581701	0.297571	FALSE	FALSE	not DE
ENSDARG00000068242	cngb1a	5.15902	-0.58189	0.85471	0.0793492	0.3499	FALSE	FALSE	not DE
ENSDARG00000096888	serpinb1l4	3.66758	-0.581385	0.874329	0.0817369	0.355779	FALSE	FALSE	not DE
ENSDARG00000054374	alg13	2.20421	-0.581324	1.03004	0.0761172	NA	FALSE	FALSE	not DE
ENSDARG00000009215	zgc:112437	1.38567	-0.580557	1.02574	0.0769739	NA	FALSE	FALSE	not DE
ENSDARG00000116855	CR383662.8	1.7517	-0.580268	0.977177	0.0832439	NA	FALSE	FALSE	not DE
ENSDARG00000059003	strip2	1.39447	-0.580007	1.03803	0.0749094	NA	FALSE	FALSE	not DE
ENSDARG00000078613	vhll	1.59239	-0.579188	1.04768	0.0732067	NA	FALSE	FALSE	not DE
ENSDARG00000105782	CABZ01081777.1	66.601	-0.578211	0.77978	0.0681654	0.322553	FALSE	FALSE	not DE
ENSDARG00000054076	tatdn3	7.60823	-0.577942	0.885351	0.0838488	0.360984	FALSE	FALSE	not DE
ENSDARG00000014463	usf1l	25.0043	-0.57774	0.653749	0.0422072	0.247282	FALSE	FALSE	not DE
ENSDARG00000010717	chchd10	1.34003	-0.577417	1.01669	0.0789999	NA	FALSE	FALSE	not DE
ENSDARG00000098660	CU469526.1	7.13842	-0.576893	0.851597	0.0806001	0.353021	FALSE	FALSE	not DE
ENSDARG00000005586	zbtb20	3.48682	-0.576453	0.919187	0.0860939	0.367158	FALSE	FALSE	not DE
ENSDARG00000059234	mrps27	29.9415	-0.575812	0.618416	0.0357526	0.224691	FALSE	FALSE	not DE
ENSDARG00000094489	si:dkey-58f10.6	1.49653	-0.575479	1.0744	0.0681668	NA	FALSE	FALSE	not DE
ENSDARG00000013787	gucy1a1	3.23722	-0.574879	0.949385	0.0863267	0.367694	FALSE	FALSE	not DE
ENSDARG00000054199	mthfd2l	8.93321	-0.574563	0.734808	0.0600237	0.303391	FALSE	FALSE	not DE
ENSDARG00000028201	commd8	9.03807	-0.573956	0.801771	0.0737074	0.335928	FALSE	FALSE	not DE
ENSDARG00000032102	prdx3	4.84209	-0.573662	0.811649	0.0755674	0.340301	FALSE	FALSE	not DE
ENSDARG00000054137	adgrg6	6.73685	-0.573464	0.79791	0.0731599	0.334722	FALSE	FALSE	not DE
ENSDARG00000037491	bmp15	6.53599	-0.573181	0.842073	0.0805582	0.352991	FALSE	FALSE	not DE
ENSDARG00000059438	galnt18b	1.36202	-0.572367	0.999802	0.0824841	NA	FALSE	FALSE	not DE
ENSDARG00000042833	rffl	3.79247	-0.572091	0.890768	0.0861601	0.367236	FALSE	FALSE	not DE
ENSDARG00000104214	CR381540.3	1.48915	-0.572046	1.02489	0.0785742	NA	FALSE	FALSE	not DE
ENSDARG00000019181	rpsa	94.616	-0.571943	0.674968	0.0478847	0.266262	FALSE	FALSE	not DE
ENSDARG00000056027	hoxb8a	1.57889	-0.571929	1.03468	0.0767934	NA	FALSE	FALSE	not DE
ENSDARG00000045127	NA	7.10862	-0.57047	0.751431	0.0647957	0.314059	FALSE	FALSE	not DE
ENSDARG00000102742	bmpr1bb	11.3181	-0.57019	0.743836	0.0632587	0.30928	FALSE	FALSE	not DE
ENSDARG00000089861	usp44	78.5036	-0.570099	0.542967	0.0238602	0.178095	FALSE	FALSE	not DE
ENSDARG00000043559	gle1	59.459	-0.570058	0.77916	0.0706642	0.329267	FALSE	FALSE	not DE
ENSDARG00000092026	zgc:173545	10.1038	-0.568321	0.878652	0.0864602	0.367904	FALSE	FALSE	not DE
ENSDARG00000015482	zgc:113518	6.56304	-0.567747	0.910809	0.0885719	0.371878	FALSE	FALSE	not DE
ENSDARG00000090624	NA	3.51362	-0.567362	0.874455	0.0864036	0.367765	FALSE	FALSE	not DE
ENSDARG00000005799	smim14	30.8532	-0.567286	0.689466	0.0521814	0.281597	FALSE	FALSE	not DE
ENSDARG00000038270	NA	9.38575	-0.566338	0.726239	0.0605797	0.304601	FALSE	FALSE	not DE
ENSDARG00000043011	chst14	14.6959	-0.566017	0.689778	0.0525842	0.282092	FALSE	FALSE	not DE
ENSDARG00000005670	ttbk2a	1.91745	-0.565702	1.05183	0.0742238	NA	FALSE	FALSE	not DE
ENSDARG00000012892	ammecr1	20.518	-0.564996	0.837137	0.0826806	0.358041	FALSE	FALSE	not DE
ENSDARG00000002597	pabpc1l	6.89224	-0.56445	0.762872	0.0691513	0.325676	FALSE	FALSE	not DE
ENSDARG00000069505	zgc:136892	9.03555	-0.564154	1.01354	0.0819783	0.356254	FALSE	FALSE	not DE
ENSDARG00000114529	CU457778.9	17.7737	-0.563791	0.813451	0.0792787	0.349722	FALSE	FALSE	not DE
ENSDARG00000043781	psmb10	3.44424	-0.56309	0.945447	0.089777	0.373145	FALSE	FALSE	not DE
ENSDARG00000021975	ginm1	2.82396	-0.561638	0.872085	0.0881553	0.371217	FALSE	FALSE	not DE
ENSDARG00000043396	fndc4a	1.67383	-0.561316	1.04899	0.0754383	NA	FALSE	FALSE	not DE
ENSDARG00000045482	stk38l	9.10412	-0.561247	0.860213	0.0870461	0.369784	FALSE	FALSE	not DE
ENSDARG00000103917	znf185	5.47484	-0.560686	0.964128	0.0892303	0.37271	FALSE	FALSE	not DE
ENSDARG00000101110	NA	2.06109	-0.560419	0.98104	0.0875573	NA	FALSE	FALSE	not DE
ENSDARG00000019845	pdlim1	15.6235	-0.560198	0.764179	0.0708481	0.329357	FALSE	FALSE	not DE
ENSDARG00000098911	zgc:153293	15.5111	-0.559984	0.676961	0.0513221	0.278231	FALSE	FALSE	not DE
ENSDARG00000016733	psat1	28.7988	-0.559223	0.495515	0.0183934	0.152858	FALSE	FALSE	not DE
ENSDARG00000028295	mkrn4	106.061	-0.559026	0.58806	0.0330578	0.214282	FALSE	FALSE	not DE
ENSDARG00000109709	dre-mir-430b-10	1.23911	-0.558794	1.09587	0.0650909	NA	TRUE	FALSE	not DE
ENSDARG00000097833	BX571712.1	5.28288	-0.558786	1.05894	0.0735597	0.335355	FALSE	FALSE	not DE
ENSDARG00000070603	hspa12a	14.8856	-0.558641	0.837405	0.0849962	0.364566	FALSE	FALSE	not DE
ENSDARG00000079000	tp53bp1	9.65379	-0.55859	0.745826	0.0673663	0.321014	FALSE	FALSE	not DE
ENSDARG00000098174	NA	6.6371	-0.557379	0.812229	0.0813616	0.354842	FALSE	FALSE	not DE
ENSDARG00000098273	zbtb14	28.5	-0.557091	0.770451	0.0732526	0.334879	FALSE	FALSE	not DE
ENSDARG00000044083	peli1b	14.1906	-0.556853	0.694932	0.0562674	0.293916	FALSE	FALSE	not DE
ENSDARG00000025269	pdcd6ip	17.7292	-0.555563	0.694281	0.0564866	0.294507	FALSE	FALSE	not DE
ENSDARG00000036058	gnao1b	4.39935	-0.555165	0.903509	0.0924487	0.379981	FALSE	FALSE	not DE
ENSDARG00000116749	dre-mir-430c-1	1.97754	-0.554925	1.09263	0.0661993	NA	TRUE	FALSE	not DE
ENSDARG00000005643	gcat	6.74874	-0.554051	0.771761	0.0745993	0.338512	FALSE	FALSE	not DE
ENSDARG00000098544	ncdn	46.4597	-0.553785	0.713194	0.0614231	0.30624	FALSE	FALSE	not DE
ENSDARG00000055349	pknox2	6.60186	-0.552503	0.801878	0.0812547	0.354677	FALSE	FALSE	not DE
ENSDARG00000070458	zgc:153292	47.7942	-0.552424	0.762697	0.0732098	0.33485	FALSE	FALSE	not DE
ENSDARG00000111026	BX927193.2	1998.83	-0.552081	0.825944	0.0856489	0.366275	FALSE	FALSE	not DE
ENSDARG00000074760	ttc7a	7.31007	-0.552008	0.899495	0.0933752	0.381406	FALSE	FALSE	not DE
ENSDARG00000004131	rttn	14.7241	-0.551974	0.752409	0.0710747	0.329682	FALSE	FALSE	not DE
ENSDARG00000069681	pcgf6	6.62998	-0.551789	0.770594	0.0751557	0.339536	FALSE	FALSE	not DE
ENSDARG00000004502	rcor3	8.46604	-0.551133	0.788243	0.0790887	0.349284	FALSE	FALSE	not DE
ENSDARG00000042962	dgcr2	32.1634	-0.550175	0.579453	0.0329762	0.21397	FALSE	FALSE	not DE
ENSDARG00000053272	NA	2.809	-0.549219	0.955857	0.0930251	0.380987	FALSE	FALSE	not DE
ENSDARG00000095368	AL590146.1	4.80925	-0.549035	0.800534	0.0822946	0.356836	FALSE	FALSE	not DE
ENSDARG00000088347	sp1	8.21478	-0.548625	0.781819	0.0786937	0.348139	FALSE	FALSE	not DE
ENSDARG00000045352	cst14a.2	5.47512	-0.548453	0.718207	0.0642973	0.312472	FALSE	FALSE	not DE
ENSDARG00000098161	cntn4	4.0865	-0.54827	0.938036	0.0944701	0.383841	FALSE	FALSE	not DE
ENSDARG00000070012	sesn2	6.34908	-0.548096	0.846554	0.0901882	0.374248	FALSE	FALSE	not DE
ENSDARG00000094992	otx1	8.85704	-0.548082	0.7153	0.0637238	0.311117	FALSE	FALSE	not DE
ENSDARG00000029660	commd5	5.47033	-0.548059	0.759477	0.0740468	0.336941	FALSE	FALSE	not DE
ENSDARG00000097155	NA	37.1205	-0.547787	0.620546	0.0417973	0.245809	FALSE	FALSE	not DE
ENSDARG00000101569	ppargc1b	7.06815	-0.54771	0.796466	0.0820061	0.356254	FALSE	FALSE	not DE
ENSDARG00000076324	lmtk2	45.9081	-0.547219	0.633271	0.0447175	0.255759	FALSE	FALSE	not DE
ENSDARG00000101755	prkar1ab	4.31418	-0.546662	0.845045	0.0905329	0.374769	FALSE	FALSE	not DE
ENSDARG00000101645	myrfl	1.66687	-0.546276	1.01399	0.0852449	NA	FALSE	FALSE	not DE
ENSDARG00000095912	si:dkey-229b18.3	51.5514	-0.546057	0.610948	0.0401173	0.239506	FALSE	FALSE	not DE
ENSDARG00000001733	gulp1a	3.40519	-0.545129	0.824038	0.087986	0.371113	FALSE	FALSE	not DE
ENSDARG00000098247	det1	21.868	-0.544948	0.709766	0.0634046	0.30975	FALSE	FALSE	not DE
ENSDARG00000112987	CR356223.4	2.10947	-0.544877	1.03143	0.0817747	NA	FALSE	FALSE	not DE
ENSDARG00000043275	mgmt	10.386	-0.54457	0.847774	0.091692	0.378144	FALSE	FALSE	not DE
ENSDARG00000038030	rbx1	9.77088	-0.544445	0.820768	0.0877072	0.370648	FALSE	FALSE	not DE
ENSDARG00000061454	nrxn2a	30.343	-0.544104	0.600338	0.0382902	0.23307	FALSE	FALSE	not DE
ENSDARG00000070866	tmem11	7.43373	-0.543754	0.851745	0.0925035	0.379981	FALSE	FALSE	not DE
ENSDARG00000078888	iqgap1	21.0412	-0.542145	0.810169	0.0867456	0.368707	FALSE	FALSE	not DE
ENSDARG00000059093	ank1a	2.72131	-0.541995	0.872847	0.095348	0.385066	FALSE	FALSE	not DE
ENSDARG00000034396	mars1	42.06	-0.541678	0.520942	0.0240152	0.178722	FALSE	FALSE	not DE
ENSDARG00000059365	nipal4	2.96079	-0.541075	1.00362	0.0882961	0.371587	FALSE	FALSE	not DE
ENSDARG00000111458	wu:fi09b08	12.4621	-0.53987	0.879466	0.0966488	0.387982	FALSE	FALSE	not DE
ENSDARG00000060838	trim35-33	1.66328	-0.539637	1.01007	0.0872999	NA	FALSE	FALSE	not DE
ENSDARG00000020863	trim25l	1.88891	-0.539221	0.969873	0.0942148	NA	FALSE	FALSE	not DE
ENSDARG00000068417	foxl2b	0.963875	-0.538846	1.02945	0.0832017	NA	FALSE	FALSE	not DE
ENSDARG00000020252	btbd10b	24.1183	-0.538827	0.76032	0.0776451	0.344689	FALSE	FALSE	not DE
ENSDARG00000100826	hif1al	52.6989	-0.538705	0.742588	0.0735178	0.335355	FALSE	FALSE	not DE
ENSDARG00000112923	NA	2.73482	-0.537959	0.9474	0.0969617	0.388619	FALSE	FALSE	not DE
ENSDARG00000060768	ankib1a	17.2884	-0.537934	0.738147	0.0727283	0.333802	FALSE	FALSE	not DE
ENSDARG00000095824	BX649295.1	1.18234	-0.536876	1.02653	0.0842	NA	FALSE	FALSE	not DE
ENSDARG00000087529	zgc:85936	25.4026	-0.536238	0.655333	0.0527112	0.282499	FALSE	FALSE	not DE
ENSDARG00000040851	plekhh2	11.7196	-0.535834	0.728278	0.0710712	0.329682	FALSE	FALSE	not DE
ENSDARG00000098465	si:ch73-366l1.5	25.9022	-0.535509	0.623271	0.0452661	0.257462	FALSE	FALSE	not DE
ENSDARG00000040971	zgc:92606	9.59601	-0.535191	0.743156	0.0749574	0.339171	FALSE	FALSE	not DE
ENSDARG00000114972	CABZ01002522.1	6.16463	-0.53519	0.816813	0.0907032	0.375323	FALSE	FALSE	not DE
ENSDARG00000040179	zgc:101562	5.18697	-0.534873	0.755374	0.0780021	0.345875	FALSE	FALSE	not DE
ENSDARG00000105570	crestin	4.22285	-0.534181	0.961877	0.0965668	0.387956	FALSE	FALSE	not DE
ENSDARG00000105193	BX927404.1	5.39001	-0.533908	0.971309	0.095397	0.385066	FALSE	FALSE	not DE
ENSDARG00000045398	mtrr	21.3295	-0.533727	0.785321	0.0851899	0.364866	FALSE	FALSE	not DE
ENSDARG00000030608	rhogd	7.89387	-0.533368	0.722735	0.0705777	0.329154	FALSE	FALSE	not DE
ENSDARG00000105073	CU655961.2	12.9269	-0.53288	0.769953	0.0821565	0.356691	FALSE	FALSE	not DE
ENSDARG00000055723	hsp70l	3.29056	-0.532462	0.883254	0.0996777	0.394777	FALSE	FALSE	not DE
ENSDARG00000052997	sema4e	3.12319	-0.531902	0.872368	0.0991739	0.39372	FALSE	FALSE	not DE
ENSDARG00000062142	stoml1	9.97892	-0.531737	0.767378	0.0820251	0.356254	FALSE	FALSE	not DE
ENSDARG00000096226	znf1072	1.5748	-0.531476	0.993512	0.092269	NA	FALSE	FALSE	not DE
ENSDARG00000100973	arhgap24	14.8297	-0.531211	0.721603	0.0710754	0.329682	FALSE	FALSE	not DE
ENSDARG00000025875	kctd2	1.22837	-0.530606	0.985498	0.0939428	NA	FALSE	FALSE	not DE
ENSDARG00000043301	gtf3c6	12.2364	-0.528888	0.690389	0.063852	0.31139	FALSE	FALSE	not DE
ENSDARG00000071594	NA	1.22428	-0.528733	0.980457	0.0952675	NA	FALSE	FALSE	not DE
ENSDARG00000114495	NA	3.71736	-0.528625	0.892973	0.101542	0.398119	FALSE	FALSE	not DE
ENSDARG00000092123	si:dkey-20d21.12	23.0442	-0.528509	0.704807	0.0677309	0.321643	FALSE	FALSE	not DE
ENSDARG00000042277	efnb3b	2.29636	-0.528014	0.994962	0.0927469	NA	FALSE	FALSE	not DE
ENSDARG00000104458	rnasekb	8.27509	-0.527949	0.810728	0.0926067	0.379981	FALSE	FALSE	not DE
ENSDARG00000080019	NA	3.90016	-0.527897	0.941822	0.100477	0.396422	FALSE	FALSE	not DE
ENSDARG00000098300	CU928205.1	2.87378	-0.526093	0.931277	0.101833	0.398642	FALSE	FALSE	not DE
ENSDARG00000014239	esyt1b	29.0271	-0.525456	0.713226	0.0710324	0.329682	FALSE	FALSE	not DE
ENSDARG00000070892	si:ch211-262h13.5	7.16444	-0.525363	0.766259	0.084352	0.36244	FALSE	FALSE	not DE
ENSDARG00000088023	si:dkey-26c10.5	1.41033	-0.524594	1.0034	0.0917002	NA	FALSE	FALSE	not DE
ENSDARG00000090063	fa2h	1.36547	-0.524111	1.05156	0.0798716	NA	FALSE	FALSE	not DE
ENSDARG00000090904	CABZ01046895.1	23.2311	-0.524	0.583042	0.0387996	0.23455	FALSE	FALSE	not DE
ENSDARG00000063457	wash1	7.48087	-0.523871	0.78023	0.088154	0.371217	FALSE	FALSE	not DE
ENSDARG00000035452	camkk1a	6.31509	-0.523813	0.692813	0.0662398	0.317996	FALSE	FALSE	not DE
ENSDARG00000114910	FO704772.2	28.8107	-0.523324	0.90846	0.103643	0.402792	FALSE	FALSE	not DE
ENSDARG00000089355	si:dkeyp-121d4.3	106.402	-0.523298	0.648038	0.0546354	0.288054	FALSE	FALSE	not DE
ENSDARG00000056267	dixdc1b	11.2176	-0.522855	0.686172	0.0648075	0.314059	FALSE	FALSE	not DE
ENSDARG00000005629	smyd2b	4.16695	-0.522723	0.954057	0.100764	0.396843	FALSE	FALSE	not DE
ENSDARG00000018491	pdia4	73.5039	-0.522425	0.716095	0.0729239	0.33394	FALSE	FALSE	not DE
ENSDARG00000010977	rab34b	1.69386	-0.522284	0.940169	0.102378	NA	FALSE	FALSE	not DE
ENSDARG00000076309	mxra5b	57.8864	-0.522085	0.749411	0.0816349	0.35553	FALSE	FALSE	not DE
ENSDARG00000009681	med27	24.8207	-0.521599	0.637831	0.0525168	0.282013	FALSE	FALSE	not DE
ENSDARG00000083638	CR388102.5	1.39027	-0.521365	1.01025	0.0907815	NA	FALSE	FALSE	not DE
ENSDARG00000102533	si:ch73-281i18.4	1.50227	-0.521115	0.952838	0.101385	NA	FALSE	FALSE	not DE
ENSDARG00000036700	si:ch211-114n24.6	30.4441	-0.52077	0.791903	0.0919881	0.378756	FALSE	FALSE	not DE
ENSDARG00000104094	grk3	14.7775	-0.519939	0.604349	0.0446542	0.255607	FALSE	FALSE	not DE
ENSDARG00000115082	CABZ01057928.1	1.03427	-0.517018	1.04456	0.0827195	NA	FALSE	FALSE	not DE
ENSDARG00000114599	dre-mir-430c-1	2.69863	-0.51668	1.05403	0.0801951	0.352336	TRUE	FALSE	not DE
ENSDARG00000094587	si:dkey-35m8.1	3.90567	-0.516119	0.806593	0.0969488	0.388619	FALSE	FALSE	not DE
ENSDARG00000099891	si:ch211-57n23.1	1.73427	-0.515826	0.99959	0.0943732	NA	FALSE	FALSE	not DE
ENSDARG00000114494	BX005336.3	1.95669	-0.515388	0.97392	0.0997633	NA	FALSE	FALSE	not DE
ENSDARG00000042329	NA	15.9722	-0.514979	0.693037	0.0695054	0.326488	FALSE	FALSE	not DE
ENSDARG00000068374	si:ch211-132b12.7	8.45757	-0.514876	0.859136	0.104996	0.404909	FALSE	FALSE	not DE
ENSDARG00000007409	ppifa	2.15355	-0.514106	0.962718	0.10201	NA	FALSE	FALSE	not DE
ENSDARG00000077285	scarf1	2.26145	-0.513772	0.972626	0.100417	NA	FALSE	FALSE	not DE
ENSDARG00000000241	slc40a1	1.1351	-0.513592	0.997174	0.0954019	NA	FALSE	FALSE	not DE
ENSDARG00000099755	pfklb	17.2763	-0.51343	0.751896	0.0859039	0.366754	FALSE	FALSE	not DE
ENSDARG00000093201	si:dkey-112e17.1	4.53568	-0.513257	0.73473	0.0815318	0.355307	FALSE	FALSE	not DE
ENSDARG00000103484	pkdc	2.63156	-0.512612	0.876726	0.107196	0.410104	FALSE	FALSE	not DE
ENSDARG00000079930	si:dkeyp-68b7.5	17.1665	-0.512164	0.814215	0.100111	0.395508	FALSE	FALSE	not DE
ENSDARG00000007760	spg21	8.39879	-0.511886	0.832889	0.103218	0.401577	FALSE	FALSE	not DE
ENSDARG00000055899	lzic	4.33458	-0.511659	0.87583	0.107544	0.41052	FALSE	FALSE	not DE
ENSDARG00000058608	wsb2	4.13669	-0.511499	0.806739	0.0990516	0.393624	FALSE	FALSE	not DE
ENSDARG00000116826	BX571711.20	1.66021	-0.511393	0.957567	0.103579	NA	FALSE	FALSE	not DE
ENSDARG00000006862	kifap3b	47.7956	-0.510623	0.564127	0.0374626	0.230414	FALSE	FALSE	not DE
ENSDARG00000062834	ecsit	23.5208	-0.510565	0.605145	0.0472739	0.264003	FALSE	FALSE	not DE
ENSDARG00000105241	btr26	5.83573	-0.510246	0.827551	0.103168	0.401577	FALSE	FALSE	not DE
ENSDARG00000045351	ccdc58	3.95689	-0.509237	0.909362	0.108809	0.412789	FALSE	FALSE	not DE
ENSDARG00000102277	lama1	5.9718	-0.509082	0.801839	0.0992159	0.39372	FALSE	FALSE	not DE
ENSDARG00000086342	zgc:101566	8.6316	-0.508616	0.800615	0.0991899	0.39372	FALSE	FALSE	not DE
ENSDARG00000100660	si:ch73-252i11.1	12.4235	-0.508148	0.744393	0.0862797	0.367644	FALSE	FALSE	not DE
ENSDARG00000104820	psd3l	9.85333	-0.507575	0.799528	0.0994553	0.3944	FALSE	FALSE	not DE
ENSDARG00000036473	snapc2	10.654	-0.507529	0.690173	0.0715447	0.330873	FALSE	FALSE	not DE
ENSDARG00000055552	dvl1b	1.44926	-0.507238	0.97303	0.102046	NA	FALSE	FALSE	not DE
ENSDARG00000057426	oard1	32.8965	-0.506737	0.67353	0.0670989	0.320426	FALSE	FALSE	not DE
ENSDARG00000094204	elp1	37.4432	-0.506322	0.610453	0.049812	0.272638	FALSE	FALSE	not DE
ENSDARG00000094903	si:ch211-231i17.4	2.80319	-0.506104	0.965165	0.103821	0.403001	FALSE	FALSE	not DE
ENSDARG00000019128	tpm4b	11.7329	-0.505832	0.803259	0.100997	0.397501	FALSE	FALSE	not DE
ENSDARG00000008239	mocs3	1.9398	-0.505381	0.99286	0.0982071	NA	FALSE	FALSE	not DE
ENSDARG00000092445	zgc:153352	37.5992	-0.503973	0.61961	0.0529396	0.283504	FALSE	FALSE	not DE
ENSDARG00000101616	arfgap1	4.35281	-0.503727	0.814299	0.104012	0.403287	FALSE	FALSE	not DE
ENSDARG00000075110	dab2ipb	1.57304	-0.503673	0.916034	0.11056	NA	FALSE	FALSE	not DE
ENSDARG00000079967	prkd3	20.6966	-0.503083	0.679337	0.0701558	0.327778	FALSE	FALSE	not DE
ENSDARG00000057477	lrrc28	5.03468	-0.50296	0.823904	0.105957	0.407187	FALSE	FALSE	not DE
ENSDARG00000095943	BX324207.1	1.86318	-0.502381	0.981183	0.101584	NA	FALSE	FALSE	not DE
ENSDARG00000035605	tchp	15.0189	-0.502167	0.7136	0.080436	0.352931	FALSE	FALSE	not DE
ENSDARG00000012281	zgc:65851	1.94344	-0.501856	0.980954	0.101764	NA	FALSE	FALSE	not DE
ENSDARG00000073808	NA	10.4468	-0.501586	0.769972	0.0957418	0.385671	FALSE	FALSE	not DE
ENSDARG00000096514	si:ch211-286b5.2	0.951843	-0.501439	0.98157	0.101729	NA	FALSE	FALSE	not DE
ENSDARG00000040553	tmem97	1.56983	-0.501377	0.944552	0.10851	NA	FALSE	FALSE	not DE
ENSDARG00000012563	pdss2	1.7943	-0.501168	0.991055	0.0995877	NA	FALSE	FALSE	not DE
ENSDARG00000099306	zgc:175088	3.51493	-0.500634	0.820655	0.106537	0.408498	FALSE	FALSE	not DE
ENSDARG00000071823	adarb2	1.91701	-0.500618	0.980293	0.102217	NA	FALSE	FALSE	not DE
ENSDARG00000102272	coro6	3.66117	-0.500591	0.76791	0.0957129	0.385671	FALSE	FALSE	not DE
ENSDARG00000079328	pgbd4	82.1873	-0.50008	0.712291	0.0809627	0.354105	FALSE	FALSE	not DE
ENSDARG00000102218	si:dkey-31g6.4	2.60168	-0.499797	0.905793	0.112538	0.419286	FALSE	FALSE	not DE
ENSDARG00000044781	bace2	6.27197	-0.499088	0.825575	0.108039	0.411563	FALSE	FALSE	not DE
ENSDARG00000092360	si:ch211-51h9.6	3.78542	-0.499047	0.866709	0.112442	0.419031	FALSE	FALSE	not DE
ENSDARG00000110186	NA	8.06534	-0.49841	0.823466	0.108039	0.411563	FALSE	FALSE	not DE
ENSDARG00000101166	BX005396.3	5.36925	-0.498209	0.955381	0.107806	0.411044	FALSE	FALSE	not DE
ENSDARG00000111280	BX510996.1	1.93362	-0.498198	1.01901	0.0927993	NA	FALSE	FALSE	not DE
ENSDARG00000010385	sept4a	21.892	-0.497277	0.630199	0.0580146	0.297519	FALSE	FALSE	not DE
ENSDARG00000088145	atg4db	14.5143	-0.497004	0.678054	0.0721789	0.332307	FALSE	FALSE	not DE
ENSDARG00000031372	efna2a	17.1907	-0.496628	0.781423	0.100803	0.396893	FALSE	FALSE	not DE
ENSDARG00000062147	otc	6.71921	-0.496612	0.851036	0.11234	0.419031	FALSE	FALSE	not DE
ENSDARG00000098497	hrasa	2.75335	-0.496441	1.03297	0.0890691	0.37271	FALSE	FALSE	not DE
ENSDARG00000038205	her2	1.06683	-0.496303	1.00466	0.0971401	NA	FALSE	FALSE	not DE
ENSDARG00000061915	git2a	52.8506	-0.496186	0.728717	0.0874028	0.370022	FALSE	FALSE	not DE
ENSDARG00000117244	FO704797.1	3.87957	-0.495942	0.848366	0.112392	0.419031	FALSE	FALSE	not DE
ENSDARG00000117659	CABZ01079280.1	10.3285	-0.495915	0.80738	0.106512	0.408498	FALSE	FALSE	not DE
ENSDARG00000054150	cx23	3.18498	-0.495535	0.828993	0.110236	0.415543	FALSE	FALSE	not DE
ENSDARG00000040991	cttnbp2	19.707	-0.495405	0.746179	0.0925978	0.379981	FALSE	FALSE	not DE
ENSDARG00000071040	smim8	2.81625	-0.495344	0.829304	0.110372	0.415543	FALSE	FALSE	not DE
ENSDARG00000054063	arpc4	9.13545	-0.495273	0.728425	0.0877419	0.370693	FALSE	FALSE	not DE
ENSDARG00000079700	b3galt1a	1.3927	-0.495215	0.941399	0.11094	NA	FALSE	FALSE	not DE
ENSDARG00000077860	ankhd1	29.3755	-0.494849	0.571776	0.042948	0.250087	FALSE	FALSE	not DE
ENSDARG00000101914	metrnla	47.089	-0.49459	0.763789	0.0975795	0.389935	FALSE	FALSE	not DE
ENSDARG00000052594	nkiras2	5.14502	-0.494373	0.725625	0.0873603	0.370022	FALSE	FALSE	not DE
ENSDARG00000055722	bco2a	11.9852	-0.49404	0.754219	0.0953912	0.385066	FALSE	FALSE	not DE
ENSDARG00000099412	bcan	4.38665	-0.493907	0.925297	0.113361	0.420637	FALSE	FALSE	not DE
ENSDARG00000028386	htatip2	4.92717	-0.493528	0.812897	0.10867	0.412465	FALSE	FALSE	not DE
ENSDARG00000046150	b4galnt4a	1.54923	-0.493042	0.977559	0.10474	NA	FALSE	FALSE	not DE
ENSDARG00000100752	rab21	6.47641	-0.492895	0.777782	0.101802	0.398642	FALSE	FALSE	not DE
ENSDARG00000052072	dnajb9a	7.39686	-0.492812	0.80035	0.106701	0.408924	FALSE	FALSE	not DE
ENSDARG00000042659	thyn1	20.5483	-0.492661	0.625124	0.0581033	0.297519	FALSE	FALSE	not DE
ENSDARG00000073867	rex1bd	21.0327	-0.492512	0.819561	0.110281	0.415543	FALSE	FALSE	not DE
ENSDARG00000063416	ptprk	67.0883	-0.49225	0.614872	0.0552885	0.290524	FALSE	FALSE	not DE
ENSDARG00000077492	atp8a2	8.02964	-0.492187	0.776962	0.101963	0.398642	FALSE	FALSE	not DE
ENSDARG00000061335	galnt1	2.8871	-0.492044	0.919554	0.114593	0.423357	FALSE	FALSE	not DE
ENSDARG00000040186	fam210ab	10.8076	-0.491999	0.695643	0.0795753	0.350488	FALSE	FALSE	not DE
ENSDARG00000101081	ptprub	10.627	-0.491984	0.689519	0.0777256	0.344847	FALSE	FALSE	not DE
ENSDARG00000062799	baiap2a	26.4679	-0.491961	0.689713	0.0777943	0.345052	FALSE	FALSE	not DE
ENSDARG00000053479	gdf6a	0.841092	-0.491947	1.02031	0.0935366	NA	FALSE	FALSE	not DE
ENSDARG00000092272	BX511161.1	0.811491	-0.491415	1.02004	0.0937096	NA	FALSE	FALSE	not DE
ENSDARG00000015557	zgc:100829	10.14	-0.491349	0.703735	0.0823057	0.356836	FALSE	FALSE	not DE
ENSDARG00000093124	scpp8	1.55614	-0.490388	1.06607	0.0801311	NA	FALSE	FALSE	not DE
ENSDARG00000099438	CABZ01073736.1	1.4101	-0.490378	0.946521	0.111714	NA	FALSE	FALSE	not DE
ENSDARG00000091888	si:dkeyp-69c1.9	2.06044	-0.490344	1.01871	0.0942913	NA	FALSE	FALSE	not DE
ENSDARG00000105016	CABZ01078601.2	3.3153	-0.489979	0.95138	0.111004	0.416493	FALSE	FALSE	not DE
ENSDARG00000062518	ulk1a	23.9709	-0.489701	0.632103	0.0611833	0.305685	FALSE	FALSE	not DE
ENSDARG00000056165	si:ch211-215a10.4	9.30663	-0.489426	0.654245	0.067983	0.322353	FALSE	FALSE	not DE
ENSDARG00000082842	BX663521.2	2.12246	-0.489364	0.918917	0.11565	NA	FALSE	FALSE	not DE
ENSDARG00000039719	mrps26	7.24283	-0.489234	0.927687	0.114771	0.423812	FALSE	FALSE	not DE
ENSDARG00000070919	cpne5b	2.68823	-0.489083	0.89278	0.117266	0.428196	FALSE	FALSE	not DE
ENSDARG00000014171	bloc1s1	28.3581	-0.488804	0.585085	0.048045	0.266568	FALSE	FALSE	not DE
ENSDARG00000024681	pane1	37.4675	-0.48874	0.614481	0.0563241	0.293959	FALSE	FALSE	not DE
ENSDARG00000081366	dre-mir-15c	5.36295	-0.488346	0.847727	0.115917	0.425993	FALSE	FALSE	not DE
ENSDARG00000042332	plin2	4.09053	-0.486986	0.937282	0.114279	0.422891	FALSE	FALSE	not DE
ENSDARG00000055965	klc3	1.81276	-0.486643	1.0013	0.100059	NA	FALSE	FALSE	not DE
ENSDARG00000091062	si:dkey-199k11.6	1049.23	-0.486385	0.757728	0.10011	0.395508	FALSE	FALSE	not DE
ENSDARG00000062575	si:ch211-210g13.5	13.2617	-0.486087	0.765836	0.102343	0.399581	FALSE	FALSE	not DE
ENSDARG00000020521	exoc6	7.47759	-0.485808	0.704895	0.085201	0.364866	FALSE	FALSE	not DE
ENSDARG00000061719	washc4	46.6268	-0.484959	0.617656	0.0585393	0.298877	FALSE	FALSE	not DE
ENSDARG00000075301	gsdf	2.40242	-0.484294	0.973168	0.108048	0.411563	FALSE	FALSE	not DE
ENSDARG00000062983	fbxo18	157.324	-0.483801	0.630218	0.0627536	0.308477	FALSE	FALSE	not DE
ENSDARG00000094518	si:ch211-125e6.8	10.1401	-0.48356	0.790774	0.109451	0.413692	FALSE	FALSE	not DE
ENSDARG00000059202	tspan2b	2.935	-0.483442	0.828509	0.116124	0.42635	FALSE	FALSE	not DE
ENSDARG00000017874	dnajc3b	20.9686	-0.483323	0.528581	0.0352018	0.222753	FALSE	FALSE	not DE
ENSDARG00000098105	tmem106c	24.4523	-0.483047	0.512903	0.0317558	0.208958	FALSE	FALSE	not DE
ENSDARG00000113111	NA	1.10402	-0.482934	0.936199	0.115826	NA	FALSE	FALSE	not DE
ENSDARG00000087229	exoc7	10.2722	-0.48292	0.70353	0.0861419	0.367236	FALSE	FALSE	not DE
ENSDARG00000105117	sdad1	30.6589	-0.482431	0.548671	0.040232	0.239928	FALSE	FALSE	not DE
ENSDARG00000043012	napgb	2.24499	-0.482254	0.889707	0.120247	NA	FALSE	FALSE	not DE
ENSDARG00000102839	si:ch211-211k8.4	2.61473	-0.481798	0.877699	0.120545	0.434804	FALSE	FALSE	not DE
ENSDARG00000087306	CABZ01038521.1	6.78397	-0.480906	0.872173	0.120868	0.435357	FALSE	FALSE	not DE
ENSDARG00000096676	AL929237.3	3.522	-0.480657	0.797219	0.112299	0.419004	FALSE	FALSE	not DE
ENSDARG00000029036	rab32a	4.87536	-0.480654	0.68462	0.0812439	0.354677	FALSE	FALSE	not DE
ENSDARG00000070433	vps18	67.6369	-0.480127	0.515518	0.0329012	0.213754	FALSE	FALSE	not DE
ENSDARG00000107441	NA	11.4523	-0.480037	0.722023	0.0932238	0.381211	FALSE	FALSE	not DE
ENSDARG00000020204	nf2a	38.5235	-0.479676	0.560532	0.0439883	0.253851	FALSE	FALSE	not DE
ENSDARG00000102110	CABZ01080375.1	2.90033	-0.479539	0.830694	0.118393	0.431183	FALSE	FALSE	not DE
ENSDARG00000042522	katnbl1	5.65711	-0.4784	0.744638	0.100678	0.396705	FALSE	FALSE	not DE
ENSDARG00000045411	acad11	6.42148	-0.478152	0.777604	0.109363	0.413564	FALSE	FALSE	not DE
ENSDARG00000096967	CR383662.5	1.30476	-0.478075	1.00055	0.102077	NA	FALSE	FALSE	not DE
ENSDARG00000077526	babam1	4.56655	-0.478017	0.840446	0.120284	0.434574	FALSE	FALSE	not DE
ENSDARG00000102765	lonp1	21.2816	-0.477775	0.623954	0.0630581	0.309013	FALSE	FALSE	not DE
ENSDARG00000074546	si:ch211-213a13.2	3.68481	-0.47773	0.916171	0.120358	0.434608	FALSE	FALSE	not DE
ENSDARG00000113284	CABZ01090361.1	6.60793	-0.477409	0.778388	0.109945	0.415051	FALSE	FALSE	not DE
ENSDARG00000061481	wu:fj05g07	2.3173	-0.477009	0.880095	0.122719	NA	FALSE	FALSE	not DE
ENSDARG00000078244	si:ch211-197l9.2	1.49115	-0.476533	0.934408	0.11833	NA	FALSE	FALSE	not DE
ENSDARG00000038561	klf6b	4.70675	-0.476108	0.776185	0.110128	0.415535	FALSE	FALSE	not DE
ENSDARG00000075670	rereb	2.69904	-0.476077	0.917091	0.120896	0.435357	FALSE	FALSE	not DE
ENSDARG00000094760	si:dkey-125i10.3	0.939745	-0.476054	1.02952	0.0934204	NA	FALSE	FALSE	not DE
ENSDARG00000035273	tmtc2b	3.0528	-0.475377	0.939598	0.117843	0.429589	FALSE	FALSE	not DE
ENSDARG00000055656	pdzd3b	2.79837	-0.475313	0.892106	0.12318	0.439266	FALSE	FALSE	not DE
ENSDARG00000114264	CR356227.10	1.1886	-0.474863	0.995976	0.104134	NA	FALSE	FALSE	not DE
ENSDARG00000014761	mfsd6l	7.11956	-0.474752	0.791574	0.114302	0.422891	FALSE	FALSE	not DE
ENSDARG00000098892	si:ch211-223a21.1	8.16836	-0.474464	0.838691	0.121913	0.436669	FALSE	FALSE	not DE
ENSDARG00000073974	colgalt1	2.77801	-0.474146	0.915694	0.121808	0.43654	FALSE	FALSE	not DE
ENSDARG00000002196	bach1b	1.33747	-0.473598	0.969141	0.111934	NA	FALSE	FALSE	not DE
ENSDARG00000117610	CR385024.1	0.683478	-0.473347	0.986392	0.107298	NA	FALSE	FALSE	not DE
ENSDARG00000016084	spsb4a	2.56508	-0.473005	0.894011	0.124094	0.441093	FALSE	FALSE	not DE
ENSDARG00000014324	sh2d5	9.66049	-0.472503	0.746829	0.104444	0.403911	FALSE	FALSE	not DE
ENSDARG00000007241	mycb	13.4524	-0.472431	0.700935	0.0904651	0.374769	FALSE	FALSE	not DE
ENSDARG00000079009	abca1b	13.5637	-0.472306	0.915148	0.122594	0.438092	FALSE	FALSE	not DE
ENSDARG00000088699	pdzd8	12.8282	-0.471839	0.628092	0.0666848	0.319237	FALSE	FALSE	not DE
ENSDARG00000040123	zfpm2a	5.76791	-0.471569	0.823736	0.121634	0.436278	FALSE	FALSE	not DE
ENSDARG00000086505	mast3b	25.9813	-0.470803	0.646731	0.0732596	0.334879	FALSE	FALSE	not DE
ENSDARG00000069843	kctd12.1	1.69648	-0.470632	0.902998	0.124494	NA	FALSE	FALSE	not DE
ENSDARG00000052527	mul1b	12.8951	-0.47056	0.646686	0.0733505	0.334996	FALSE	FALSE	not DE
ENSDARG00000077533	eif3f	24.1035	-0.470535	0.731389	0.101009	0.397501	FALSE	FALSE	not DE
ENSDARG00000112637	NA	1.63116	-0.470435	0.95675	0.115884	NA	FALSE	FALSE	not DE
ENSDARG00000021913	ak9	0.763663	-0.470175	0.993166	0.106027	NA	FALSE	FALSE	not DE
ENSDARG00000101668	BX681417.2	0.960891	-0.470053	0.975989	0.111062	NA	FALSE	FALSE	not DE
ENSDARG00000110008	znf1004	4.33959	-0.469905	0.853705	0.125443	0.444143	FALSE	FALSE	not DE
ENSDARG00000075504	si:dkey-40c23.2	2.1087	-0.469558	0.94391	0.118976	NA	FALSE	FALSE	not DE
ENSDARG00000098290	unc80	2.31543	-0.469476	0.941353	0.119516	NA	FALSE	FALSE	not DE
ENSDARG00000051768	fhod1	54.4347	-0.469322	0.723088	0.0991258	0.393715	FALSE	FALSE	not DE
ENSDARG00000079752	col6a4a	2.15162	-0.469262	0.914053	0.12393	NA	FALSE	FALSE	not DE
ENSDARG00000039229	cep78	32.7053	-0.469171	0.554473	0.0452254	0.257325	FALSE	FALSE	not DE
ENSDARG00000105182	ntan1	3.86361	-0.468956	0.749254	0.107075	0.409846	FALSE	FALSE	not DE
ENSDARG00000100487	nploc4	8.20929	-0.468901	0.714692	0.0967134	0.388038	FALSE	FALSE	not DE
ENSDARG00000036144	tssc4	17.4909	-0.468717	0.729818	0.10152	0.398119	FALSE	FALSE	not DE
ENSDARG00000062362	tpcn1	2.87066	-0.468071	0.853335	0.126349	0.445611	FALSE	FALSE	not DE
ENSDARG00000117075	arsib	4.52729	-0.467774	0.826566	0.124042	0.441055	FALSE	FALSE	not DE
ENSDARG00000016463	trappc6b	17.2642	-0.467632	0.801204	0.120129	0.434348	FALSE	FALSE	not DE
ENSDARG00000011696	esrrgb	2.25657	-0.467311	0.835423	0.12531	NA	FALSE	FALSE	not DE
ENSDARG00000006757	klhl41b	1.66613	-0.467228	0.983907	0.109504	NA	FALSE	FALSE	not DE
ENSDARG00000018953	gclm	20.6827	-0.466979	0.749784	0.108327	0.411976	FALSE	FALSE	not DE
ENSDARG00000012932	mat2b	23.3587	-0.466753	0.686185	0.0884711	0.371733	FALSE	FALSE	not DE
ENSDARG00000039328	ccndbp1	69.9548	-0.466557	0.658506	0.0791517	0.349462	FALSE	FALSE	not DE
ENSDARG00000045017	pdrg1	12.2346	-0.466515	0.703165	0.0942515	0.383433	FALSE	FALSE	not DE
ENSDARG00000039272	pls1	4.53465	-0.466172	0.791132	0.118963	0.432678	FALSE	FALSE	not DE
ENSDARG00000010738	zgc:101716	17.8518	-0.465916	0.679909	0.0867686	0.368707	FALSE	FALSE	not DE
ENSDARG00000104698	CR925761.4	14.624	-0.465874	0.763858	0.112749	0.419465	FALSE	FALSE	not DE
ENSDARG00000074558	cntnap2b	21.4202	-0.465637	0.86168	0.127931	0.447723	FALSE	FALSE	not DE
ENSDARG00000060002	ogg1	6.18087	-0.465543	0.852203	0.127576	0.447307	FALSE	FALSE	not DE
ENSDARG00000094560	BX005254.2	6.98192	-0.465506	0.800202	0.121132	0.435466	FALSE	FALSE	not DE
ENSDARG00000093561	BX571854.1	2.20067	-0.464781	0.965307	0.115406	NA	FALSE	FALSE	not DE
ENSDARG00000113362	dre-mir-430c-1	1.52172	-0.464546	1.05724	0.0862317	NA	TRUE	FALSE	not DE
ENSDARG00000104678	CU467646.7	5.51683	-0.464389	0.766071	0.114166	0.422693	FALSE	FALSE	not DE
ENSDARG00000000542	gtf2e1	63.7158	-0.463827	0.548383	0.0450391	0.25674	FALSE	FALSE	not DE
ENSDARG00000068709	fam174b	16.5931	-0.463668	0.755474	0.111782	0.418322	FALSE	FALSE	not DE
ENSDARG00000090607	si:dkeyp-117b11.1	0.911543	-0.463444	0.96398	0.116144	NA	FALSE	FALSE	not DE
ENSDARG00000086324	NA	6.4497	-0.463194	0.74263	0.108426	0.412147	FALSE	FALSE	not DE
ENSDARG00000102240	CU695223.1	2.21589	-0.463168	0.945879	0.120676	NA	FALSE	FALSE	not DE
ENSDARG00000098792	znrf2b	10.5505	-0.463157	0.824578	0.126302	0.445611	FALSE	FALSE	not DE
ENSDARG00000105863	FO904970.1	2.95866	-0.463094	0.89788	0.128157	0.447723	FALSE	FALSE	not DE
ENSDARG00000092664	si:dkey-93m18.3	2.02732	-0.463052	1.02558	0.0969143	NA	FALSE	FALSE	not DE
ENSDARG00000055225	dock8	8.36151	-0.462963	0.708544	0.0979283	0.390689	FALSE	FALSE	not DE
ENSDARG00000098647	ankdd1a	42.8106	-0.462699	0.541557	0.0434607	0.251562	FALSE	FALSE	not DE
ENSDARG00000105038	CABZ01038376.1	19.0935	-0.462251	0.83057	0.127514	0.447307	FALSE	FALSE	not DE
ENSDARG00000026753	grik4	2.33763	-0.46202	0.872761	0.129824	NA	FALSE	FALSE	not DE
ENSDARG00000106630	LO018627.1	1.70103	-0.461469	0.865489	0.13009	NA	FALSE	FALSE	not DE
ENSDARG00000114730	CABZ01113192.1	79.5918	-0.461429	0.574247	0.0533829	0.284847	FALSE	FALSE	not DE
ENSDARG00000052899	CU550714.1	3.82247	-0.46111	0.900255	0.12881	0.448837	FALSE	FALSE	not DE
ENSDARG00000102638	si:rp71-7l19.2	2.56021	-0.461055	0.917698	0.126708	0.446261	FALSE	FALSE	not DE
ENSDARG00000018984	eya2	1.30083	-0.460658	0.93886	0.123051	NA	FALSE	FALSE	not DE
ENSDARG00000101347	CABZ01068251.1	11.868	-0.460543	0.679506	0.089375	0.37271	FALSE	FALSE	not DE
ENSDARG00000019451	pcsk2	1.78358	-0.459472	0.891439	0.130273	NA	FALSE	FALSE	not DE
ENSDARG00000019549	cds1	3.94998	-0.459466	0.877161	0.13098	0.453117	FALSE	FALSE	not DE
ENSDARG00000012005	mob2b	13.7513	-0.45942	0.71015	0.100418	0.39629	FALSE	FALSE	not DE
ENSDARG00000010583	pard3ab	31.6501	-0.459284	0.662374	0.0840114	0.361482	FALSE	FALSE	not DE
ENSDARG00000110946	znf1110	7.26232	-0.458054	0.886308	0.131258	0.453429	FALSE	FALSE	not DE
ENSDARG00000019300	ints7	16.931	-0.458039	0.583422	0.0574538	0.296139	FALSE	FALSE	not DE
ENSDARG00000116062	NA	2.20308	-0.457432	0.889158	0.131366	NA	FALSE	FALSE	not DE
ENSDARG00000027689	pold1	56.9709	-0.456347	0.729023	0.108271	0.411966	FALSE	FALSE	not DE
ENSDARG00000058820	bin1b	34.8985	-0.455943	0.691043	0.0958588	0.386018	FALSE	FALSE	not DE
ENSDARG00000061159	bicra	103.823	-0.455587	0.568516	0.0535772	0.284937	FALSE	FALSE	not DE
ENSDARG00000039422	fuom	4.9265	-0.454106	0.76506	0.119963	0.43425	FALSE	FALSE	not DE
ENSDARG00000044328	ankrd46a	3.8033	-0.45312	0.799859	0.128236	0.447723	FALSE	FALSE	not DE
ENSDARG00000086405	mterf2	12.4483	-0.452742	0.659573	0.0863391	0.367694	FALSE	FALSE	not DE
ENSDARG00000098889	si:zfos-128g4.2	2.55119	-0.452308	0.934263	0.127006	0.446494	FALSE	FALSE	not DE
ENSDARG00000021669	sec61a1	110.006	-0.452088	0.612456	0.0696498	0.326908	FALSE	FALSE	not DE
ENSDARG00000089720	CABZ01077218.1	2.10699	-0.45185	0.873995	0.134807	NA	FALSE	FALSE	not DE
ENSDARG00000037917	itga3a	16.1514	-0.451705	0.646307	0.0820327	0.356254	FALSE	FALSE	not DE
ENSDARG00000077002	igsf3	5.47174	-0.451395	0.748866	0.117208	0.428084	FALSE	FALSE	not DE
ENSDARG00000076092	slc31a2	3.19113	-0.451205	0.872587	0.135172	0.461191	FALSE	FALSE	not DE
ENSDARG00000057986	ints8	4.37617	-0.451187	0.799185	0.129269	0.449662	FALSE	FALSE	not DE
ENSDARG00000077983	NA	14.1234	-0.450532	0.616312	0.071712	0.331248	FALSE	FALSE	not DE
ENSDARG00000056998	kirrel1b	31.7155	-0.449476	0.730636	0.112891	0.419689	FALSE	FALSE	not DE
ENSDARG00000074266	si:ch1073-314i13.4	8.02032	-0.449402	0.752754	0.119535	0.433811	FALSE	FALSE	not DE
ENSDARG00000110617	NA	2.20498	-0.449392	0.908247	0.132905	NA	FALSE	FALSE	not DE
ENSDARG00000032650	fuk	8.32175	-0.449138	0.704445	0.104412	0.403911	FALSE	FALSE	not DE
ENSDARG00000105327	CU062454.1	8.19773	-0.449103	0.655053	0.0865828	0.368296	FALSE	FALSE	not DE
ENSDARG00000076328	osbpl11	52.2581	-0.449035	0.628243	0.0767299	0.343282	FALSE	FALSE	not DE
ENSDARG00000025789	chd4b	136.121	-0.44834	0.603905	0.0682504	0.322816	FALSE	FALSE	not DE
ENSDARG00000070461	NA	13.8004	-0.448163	0.656511	0.0876202	0.370382	FALSE	FALSE	not DE
ENSDARG00000036549	agpat3	29.9895	-0.447593	0.624277	0.0759637	0.341537	FALSE	FALSE	not DE
ENSDARG00000033418	gpatch1	16.6307	-0.447031	0.697459	0.103215	0.401577	FALSE	FALSE	not DE
ENSDARG00000038242	zgc:113333	4.00772	-0.446905	0.741511	0.117827	0.429589	FALSE	FALSE	not DE
ENSDARG00000099786	actn4	16.5305	-0.446183	0.622613	0.0760231	0.341537	FALSE	FALSE	not DE
ENSDARG00000104103	rps6kc1	38.3947	-0.446006	0.588797	0.0639048	0.311548	FALSE	FALSE	not DE
ENSDARG00000097086	si:dkey-172k15.4	23.4687	-0.445785	0.706626	0.107178	0.410104	FALSE	FALSE	not DE
ENSDARG00000102607	pmpca	13.3709	-0.445742	0.716583	0.110605	0.415809	FALSE	FALSE	not DE
ENSDARG00000102147	fem1c	1.17041	-0.445637	0.944004	0.127032	NA	FALSE	FALSE	not DE
ENSDARG00000054534	NA	1.54977	-0.445476	0.901124	0.135611	NA	FALSE	FALSE	not DE
ENSDARG00000019976	idi1	40.9449	-0.445188	0.690612	0.101856	0.398642	FALSE	FALSE	not DE
ENSDARG00000005916	srpk3	0.779553	-0.444506	0.975377	0.118004	NA	FALSE	FALSE	not DE
ENSDARG00000098853	ehd1a	7.28898	-0.444417	0.69628	0.104357	0.403911	FALSE	FALSE	not DE
ENSDARG00000056245	zgc:162952	9.61616	-0.443902	0.676149	0.0972995	0.389274	FALSE	FALSE	not DE
ENSDARG00000011049	slc17a9b	3.77437	-0.44375	0.788051	0.13169	0.454346	FALSE	FALSE	not DE
ENSDARG00000115624	CABZ01022564.3	1.5056	-0.443648	0.930829	0.130976	NA	FALSE	FALSE	not DE
ENSDARG00000105573	si:ch211-226l4.6	6.65387	-0.443648	0.872428	0.139011	0.469312	FALSE	FALSE	not DE
ENSDARG00000099774	cyb5b	21.9535	-0.443599	0.651074	0.088027	0.371185	FALSE	FALSE	not DE
ENSDARG00000054340	sla1a	1.3038	-0.443031	0.964776	0.121851	NA	FALSE	FALSE	not DE
ENSDARG00000098916	krit1	38.5619	-0.442681	0.606635	0.0717651	0.331394	FALSE	FALSE	not DE
ENSDARG00000116328	BX000700.25	3.23388	-0.442467	0.906092	0.136229	0.463463	FALSE	FALSE	not DE
ENSDARG00000079340	slc47a4	1.20579	-0.4424	0.970738	0.120111	NA	FALSE	FALSE	not DE
ENSDARG00000087525	CABZ01045212.1	4.32858	-0.442167	0.7502	0.123376	0.439437	FALSE	FALSE	not DE
ENSDARG00000106564	CT027676.1	1.43108	-0.442146	0.919639	0.133961	NA	FALSE	FALSE	not DE
ENSDARG00000103959	pak1	28.9365	-0.442089	0.721139	0.114408	0.423003	FALSE	FALSE	not DE
ENSDARG00000055974	tpmt.1	24.9364	-0.442047	0.645473	0.08673	0.368707	FALSE	FALSE	not DE
ENSDARG00000097214	CR388029.1	2.54101	-0.441981	0.923455	0.133244	0.457452	FALSE	FALSE	not DE
ENSDARG00000088440	ssh2a	34.0092	-0.441156	0.575736	0.0613088	0.305832	FALSE	FALSE	not DE
ENSDARG00000090228	gsta.1	2.70723	-0.440707	0.862143	0.140856	0.471956	FALSE	FALSE	not DE
ENSDARG00000004049	marcksa	98.8663	-0.440627	0.715385	0.113395	0.420648	FALSE	FALSE	not DE
ENSDARG00000033367	rrm2b	32.245	-0.440548	0.741348	0.121821	0.43654	FALSE	FALSE	not DE
ENSDARG00000061527	nxt2	23.5128	-0.4405	0.759343	0.126982	0.446494	FALSE	FALSE	not DE
ENSDARG00000070979	NA	1.87086	-0.440251	0.840782	0.140717	NA	FALSE	FALSE	not DE
ENSDARG00000010610	sarm1	12.1543	-0.439991	0.710788	0.112215	0.418896	FALSE	FALSE	not DE
ENSDARG00000014651	svilb	2.93997	-0.439448	0.888521	0.139915	0.4709	FALSE	FALSE	not DE
ENSDARG00000103118	cib1	1.09692	-0.438734	0.942004	0.129959	NA	FALSE	FALSE	not DE
ENSDARG00000038898	zgc:113691	9.68904	-0.43768	0.639024	0.0866001	0.368296	FALSE	FALSE	not DE
ENSDARG00000069280	tsen15	7.38588	-0.437606	0.709281	0.113208	0.420258	FALSE	FALSE	not DE
ENSDARG00000029381	aldh3a2b	1.30217	-0.437584	0.941342	0.130545	NA	FALSE	FALSE	not DE
ENSDARG00000110152	hist1h4l	83.0334	-0.436909	0.703422	0.111575	0.417924	FALSE	FALSE	not DE
ENSDARG00000069499	spag1b	6.33676	-0.436794	0.702628	0.111363	0.41764	FALSE	FALSE	not DE
ENSDARG00000078636	BX322577.1	0.95618	-0.436446	0.959559	0.125489	NA	FALSE	FALSE	not DE
ENSDARG00000037501	aasdhppt	2.12486	-0.436386	0.773997	0.133345	NA	FALSE	FALSE	not DE
ENSDARG00000059067	jupb	1.26518	-0.435707	0.984524	0.11711	NA	FALSE	FALSE	not DE
ENSDARG00000013460	wfikkn2a	1.57696	-0.435674	0.82248	0.142039	NA	FALSE	FALSE	not DE
ENSDARG00000083108	BX276180.3	2.96835	-0.435427	0.885792	0.142166	0.47422	FALSE	FALSE	not DE
ENSDARG00000013880	spata20	10.7786	-0.435246	0.692557	0.108667	0.412465	FALSE	FALSE	not DE
ENSDARG00000003144	pxmp2	23.2741	-0.4352	0.673621	0.101516	0.398119	FALSE	FALSE	not DE
ENSDARG00000101619	micos10	2.03249	-0.435139	0.897479	0.140841	NA	FALSE	FALSE	not DE
ENSDARG00000067796	clpxb	24.3489	-0.434967	0.631701	0.0852005	0.364866	FALSE	FALSE	not DE
ENSDARG00000044556	pacs1a	3.61141	-0.434951	0.792081	0.138093	0.468149	FALSE	FALSE	not DE
ENSDARG00000092354	si:ch211-284e13.6	5.00231	-0.434816	0.721668	0.119287	0.433413	FALSE	FALSE	not DE
ENSDARG00000088072	usp43b	1.66876	-0.434706	0.873136	0.143606	NA	FALSE	FALSE	not DE
ENSDARG00000097904	BX927184.1	3.10366	-0.434641	0.936531	0.132909	0.456711	FALSE	FALSE	not DE
ENSDARG00000093588	si:dkey-234l24.8	1.07751	-0.434548	0.975701	0.120578	NA	FALSE	FALSE	not DE
ENSDARG00000061214	lpin2	53.8772	-0.434466	0.638287	0.0880754	0.371217	FALSE	FALSE	not DE
ENSDARG00000067859	scospondin	7.11249	-0.434462	0.83028	0.143466	0.476278	FALSE	FALSE	not DE
ENSDARG00000059933	plpp3	20.3901	-0.434248	0.639842	0.0888125	0.372384	FALSE	FALSE	not DE
ENSDARG00000104644	CABZ01085177.1	3.68434	-0.433998	0.803797	0.140705	0.471859	FALSE	FALSE	not DE
ENSDARG00000100597	ubxn4	4.38907	-0.433658	0.770538	0.13433	0.459508	FALSE	FALSE	not DE
ENSDARG00000079730	fuz	2.0745	-0.433533	0.835095	0.144348	NA	FALSE	FALSE	not DE
ENSDARG00000046024	pym1	5.52519	-0.433448	0.84218	0.144734	0.477981	FALSE	FALSE	not DE
ENSDARG00000102848	BX927336.3	3.30785	-0.433351	0.820907	0.143312	0.476117	FALSE	FALSE	not DE
ENSDARG00000067593	sco1	24.4849	-0.433271	0.504449	0.0411582	0.242893	FALSE	FALSE	not DE
ENSDARG00000090623	si:dkeyp-106c3.1	2.68257	-0.432351	0.818623	0.143695	0.476516	FALSE	FALSE	not DE
ENSDARG00000036038	harbi1	2.7121	-0.43201	0.888226	0.143576	0.47645	FALSE	FALSE	not DE
ENSDARG00000107486	CR855320.3	13.5873	-0.431523	0.779987	0.137914	0.467953	FALSE	FALSE	not DE
ENSDARG00000025866	ankdd1b	1.4632	-0.431406	0.920116	0.138251	NA	FALSE	FALSE	not DE
ENSDARG00000103670	cmc1	1.68582	-0.431358	0.939174	0.133376	NA	FALSE	FALSE	not DE
ENSDARG00000112165	rabepk	1.04887	-0.431182	0.897222	0.142735	NA	FALSE	FALSE	not DE
ENSDARG00000037267	zgc:158263	1.12808	-0.430987	1.01357	0.107244	NA	FALSE	FALSE	not DE
ENSDARG00000012741	maco1b	12.0905	-0.430791	0.691358	0.111082	0.416688	FALSE	FALSE	not DE
ENSDARG00000030087	nfkbib	22.4685	-0.430496	0.604955	0.0769899	0.343725	FALSE	FALSE	not DE
ENSDARG00000035434	zmat5	5.07332	-0.429924	0.777754	0.1385	0.468804	FALSE	FALSE	not DE
ENSDARG00000074653	si:ch211-233m11.1	1.70575	-0.429536	0.962985	0.126459	NA	FALSE	FALSE	not DE
ENSDARG00000041511	pex10	33.947	-0.429147	0.647811	0.09495	0.384738	FALSE	FALSE	not DE
ENSDARG00000095312	sc:d0202	5.18728	-0.428672	0.721081	0.123218	0.439297	FALSE	FALSE	not DE
ENSDARG00000070604	zgc:162509	18.241	-0.428314	0.6985	0.115398	0.4248	FALSE	FALSE	not DE
ENSDARG00000053878	inpp5l	2.01017	-0.428161	0.926405	0.138043	NA	FALSE	FALSE	not DE
ENSDARG00000115762	AL929536.5	5.13611	-0.427955	0.844411	0.148035	0.48478	FALSE	FALSE	not DE
ENSDARG00000104042	b4galt4	5.08382	-0.427812	0.820946	0.146787	0.482633	FALSE	FALSE	not DE
ENSDARG00000023316	sim1a	10.6081	-0.427452	0.760993	0.136152	0.463351	FALSE	FALSE	not DE
ENSDARG00000018124	psmd3	6.60898	-0.427008	0.694759	0.11487	0.423873	FALSE	FALSE	not DE
ENSDARG00000098239	zgc:85932	2.12908	-0.426917	0.875262	0.147544	NA	FALSE	FALSE	not DE
ENSDARG00000075954	serpinh1a	25.3684	-0.426661	0.833289	0.148418	0.485506	FALSE	FALSE	not DE
ENSDARG00000087346	rap1ab	9.32253	-0.426342	0.753802	0.134989	0.460873	FALSE	FALSE	not DE
ENSDARG00000021573	slc16a7	1.36706	-0.426163	1.01171	0.108954	NA	FALSE	FALSE	not DE
ENSDARG00000056386	NA	4.24482	-0.425547	0.79438	0.144721	0.477981	FALSE	FALSE	not DE
ENSDARG00000095688	zgc:162509	1.35372	-0.425475	0.923625	0.139834	NA	FALSE	FALSE	not DE
ENSDARG00000043360	dph3	10.0478	-0.424888	0.711966	0.122649	0.438092	FALSE	FALSE	not DE
ENSDARG00000097964	arhgef33	1.97899	-0.424792	0.93579	0.13677	NA	FALSE	FALSE	not DE
ENSDARG00000011845	chn2	1.81905	-0.424396	0.911613	0.143142	NA	FALSE	FALSE	not DE
ENSDARG00000013524	cyp2ae1	3.30392	-0.424265	0.722536	0.126767	0.446272	FALSE	FALSE	not DE
ENSDARG00000096915	si:ch211-107e6.6	1.73148	-0.423902	0.937308	0.136653	NA	FALSE	FALSE	not DE
ENSDARG00000070702	s100v2	10.5309	-0.423561	0.665246	0.105527	0.406651	FALSE	FALSE	not DE
ENSDARG00000055271	nkd2a	1.26715	-0.42319	0.909817	0.144069	NA	FALSE	FALSE	not DE
ENSDARG00000059256	hoxd13a	0.985572	-0.422904	0.922418	0.141197	NA	FALSE	FALSE	not DE
ENSDARG00000102877	bphl	6.04768	-0.422808	0.714638	0.125053	0.443069	FALSE	FALSE	not DE
ENSDARG00000012642	si:ch211-266d19.4	50.9605	-0.422751	0.594476	0.0767484	0.343282	FALSE	FALSE	not DE
ENSDARG00000076414	espn	12.1921	-0.422741	0.664194	0.105631	0.406746	FALSE	FALSE	not DE
ENSDARG00000009505	prelid3b	19.5955	-0.421761	0.623543	0.0892928	0.37271	FALSE	FALSE	not DE
ENSDARG00000043884	nup43	5.02231	-0.421715	0.702675	0.121476	0.436015	FALSE	FALSE	not DE
ENSDARG00000061520	b4galnt1a	2.41741	-0.421571	0.795885	0.147666	0.484282	FALSE	FALSE	not DE
ENSDARG00000019838	ugdh	8.51903	-0.421544	0.680942	0.113202	0.420258	FALSE	FALSE	not DE
ENSDARG00000075334	arhgap32a	21.9899	-0.421351	0.697827	0.119908	0.43425	FALSE	FALSE	not DE
ENSDARG00000096352	BX957260.1	1.87381	-0.421343	0.855754	0.151841	NA	FALSE	FALSE	not DE
ENSDARG00000001634	kirrel1a	1.26483	-0.421039	0.909367	0.145131	NA	FALSE	FALSE	not DE
ENSDARG00000098405	map3k1	29.3925	-0.420633	0.7177	0.127673	0.447307	FALSE	FALSE	not DE
ENSDARG00000102207	zgc:86738	1.03132	-0.420517	0.912068	0.144752	NA	FALSE	FALSE	not DE
ENSDARG00000056678	trim47	32.1701	-0.420457	0.656772	0.104051	0.403287	FALSE	FALSE	not DE
ENSDARG00000013694	stimate	6.01009	-0.420331	0.68855	0.117042	0.427782	FALSE	FALSE	not DE
ENSDARG00000074225	si:ch211-269e2.1	18.2093	-0.420092	0.668024	0.108953	0.41282	FALSE	FALSE	not DE
ENSDARG00000101600	BX640576.1	1.30435	-0.419501	0.932864	0.139647	NA	FALSE	FALSE	not DE
ENSDARG00000060257	zranb1a	27.7253	-0.419417	0.56159	0.0653459	0.315455	FALSE	FALSE	not DE
ENSDARG00000013542	lpgat1	11.4613	-0.41925	0.64318	0.0991082	0.393715	FALSE	FALSE	not DE
ENSDARG00000075803	slc41a2a	1.71183	-0.418689	0.898558	0.148452	NA	FALSE	FALSE	not DE
ENSDARG00000086158	ccbe1	12.1007	-0.418462	0.580625	0.0733159	0.334938	FALSE	FALSE	not DE
ENSDARG00000014929	p2ry11	1.52667	-0.418405	0.921107	0.143411	NA	FALSE	FALSE	not DE
ENSDARG00000103792	CABZ01076737.1	2.08341	-0.418086	0.86822	0.152962	NA	FALSE	FALSE	not DE
ENSDARG00000007080	rhcgl1	1.50973	-0.418048	0.907554	0.146889	NA	FALSE	FALSE	not DE
ENSDARG00000099981	si:ch1073-228h2.2	18.1334	-0.417984	0.574881	0.0712387	0.330053	FALSE	FALSE	not DE
ENSDARG00000045493	slc35e3	8.48284	-0.417952	0.773105	0.14578	0.480347	FALSE	FALSE	not DE
ENSDARG00000109826	BX649559.2	1.09935	-0.417931	0.915769	0.144993	NA	FALSE	FALSE	not DE
ENSDARG00000097537	wwp1	5.055	-0.417807	0.765359	0.144066	0.476779	FALSE	FALSE	not DE
ENSDARG00000099787	echdc3	1.61465	-0.417527	0.888053	0.150858	NA	FALSE	FALSE	not DE
ENSDARG00000102513	FO704822.1	1.33285	-0.417354	0.867661	0.153419	NA	FALSE	FALSE	not DE
ENSDARG00000079886	otulinb	2.99568	-0.41711	0.859026	0.154161	0.495652	FALSE	FALSE	not DE
ENSDARG00000060596	prkaa1	22.9847	-0.416905	0.608563	0.0857691	0.366687	FALSE	FALSE	not DE
ENSDARG00000075974	si:dkey-258f14.3	6.17349	-0.416843	0.655513	0.105901	0.407074	FALSE	FALSE	not DE
ENSDARG00000025383	arl2bp	18.4009	-0.416721	0.615345	0.0887697	0.372378	FALSE	FALSE	not DE
ENSDARG00000101512	tmx4	1.12045	-0.416673	0.919352	0.144609	NA	FALSE	FALSE	not DE
ENSDARG00000098320	grm1b	1.07945	-0.416551	0.963344	0.13029	NA	FALSE	FALSE	not DE
ENSDARG00000110769	znf1098	353.572	-0.41606	0.743952	0.139528	0.469917	FALSE	FALSE	not DE
ENSDARG00000021241	zgc:165604	1.99295	-0.415899	0.848374	0.155273	NA	FALSE	FALSE	not DE
ENSDARG00000015891	ptprea	17.2141	-0.415794	0.684405	0.118585	0.431578	FALSE	FALSE	not DE
ENSDARG00000103846	hspa5	151.781	-0.415675	0.622792	0.0925978	0.379981	FALSE	FALSE	not DE
ENSDARG00000060184	pkn1a	3.02901	-0.415386	0.749009	0.141496	0.473016	FALSE	FALSE	not DE
ENSDARG00000011171	NA	1.7337	-0.415354	0.955052	0.133744	NA	FALSE	FALSE	not DE
ENSDARG00000102291	eef1da	12.9803	-0.415174	0.739796	0.138927	0.469289	FALSE	FALSE	not DE
ENSDARG00000027940	kcnf1a	3.8361	-0.414881	0.861293	0.155317	0.498135	FALSE	FALSE	not DE
ENSDARG00000077012	eif4ea	11.4561	-0.414869	0.585898	0.077327	0.344174	FALSE	FALSE	not DE
ENSDARG00000039062	morn4	10.668	-0.414686	0.669752	0.113365	0.420637	FALSE	FALSE	not DE
ENSDARG00000115989	BX323887.1	1.0516	-0.414571	0.978122	0.125109	NA	FALSE	FALSE	not DE
ENSDARG00000016058	fibpa	12.0201	-0.41392	0.715674	0.131849	0.45459	FALSE	FALSE	not DE
ENSDARG00000013360	sh3gl3a	2.49579	-0.413836	0.816804	0.155533	0.498399	FALSE	FALSE	not DE
ENSDARG00000007892	pdcd2	15.0768	-0.413521	0.634951	0.0992295	0.39372	FALSE	FALSE	not DE
ENSDARG00000098175	dgkab	3.44371	-0.412823	0.741326	0.141143	0.472453	FALSE	FALSE	not DE
ENSDARG00000087857	si:ch211-180a12.2	3.86674	-0.412743	0.815836	0.156187	0.498922	FALSE	FALSE	not DE
ENSDARG00000107036	CU469540.3	0.94153	-0.412707	0.91806	0.146658	NA	FALSE	FALSE	not DE
ENSDARG00000016605	pimr110	1.82799	-0.412703	0.896043	0.15186	NA	FALSE	FALSE	not DE
ENSDARG00000101419	drp2	3.93215	-0.412654	0.870941	0.155739	0.498602	FALSE	FALSE	not DE
ENSDARG00000032272	sat1b	6.9966	-0.412357	0.725439	0.136404	0.46375	FALSE	FALSE	not DE
ENSDARG00000111563	CR759907.2	3.11235	-0.411521	0.771003	0.149979	0.488327	FALSE	FALSE	not DE
ENSDARG00000102755	NA	6.36318	-0.411442	0.768446	0.149452	0.487545	FALSE	FALSE	not DE
ENSDARG00000080987	CR847546.1	184.805	-0.411135	0.636348	0.101397	0.398119	FALSE	FALSE	not DE
ENSDARG00000073765	gna13a	5.5333	-0.411053	0.788878	0.153869	0.495128	FALSE	FALSE	not DE
ENSDARG00000041417	atp6ap1a	2.10788	-0.41093	0.80672	0.156512	NA	FALSE	FALSE	not DE
ENSDARG00000036685	ccnt2a	20.1894	-0.409303	0.650753	0.108978	0.41282	FALSE	FALSE	not DE
ENSDARG00000070792	lrrc15	17.2127	-0.409166	0.879873	0.156511	0.499149	FALSE	FALSE	not DE
ENSDARG00000105441	pcdh11	1.10242	-0.40898	0.876008	0.157165	NA	FALSE	FALSE	not DE
ENSDARG00000042215	pias4b	2.26258	-0.408972	0.81599	0.158768	NA	FALSE	FALSE	not DE
ENSDARG00000013649	casr	2.25293	-0.408702	0.885401	0.155872	NA	FALSE	FALSE	not DE
ENSDARG00000020101	psmc2	37.6498	-0.408479	0.688323	0.125501	0.444248	FALSE	FALSE	not DE
ENSDARG00000098130	bola3	7.09116	-0.408293	0.714561	0.135694	0.462253	FALSE	FALSE	not DE
ENSDARG00000039843	znf800b	36.0369	-0.408093	0.484329	0.04247	0.248099	FALSE	FALSE	not DE
ENSDARG00000029911	casc3	58.8993	-0.407968	0.623613	0.0978072	0.390594	FALSE	FALSE	not DE
ENSDARG00000097761	BX005234.1	0.979658	-0.407748	0.940684	0.141559	NA	FALSE	FALSE	not DE
ENSDARG00000079468	rhobtb1	3.21251	-0.407684	0.814385	0.159524	0.503166	FALSE	FALSE	not DE
ENSDARG00000089878	nedd9	2.90498	-0.407322	0.827183	0.160549	0.504392	FALSE	FALSE	not DE
ENSDARG00000019332	ndufb4	8.07253	-0.406461	0.71675	0.137888	0.467953	FALSE	FALSE	not DE
ENSDARG00000091937	BX927308.1	1.95766	-0.406283	0.903565	0.153328	NA	FALSE	FALSE	not DE
ENSDARG00000081702	CT573103.1	1.91225	-0.406053	0.878755	0.15838	NA	FALSE	FALSE	not DE
ENSDARG00000105045	bmpr1ab	48.533	-0.405968	0.661332	0.115987	0.425993	FALSE	FALSE	not DE
ENSDARG00000102458	hip1rb	12.7003	-0.405858	0.70828	0.135266	0.461411	FALSE	FALSE	not DE
ENSDARG00000018623	rad54l	21.964	-0.405577	0.587064	0.0829491	0.358816	FALSE	FALSE	not DE
ENSDARG00000101260	NA	57.0177	-0.405302	0.632684	0.103672	0.402792	FALSE	FALSE	not DE
ENSDARG00000058102	sardh	11.0268	-0.404734	0.755536	0.151332	0.490759	FALSE	FALSE	not DE
ENSDARG00000074326	mcm8	22.4475	-0.404183	0.51311	0.0535356	0.284937	FALSE	FALSE	not DE
ENSDARG00000096045	si:ch73-263o4.4	2.3873	-0.404171	0.865099	0.161241	0.505219	FALSE	FALSE	not DE
ENSDARG00000025212	ints11	7.47042	-0.404156	0.66133	0.117316	0.428277	FALSE	FALSE	not DE
ENSDARG00000043442	zgc:153665	2.42529	-0.40414	0.867365	0.161005	0.505088	FALSE	FALSE	not DE
ENSDARG00000102130	BX666065.2	4.63186	-0.404039	0.780703	0.15756	0.500931	FALSE	FALSE	not DE
ENSDARG00000101465	orc2	17.5427	-0.404011	0.615302	0.0966212	0.387982	FALSE	FALSE	not DE
ENSDARG00000038693	gng7	22.7391	-0.403599	0.62807	0.102733	0.4006	FALSE	FALSE	not DE
ENSDARG00000036239	gatm	2.83181	-0.403554	0.75827	0.152952	0.493437	FALSE	FALSE	not DE
ENSDARG00000094075	BX936317.1	7.65115	-0.403413	0.690919	0.13041	0.451856	FALSE	FALSE	not DE
ENSDARG00000105549	NA	15.6683	-0.403406	0.695579	0.132282	0.455368	FALSE	FALSE	not DE
ENSDARG00000101350	arhgap28	33.489	-0.403368	0.596308	0.0883875	0.371686	FALSE	FALSE	not DE
ENSDARG00000055876	msmo1	3.81474	-0.402853	0.767553	0.155729	0.498602	FALSE	FALSE	not DE
ENSDARG00000116871	BX284638.2	4.0881	-0.402791	0.846379	0.163486	0.508966	FALSE	FALSE	not DE
ENSDARG00000029729	clybl	3.34352	-0.40265	0.845981	0.163593	0.508966	FALSE	FALSE	not DE
ENSDARG00000008155	sms	10.2326	-0.402296	0.615655	0.0979089	0.390689	FALSE	FALSE	not DE
ENSDARG00000098679	nup85	2.5838	-0.402112	0.876845	0.160864	0.504865	FALSE	FALSE	not DE
ENSDARG00000095808	BX470242.1	4.12966	-0.402045	0.870082	0.161883	0.50641	FALSE	FALSE	not DE
ENSDARG00000018426	aldh7a1	4.52045	-0.401961	0.716801	0.141435	0.472916	FALSE	FALSE	not DE
ENSDARG00000041530	ppih	4.67005	-0.401916	0.73451	0.147442	0.484013	FALSE	FALSE	not DE
ENSDARG00000003200	foxm1	50.2454	-0.401786	0.566651	0.0761137	0.341834	FALSE	FALSE	not DE
ENSDARG00000024694	myo1b	8.75608	-0.401764	0.665879	0.1211	0.435466	FALSE	FALSE	not DE
ENSDARG00000098252	cpne9	4.96809	-0.401604	0.677219	0.126123	0.445375	FALSE	FALSE	not DE
ENSDARG00000032324	epb41l5	24.5826	-0.401514	0.510834	0.0537443	0.285529	FALSE	FALSE	not DE
ENSDARG00000039069	slx4ip	76.5594	-0.40149	0.635301	0.107515	0.41052	FALSE	FALSE	not DE
ENSDARG00000107408	NA	1.79558	-0.401375	0.8836	0.160114	NA	FALSE	FALSE	not DE
ENSDARG00000056532	serinc2	7.64862	-0.400993	0.634981	0.10772	0.411044	FALSE	FALSE	not DE
ENSDARG00000102542	si:ch211-268b14.2	3.26014	-0.400884	0.865286	0.163161	0.508535	FALSE	FALSE	not DE
ENSDARG00000033516	efr3ba	3.0247	-0.400785	0.801664	0.163169	0.508535	FALSE	FALSE	not DE
ENSDARG00000043912	mei4	2.10376	-0.400666	0.759694	0.155561	NA	FALSE	FALSE	not DE
ENSDARG00000074468	prdm11	12.8725	-0.400636	0.676613	0.126614	0.446031	FALSE	FALSE	not DE
ENSDARG00000068593	CU326366.2	1.89281	-0.400622	0.88432	0.160387	NA	FALSE	FALSE	not DE
ENSDARG00000102442	folr	0.790268	-0.40004	0.981389	0.127759	NA	FALSE	FALSE	not DE
ENSDARG00000045542	lamtor4	12.23	-0.399882	0.640368	0.111	0.416493	FALSE	FALSE	not DE
ENSDARG00000061397	trip12	43.583	-0.399733	0.554108	0.0717872	0.331397	FALSE	FALSE	not DE
ENSDARG00000103609	mib2	4.01098	-0.399534	0.832408	0.165891	0.513006	FALSE	FALSE	not DE
ENSDARG00000068958	frmd7	4.08201	-0.399409	0.703805	0.138655	0.468974	FALSE	FALSE	not DE
ENSDARG00000102725	CABZ01081909.1	2.35436	-0.399357	0.802279	0.164285	NA	FALSE	FALSE	not DE
ENSDARG00000074507	rmdn1	2.64818	-0.399051	0.825406	0.166113	0.513323	FALSE	FALSE	not DE
ENSDARG00000070535	ripply2	2.4042	-0.398839	0.816307	0.165861	0.513006	FALSE	FALSE	not DE
ENSDARG00000014179	pfkma	2.74822	-0.3988	0.844609	0.166127	0.513323	FALSE	FALSE	not DE
ENSDARG00000010773	pnpla6	36.1494	-0.398383	0.609905	0.0978411	0.390629	FALSE	FALSE	not DE
ENSDARG00000059367	mfap2	1.41625	-0.398259	0.875969	0.163179	NA	FALSE	FALSE	not DE
ENSDARG00000058563	ubox5	7.35519	-0.398199	0.72279	0.146554	0.482073	FALSE	FALSE	not DE
ENSDARG00000068128	ppp1r15b	37.9485	-0.39771	0.590546	0.0892411	0.37271	FALSE	FALSE	not DE
ENSDARG00000089525	si:dkeyp-98a7.5	2.6167	-0.39769	0.851206	0.166456	0.514133	FALSE	FALSE	not DE
ENSDARG00000101191	si:ch211-255f4.13	6.40581	-0.397676	0.767646	0.159779	0.503512	FALSE	FALSE	not DE
ENSDARG00000074153	slitrk5b	1.03451	-0.397665	0.923751	0.151411	NA	FALSE	FALSE	not DE
ENSDARG00000081299	BX936308.1	4.10998	-0.397623	0.85087	0.166523	0.514211	FALSE	FALSE	not DE
ENSDARG00000057248	sclt1	27.1751	-0.397613	0.541294	0.0674315	0.321014	FALSE	FALSE	not DE
ENSDARG00000098935	bxdc2	16.4073	-0.397496	0.698638	0.138183	0.468246	FALSE	FALSE	not DE
ENSDARG00000116941	nfil3-3	23.0642	-0.397374	0.528401	0.0622508	0.308156	FALSE	FALSE	not DE
ENSDARG00000043685	nabp1b	2.12145	-0.396975	0.830689	0.167625	NA	FALSE	FALSE	not DE
ENSDARG00000079067	mms19	32.2321	-0.396318	0.576416	0.0835746	0.360402	FALSE	FALSE	not DE
ENSDARG00000079062	samd1b	1.30636	-0.395552	0.881828	0.163647	NA	FALSE	FALSE	not DE
ENSDARG00000040326	dhx29	31.087	-0.39554	0.585685	0.0883343	0.371587	FALSE	FALSE	not DE
ENSDARG00000093713	si:dkey-256i11.2	43.1457	-0.395516	0.715204	0.146071	0.480996	FALSE	FALSE	not DE
ENSDARG00000071055	NA	3.26672	-0.395034	0.825903	0.168917	0.517581	FALSE	FALSE	not DE
ENSDARG00000036893	f13a1b	1.86789	-0.394703	0.830094	0.169186	NA	FALSE	FALSE	not DE
ENSDARG00000104783	si:ch73-221f6.4	4.53777	-0.394573	0.829625	0.169275	0.518085	FALSE	FALSE	not DE
ENSDARG00000011648	snrpd1	18.1831	-0.39453	0.65746	0.122901	0.438778	FALSE	FALSE	not DE
ENSDARG00000074410	brip1	40.349	-0.39442	0.457569	0.0382819	0.23307	FALSE	FALSE	not DE
ENSDARG00000056903	mrpl13	5.52591	-0.394377	0.755572	0.159538	0.503166	FALSE	FALSE	not DE
ENSDARG00000095267	BX927385.3	2.07141	-0.393812	0.849604	0.169058	NA	FALSE	FALSE	not DE
ENSDARG00000004529	zgc:173742	9.7626	-0.393631	0.593692	0.0933286	0.381317	FALSE	FALSE	not DE
ENSDARG00000097931	BX323557.1	6.42351	-0.393179	0.763088	0.162333	0.507199	FALSE	FALSE	not DE
ENSDARG00000034910	si:ch211-152f2.2	1.73576	-0.392979	0.980458	0.130158	NA	FALSE	FALSE	not DE
ENSDARG00000110804	NA	2.18033	-0.392591	0.910215	0.15804	NA	FALSE	FALSE	not DE
ENSDARG00000101908	rab3ip	11.7165	-0.392161	0.617712	0.105888	0.407074	FALSE	FALSE	not DE
ENSDARG00000095077	BX548073.4	0.948775	-0.391898	0.963409	0.138045	NA	FALSE	FALSE	not DE
ENSDARG00000043260	xylb	13.7888	-0.391095	0.556535	0.0775261	0.344669	FALSE	FALSE	not DE
ENSDARG00000087243	zgc:100918	38.4433	-0.390987	0.508705	0.0572466	0.29562	FALSE	FALSE	not DE
ENSDARG00000006093	cdk15	1.82769	-0.390967	0.896538	0.162742	NA	FALSE	FALSE	not DE
ENSDARG00000068710	nid1a	3.61223	-0.390834	0.715785	0.15018	0.488777	FALSE	FALSE	not DE
ENSDARG00000103320	lclat1	8.44047	-0.390769	0.646488	0.120751	0.435206	FALSE	FALSE	not DE
ENSDARG00000039681	samm50l	20.1784	-0.39068	0.585204	0.0911996	0.376551	FALSE	FALSE	not DE
ENSDARG00000014966	ccdc82	5.65702	-0.390676	0.732028	0.155832	0.498602	FALSE	FALSE	not DE
ENSDARG00000056938	kera	2.82848	-0.390543	0.906792	0.160063	0.503829	FALSE	FALSE	not DE
ENSDARG00000055561	c1galt1b	16.784	-0.39052	0.534611	0.0681235	0.322553	FALSE	FALSE	not DE
ENSDARG00000058419	gcn1	66.3992	-0.390357	0.538067	0.0697022	0.326969	FALSE	FALSE	not DE
ENSDARG00000057249	zmynd11	37.9767	-0.39028	0.561039	0.0800576	0.352048	FALSE	FALSE	not DE
ENSDARG00000034871	mid2	0.921334	-0.389964	0.896497	0.163273	NA	FALSE	FALSE	not DE
ENSDARG00000000656	psmb9a	1.31212	-0.389702	0.877748	0.167755	NA	FALSE	FALSE	not DE
ENSDARG00000113781	CR847529.1	1.10238	-0.389691	0.909938	0.159508	NA	FALSE	FALSE	not DE
ENSDARG00000009472	med19b	7.59472	-0.389006	0.696526	0.144375	0.47729	FALSE	FALSE	not DE
ENSDARG00000059738	ptprsa	10.571	-0.388655	0.717242	0.15255	0.492842	FALSE	FALSE	not DE
ENSDARG00000062655	ydjc	14.4809	-0.388389	0.63995	0.119506	0.433811	FALSE	FALSE	not DE
ENSDARG00000091760	cwf19l2	6.69996	-0.388368	0.605966	0.102885	0.400972	FALSE	FALSE	not DE
ENSDARG00000056896	ttc12	2.65261	-0.3882	0.909107	0.160487	0.5043	FALSE	FALSE	not DE
ENSDARG00000102449	CABZ01048402.1	1.82564	-0.388188	0.853044	0.17239	NA	FALSE	FALSE	not DE
ENSDARG00000075158	igdcc3	25.7284	-0.388153	0.657781	0.128157	0.447723	FALSE	FALSE	not DE
ENSDARG00000089974	NA	1.2962	-0.387962	0.888163	0.166455	NA	FALSE	FALSE	not DE
ENSDARG00000101170	rab42b	1.38795	-0.387373	0.925595	0.155199	NA	FALSE	FALSE	not DE
ENSDARG00000052746	grinab	18.8683	-0.387188	0.5169	0.0622546	0.308156	FALSE	FALSE	not DE
ENSDARG00000044968	vcla	8.62252	-0.38717	0.748289	0.163587	0.508966	FALSE	FALSE	not DE
ENSDARG00000096884	AL953866.1	1.39558	-0.387066	0.8997	0.163886	NA	FALSE	FALSE	not DE
ENSDARG00000037192	zgc:113364	2.11334	-0.387007	0.820456	0.174552	NA	FALSE	FALSE	not DE
ENSDARG00000074894	myorg	26.7479	-0.38655	0.545757	0.0751716	0.339536	FALSE	FALSE	not DE
[truncated: 20,976 more rows]

## Sheet: Oblong Stage
Oblong stage: mir430-/- + inj vs. WT
gene_ID	gene_names	baseMean	log2FoldChange	lfcSE	pvalue	padj	miR430	mitochondrial	DE
ENSDARG00000114956	dre-mir-430b-10	2271.4	-13.2726	1.5097	2.05339e-19	8.12939e-16	TRUE	FALSE	down-regulated
ENSDARG00000111749	dre-mir-430a-4	3824.93	-12.4385	1.7871	5.59665e-13	5.53928e-10	TRUE	FALSE	down-regulated
ENSDARG00000116477	dre-mir-430a-4	798.479	-12.1784	1.95418	7.29554e-11	3.85107e-08	TRUE	FALSE	down-regulated
ENSDARG00000111403	dre-mir-430a-4	10458	-11.9436	1.15297	8.00915e-26	1.26833e-21	TRUE	FALSE	down-regulated
ENSDARG00000115466	dre-mir-430c-1	743.109	-11.8876	1.58642	1.33497e-14	3.02009e-11	TRUE	FALSE	down-regulated
ENSDARG00000096273	si:dkey-3n22.9	8.42361	-11.8623	8.05964	NA	NA	FALSE	FALSE	not DE
ENSDARG00000113472	dre-mir-430a-4	1932.38	-11.7598	1.61922	7.68908e-14	1.10695e-10	TRUE	FALSE	down-regulated
ENSDARG00000114485	dre-mir-430c-1	3621.43	-11.7536	1.32011	1.16936e-19	6.17264e-16	TRUE	FALSE	down-regulated
ENSDARG00000111340	dre-mir-430b-10	1237.4	-11.6881	1.58799	3.8092e-14	6.03225e-11	TRUE	FALSE	down-regulated
ENSDARG00000111541	dre-mir-430a-2	541.17	-11.6147	1.57707	3.75446e-14	6.03225e-11	TRUE	FALSE	down-regulated
ENSDARG00000113369	dre-mir-430c-1	429.023	-11.548	1.55725	2.61203e-14	5.17052e-11	TRUE	FALSE	down-regulated
ENSDARG00000116403	dre-mir-430b-1	507.992	-11.3471	1.5757	1.32723e-13	1.61677e-10	TRUE	FALSE	down-regulated
ENSDARG00000115901	dre-mir-430c-1	498.19	-11.2012	1.58807	3.9534e-13	4.17374e-10	TRUE	FALSE	down-regulated
ENSDARG00000109380	dre-mir-430b-6	1839.31	-11.0779	1.28016	1.26973e-18	4.0215e-15	TRUE	FALSE	down-regulated
ENSDARG00000110605	dre-mir-430b-1	197.211	-11.0673	1.61279	1.53732e-12	1.3525e-09	TRUE	FALSE	down-regulated
ENSDARG00000116481	dre-mir-430c-1	608.135	-11.0652	1.45904	8.17523e-15	2.15771e-11	TRUE	FALSE	down-regulated
ENSDARG00000113073	dre-mir-430b-6	720.861	-10.827	1.54929	6.69817e-13	6.23954e-10	TRUE	FALSE	down-regulated
ENSDARG00000115532	dre-mir-430c-1	339.054	-10.7636	2.20441	5.01906e-08	1.44512e-05	TRUE	FALSE	down-regulated
ENSDARG00000116475	dre-mir-430a-2	367.899	-10.5606	1.62027	1.60809e-11	1.06107e-08	TRUE	FALSE	down-regulated
ENSDARG00000114836	dre-mir-430c-1	200.493	-10.4996	1.53812	2.13361e-12	1.77831e-09	TRUE	FALSE	down-regulated
ENSDARG00000111975	dre-mir-430a-2	172.323	-10.4904	2.2799	1.11906e-07	3.00365e-05	TRUE	FALSE	down-regulated
ENSDARG00000115871	dre-mir-430b-4	2428.02	-10.4085	1.5926	1.45095e-11	9.99012e-09	TRUE	FALSE	down-regulated
ENSDARG00000109889	dre-mir-430a-2	302.345	-10.3653	1.52686	2.78178e-12	2.20261e-09	TRUE	FALSE	down-regulated
ENSDARG00000110053	dre-mir-430a-4	253.117	-10.3405	1.55778	7.53109e-12	5.67916e-09	TRUE	FALSE	down-regulated
ENSDARG00000110957	dre-mir-430b-10	184.267	-9.89641	1.54053	2.88742e-11	1.75866e-08	TRUE	FALSE	down-regulated
ENSDARG00000111325	dre-mir-430c-1	257.716	-9.81794	1.58715	1.17261e-10	5.99016e-08	TRUE	FALSE	down-regulated
ENSDARG00000114255	dre-mir-430b-1	112.636	-9.70364	1.48172	1.30449e-11	9.38993e-09	TRUE	FALSE	down-regulated
ENSDARG00000112296	dre-mir-430b-10	153.909	-9.6452	1.58527	2.00434e-10	9.61839e-08	TRUE	FALSE	down-regulated
ENSDARG00000109967	dre-mir-430b-10	225.787	-9.5553	1.68405	1.60797e-09	6.52919e-07	TRUE	FALSE	down-regulated
ENSDARG00000109941	dre-mir-430b-10	134.351	-9.49754	1.48469	3.19161e-11	1.8626e-08	TRUE	FALSE	down-regulated
ENSDARG00000111943	dre-mir-430a-11	100.989	-9.30388	1.58994	6.09554e-10	2.75797e-07	TRUE	FALSE	down-regulated
ENSDARG00000114347	dre-mir-430a-2	192.512	-9.22157	1.7163	5.29213e-09	1.92774e-06	TRUE	FALSE	down-regulated
ENSDARG00000115317	dre-mir-430b-18	102.712	-9.14068	1.65814	2.78673e-09	1.07636e-06	TRUE	FALSE	down-regulated
ENSDARG00000112506	dre-mir-430a-2	100.013	-9.00599	1.66518	4.03566e-09	1.52164e-06	TRUE	FALSE	down-regulated
ENSDARG00000099106	afmid	14.5293	-7.7007	1.48287	2.78125e-09	1.07636e-06	FALSE	FALSE	down-regulated
ENSDARG00000116261	dre-mir-430b-10	33.3284	-7.52114	1.98082	2.43639e-07	5.75862e-05	TRUE	FALSE	down-regulated
ENSDARG00000115161	CABZ01069162.1	11.5471	-7.06743	1.74581	7.50282e-08	2.12169e-05	FALSE	FALSE	down-regulated
ENSDARG00000114183	dre-mir-430c-1	32.2322	-6.98021	2.12835	6.66153e-07	0.000133414	TRUE	FALSE	down-regulated
ENSDARG00000116592	dre-mir-430c-1	31.7316	-6.75795	2.26155	1.26408e-06	0.000225285	TRUE	FALSE	down-regulated
ENSDARG00000115035	dre-mir-430a-2	20.484	-6.75592	2.26166	1.26612e-06	0.000225285	TRUE	FALSE	down-regulated
ENSDARG00000112802	dre-mir-430b-18	39.1803	-6.67938	2.17491	9.68642e-07	0.000182612	TRUE	FALSE	down-regulated
ENSDARG00000109546	dre-mir-430b-6	21.1997	-6.13993	2.38635	2.88399e-06	0.000456708	TRUE	FALSE	down-regulated
ENSDARG00000075697	si:ch73-380l3.2	7.88616	-4.87254	2.65678	1.75174e-05	0.00201019	FALSE	FALSE	down-regulated
ENSDARG00000037507	kctd12b	13.5565	-4.78964	2.19737	6.72262e-06	0.000925734	FALSE	FALSE	down-regulated
ENSDARG00000110007	dre-mir-430c-1	13.9587	-4.35933	2.58792	2.77624e-05	0.00297058	TRUE	FALSE	down-regulated
ENSDARG00000012381	hsc70	10.664	-4.18414	2.5792	3.40026e-05	0.00338378	FALSE	FALSE	down-regulated
ENSDARG00000104488	si:ch73-299h12.9	9.25333	-4.15656	1.93815	8.60317e-06	0.00112595	FALSE	FALSE	down-regulated
ENSDARG00000105206	hmgcrb	31.5284	-4.04586	1.04057	1.79831e-08	5.77395e-06	FALSE	FALSE	down-regulated
ENSDARG00000117211	CR936462.1	43.8171	-3.98048	0.824235	1.94895e-10	9.61839e-08	FALSE	FALSE	down-regulated
ENSDARG00000104296	zgc:165508	15.6625	-3.90557	1.17037	2.28858e-07	5.4912e-05	FALSE	FALSE	down-regulated
ENSDARG00000052011	rrad	55.6141	-3.85369	0.965648	1.71873e-08	5.67038e-06	FALSE	FALSE	down-regulated
ENSDARG00000096097	si:dkeyp-98a7.4	8.19171	-3.70648	2.92008	9.43413e-05	0.00691661	FALSE	FALSE	down-regulated
ENSDARG00000105175	CR547131.1	6.21733	-3.64671	2.64104	7.43622e-05	0.005888	FALSE	FALSE	down-regulated
ENSDARG00000031489	ognb	18.0808	-3.62112	1.10199	4.77704e-07	0.000102229	FALSE	FALSE	down-regulated
ENSDARG00000075766	sccpdha.1	4.91375	-3.41991	2.38603	7.42332e-05	0.005888	FALSE	FALSE	down-regulated
ENSDARG00000054748	cuedc1b	20.7684	-3.40988	0.832931	4.37052e-08	1.30588e-05	FALSE	FALSE	down-regulated
ENSDARG00000116026	dre-mir-430c-1	11.3624	-3.37242	2.28241	6.95138e-05	0.00567433	TRUE	FALSE	down-regulated
ENSDARG00000103237	si:ch73-299h12.8	4.85977	-3.21964	1.89499	4.98737e-05	0.00446215	FALSE	FALSE	down-regulated
ENSDARG00000101385	f8	43.2173	-3.19845	0.978837	1.4304e-06	0.00024892	FALSE	FALSE	down-regulated
ENSDARG00000101166	BX005396.3	5.36925	-3.12719	2.34124	0.000110692	0.00779078	FALSE	FALSE	down-regulated
ENSDARG00000075619	cenpo	10.3605	-3.08834	1.40075	2.19239e-05	0.00237799	FALSE	FALSE	down-regulated
ENSDARG00000011466	afg1la	20.026	-3.04695	0.849677	8.66784e-07	0.000167395	FALSE	FALSE	down-regulated
ENSDARG00000078059	nudcd2	6.97425	-3.02695	1.48334	3.30415e-05	0.00332424	FALSE	FALSE	down-regulated
ENSDARG00000008237	sars1	29.1935	-2.98369	0.761627	3.66924e-07	8.30087e-05	FALSE	FALSE	down-regulated
ENSDARG00000076659	cdca7b	36.7235	-2.92227	0.703839	1.97865e-07	5.05386e-05	FALSE	FALSE	down-regulated
ENSDARG00000021149	cbr1l	23.6291	-2.91779	0.862204	2.22979e-06	0.000361829	FALSE	FALSE	down-regulated
ENSDARG00000044914	suclg2	18.515	-2.89699	0.999799	7.73694e-06	0.0010296	FALSE	FALSE	down-regulated
ENSDARG00000092561	pimr201	70.3237	-2.84246	1.246	2.9549e-05	0.00303856	FALSE	FALSE	down-regulated
ENSDARG00000071583	gtf3ab	52.5967	-2.83697	0.60131	2.78074e-08	8.63448e-06	FALSE	FALSE	down-regulated
ENSDARG00000095821	si:dkey-122a22.2	7.97246	-2.79823	1.10129	2.01434e-05	0.00223071	FALSE	FALSE	down-regulated
ENSDARG00000059960	plch2a	23.013	-2.774	0.957395	1.03689e-05	0.00128283	FALSE	FALSE	down-regulated
ENSDARG00000042620	gstr	14.2006	-2.75643	0.988106	1.35543e-05	0.00163852	FALSE	FALSE	down-regulated
ENSDARG00000051809	btr12	12.7442	-2.7237	1.52813	8.18456e-05	0.00626139	FALSE	FALSE	down-regulated
ENSDARG00000023840	pfkfb2a	10.4143	-2.68074	0.84244	6.799e-06	0.000928181	FALSE	FALSE	down-regulated
ENSDARG00000100420	tpcn2	15.3693	-2.67237	0.887109	1.025e-05	0.0012781	FALSE	FALSE	down-regulated
ENSDARG00000038917	rad50	9.77678	-2.63436	1.21526	5.40614e-05	0.00474607	FALSE	FALSE	down-regulated
ENSDARG00000031533	ap5m1	18.6975	-2.58859	0.999646	2.9257e-05	0.00303533	FALSE	FALSE	down-regulated
ENSDARG00000117502	AL953875.1	5.04829	-2.57566	2.0278	0.000207857	0.0125533	FALSE	FALSE	not DE
ENSDARG00000058154	znf385c	4.53836	-2.57372	1.84651	0.000175902	0.0110931	FALSE	FALSE	not DE
ENSDARG00000102891	ppp1r26	37.544	-2.56409	0.683197	1.91538e-06	0.000325441	FALSE	FALSE	down-regulated
ENSDARG00000052010	ciao2b	23.1623	-2.5502	0.651433	1.19535e-06	0.000218913	FALSE	FALSE	down-regulated
ENSDARG00000090778	ttll1	11.1316	-2.5414	0.775834	7.41119e-06	0.000994607	FALSE	FALSE	down-regulated
ENSDARG00000076476	zgc:173770	17.1814	-2.51025	0.984238	3.73489e-05	0.00364048	FALSE	FALSE	down-regulated
ENSDARG00000003167	mlst8	31.1512	-2.50938	0.782489	9.37723e-06	0.00118798	FALSE	FALSE	down-regulated
ENSDARG00000086158	ccbe1	12.1007	-2.5093	0.683089	2.7064e-06	0.000432915	FALSE	FALSE	down-regulated
ENSDARG00000035870	laptm4b	28.4839	-2.49022	1.14138	7.16157e-05	0.00575689	FALSE	FALSE	down-regulated
ENSDARG00000105712	CU467646.8	36.6522	-2.4856	0.715937	4.98865e-06	0.000711714	FALSE	FALSE	down-regulated
ENSDARG00000018397	hpca	10.3113	-2.47664	1.05095	5.61235e-05	0.00480544	FALSE	FALSE	down-regulated
ENSDARG00000057644	adam8b	8.64634	-2.46209	0.970458	4.25014e-05	0.00391414	FALSE	FALSE	down-regulated
ENSDARG00000106724	CU655961.3	11.0865	-2.45678	1.06469	6.34403e-05	0.00534383	FALSE	FALSE	down-regulated
ENSDARG00000071450	tdrd5	8.86298	-2.45051	0.746726	8.75528e-06	0.00112722	FALSE	FALSE	down-regulated
ENSDARG00000041689	usf1	18.9628	-2.4206	0.630881	1.93177e-06	0.000325441	FALSE	FALSE	down-regulated
ENSDARG00000062008	hs2st1b	38.619	-2.40987	0.536662	1.97603e-07	5.05386e-05	FALSE	FALSE	down-regulated
ENSDARG00000009886	rnf114	16.9679	-2.40538	0.680263	4.82219e-06	0.000694219	FALSE	FALSE	down-regulated
ENSDARG00000073893	dnase2	23.7295	-2.39187	1.09337	8.78723e-05	0.00662641	FALSE	FALSE	down-regulated
ENSDARG00000102308	ttc39c	18.2722	-2.37569	1.07287	8.74806e-05	0.00662641	FALSE	FALSE	down-regulated
ENSDARG00000005972	ric8b	9.76502	-2.34703	1.05384	9.13563e-05	0.00676036	FALSE	FALSE	down-regulated
ENSDARG00000019438	rnf13	12.624	-2.33784	0.923163	5.5784e-05	0.00480544	FALSE	FALSE	down-regulated
ENSDARG00000099730	pkma	19.6936	-2.31693	0.861579	4.30071e-05	0.00391414	FALSE	FALSE	down-regulated
ENSDARG00000042698	si:dkey-15j16.6	12.4303	-2.3055	2.03933	0.000345606	0.0182434	FALSE	FALSE	not DE
ENSDARG00000019338	adprhl2	8.50971	-2.28128	1.15296	0.000149285	0.00997499	FALSE	FALSE	down-regulated
ENSDARG00000062968	sbf1	47.9265	-2.27303	0.908857	6.74381e-05	0.00556224	FALSE	FALSE	down-regulated
ENSDARG00000090675	NA	8.90522	-2.25349	1.00186	0.000108153	0.00765306	FALSE	FALSE	down-regulated
ENSDARG00000113089	dre-mir-430b-10	15.9968	-2.20739	2.3967	0.000496375	0.0232562	TRUE	FALSE	not DE
ENSDARG00000099923	zgc:154054	6.074	-2.20007	1.28904	0.000241653	0.0140692	FALSE	FALSE	not DE
ENSDARG00000075072	rpap1	28.2931	-2.2	1.07417	0.000163368	0.0105724	FALSE	FALSE	not DE
ENSDARG00000044573	cdc42	48.67	-2.1957	0.703042	1.94891e-05	0.00217345	FALSE	FALSE	down-regulated
ENSDARG00000070644	ttpal	15.9403	-2.19101	0.797258	4.75997e-05	0.00430736	FALSE	FALSE	down-regulated
ENSDARG00000104692	CR848705.2	11.7191	-2.18993	1.32118	0.000258701	0.0146791	FALSE	FALSE	not DE
ENSDARG00000062049	arhgap45b	13.6241	-2.16923	1.06259	0.000176526	0.0110931	FALSE	FALSE	not DE
ENSDARG00000091247	fars2	5.74075	-2.16187	1.37975	0.000297209	0.0161739	FALSE	FALSE	not DE
ENSDARG00000013928	plekhb2	9.83738	-2.15672	1.20301	0.000244345	0.0141738	FALSE	FALSE	not DE
ENSDARG00000045482	stk38l	9.10412	-2.15379	1.28008	0.000273718	0.0152627	FALSE	FALSE	not DE
ENSDARG00000100260	them6	6.72722	-2.15284	1.1343	0.000219586	0.0131718	FALSE	FALSE	not DE
ENSDARG00000075092	si:dkey-52l18.4	6.76308	-2.15059	1.35842	0.00030039	0.0162354	FALSE	FALSE	not DE
ENSDARG00000077839	dhx30	25.8905	-2.13879	0.756122	4.29981e-05	0.00391414	FALSE	FALSE	down-regulated
ENSDARG00000055279	b3gat1b	3.74675	-2.10528	1.91428	0.000470432	0.0224147	FALSE	FALSE	not DE
ENSDARG00000076414	espn	12.1921	-2.10181	0.955194	0.000160988	0.0105348	FALSE	FALSE	not DE
ENSDARG00000014311	pgghg	6.28637	-2.07447	1.00161	0.000208481	0.0125533	FALSE	FALSE	not DE
ENSDARG00000090301	usp48	28.1675	-2.06889	0.685225	2.93259e-05	0.00303533	FALSE	FALSE	down-regulated
ENSDARG00000069175	vps4b	30.8196	-2.0437	0.557266	4.58519e-06	0.000672325	FALSE	FALSE	down-regulated
ENSDARG00000117081	CABZ01004903.3	6.55298	-2.04323	1.78086	0.000501263	0.0232843	FALSE	FALSE	not DE
ENSDARG00000105279	si:ch211-108c17.2	33.673	-2.00978	0.542301	4.06394e-06	0.000612919	FALSE	FALSE	down-regulated
ENSDARG00000027154	tpd52l2a	27.0407	-1.99996	0.716943	5.61383e-05	0.00480544	FALSE	FALSE	not DE
ENSDARG00000031809	rbm24b	10.6591	-1.98219	0.662934	3.41883e-05	0.00338378	FALSE	FALSE	not DE
ENSDARG00000052379	ccdc22	34.3323	-1.97757	0.784551	0.00010809	0.00765306	FALSE	FALSE	not DE
ENSDARG00000020656	prkg1a	30.9714	-1.96882	0.643472	2.85982e-05	0.00300404	FALSE	FALSE	not DE
ENSDARG00000038881	acaa2	8.02733	-1.96813	1.05685	0.00035002	0.0182934	FALSE	FALSE	not DE
ENSDARG00000055120	ctsba	159.264	-1.96164	0.766324	0.000101182	0.00738399	FALSE	FALSE	not DE
ENSDARG00000103813	NA	9.31716	-1.93768	1.13568	0.00044414	0.0219109	FALSE	FALSE	not DE
ENSDARG00000026736	il11ra	3.31021	-1.93731	1.73224	0.000613382	0.0263954	FALSE	FALSE	not DE
ENSDARG00000102144	eef1akmt2	14.5499	-1.93187	0.60641	2.04288e-05	0.0022466	FALSE	FALSE	not DE
ENSDARG00000063627	bop1	14.2434	-1.92454	0.73335	9.10757e-05	0.00676036	FALSE	FALSE	not DE
ENSDARG00000039490	pitpnaa	21.6256	-1.92353	0.64786	3.77013e-05	0.00364048	FALSE	FALSE	not DE
ENSDARG00000041724	glipr2	26.0615	-1.92136	0.590836	1.68821e-05	0.00195142	FALSE	FALSE	not DE
ENSDARG00000086819	scn1laa	15.072	-1.91818	0.973195	0.000337944	0.0178986	FALSE	FALSE	not DE
ENSDARG00000088356	tmem117	3.97283	-1.91467	1.70477	0.000638046	0.0269442	FALSE	FALSE	not DE
ENSDARG00000117792	CR854988.1	5.36461	-1.89549	1.49959	0.000628887	0.0267394	FALSE	FALSE	not DE
ENSDARG00000100660	si:ch73-252i11.1	12.4235	-1.89431	0.990767	0.00038749	0.0198519	FALSE	FALSE	not DE
ENSDARG00000037069	zdhhc14	5.52673	-1.88355	1.80643	0.000699621	0.0282633	FALSE	FALSE	not DE
ENSDARG00000052375	zgc:66455	3.86235	-1.876	1.58524	0.000672864	0.0276766	FALSE	FALSE	not DE
ENSDARG00000086247	si:ch73-189n23.1	4.00594	-1.86455	1.3778	0.000655336	0.0270964	FALSE	FALSE	not DE
ENSDARG00000035868	spire1a	25.2277	-1.8588	0.713696	0.000102515	0.00744688	FALSE	FALSE	not DE
ENSDARG00000100075	abcg2a	6.87802	-1.85403	1.39681	0.000677265	0.0277007	FALSE	FALSE	not DE
ENSDARG00000007108	lipia	4.88565	-1.85378	1.57013	0.00070524	0.0284178	FALSE	FALSE	not DE
ENSDARG00000062397	ndst1a	6.01255	-1.85247	1.08263	0.000543682	0.0244595	FALSE	FALSE	not DE
ENSDARG00000017703	paqr3a	16.7299	-1.84292	1.01017	0.00048882	0.0229702	FALSE	FALSE	not DE
ENSDARG00000041729	sntb1	6.17798	-1.82787	1.16145	0.000648148	0.0270933	FALSE	FALSE	not DE
ENSDARG00000087168	si:ch211-162i8.4	11.628	-1.82718	1.43947	0.000731975	0.0288721	FALSE	FALSE	not DE
ENSDARG00000042990	cyp2p10	12.9111	-1.8268	0.850275	0.000296625	0.0161739	FALSE	FALSE	not DE
ENSDARG00000028201	commd8	9.03807	-1.82167	1.08434	0.000604151	0.0262119	FALSE	FALSE	not DE
ENSDARG00000009958	cbl	14.2423	-1.81383	0.805728	0.000245401	0.0141831	FALSE	FALSE	not DE
ENSDARG00000114213	dre-mir-430b-9	13.0417	-1.79759	1.68132	0.000813564	0.0311198	TRUE	FALSE	not DE
ENSDARG00000052182	rbfox2	91.1233	-1.79637	0.858829	0.000348832	0.0182917	FALSE	FALSE	not DE
ENSDARG00000115654	dre-mir-430a-16	9.2137	-1.75741	1.88667	0.000911851	0.0334429	TRUE	FALSE	not DE
ENSDARG00000036473	snapc2	10.654	-1.7351	0.816799	0.000361511	0.0187088	FALSE	FALSE	not DE
ENSDARG00000110445	dre-mir-430c-1	12.3846	-1.73335	1.9305	0.000961693	0.0346536	TRUE	FALSE	not DE
ENSDARG00000041511	pex10	33.947	-1.72867	0.843731	0.000425707	0.0213338	FALSE	FALSE	not DE
ENSDARG00000041068	got2a	10.9379	-1.70715	0.955678	0.000697239	0.0282391	FALSE	FALSE	not DE
ENSDARG00000103361	tshz3b	6.04999	-1.69807	1.14311	0.000958057	0.0346536	FALSE	FALSE	not DE
ENSDARG00000100632	BX649328.1	19.5826	-1.68925	1.08276	0.000935575	0.0341116	FALSE	FALSE	not DE
ENSDARG00000086336	si:ch211-157b11.12	10.4184	-1.68819	0.752657	0.000296809	0.0161739	FALSE	FALSE	not DE
ENSDARG00000113618	dre-mir-430a-16	10.3119	-1.68797	2.00803	0.00105943	0.0364677	TRUE	FALSE	not DE
ENSDARG00000101985	socs9	10.0783	-1.68635	0.863766	0.000551891	0.0246885	FALSE	FALSE	not DE
ENSDARG00000037410	med28	13.0865	-1.68284	0.748698	0.000295512	0.0161739	FALSE	FALSE	not DE
ENSDARG00000076241	txlnbb	7.18358	-1.68036	1.03229	0.000901523	0.0332786	FALSE	FALSE	not DE
ENSDARG00000091909	si:ch73-59c19.1	2.33722	-1.67047	1.67652	0.00106309	0.0364677	FALSE	FALSE	not DE
ENSDARG00000082734	CR388189.3	321.742	-1.6689	0.985021	0.00086009	0.0322758	FALSE	FALSE	not DE
ENSDARG00000055525	lgalslb	13.6678	-1.64913	1.31203	0.00114435	0.0384678	FALSE	FALSE	not DE
ENSDARG00000021539	ephb2b	60.5301	-1.63746	0.91813	0.000813225	0.0311198	FALSE	FALSE	not DE
ENSDARG00000077405	psip1b	143.347	-1.62909	0.578995	6.61642e-05	0.00548574	FALSE	FALSE	not DE
ENSDARG00000102742	bmpr1bb	11.3181	-1.62411	0.812043	0.000558638	0.02485	FALSE	FALSE	not DE
ENSDARG00000057671	epas1b	29.6913	-1.62065	0.793924	0.000514427	0.0236816	FALSE	FALSE	not DE
ENSDARG00000087584	si:dkeyp-98a7.9	15.098	-1.62044	0.899163	0.000817188	0.0311831	FALSE	FALSE	not DE
ENSDARG00000094478	si:ch1073-75o15.4	8.39191	-1.61806	1.07376	0.00117285	0.0390708	FALSE	FALSE	not DE
ENSDARG00000089511	si:ch73-78o10.1	5.31739	-1.60986	1.48443	0.00123062	0.0400259	FALSE	FALSE	not DE
ENSDARG00000101763	CU467646.6	9.11626	-1.60432	0.868566	0.000780198	0.0299884	FALSE	FALSE	not DE
ENSDARG00000079637	alpk2	13.6226	-1.59742	0.915768	0.000940949	0.0341763	FALSE	FALSE	not DE
ENSDARG00000061311	znf438	14.2165	-1.59101	0.965503	0.00109424	0.0373456	FALSE	FALSE	not DE
ENSDARG00000009949	fndc4b	5.84978	-1.57815	1.1294	0.00138243	0.0435231	FALSE	FALSE	not DE
ENSDARG00000078973	uckl1b	12.7527	-1.57678	0.792294	0.000615084	0.0263969	FALSE	FALSE	not DE
ENSDARG00000070231	polh	13.4804	-1.56839	0.743147	0.000473561	0.0224147	FALSE	FALSE	not DE
ENSDARG00000105321	aspscr1	33.2628	-1.56411	0.748458	0.000500173	0.0232843	FALSE	FALSE	not DE
ENSDARG00000027381	ccdc171	10.1265	-1.56328	0.812203	0.000722109	0.028801	FALSE	FALSE	not DE
ENSDARG00000104280	bnip1b	33.1828	-1.56064	0.563606	7.71537e-05	0.00601875	FALSE	FALSE	not DE
ENSDARG00000097833	BX571712.1	5.28288	-1.5593	2.03327	0.0013441	0.0424855	FALSE	FALSE	not DE
ENSDARG00000068478	gpx4a	5.86082	-1.55462	0.954204	0.00122063	0.0398554	FALSE	FALSE	not DE
ENSDARG00000095966	zgc:171699	10.4586	-1.54238	0.916054	0.00116302	0.0388558	FALSE	FALSE	not DE
ENSDARG00000071272	ncoa6	88.9937	-1.53574	0.582203	0.000116203	0.00803577	FALSE	FALSE	not DE
ENSDARG00000089860	atxn7l1	38.5639	-1.53477	0.770495	0.000653551	0.0270933	FALSE	FALSE	not DE
ENSDARG00000102473	zgc:171673	15.381	-1.53176	0.556367	8.17069e-05	0.00626139	FALSE	FALSE	not DE
ENSDARG00000034957	hddc2	6.09393	-1.52786	1.55133	0.00146054	0.0450861	FALSE	FALSE	not DE
ENSDARG00000099154	CABZ01032488.1	13.0115	-1.52676	0.784294	0.000731563	0.0288721	FALSE	FALSE	not DE
ENSDARG00000067801	CABZ01064472.1	4.40036	-1.52198	1.66311	0.0014505	0.0448634	FALSE	FALSE	not DE
ENSDARG00000012325	zgc:110269	41.5418	-1.51776	0.703276	0.000449064	0.022085	FALSE	FALSE	not DE
ENSDARG00000060496	cacna1ha	25.3045	-1.51254	0.898721	0.00124251	0.0401558	FALSE	FALSE	not DE
ENSDARG00000073923	adck2	24.9118	-1.50783	0.636909	0.000259667	0.0146791	FALSE	FALSE	not DE
ENSDARG00000076179	ngef	12.7154	-1.50576	1.0645	0.00168674	0.0486543	FALSE	FALSE	not DE
ENSDARG00000102119	si:ch73-359m17.2	7.39542	-1.50483	1.5107	0.00155239	0.0466522	FALSE	FALSE	not DE
ENSDARG00000095678	ftr38	3.88218	-1.49996	1.77842	0.00149955	0.0458433	FALSE	FALSE	not DE
ENSDARG00000041140	ddb2	6.64661	-1.48643	0.878056	0.00129263	0.0411873	FALSE	FALSE	not DE
ENSDARG00000063701	rreb1a	60.5313	-1.4853	0.964568	0.00160864	0.0475753	FALSE	FALSE	not DE
ENSDARG00000057419	slc44a5b	13.627	-1.47514	0.622491	0.000265328	0.0148997	FALSE	FALSE	not DE
ENSDARG00000095295	si:rp71-36a1.1	6.4404	-1.4711	0.993089	0.00177051	0.0501569	FALSE	FALSE	not DE
ENSDARG00000028976	pus3	18.6274	-1.46825	0.989955	0.00178099	0.0503638	FALSE	FALSE	not DE
ENSDARG00000018681	saal1	14.5762	-1.46619	0.64767	0.000359688	0.0186755	FALSE	FALSE	not DE
ENSDARG00000100729	tln1	9.45997	-1.4481	0.883927	0.0015342	0.0463655	FALSE	FALSE	not DE
ENSDARG00000103922	bod1	12.9995	-1.44649	0.691213	0.000579276	0.0254822	FALSE	FALSE	not DE
ENSDARG00000103404	uchl5	20.3263	-1.43987	0.809417	0.00120845	0.039592	FALSE	FALSE	not DE
ENSDARG00000030038	NA	12.5594	-1.43586	0.718191	0.000742291	0.0290963	FALSE	FALSE	not DE
ENSDARG00000015891	ptprea	17.2141	-1.43512	0.904071	0.00170692	0.0489688	FALSE	FALSE	not DE
ENSDARG00000087492	FO704810.1	18.7428	-1.43205	0.920045	0.00179502	0.0506702	FALSE	FALSE	not DE
ENSDARG00000021383	naalad2	3.9822	-1.43204	1.37421	0.00193676	0.0537137	FALSE	FALSE	not DE
ENSDARG00000075149	nagpa	4.35858	-1.43165	0.968584	0.00196999	0.0543497	FALSE	FALSE	not DE
ENSDARG00000062244	setd2	131.261	-1.42572	0.523053	9.24471e-05	0.00680926	FALSE	FALSE	not DE
ENSDARG00000003570	hsp90b1	153.68	-1.42197	0.711081	0.000756291	0.0293545	FALSE	FALSE	not DE
ENSDARG00000023627	ggps1	74.0197	-1.41773	0.673616	0.000582444	0.0254822	FALSE	FALSE	not DE
ENSDARG00000043357	tbl2	30.132	-1.41637	0.710273	0.000772965	0.0298553	FALSE	FALSE	not DE
ENSDARG00000091872	si:ch211-102c2.7	14.7708	-1.41527	0.737738	0.000928904	0.0339726	FALSE	FALSE	not DE
ENSDARG00000007279	yipf5	24.7239	-1.40953	0.820858	0.00144558	0.0448634	FALSE	FALSE	not DE
ENSDARG00000003189	psmd1	18.0747	-1.40918	0.644679	0.000473494	0.0224147	FALSE	FALSE	not DE
ENSDARG00000077745	si:ch73-380l3.2	9.67707	-1.40798	0.926207	0.00199482	0.0548436	FALSE	FALSE	not DE
ENSDARG00000099236	2010-09-01	14.3054	-1.40438	0.842829	0.00160552	0.0475753	FALSE	FALSE	not DE
ENSDARG00000034771	rab13	24.4037	-1.39619	0.815198	0.00149654	0.0458397	FALSE	FALSE	not DE
ENSDARG00000039272	pls1	4.53465	-1.39388	1.2011	0.00235413	0.0617218	FALSE	FALSE	not DE
ENSDARG00000007788	atp2b1b	10.0881	-1.39249	0.992136	0.00233653	0.061583	FALSE	FALSE	not DE
ENSDARG00000040156	grm4	10.3377	-1.38905	0.98364	0.00234346	0.061583	FALSE	FALSE	not DE
ENSDARG00000074225	si:ch211-269e2.1	18.2093	-1.38705	0.858002	0.00181564	0.0511611	FALSE	FALSE	not DE
ENSDARG00000061804	si:ch211-194e15.5	7.70226	-1.37903	1.2591	0.00236382	0.0617725	FALSE	FALSE	not DE
ENSDARG00000044556	pacs1a	3.61141	-1.36286	1.20191	0.00256095	0.0651306	FALSE	FALSE	not DE
ENSDARG00000044781	bace2	6.27197	-1.36244	1.20508	0.00255864	0.0651306	FALSE	FALSE	not DE
ENSDARG00000058853	sash1b	9.35965	-1.36066	0.830896	0.00185166	0.0519909	FALSE	FALSE	not DE
ENSDARG00000005126	large1	30.2743	-1.36047	0.843279	0.00193397	0.0537137	FALSE	FALSE	not DE
ENSDARG00000028889	ndufb10	14.5797	-1.3572	0.775627	0.00149466	0.0458397	FALSE	FALSE	not DE
ENSDARG00000004636	ccdc9	57.6599	-1.35127	0.62613	0.000547619	0.0245668	FALSE	FALSE	not DE
ENSDARG00000039974	rai14	30.8297	-1.34683	0.762421	0.00146978	0.0452831	FALSE	FALSE	not DE
ENSDARG00000071881	arl9	18.1362	-1.34479	0.724151	0.00120152	0.0395576	FALSE	FALSE	not DE
ENSDARG00000076889	ralgapa1	25.396	-1.34452	0.778485	0.00160531	0.0475753	FALSE	FALSE	not DE
ENSDARG00000114099	trim35-30	7.52009	-1.34092	0.834461	0.00203969	0.0559706	FALSE	FALSE	not DE
ENSDARG00000005861	ralgapa2	101.823	-1.33343	0.773744	0.00165225	0.0481008	FALSE	FALSE	not DE
ENSDARG00000058148	dnajc7	48.4276	-1.32803	0.585055	0.000409389	0.0208118	FALSE	FALSE	not DE
ENSDARG00000071143	si:dkey-208m12.2	2.67682	-1.32767	1.72209	0.00213546	0.0580053	FALSE	FALSE	not DE
ENSDARG00000098874	exoc6b	36.5386	-1.32423	0.761876	0.00162919	0.0477775	FALSE	FALSE	not DE
ENSDARG00000061948	amotl2b	11.4158	-1.32195	0.849893	0.00232178	0.0613818	FALSE	FALSE	not DE
ENSDARG00000052617	raver1	104.638	-1.30998	0.709129	0.00130341	0.0414474	FALSE	FALSE	not DE
ENSDARG00000077012	eif4ea	11.4561	-1.3091	0.683661	0.00110646	0.0376008	FALSE	FALSE	not DE
ENSDARG00000012741	maco1b	12.0905	-1.30748	0.842836	0.00241563	0.0626466	FALSE	FALSE	not DE
ENSDARG00000100742	reep5	6.91841	-1.30672	0.872184	0.00262901	0.0659793	FALSE	FALSE	not DE
ENSDARG00000102375	si:ch211-204c21.1	12.3087	-1.30522	0.805633	0.00214812	0.0581497	FALSE	FALSE	not DE
ENSDARG00000077570	cdh16	2.13839	-1.30464	1.34264	0.00267253	0.0668259	FALSE	FALSE	not DE
ENSDARG00000071014	s100u	17.8389	-1.30225	0.803036	0.00215527	0.0582438	FALSE	FALSE	not DE
ENSDARG00000089399	tmem176l.2	3.78627	-1.29833	1.50308	0.00245224	0.0632469	FALSE	FALSE	not DE
ENSDARG00000000631	ptpn4a	78.5541	-1.29565	0.748499	0.00174546	0.0497142	FALSE	FALSE	not DE
ENSDARG00000099722	zgc:153993	8.49994	-1.29452	1.01542	0.00333081	0.0780276	FALSE	FALSE	not DE
ENSDARG00000032430	ppp2r1bb	30.1891	-1.2904	0.588951	0.000539321	0.0243643	FALSE	FALSE	not DE
ENSDARG00000045528	fgd6	67.7503	-1.28936	0.727965	0.0016143	0.0476053	FALSE	FALSE	not DE
ENSDARG00000098284	ctxn1	9.90355	-1.28367	0.87643	0.0029174	0.0711864	FALSE	FALSE	not DE
ENSDARG00000114311	dre-mir-430b-9	56.26	-1.28247	2.35104	NA	NA	TRUE	FALSE	not DE
ENSDARG00000068465	zgc:136254	15.0935	-1.2659	0.811212	0.00260967	0.0657024	FALSE	FALSE	not DE
ENSDARG00000035122	camsap1b	13.8275	-1.25309	1.02363	0.00383011	0.0846075	FALSE	FALSE	not DE
ENSDARG00000105690	zgc:194215	4.44643	-1.25292	0.981933	0.00379007	0.084061	FALSE	FALSE	not DE
ENSDARG00000101669	elmod2	6.54342	-1.25101	0.845126	0.00308877	0.0739997	FALSE	FALSE	not DE
ENSDARG00000004396	b3gnt5b	24.2851	-1.24981	0.827948	0.002956	0.0719067	FALSE	FALSE	not DE
ENSDARG00000110186	NA	8.06534	-1.24952	0.960624	0.00378277	0.0840167	FALSE	FALSE	not DE
ENSDARG00000022970	tm9sf1	20.4096	-1.24717	0.598259	0.000775634	0.0298855	FALSE	FALSE	not DE
ENSDARG00000059404	rab43	8.77386	-1.24652	0.78291	0.0025664	0.0651306	FALSE	FALSE	not DE
ENSDARG00000084991	BX284638.1	2.88128	-1.24114	1.4933	0.00279106	0.0690397	FALSE	FALSE	not DE
ENSDARG00000099437	si:ch1073-268j14.1	5.50728	-1.24076	1.11477	0.00383074	0.0846075	FALSE	FALSE	not DE
ENSDARG00000026149	slc46a1	9.27308	-1.238	0.83254	0.00315312	0.0749742	FALSE	FALSE	not DE
ENSDARG00000074902	nol4la	14.1419	-1.23756	0.992584	0.00401553	0.0868511	FALSE	FALSE	not DE
ENSDARG00000021399	yipf2	64.8245	-1.23527	0.682253	0.00162262	0.0476732	FALSE	FALSE	not DE
ENSDARG00000007691	cul1b	29.1801	-1.23514	0.727171	0.00210557	0.0572917	FALSE	FALSE	not DE
ENSDARG00000097155	NA	37.1205	-1.23393	0.613298	0.000967668	0.0346536	FALSE	FALSE	not DE
ENSDARG00000102902	strn4	13.0084	-1.23308	1.00839	0.00409023	0.0878736	FALSE	FALSE	not DE
ENSDARG00000032079	acsl3a	2.40432	-1.22923	1.34879	0.00317011	0.0752651	FALSE	FALSE	not DE
ENSDARG00000077249	gmip	15.1938	-1.228	0.966127	0.00410261	0.0878736	FALSE	FALSE	not DE
ENSDARG00000060837	trpc5b	12.4723	-1.22728	0.999344	0.0041661	0.0886751	FALSE	FALSE	not DE
ENSDARG00000115186	CR388189.8	154.924	-1.22271	0.989462	0.00422234	0.0896312	FALSE	FALSE	not DE
ENSDARG00000090624	NA	3.51362	-1.22162	1.29542	0.00338496	0.0787031	FALSE	FALSE	not DE
ENSDARG00000057660	dhx57	36.5606	-1.22107	0.664811	0.00156135	0.0468286	FALSE	FALSE	not DE
ENSDARG00000010738	zgc:101716	17.8518	-1.22039	0.803356	0.00311309	0.0741336	FALSE	FALSE	not DE
ENSDARG00000074558	cntnap2b	21.4202	-1.21967	1.16529	0.00388124	0.084894	FALSE	FALSE	not DE
ENSDARG00000091950	si:dkeyp-4c7.3	7.81646	-1.21936	1.05244	0.00424329	0.0899555	FALSE	FALSE	not DE
ENSDARG00000017037	ikbkg	29.3459	-1.21769	0.639741	0.00132639	0.0420936	FALSE	FALSE	not DE
ENSDARG00000059304	chchd2	4.91256	-1.21434	1.04301	0.00432691	0.0908038	FALSE	FALSE	not DE
ENSDARG00000075974	si:dkey-258f14.3	6.17349	-1.21427	0.813627	0.00330639	0.0776856	FALSE	FALSE	not DE
ENSDARG00000102755	NA	6.36318	-1.21404	1.13598	0.00405611	0.0872725	FALSE	FALSE	not DE
ENSDARG00000068663	zgc:152951	14.1673	-1.20866	0.690939	0.00197412	0.0543691	FALSE	FALSE	not DE
ENSDARG00000101462	setdb2	4.71461	-1.19835	0.994936	0.00459338	0.0932574	FALSE	FALSE	not DE
ENSDARG00000115441	CABZ01036081.1	5.15023	-1.19313	0.997107	0.00467587	0.0945684	FALSE	FALSE	not DE
ENSDARG00000113564	znf1107	15.123	-1.18954	1.01552	0.00472366	0.0951704	FALSE	FALSE	not DE
ENSDARG00000094952	si:ch211-74m13.1	12.5997	-1.18905	0.75257	0.00297671	0.0720784	FALSE	FALSE	not DE
ENSDARG00000007092	xab2	29.1724	-1.18836	0.519907	0.000473161	0.0224147	FALSE	FALSE	not DE
ENSDARG00000058284	CT990561.1	10.0742	-1.18741	0.820385	0.00379688	0.0840942	FALSE	FALSE	not DE
ENSDARG00000093841	zgc:152936	6.46	-1.18531	0.808678	0.00370493	0.0831741	FALSE	FALSE	not DE
ENSDARG00000079869	si:ch211-218o21.4	6.04443	-1.18525	0.954707	0.00475097	0.0954776	FALSE	FALSE	not DE
[truncated: 22,678 more rows]

## Sheet: Sphere Stage
Sphere stage: mir430-/- + inj vs. WT
[truncated: 22,975 more rows]

## Sheet: 256c WT+MiR430 vs WT
256c WT+MiR430 vs. WT
[truncated: 17,136 more rows]

## Sheet: 1024c WT+MiR430 vs WT
1024c WT+MiR430 vs. WT
[truncated: 17,136 more rows]

[truncated: 2 more sheets: 256c WT+CDK9 vs WT, 1024 WT+CDK9 vs WT]
