# Supplementary material for: Transcription bodies regulate gene expression by sequestering CDK9
Source: Nat Cell Biol. 2024 Apr 8;26(4):604–12. doi: 10.1038/s41556-024-01389-9 (PMC11021188; doi:10.1038/s41556-024-01389-9)
Supplement: Supplementary file 4 — Priming sequences, readout sequences, primers for qPCR and reverse transcription (DNA-FISH) and complete list of oligopaint library sequences (DNA-FISH). [file 41556_2024_1389_MOESM4_ESM.xlsx]

## Sheet: priming sequences
priming sequences
Fw_priming	CGGCTCGCAGCGTGTAAACG
Rv_priming	CGGTGCATTTGCGGGAAGAC
RT_priming	CATCAACGCCACGATCAGCT

## Sheet: readout sequences
gene	readout		group	readout
nol4la	AGTGAATTGCTGCGCATCGG		upregulated	CCCATGATCGTCCGATCTGG
cbl	AAGTTCAACGGGACCGTGGC		downregulated	GCTATCGTTCGTTCGAGGCC
psmd1	TCTGTTTGACGCGCTGGACG
hpca	GCAAGGGACGCTCGTTACGG
iars1	TTAGTCGTCGCAACGCCAGG
rai14	GTAAGCGCAACGGTGGACCG
tln2a	AAATTGCGTGACGGACCTGG
ncoa2	GCAGATTCCGCTACGCTCCG
nipblb	GTATCCGTTCCCGACAAGCG
otud7b	CGGCCGAATTACATCCGTCG
plcg1	ATTGCCCTACTCGCAAGCGG
rasa1a	GGTCGATGCCCTAATCCACG
cdc14b	CCCTCGGTCCCACCTTACGG
ttn.2	GTTGATTCAAAGATCCGGCG
waplb	GAACTACGCAATTGCGCGAT
pcdh1b	AATCGATCCACTACCGTCGA
dhx15	AACCGGTACATGACGCGGAA
nr5a2	GTGAAATCGCAGCAGCCCAC
flncb	TAGCAAAGCCGGTAGCGACA
epha2b	TGGGCATATTAAGACCGCCA

## Sheet: primers
Primers
qPCR-Fw	CGGCTCGCAGCGTGTAAACG
qPCR-Rv_T7	TAATACGACTCACTATAGGGGTCTTCCCGCAAATGCACCG
qPCR-upreg_Rv_T7	TAATACGACTCACTATAGGGCCAGATCGGACGATCATGGG
qPCR-downreg_Rv_T7	TAATACGACTCACTATAGGGGGCCTCGAACGAACGATAGC
RT	ATCGACCCGGCATCAACGCCACGATCAGCT

## Sheet: oligopaint library
Oligopaint library
nol4la_down_001	CGGCTCGCAGCGTGTAAACGCATCAACGCCACGATCAGCTAGTGAATTGCTGCGCATCGGTGCCCAAAATTAGCTTGCCAAGTAGTACCTGACAAGTGCTATCGTTCGTTCGAGGCCCGGTGCATTTGCGGGAAGAC
nol4la_down_002	CGGCTCGCAGCGTGTAAACGCATCAACGCCACGATCAGCTAGTGAATTGCTGCGCATCGGTTCTGTGTCTGGCTGAAAATAGTAATTGCTGGCCAGTGCTATCGTTCGTTCGAGGCCCGGTGCATTTGCGGGAAGAC
nol4la_down_003	CGGCTCGCAGCGTGTAAACGCATCAACGCCACGATCAGCTAGTGAATTGCTGCGCATCGGTATACCTCTGAACAACCTCGTCTGCCATTTTGCTTCTGCTATCGTTCGTTCGAGGCCCGGTGCATTTGCGGGAAGAC
nol4la_down_004	CGGCTCGCAGCGTGTAAACGCATCAACGCCACGATCAGCTAGTGAATTGCTGCGCATCGGCAAGTGAGCTGAAACTCTGCCTATGGGCTTTAAGTGTGCTATCGTTCGTTCGAGGCCCGGTGCATTTGCGGGAAGAC
nol4la_down_005	CGGCTCGCAGCGTGTAAACGCATCAACGCCACGATCAGCTAGTGAATTGCTGCGCATCGGATCTTTCCAGTCCTAGTATGCCGTTACGTCTGTGTGGCTATCGTTCGTTCGAGGCCCGGTGCATTTGCGGGAAGAC
nol4la_down_006	CGGCTCGCAGCGTGTAAACGCATCAACGCCACGATCAGCTAGTGAATTGCTGCGCATCGGTGTGTTGATGAGAGAGAGACGGACAGCACCAGCTATCGTTCGTTCGAGGCCCGGTGCATTTGCGGGAAGAC
nol4la_down_007	CGGCTCGCAGCGTGTAAACGCATCAACGCCACGATCAGCTAGTGAATTGCTGCGCATCGGGCCTGTGTGCAGTGCTTAGTTCTGCTGCAGGCTATCGTTCGTTCGAGGCCCGGTGCATTTGCGGGAAGAC
nol4la_down_008	CGGCTCGCAGCGTGTAAACGCATCAACGCCACGATCAGCTAGTGAATTGCTGCGCATCGGTATGAGGTTCTCCAGCTCATCGGCGGAGCGGCTATCGTTCGTTCGAGGCCCGGTGCATTTGCGGGAAGAC
nol4la_down_009	CGGCTCGCAGCGTGTAAACGCATCAACGCCACGATCAGCTAGTGAATTGCTGCGCATCGGGAGCAGGAAGGCAGCAGACTCGCGATATCCGCTATCGTTCGTTCGAGGCCCGGTGCATTTGCGGGAAGAC
nol4la_down_010	CGGCTCGCAGCGTGTAAACGCATCAACGCCACGATCAGCTAGTGAATTGCTGCGCATCGGAGCAATCAGTTGCCGGACAGCTGTGACCTCGCTATCGTTCGTTCGAGGCCCGGTGCATTTGCGGGAAGAC
nol4la_down_011	CGGCTCGCAGCGTGTAAACGCATCAACGCCACGATCAGCTAGTGAATTGCTGCGCATCGGGTGGGCTGAGCTGAGCAGACGCTCCTCCACGCTATCGTTCGTTCGAGGCCCGGTGCATTTGCGGGAAGAC
nol4la_down_012	CGGCTCGCAGCGTGTAAACGCATCAACGCCACGATCAGCTAGTGAATTGCTGCGCATCGGCACCTCCACCTTGACCATGACTATTTGAACTGGAGGGCTATCGTTCGTTCGAGGCCCGGTGCATTTGCGGGAAGAC
nol4la_down_013	CGGCTCGCAGCGTGTAAACGCATCAACGCCACGATCAGCTAGTGAATTGCTGCGCATCGGACTTCTAACGGAAACGGAATATTGAGTAGGGACGGGGGCTATCGTTCGTTCGAGGCCCGGTGCATTTGCGGGAAGAC
nol4la_down_014	CGGCTCGCAGCGTGTAAACGCATCAACGCCACGATCAGCTAGTGAATTGCTGCGCATCGGCAATCTCTCATCGCAATTAATGGGAAGAAGGGCTTGGGCTATCGTTCGTTCGAGGCCCGGTGCATTTGCGGGAAGAC
nol4la_down_015	CGGCTCGCAGCGTGTAAACGCATCAACGCCACGATCAGCTAGTGAATTGCTGCGCATCGGTGAAGTCGTCAAACTGATGTCAATGTTAAGCACTGCCGCTATCGTTCGTTCGAGGCCCGGTGCATTTGCGGGAAGAC
nol4la_down_016	CGGCTCGCAGCGTGTAAACGCATCAACGCCACGATCAGCTAGTGAATTGCTGCGCATCGGAACTCAATCTGCCAGCACCTGATAACTTACAAGGACCGCTATCGTTCGTTCGAGGCCCGGTGCATTTGCGGGAAGAC
nol4la_down_017	CGGCTCGCAGCGTGTAAACGCATCAACGCCACGATCAGCTAGTGAATTGCTGCGCATCGGAACCCCAAGAGTCAAGACAAACAATCACTCAAATGCCGCTATCGTTCGTTCGAGGCCCGGTGCATTTGCGGGAAGAC
nol4la_down_018	CGGCTCGCAGCGTGTAAACGCATCAACGCCACGATCAGCTAGTGAATTGCTGCGCATCGGCACCGCAAAGCAAACCATAGTAATCCAATCAGTTCCCGCTATCGTTCGTTCGAGGCCCGGTGCATTTGCGGGAAGAC
nol4la_down_019	CGGCTCGCAGCGTGTAAACGCATCAACGCCACGATCAGCTAGTGAATTGCTGCGCATCGGAAATGCATACGTTTTGCTACGGTTACCCATTTCGTCCGCTATCGTTCGTTCGAGGCCCGGTGCATTTGCGGGAAGAC
nol4la_down_020	CGGCTCGCAGCGTGTAAACGCATCAACGCCACGATCAGCTAGTGAATTGCTGCGCATCGGATTTTAAAACACTGCTGCTCCATGTCAGTGTGGATGGGCTATCGTTCGTTCGAGGCCCGGTGCATTTGCGGGAAGAC
nol4la_down_021	CGGCTCGCAGCGTGTAAACGCATCAACGCCACGATCAGCTAGTGAATTGCTGCGCATCGGTAAATCTGAAAACGGAGAAGTGGCTGCAGACATTCGAGCTATCGTTCGTTCGAGGCCCGGTGCATTTGCGGGAAGAC
nol4la_down_022	CGGCTCGCAGCGTGTAAACGCATCAACGCCACGATCAGCTAGTGAATTGCTGCGCATCGGTGTCAGTTCAGACTTCGCAGGTTCGATATGGAAAACAGCTATCGTTCGTTCGAGGCCCGGTGCATTTGCGGGAAGAC
nol4la_down_023	CGGCTCGCAGCGTGTAAACGCATCAACGCCACGATCAGCTAGTGAATTGCTGCGCATCGGAGGGAACAGGCAACTTTATAACCTCATTCACATCCCCGCTATCGTTCGTTCGAGGCCCGGTGCATTTGCGGGAAGAC
nol4la_down_024	CGGCTCGCAGCGTGTAAACGCATCAACGCCACGATCAGCTAGTGAATTGCTGCGCATCGGATTAGATCTAGCAGTAGACCCTTGAAGAACCGACCGAGCTATCGTTCGTTCGAGGCCCGGTGCATTTGCGGGAAGAC
nol4la_down_025	CGGCTCGCAGCGTGTAAACGCATCAACGCCACGATCAGCTAGTGAATTGCTGCGCATCGGTGTGCACAGCTCTCACCTGGGGTTCTGTGCGCTATCGTTCGTTCGAGGCCCGGTGCATTTGCGGGAAGAC
nol4la_down_026	CGGCTCGCAGCGTGTAAACGCATCAACGCCACGATCAGCTAGTGAATTGCTGCGCATCGGTCAAAGCACCTGGAACACCTTTTCATTCTAAACGCCGCTATCGTTCGTTCGAGGCCCGGTGCATTTGCGGGAAGAC
nol4la_down_027	CGGCTCGCAGCGTGTAAACGCATCAACGCCACGATCAGCTAGTGAATTGCTGCGCATCGGACAGAAATATACAGGCGGGCTAATAAATCAGGAGGGCGCTATCGTTCGTTCGAGGCCCGGTGCATTTGCGGGAAGAC
nol4la_down_028	CGGCTCGCAGCGTGTAAACGCATCAACGCCACGATCAGCTAGTGAATTGCTGCGCATCGGATCTCTGCATTTCACTCACCATTGGTTTGTGATGTGCGCTATCGTTCGTTCGAGGCCCGGTGCATTTGCGGGAAGAC
nol4la_down_029	CGGCTCGCAGCGTGTAAACGCATCAACGCCACGATCAGCTAGTGAATTGCTGCGCATCGGCGTTGTTTTGGAGGTTGTTGCCAAGGGTCCGCTATCGTTCGTTCGAGGCCCGGTGCATTTGCGGGAAGAC
nol4la_down_030	CGGCTCGCAGCGTGTAAACGCATCAACGCCACGATCAGCTAGTGAATTGCTGCGCATCGGAGTTAAGTCCACCATTGGTATAGAGTTGGTCCTGGGAGCTATCGTTCGTTCGAGGCCCGGTGCATTTGCGGGAAGAC
nol4la_down_031	CGGCTCGCAGCGTGTAAACGCATCAACGCCACGATCAGCTAGTGAATTGCTGCGCATCGGGTAGGCCGAAGCAGCCAGTGTAAAGCCTGAGCTATCGTTCGTTCGAGGCCCGGTGCATTTGCGGGAAGAC
nol4la_down_032	CGGCTCGCAGCGTGTAAACGCATCAACGCCACGATCAGCTAGTGAATTGCTGCGCATCGGGTGAGCCAGAGCAGCCGGGTCTCTGGAGTTGCTATCGTTCGTTCGAGGCCCGGTGCATTTGCGGGAAGAC
nol4la_down_033	CGGCTCGCAGCGTGTAAACGCATCAACGCCACGATCAGCTAGTGAATTGCTGCGCATCGGCGGCTTGTCTGCTGTAGTCGACTCATCCTGAGCTATCGTTCGTTCGAGGCCCGGTGCATTTGCGGGAAGAC
nol4la_down_034	CGGCTCGCAGCGTGTAAACGCATCAACGCCACGATCAGCTAGTGAATTGCTGCGCATCGGAATTTAATCCGACTGACGATCTAGAGAACAGCGCACAGCTATCGTTCGTTCGAGGCCCGGTGCATTTGCGGGAAGAC
nol4la_down_035	CGGCTCGCAGCGTGTAAACGCATCAACGCCACGATCAGCTAGTGAATTGCTGCGCATCGGCATTGACTCACATGGGCCTGATAGATGTCAAGGCGGCTATCGTTCGTTCGAGGCCCGGTGCATTTGCGGGAAGAC
nol4la_down_036	CGGCTCGCAGCGTGTAAACGCATCAACGCCACGATCAGCTAGTGAATTGCTGCGCATCGGCATCCTCTTAGCAGCGTTACGCGTTTCACTCTCAGCTATCGTTCGTTCGAGGCCCGGTGCATTTGCGGGAAGAC
nol4la_down_037	CGGCTCGCAGCGTGTAAACGCATCAACGCCACGATCAGCTAGTGAATTGCTGCGCATCGGCAAGCTGCTGCGAGGATGTTCTCAGCCATGGCTATCGTTCGTTCGAGGCCCGGTGCATTTGCGGGAAGAC
nol4la_down_038	CGGCTCGCAGCGTGTAAACGCATCAACGCCACGATCAGCTAGTGAATTGCTGCGCATCGGGAGGAGGTGTGGGCCGCGACTGACAGCATCGCTATCGTTCGTTCGAGGCCCGGTGCATTTGCGGGAAGAC
nol4la_down_039	CGGCTCGCAGCGTGTAAACGCATCAACGCCACGATCAGCTAGTGAATTGCTGCGCATCGGTTGTTAGCATTGACTGGTTTTGTTGTTTAGGGCCACAGCTATCGTTCGTTCGAGGCCCGGTGCATTTGCGGGAAGAC
nol4la_down_040	CGGCTCGCAGCGTGTAAACGCATCAACGCCACGATCAGCTAGTGAATTGCTGCGCATCGGACAGCGCAATGAACCGTCAACTTATCTAGCAAATGTTGCTATCGTTCGTTCGAGGCCCGGTGCATTTGCGGGAAGAC
nol4la_down_041	CGGCTCGCAGCGTGTAAACGCATCAACGCCACGATCAGCTAGTGAATTGCTGCGCATCGGATTTGACTGTTACAGGGCACAATTTTGACTCCACCAGGCTATCGTTCGTTCGAGGCCCGGTGCATTTGCGGGAAGAC
nol4la_down_042	CGGCTCGCAGCGTGTAAACGCATCAACGCCACGATCAGCTAGTGAATTGCTGCGCATCGGCATATGACAGCTCTACACGTTTTGGATCTCCCTTCCAGCTATCGTTCGTTCGAGGCCCGGTGCATTTGCGGGAAGAC
nol4la_down_043	CGGCTCGCAGCGTGTAAACGCATCAACGCCACGATCAGCTAGTGAATTGCTGCGCATCGGTTAGGCACACCCAGTTCAGGTCTTGCATTAGGCGCTATCGTTCGTTCGAGGCCCGGTGCATTTGCGGGAAGAC
nol4la_down_044	CGGCTCGCAGCGTGTAAACGCATCAACGCCACGATCAGCTAGTGAATTGCTGCGCATCGGCTTCTGAACTGTGCAGTGGTACTCAAAGAACAGGGTGCTATCGTTCGTTCGAGGCCCGGTGCATTTGCGGGAAGAC
nol4la_down_045	CGGCTCGCAGCGTGTAAACGCATCAACGCCACGATCAGCTAGTGAATTGCTGCGCATCGGAGACTGTACACAACCCTATTAACCACTAGAGGCCAGTGCTATCGTTCGTTCGAGGCCCGGTGCATTTGCGGGAAGAC
nol4la_down_046	CGGCTCGCAGCGTGTAAACGCATCAACGCCACGATCAGCTAGTGAATTGCTGCGCATCGGTTGTCAAAATATCGATTCCTTACCTCGAAGCCACCCTGCTATCGTTCGTTCGAGGCCCGGTGCATTTGCGGGAAGAC
nol4la_down_047	CGGCTCGCAGCGTGTAAACGCATCAACGCCACGATCAGCTAGTGAATTGCTGCGCATCGGTCTTCATGCGGCGACAGGATTTGAGGTAGGTGCTATCGTTCGTTCGAGGCCCGGTGCATTTGCGGGAAGAC
nol4la_down_048	CGGCTCGCAGCGTGTAAACGCATCAACGCCACGATCAGCTAGTGAATTGCTGCGCATCGGTCGGATACGTTTGCGAGAACGTTCTTGGAACTCTGCTATCGTTCGTTCGAGGCCCGGTGCATTTGCGGGAAGAC
nol4la_down_049	CGGCTCGCAGCGTGTAAACGCATCAACGCCACGATCAGCTAGTGAATTGCTGCGCATCGGGGGAACTGGCGGCTGCAGGACTCTATGATGGCTATCGTTCGTTCGAGGCCCGGTGCATTTGCGGGAAGAC
nol4la_down_050	CGGCTCGCAGCGTGTAAACGCATCAACGCCACGATCAGCTAGTGAATTGCTGCGCATCGGTTTCTCTTTAGGCTGCTTTGAAATTGGAACCATCCGGGCTATCGTTCGTTCGAGGCCCGGTGCATTTGCGGGAAGAC
nol4la_down_051	CGGCTCGCAGCGTGTAAACGCATCAACGCCACGATCAGCTAGTGAATTGCTGCGCATCGGTCCAAGTTCTCATCCACAAACAACCGCACAAACAGCTATCGTTCGTTCGAGGCCCGGTGCATTTGCGGGAAGAC
nol4la_down_052	CGGCTCGCAGCGTGTAAACGCATCAACGCCACGATCAGCTAGTGAATTGCTGCGCATCGGAACAGTAGCACTCAGTCAGCATAAACTCCACAGTTGTGCTATCGTTCGTTCGAGGCCCGGTGCATTTGCGGGAAGAC
nol4la_down_053	CGGCTCGCAGCGTGTAAACGCATCAACGCCACGATCAGCTAGTGAATTGCTGCGCATCGGAGAACAGAAATCTTTTCCTCCAGGGCTAAGATGACCGGCTATCGTTCGTTCGAGGCCCGGTGCATTTGCGGGAAGAC
nol4la_down_054	CGGCTCGCAGCGTGTAAACGCATCAACGCCACGATCAGCTAGTGAATTGCTGCGCATCGGAAAAGCTCCTATCCATTGTTCAGAATGAACTCCCGGCGCTATCGTTCGTTCGAGGCCCGGTGCATTTGCGGGAAGAC
nol4la_down_055	CGGCTCGCAGCGTGTAAACGCATCAACGCCACGATCAGCTAGTGAATTGCTGCGCATCGGAACGCCATTTTAGAAGTGCCTCTTTGTCAACTTTGCAGCTATCGTTCGTTCGAGGCCCGGTGCATTTGCGGGAAGAC
nol4la_down_056	CGGCTCGCAGCGTGTAAACGCATCAACGCCACGATCAGCTAGTGAATTGCTGCGCATCGGGGGGCTCAGAAGCACCACTAAAATGGCAATTAGGGCTATCGTTCGTTCGAGGCCCGGTGCATTTGCGGGAAGAC
nol4la_down_057	CGGCTCGCAGCGTGTAAACGCATCAACGCCACGATCAGCTAGTGAATTGCTGCGCATCGGTCAAATATGGTGCCTCCAAAGATAAGCAGTGTAGGCTGCTATCGTTCGTTCGAGGCCCGGTGCATTTGCGGGAAGAC
nol4la_down_058	CGGCTCGCAGCGTGTAAACGCATCAACGCCACGATCAGCTAGTGAATTGCTGCGCATCGGAGTCTCACGTTAAAAGCTTTAAGTCGTTCAGGGTCCAGCTATCGTTCGTTCGAGGCCCGGTGCATTTGCGGGAAGAC
nol4la_down_059	CGGCTCGCAGCGTGTAAACGCATCAACGCCACGATCAGCTAGTGAATTGCTGCGCATCGGGACCCTCGGCATCATTTATCTTGTCGCTGTCGGCTATCGTTCGTTCGAGGCCCGGTGCATTTGCGGGAAGAC
nol4la_down_060	CGGCTCGCAGCGTGTAAACGCATCAACGCCACGATCAGCTAGTGAATTGCTGCGCATCGGTCGTGGTCATCGTGATCGTCGTCATCGTCAGCTATCGTTCGTTCGAGGCCCGGTGCATTTGCGGGAAGAC
nol4la_down_061	CGGCTCGCAGCGTGTAAACGCATCAACGCCACGATCAGCTAGTGAATTGCTGCGCATCGGTCTATAACCTGAGAGCGACCCGGGGTCATGGCTATCGTTCGTTCGAGGCCCGGTGCATTTGCGGGAAGAC
nol4la_down_062	CGGCTCGCAGCGTGTAAACGCATCAACGCCACGATCAGCTAGTGAATTGCTGCGCATCGGTCCTCCCCGCACGTGCTCAGTTCCGTCTTCGCTATCGTTCGTTCGAGGCCCGGTGCATTTGCGGGAAGAC
nol4la_down_063	CGGCTCGCAGCGTGTAAACGCATCAACGCCACGATCAGCTAGTGAATTGCTGCGCATCGGACAGAGTCATAGCTTCCTGAGCTGTACTGGGGGCTATCGTTCGTTCGAGGCCCGGTGCATTTGCGGGAAGAC
nol4la_down_064	CGGCTCGCAGCGTGTAAACGCATCAACGCCACGATCAGCTAGTGAATTGCTGCGCATCGGGGACTGGAGAACACATGCGGCATGTTAGGCGCTATCGTTCGTTCGAGGCCCGGTGCATTTGCGGGAAGAC
nol4la_down_065	CGGCTCGCAGCGTGTAAACGCATCAACGCCACGATCAGCTAGTGAATTGCTGCGCATCGGTCTGATGCCATGCAAAAGGAGTTAAGTGTTCAGATGCGCTATCGTTCGTTCGAGGCCCGGTGCATTTGCGGGAAGAC
nol4la_down_066	CGGCTCGCAGCGTGTAAACGCATCAACGCCACGATCAGCTAGTGAATTGCTGCGCATCGGATAACCAGAGCAGCCATAGCCAGAATGTTTCAGAAGGGCTATCGTTCGTTCGAGGCCCGGTGCATTTGCGGGAAGAC
nol4la_down_067	CGGCTCGCAGCGTGTAAACGCATCAACGCCACGATCAGCTAGTGAATTGCTGCGCATCGGTTGTTTCCATACTCGGTTTTGACTGGGAATTTTCGGCGCTATCGTTCGTTCGAGGCCCGGTGCATTTGCGGGAAGAC
nol4la_down_068	CGGCTCGCAGCGTGTAAACGCATCAACGCCACGATCAGCTAGTGAATTGCTGCGCATCGGTCGGGTCAGATGCGTAGGATCCGAGCGTCAGCTATCGTTCGTTCGAGGCCCGGTGCATTTGCGGGAAGAC
nol4la_down_069	CGGCTCGCAGCGTGTAAACGCATCAACGCCACGATCAGCTAGTGAATTGCTGCGCATCGGCGCCGGGCAACAGTCTGTCGCTCAGGTTGAGCTATCGTTCGTTCGAGGCCCGGTGCATTTGCGGGAAGAC
nol4la_down_070	CGGCTCGCAGCGTGTAAACGCATCAACGCCACGATCAGCTAGTGAATTGCTGCGCATCGGCGGGCTGCTGTCCCTCCTGTGAGGAAGAAGGCTATCGTTCGTTCGAGGCCCGGTGCATTTGCGGGAAGAC
nol4la_down_071	CGGCTCGCAGCGTGTAAACGCATCAACGCCACGATCAGCTAGTGAATTGCTGCGCATCGGAGGATGAAGTGCTGAAGTCCAGCGGCGCTGGCTATCGTTCGTTCGAGGCCCGGTGCATTTGCGGGAAGAC
nol4la_down_072	CGGCTCGCAGCGTGTAAACGCATCAACGCCACGATCAGCTAGTGAATTGCTGCGCATCGGCTGCACCATTACCGTTCACCTCTCCGTAAGGGGCTATCGTTCGTTCGAGGCCCGGTGCATTTGCGGGAAGAC
nol4la_down_073	CGGCTCGCAGCGTGTAAACGCATCAACGCCACGATCAGCTAGTGAATTGCTGCGCATCGGCTCCGATGCAGGAACTCCTCCGGTCGCCATGCTATCGTTCGTTCGAGGCCCGGTGCATTTGCGGGAAGAC
nol4la_down_074	CGGCTCGCAGCGTGTAAACGCATCAACGCCACGATCAGCTAGTGAATTGCTGCGCATCGGCACCAGGCGGAGTCAACGCAGGCAGACCATTGCTATCGTTCGTTCGAGGCCCGGTGCATTTGCGGGAAGAC
nol4la_down_075	CGGCTCGCAGCGTGTAAACGCATCAACGCCACGATCAGCTAGTGAATTGCTGCGCATCGGCGCAGTGCTGCCATTCTCCGAAGAGGAATCGCTATCGTTCGTTCGAGGCCCGGTGCATTTGCGGGAAGAC
nol4la_down_076	CGGCTCGCAGCGTGTAAACGCATCAACGCCACGATCAGCTAGTGAATTGCTGCGCATCGGATCTGAGAGAGAGAGGGAGAGACACAAGGAAAGGTGCTATCGTTCGTTCGAGGCCCGGTGCATTTGCGGGAAGAC
nol4la_down_077	CGGCTCGCAGCGTGTAAACGCATCAACGCCACGATCAGCTAGTGAATTGCTGCGCATCGGTGTGTTCATAAAGTTGCACGTGTGGATGTTTGAGTGTGCTATCGTTCGTTCGAGGCCCGGTGCATTTGCGGGAAGAC
nol4la_down_078	CGGCTCGCAGCGTGTAAACGCATCAACGCCACGATCAGCTAGTGAATTGCTGCGCATCGGGGGGAAGGAGAGTGTGTTGTGGGAAGGTGTGCTATCGTTCGTTCGAGGCCCGGTGCATTTGCGGGAAGAC
nol4la_down_079	CGGCTCGCAGCGTGTAAACGCATCAACGCCACGATCAGCTAGTGAATTGCTGCGCATCGGTTGTGCGTGTGAACAGGAGAACAACATTGGGGGCTATCGTTCGTTCGAGGCCCGGTGCATTTGCGGGAAGAC
nol4la_down_080	CGGCTCGCAGCGTGTAAACGCATCAACGCCACGATCAGCTAGTGAATTGCTGCGCATCGGTCAACTGTCAGAACCAATGGAAGGAGGCGAGGGCTATCGTTCGTTCGAGGCCCGGTGCATTTGCGGGAAGAC
nol4la_down_081	CGGCTCGCAGCGTGTAAACGCATCAACGCCACGATCAGCTAGTGAATTGCTGCGCATCGGTGAAGAGGGAGACAGCTGGGATGAGGAGAATGGCTATCGTTCGTTCGAGGCCCGGTGCATTTGCGGGAAGAC
nol4la_down_082	CGGCTCGCAGCGTGTAAACGCATCAACGCCACGATCAGCTAGTGAATTGCTGCGCATCGGGGATGGGTGTGGGGTTTCTAAGTGAACGGGGCTATCGTTCGTTCGAGGCCCGGTGCATTTGCGGGAAGAC
nol4la_down_083	CGGCTCGCAGCGTGTAAACGCATCAACGCCACGATCAGCTAGTGAATTGCTGCGCATCGGGGGGAAGGGGCAAAAGATGAACAAGAAACAAAACACAGCTATCGTTCGTTCGAGGCCCGGTGCATTTGCGGGAAGAC
nol4la_down_084	CGGCTCGCAGCGTGTAAACGCATCAACGCCACGATCAGCTAGTGAATTGCTGCGCATCGGAAAACACGGTGAGGTGACCAGATGTCATTCAGCGCTATCGTTCGTTCGAGGCCCGGTGCATTTGCGGGAAGAC
nol4la_down_085	CGGCTCGCAGCGTGTAAACGCATCAACGCCACGATCAGCTAGTGAATTGCTGCGCATCGGTGTGTTTCTAATGTATTGCAGAGCACTACTGGCACCCGCTATCGTTCGTTCGAGGCCCGGTGCATTTGCGGGAAGAC
nol4la_down_086	CGGCTCGCAGCGTGTAAACGCATCAACGCCACGATCAGCTAGTGAATTGCTGCGCATCGGTGAGGTGGAATACTGGTAAGGTTATGGACAGGGAACAGCTATCGTTCGTTCGAGGCCCGGTGCATTTGCGGGAAGAC
nol4la_down_087	CGGCTCGCAGCGTGTAAACGCATCAACGCCACGATCAGCTAGTGAATTGCTGCGCATCGGTTTGCTGACTGTCGCAAGAACTGATTCTTTGTCAAGGGCTATCGTTCGTTCGAGGCCCGGTGCATTTGCGGGAAGAC
nol4la_down_088	CGGCTCGCAGCGTGTAAACGCATCAACGCCACGATCAGCTAGTGAATTGCTGCGCATCGGATGTGTTTTAACCATTTAGTGTGGGCATGTCATGGCCGCTATCGTTCGTTCGAGGCCCGGTGCATTTGCGGGAAGAC
nol4la_down_089	CGGCTCGCAGCGTGTAAACGCATCAACGCCACGATCAGCTAGTGAATTGCTGCGCATCGGTATTGCACCAATAGACTATATAAACAGGCCGCACCGCGCTATCGTTCGTTCGAGGCCCGGTGCATTTGCGGGAAGAC
nol4la_down_090	CGGCTCGCAGCGTGTAAACGCATCAACGCCACGATCAGCTAGTGAATTGCTGCGCATCGGATTTTAGCTGTTGTGATGCAAGCTCATTGATCGCTCAGCTATCGTTCGTTCGAGGCCCGGTGCATTTGCGGGAAGAC
nol4la_down_091	CGGCTCGCAGCGTGTAAACGCATCAACGCCACGATCAGCTAGTGAATTGCTGCGCATCGGCCCCACTCATCATTTACCTCCTCATGAATTGTGGCTGCTATCGTTCGTTCGAGGCCCGGTGCATTTGCGGGAAGAC
nol4la_down_092	CGGCTCGCAGCGTGTAAACGCATCAACGCCACGATCAGCTAGTGAATTGCTGCGCATCGGGTATAATATACGGGAGAGCATGTGCGTCTTCCTCTGCGCTATCGTTCGTTCGAGGCCCGGTGCATTTGCGGGAAGAC
nol4la_down_093	CGGCTCGCAGCGTGTAAACGCATCAACGCCACGATCAGCTAGTGAATTGCTGCGCATCGGAAACTCATAAACAAACCCCTGCGATCGGTTCATGAGAGCTATCGTTCGTTCGAGGCCCGGTGCATTTGCGGGAAGAC
nol4la_down_094	CGGCTCGCAGCGTGTAAACGCATCAACGCCACGATCAGCTAGTGAATTGCTGCGCATCGGTCGTCCAGATTGGCGAGTACCAATCGAGTCAGCTATCGTTCGTTCGAGGCCCGGTGCATTTGCGGGAAGAC
nol4la_down_095	CGGCTCGCAGCGTGTAAACGCATCAACGCCACGATCAGCTAGTGAATTGCTGCGCATCGGTACACGTGATTATCGGCCGATATTGGTTTTCGACTGAGCTATCGTTCGTTCGAGGCCCGGTGCATTTGCGGGAAGAC
nol4la_down_096	CGGCTCGCAGCGTGTAAACGCATCAACGCCACGATCAGCTAGTGAATTGCTGCGCATCGGATGCAACACAGACTTTATTGTAGATGCGTACCCCTGTGCTATCGTTCGTTCGAGGCCCGGTGCATTTGCGGGAAGAC
nol4la_down_097	CGGCTCGCAGCGTGTAAACGCATCAACGCCACGATCAGCTAGTGAATTGCTGCGCATCGGATGGTGAGCGCAAATTAAGTAGCCAGAGGTATGTCTGCTATCGTTCGTTCGAGGCCCGGTGCATTTGCGGGAAGAC
nol4la_down_098	CGGCTCGCAGCGTGTAAACGCATCAACGCCACGATCAGCTAGTGAATTGCTGCGCATCGGTCTTTAAAACAATCAATCTGGGGTGGTATGATGCCGCGCTATCGTTCGTTCGAGGCCCGGTGCATTTGCGGGAAGAC
nol4la_down_099	CGGCTCGCAGCGTGTAAACGCATCAACGCCACGATCAGCTAGTGAATTGCTGCGCATCGGCAGCGGCTCCTGATCATTTTAGGGATACCAGCTGCTATCGTTCGTTCGAGGCCCGGTGCATTTGCGGGAAGAC
nol4la_down_100	CGGCTCGCAGCGTGTAAACGCATCAACGCCACGATCAGCTAGTGAATTGCTGCGCATCGGACTTTTCTGGTGTTGTGTGTATGTCAGCAAACTTGGGGCTATCGTTCGTTCGAGGCCCGGTGCATTTGCGGGAAGAC
nol4la_down_101	CGGCTCGCAGCGTGTAAACGCATCAACGCCACGATCAGCTAGTGAATTGCTGCGCATCGGACTAGTTGACCGCGATGACCGGGTTTGAGTGCTATCGTTCGTTCGAGGCCCGGTGCATTTGCGGGAAGAC
nol4la_down_102	CGGCTCGCAGCGTGTAAACGCATCAACGCCACGATCAGCTAGTGAATTGCTGCGCATCGGAAATAAATAACCAACAGGCTGAAAACACGCGGTCACGGCTATCGTTCGTTCGAGGCCCGGTGCATTTGCGGGAAGAC
nol4la_down_103	CGGCTCGCAGCGTGTAAACGCATCAACGCCACGATCAGCTAGTGAATTGCTGCGCATCGGTTTTCTAGATCGACAGCAAGCTGGCCTGGTCGGCTATCGTTCGTTCGAGGCCCGGTGCATTTGCGGGAAGAC
nol4la_down_104	CGGCTCGCAGCGTGTAAACGCATCAACGCCACGATCAGCTAGTGAATTGCTGCGCATCGGAAGCCTGGATTGAAAATATGCATTGTGTGGGCAATGAGCTATCGTTCGTTCGAGGCCCGGTGCATTTGCGGGAAGAC
nol4la_down_105	CGGCTCGCAGCGTGTAAACGCATCAACGCCACGATCAGCTAGTGAATTGCTGCGCATCGGTTAAAACAGCAAAAGAACCGATGCACTCTGATGGTGGGCTATCGTTCGTTCGAGGCCCGGTGCATTTGCGGGAAGAC
nol4la_down_106	CGGCTCGCAGCGTGTAAACGCATCAACGCCACGATCAGCTAGTGAATTGCTGCGCATCGGTCATCCTCTTGCCCTGTGTGTCTCTTAACAGAAAACAGCTATCGTTCGTTCGAGGCCCGGTGCATTTGCGGGAAGAC
nol4la_down_107	CGGCTCGCAGCGTGTAAACGCATCAACGCCACGATCAGCTAGTGAATTGCTGCGCATCGGAGTCTGCCTTGAGTCAAAGGAGGGATCCATTAGTGGCTATCGTTCGTTCGAGGCCCGGTGCATTTGCGGGAAGAC
nol4la_down_108	CGGCTCGCAGCGTGTAAACGCATCAACGCCACGATCAGCTAGTGAATTGCTGCGCATCGGATACAGAGCACAGGATGGGAAAAGCCTCATTACTTCAGCTATCGTTCGTTCGAGGCCCGGTGCATTTGCGGGAAGAC
nol4la_down_109	CGGCTCGCAGCGTGTAAACGCATCAACGCCACGATCAGCTAGTGAATTGCTGCGCATCGGTAAAACACAAGGAGTGGATCACAAGCGCATCCCGCTATCGTTCGTTCGAGGCCCGGTGCATTTGCGGGAAGAC
nol4la_down_110	CGGCTCGCAGCGTGTAAACGCATCAACGCCACGATCAGCTAGTGAATTGCTGCGCATCGGAACAACCACACCAGACAGCGCAGATATCGAAAATTGCTATCGTTCGTTCGAGGCCCGGTGCATTTGCGGGAAGAC
nol4la_down_111	CGGCTCGCAGCGTGTAAACGCATCAACGCCACGATCAGCTAGTGAATTGCTGCGCATCGGACAAAGCAGATTTGAGTAAACAAGAGCAGCGCCGGCTATCGTTCGTTCGAGGCCCGGTGCATTTGCGGGAAGAC
nol4la_down_112	CGGCTCGCAGCGTGTAAACGCATCAACGCCACGATCAGCTAGTGAATTGCTGCGCATCGGGTAGCTACGCAGAAACTGTTTCTGTGGGAGAACACAGCTATCGTTCGTTCGAGGCCCGGTGCATTTGCGGGAAGAC
nol4la_down_113	CGGCTCGCAGCGTGTAAACGCATCAACGCCACGATCAGCTAGTGAATTGCTGCGCATCGGTAAACCAGTCCCAGACAGTCACAATTTGTTTGCTCCAGCTATCGTTCGTTCGAGGCCCGGTGCATTTGCGGGAAGAC
nol4la_down_114	CGGCTCGCAGCGTGTAAACGCATCAACGCCACGATCAGCTAGTGAATTGCTGCGCATCGGAAGTACACTTTGCTAGTACCGGGTTGCTTCTGAACTGCTATCGTTCGTTCGAGGCCCGGTGCATTTGCGGGAAGAC
nol4la_down_115	CGGCTCGCAGCGTGTAAACGCATCAACGCCACGATCAGCTAGTGAATTGCTGCGCATCGGTTTTGCAGCAGACTTGTCGGCTGCACTTATATGATGGCTATCGTTCGTTCGAGGCCCGGTGCATTTGCGGGAAGAC
nol4la_down_116	CGGCTCGCAGCGTGTAAACGCATCAACGCCACGATCAGCTAGTGAATTGCTGCGCATCGGCAAATCCCTAGCTCCAACATCCCCAGGTTGCGCTATCGTTCGTTCGAGGCCCGGTGCATTTGCGGGAAGAC
nol4la_down_117	CGGCTCGCAGCGTGTAAACGCATCAACGCCACGATCAGCTAGTGAATTGCTGCGCATCGGTGACTTGAGAATTGTGACTCGTCACTTTTCTGGCAGTGCTATCGTTCGTTCGAGGCCCGGTGCATTTGCGGGAAGAC
nol4la_down_118	CGGCTCGCAGCGTGTAAACGCATCAACGCCACGATCAGCTAGTGAATTGCTGCGCATCGGTTGGTAAGCTGTTACAAGCTCAGTTGGTACTAAGGGGGCTATCGTTCGTTCGAGGCCCGGTGCATTTGCGGGAAGAC
nol4la_down_119	CGGCTCGCAGCGTGTAAACGCATCAACGCCACGATCAGCTAGTGAATTGCTGCGCATCGGTAGATTGTTTTCAATCATGTGGTTCTGGTGATGCGCGGCTATCGTTCGTTCGAGGCCCGGTGCATTTGCGGGAAGAC
nol4la_down_120	CGGCTCGCAGCGTGTAAACGCATCAACGCCACGATCAGCTAGTGAATTGCTGCGCATCGGACTATCCACTTGTTAAGTGGTGAAGTGTTTGGGACGTGCTATCGTTCGTTCGAGGCCCGGTGCATTTGCGGGAAGAC
nol4la_down_121	CGGCTCGCAGCGTGTAAACGCATCAACGCCACGATCAGCTAGTGAATTGCTGCGCATCGGGCTTGGACCCGGAAGCCGATTCACGTGACGGCTATCGTTCGTTCGAGGCCCGGTGCATTTGCGGGAAGAC
nol4la_down_122	CGGCTCGCAGCGTGTAAACGCATCAACGCCACGATCAGCTAGTGAATTGCTGCGCATCGGTTAACAAGCAGATAGTGTGTGTTACGAGAACCAGCGAGCTATCGTTCGTTCGAGGCCCGGTGCATTTGCGGGAAGAC
nol4la_down_123	CGGCTCGCAGCGTGTAAACGCATCAACGCCACGATCAGCTAGTGAATTGCTGCGCATCGGTACTTGGACTACACTTCCGCCTTCTCCTGGACGCTATCGTTCGTTCGAGGCCCGGTGCATTTGCGGGAAGAC
nol4la_down_124	CGGCTCGCAGCGTGTAAACGCATCAACGCCACGATCAGCTAGTGAATTGCTGCGCATCGGTACATTTGCATACATGCACTTCGCCCAGACACCGCTATCGTTCGTTCGAGGCCCGGTGCATTTGCGGGAAGAC
nol4la_down_125	CGGCTCGCAGCGTGTAAACGCATCAACGCCACGATCAGCTAGTGAATTGCTGCGCATCGGCATGCTCACCTATCTCGCTTGATTACACTCACCACCGCTATCGTTCGTTCGAGGCCCGGTGCATTTGCGGGAAGAC
nol4la_down_126	CGGCTCGCAGCGTGTAAACGCATCAACGCCACGATCAGCTAGTGAATTGCTGCGCATCGGAGCATTCCATACATAAGCCACTCATGATCCAGTCCAGCTATCGTTCGTTCGAGGCCCGGTGCATTTGCGGGAAGAC
nol4la_down_127	CGGCTCGCAGCGTGTAAACGCATCAACGCCACGATCAGCTAGTGAATTGCTGCGCATCGGGCCGAGTCTTGTTTGCTACATAGTGACATTACAACGCGCTATCGTTCGTTCGAGGCCCGGTGCATTTGCGGGAAGAC
nol4la_down_128	CGGCTCGCAGCGTGTAAACGCATCAACGCCACGATCAGCTAGTGAATTGCTGCGCATCGGTTTCCCGTCTTGTTTTCTCCTTGTTAGACCTTAGCCTGCTATCGTTCGTTCGAGGCCCGGTGCATTTGCGGGAAGAC
nol4la_down_129	CGGCTCGCAGCGTGTAAACGCATCAACGCCACGATCAGCTAGTGAATTGCTGCGCATCGGTTTGCCTGCACATACCTGTTAGTACCTGATTTGTCCAGCTATCGTTCGTTCGAGGCCCGGTGCATTTGCGGGAAGAC
nol4la_down_130	CGGCTCGCAGCGTGTAAACGCATCAACGCCACGATCAGCTAGTGAATTGCTGCGCATCGGCTGCTTGCCTGTCGCTGAATAAACCTGCTTATTGGGCTATCGTTCGTTCGAGGCCCGGTGCATTTGCGGGAAGAC
nol4la_down_131	CGGCTCGCAGCGTGTAAACGCATCAACGCCACGATCAGCTAGTGAATTGCTGCGCATCGGATCTTACCTCCTGTTGTATCTGTCACTCTACCCCGTGCTATCGTTCGTTCGAGGCCCGGTGCATTTGCGGGAAGAC
nol4la_down_132	CGGCTCGCAGCGTGTAAACGCATCAACGCCACGATCAGCTAGTGAATTGCTGCGCATCGGTGTCATGTTTAATGTTTCCCTGTTTGTCCTGTGCTCGGCTATCGTTCGTTCGAGGCCCGGTGCATTTGCGGGAAGAC
nol4la_down_133	CGGCTCGCAGCGTGTAAACGCATCAACGCCACGATCAGCTAGTGAATTGCTGCGCATCGGACATTGCTTTGCCTTAATTCATGATGGCCATGGTTCCGCTATCGTTCGTTCGAGGCCCGGTGCATTTGCGGGAAGAC
nol4la_down_134	CGGCTCGCAGCGTGTAAACGCATCAACGCCACGATCAGCTAGTGAATTGCTGCGCATCGGTGTTCTCCTGATTGTTTTCACCTGTCTCTTGTGTGCTGCTATCGTTCGTTCGAGGCCCGGTGCATTTGCGGGAAGAC
nol4la_down_135	CGGCTCGCAGCGTGTAAACGCATCAACGCCACGATCAGCTAGTGAATTGCTGCGCATCGGTCCATGTGAGCTTGTCTTGTATCTTAGCCTTGCATCCGCTATCGTTCGTTCGAGGCCCGGTGCATTTGCGGGAAGAC
nol4la_down_136	CGGCTCGCAGCGTGTAAACGCATCAACGCCACGATCAGCTAGTGAATTGCTGCGCATCGGTTTTCTGCTGTCTGTTTGCTGTCCTGTCTTGTGTCGCTATCGTTCGTTCGAGGCCCGGTGCATTTGCGGGAAGAC
nol4la_down_137	CGGCTCGCAGCGTGTAAACGCATCAACGCCACGATCAGCTAGTGAATTGCTGCGCATCGGACTTTTCCAGTCCTATTCCATGTCCTGACTTCCTTGGGCTATCGTTCGTTCGAGGCCCGGTGCATTTGCGGGAAGAC
nol4la_down_138	CGGCTCGCAGCGTGTAAACGCATCAACGCCACGATCAGCTAGTGAATTGCTGCGCATCGGACGGAGACAAACTACAAACTAATTCTTGGCTGGCTGTGCTATCGTTCGTTCGAGGCCCGGTGCATTTGCGGGAAGAC
nol4la_down_139	CGGCTCGCAGCGTGTAAACGCATCAACGCCACGATCAGCTAGTGAATTGCTGCGCATCGGTCATTTTGGTGCCATCTTGTCACATGTAGCAGTGGGCTATCGTTCGTTCGAGGCCCGGTGCATTTGCGGGAAGAC
nol4la_down_140	CGGCTCGCAGCGTGTAAACGCATCAACGCCACGATCAGCTAGTGAATTGCTGCGCATCGGATTGCCTCTAATGTCTGGACCTGGTCTGACTACTTGTGCTATCGTTCGTTCGAGGCCCGGTGCATTTGCGGGAAGAC
nol4la_down_141	CGGCTCGCAGCGTGTAAACGCATCAACGCCACGATCAGCTAGTGAATTGCTGCGCATCGGACACTTTTGTATTGTTCATTGCTGTAACTGGGTCCGCGCTATCGTTCGTTCGAGGCCCGGTGCATTTGCGGGAAGAC
nol4la_down_142	CGGCTCGCAGCGTGTAAACGCATCAACGCCACGATCAGCTAGTGAATTGCTGCGCATCGGAGTCAACCTACCAATCTACAGGCTGTTAACACCCAGGCTATCGTTCGTTCGAGGCCCGGTGCATTTGCGGGAAGAC
nol4la_down_143	CGGCTCGCAGCGTGTAAACGCATCAACGCCACGATCAGCTAGTGAATTGCTGCGCATCGGGTCCCCATGACACCGCCTACTTGTCAAGACGCTATCGTTCGTTCGAGGCCCGGTGCATTTGCGGGAAGAC
nol4la_down_144	CGGCTCGCAGCGTGTAAACGCATCAACGCCACGATCAGCTAGTGAATTGCTGCGCATCGGAGGGCCACAGTGAAGAAATGTGAAGTGCAAAGTGCTATCGTTCGTTCGAGGCCCGGTGCATTTGCGGGAAGAC
nol4la_down_145	CGGCTCGCAGCGTGTAAACGCATCAACGCCACGATCAGCTAGTGAATTGCTGCGCATCGGTGAGCACTGCAATTGACTGGATGGGTTTTATAAAGGCGCTATCGTTCGTTCGAGGCCCGGTGCATTTGCGGGAAGAC
nol4la_down_146	CGGCTCGCAGCGTGTAAACGCATCAACGCCACGATCAGCTAGTGAATTGCTGCGCATCGGAGTGCAAAATCCAGACATGCCTATGACAGAGAAGAGGGCTATCGTTCGTTCGAGGCCCGGTGCATTTGCGGGAAGAC
nol4la_down_147	CGGCTCGCAGCGTGTAAACGCATCAACGCCACGATCAGCTAGTGAATTGCTGCGCATCGGGGTAACCTTTATGCGCACAGCTTCGTCCACCGCTATCGTTCGTTCGAGGCCCGGTGCATTTGCGGGAAGAC
nol4la_down_148	CGGCTCGCAGCGTGTAAACGCATCAACGCCACGATCAGCTAGTGAATTGCTGCGCATCGGACTATCATCCCTCTTTAGTTTAATTCCCAGCAGGGCCGCTATCGTTCGTTCGAGGCCCGGTGCATTTGCGGGAAGAC
nol4la_down_149	CGGCTCGCAGCGTGTAAACGCATCAACGCCACGATCAGCTAGTGAATTGCTGCGCATCGGTCTCCAGCTGTCCATCAAGGGTAAGGTGCAGCTATCGTTCGTTCGAGGCCCGGTGCATTTGCGGGAAGAC
nol4la_down_150	CGGCTCGCAGCGTGTAAACGCATCAACGCCACGATCAGCTAGTGAATTGCTGCGCATCGGCTGAGCATGTGCGCGGCCCTTTAGTCACTTGCTATCGTTCGTTCGAGGCCCGGTGCATTTGCGGGAAGAC
nol4la_down_151	CGGCTCGCAGCGTGTAAACGCATCAACGCCACGATCAGCTAGTGAATTGCTGCGCATCGGTCTCCCTCTGTTATGATGGAGTAAGCGGACACGAGCTATCGTTCGTTCGAGGCCCGGTGCATTTGCGGGAAGAC
nol4la_down_152	CGGCTCGCAGCGTGTAAACGCATCAACGCCACGATCAGCTAGTGAATTGCTGCGCATCGGGTGTGGCCAAGCCATTTCCTGCAGCCCCTCGCTATCGTTCGTTCGAGGCCCGGTGCATTTGCGGGAAGAC
nol4la_down_153	CGGCTCGCAGCGTGTAAACGCATCAACGCCACGATCAGCTAGTGAATTGCTGCGCATCGGGAGCAAGATTACACAGGATTAGCCCACAAAAGAAGCGGCTATCGTTCGTTCGAGGCCCGGTGCATTTGCGGGAAGAC
nol4la_down_154	CGGCTCGCAGCGTGTAAACGCATCAACGCCACGATCAGCTAGTGAATTGCTGCGCATCGGACCCAAGCTGCTTCCTCCCTCTCTGCCACCGCTATCGTTCGTTCGAGGCCCGGTGCATTTGCGGGAAGAC
nol4la_down_155	CGGCTCGCAGCGTGTAAACGCATCAACGCCACGATCAGCTAGTGAATTGCTGCGCATCGGCAATAAGACCCTCCACTGTCCCAGCAGCCAGCTATCGTTCGTTCGAGGCCCGGTGCATTTGCGGGAAGAC
nol4la_down_156	CGGCTCGCAGCGTGTAAACGCATCAACGCCACGATCAGCTAGTGAATTGCTGCGCATCGGCCCCTGCCTGCCCCATTCATACTGCACCACGCTATCGTTCGTTCGAGGCCCGGTGCATTTGCGGGAAGAC
nol4la_down_157	CGGCTCGCAGCGTGTAAACGCATCAACGCCACGATCAGCTAGTGAATTGCTGCGCATCGGCCCCTTGCACTCCAACTGAATTACAGACAAGAGCGCTATCGTTCGTTCGAGGCCCGGTGCATTTGCGGGAAGAC
nol4la_down_158	CGGCTCGCAGCGTGTAAACGCATCAACGCCACGATCAGCTAGTGAATTGCTGCGCATCGGGAGCGAGTGCTGGAGAAAAGGAGGATGTGTGGCTATCGTTCGTTCGAGGCCCGGTGCATTTGCGGGAAGAC
nol4la_down_159	CGGCTCGCAGCGTGTAAACGCATCAACGCCACGATCAGCTAGTGAATTGCTGCGCATCGGCAGGGTCAACAACCCTGGAGCCCTGCAGTTGCTATCGTTCGTTCGAGGCCCGGTGCATTTGCGGGAAGAC
nol4la_down_160	CGGCTCGCAGCGTGTAAACGCATCAACGCCACGATCAGCTAGTGAATTGCTGCGCATCGGTACACTCATCTGCAAATATGGGATCCCTGGCAAATGAGCTATCGTTCGTTCGAGGCCCGGTGCATTTGCGGGAAGAC
nol4la_down_161	CGGCTCGCAGCGTGTAAACGCATCAACGCCACGATCAGCTAGTGAATTGCTGCGCATCGGAAATAAACAGCAGATAAACATGTCGGCTGTGTCGACGGCTATCGTTCGTTCGAGGCCCGGTGCATTTGCGGGAAGAC
nol4la_down_162	CGGCTCGCAGCGTGTAAACGCATCAACGCCACGATCAGCTAGTGAATTGCTGCGCATCGGAGGGTCTTTCACAATGGGTACACAAAACAACCAAACAGCTATCGTTCGTTCGAGGCCCGGTGCATTTGCGGGAAGAC
nol4la_down_163	CGGCTCGCAGCGTGTAAACGCATCAACGCCACGATCAGCTAGTGAATTGCTGCGCATCGGTTAACTCATATTGTGGCACCCAGTCTACCCTTTTCCCGCTATCGTTCGTTCGAGGCCCGGTGCATTTGCGGGAAGAC
nol4la_down_164	CGGCTCGCAGCGTGTAAACGCATCAACGCCACGATCAGCTAGTGAATTGCTGCGCATCGGATGCTCTTTGATGTCACATGATTGACCGTCTCTTCCTGCTATCGTTCGTTCGAGGCCCGGTGCATTTGCGGGAAGAC
nol4la_down_165	CGGCTCGCAGCGTGTAAACGCATCAACGCCACGATCAGCTAGTGAATTGCTGCGCATCGGAGAACTTGAAACTGAAGACTTTTCAGGCGCAGACTGAGCTATCGTTCGTTCGAGGCCCGGTGCATTTGCGGGAAGAC
nol4la_down_166	CGGCTCGCAGCGTGTAAACGCATCAACGCCACGATCAGCTAGTGAATTGCTGCGCATCGGAATGAACAAACAAAGCAGTCTCAGCGTGTCTCTGCGCTATCGTTCGTTCGAGGCCCGGTGCATTTGCGGGAAGAC
nol4la_down_167	CGGCTCGCAGCGTGTAAACGCATCAACGCCACGATCAGCTAGTGAATTGCTGCGCATCGGACACCCCAGACATCCATTTAAACCGGCATCTGGCTATCGTTCGTTCGAGGCCCGGTGCATTTGCGGGAAGAC
nol4la_down_168	CGGCTCGCAGCGTGTAAACGCATCAACGCCACGATCAGCTAGTGAATTGCTGCGCATCGGTCCAGAGAGTAATGGAAGAGAGCGAGAGAGAGGCGCTATCGTTCGTTCGAGGCCCGGTGCATTTGCGGGAAGAC
nol4la_down_169	CGGCTCGCAGCGTGTAAACGCATCAACGCCACGATCAGCTAGTGAATTGCTGCGCATCGGTGGAGTGCTGGAGAAAAGGGCTATAATGGGCCGCTATCGTTCGTTCGAGGCCCGGTGCATTTGCGGGAAGAC
nol4la_down_170	CGGCTCGCAGCGTGTAAACGCATCAACGCCACGATCAGCTAGTGAATTGCTGCGCATCGGTTCAGGCACCTCTTCAACATCAGCTTTACAAGACACTGCTATCGTTCGTTCGAGGCCCGGTGCATTTGCGGGAAGAC
nol4la_down_171	CGGCTCGCAGCGTGTAAACGCATCAACGCCACGATCAGCTAGTGAATTGCTGCGCATCGGTAGCTGACTCTCGCCAAACACAAAGTCTTCGCGCTATCGTTCGTTCGAGGCCCGGTGCATTTGCGGGAAGAC
nol4la_down_172	CGGCTCGCAGCGTGTAAACGCATCAACGCCACGATCAGCTAGTGAATTGCTGCGCATCGGTGATAAAATGCTGACAAACACCGCTAAAAGGTGGCTGCTATCGTTCGTTCGAGGCCCGGTGCATTTGCGGGAAGAC
nol4la_down_173	CGGCTCGCAGCGTGTAAACGCATCAACGCCACGATCAGCTAGTGAATTGCTGCGCATCGGTCCACGAAATGTACAGCAACGTAAACACAGTGTGAGTGCTATCGTTCGTTCGAGGCCCGGTGCATTTGCGGGAAGAC
nol4la_down_174	CGGCTCGCAGCGTGTAAACGCATCAACGCCACGATCAGCTAGTGAATTGCTGCGCATCGGCAAGCGTACCTTCTTCTTCTTTAATGTTGGGCTGTGGGCTATCGTTCGTTCGAGGCCCGGTGCATTTGCGGGAAGAC
nol4la_down_175	CGGCTCGCAGCGTGTAAACGCATCAACGCCACGATCAGCTAGTGAATTGCTGCGCATCGGGGGTGTCGGCATCCTCTCTGTGTACGGGGCGCTATCGTTCGTTCGAGGCCCGGTGCATTTGCGGGAAGAC
nol4la_down_176	CGGCTCGCAGCGTGTAAACGCATCAACGCCACGATCAGCTAGTGAATTGCTGCGCATCGGGGATCTGCGGCTGGAGCGCGCTCAGTAGAGGCTATCGTTCGTTCGAGGCCCGGTGCATTTGCGGGAAGAC
nol4la_down_177	CGGCTCGCAGCGTGTAAACGCATCAACGCCACGATCAGCTAGTGAATTGCTGCGCATCGGCCACGCCGGCTCAGCCATGTCCAAATCCTCGCTATCGTTCGTTCGAGGCCCGGTGCATTTGCGGGAAGAC
nol4la_down_178	CGGCTCGCAGCGTGTAAACGCATCAACGCCACGATCAGCTAGTGAATTGCTGCGCATCGGACTGCTTACCGAACTCTCATCCTGCATGTGTATGTGCTATCGTTCGTTCGAGGCCCGGTGCATTTGCGGGAAGAC
nol4la_down_179	CGGCTCGCAGCGTGTAAACGCATCAACGCCACGATCAGCTAGTGAATTGCTGCGCATCGGGGGGAGGAGGAGGAAGTCAGAGAGATCCGGGCTATCGTTCGTTCGAGGCCCGGTGCATTTGCGGGAAGAC
nol4la_down_180	CGGCTCGCAGCGTGTAAACGCATCAACGCCACGATCAGCTAGTGAATTGCTGCGCATCGGAAAATCAAGCTCACCCAGCCCGCTATATAGACATCAGCTATCGTTCGTTCGAGGCCCGGTGCATTTGCGGGAAGAC
nol4la_down_181	CGGCTCGCAGCGTGTAAACGCATCAACGCCACGATCAGCTAGTGAATTGCTGCGCATCGGCCAGACTCTCCTACATCTCAAAGTCCTCAGACCGGGCTATCGTTCGTTCGAGGCCCGGTGCATTTGCGGGAAGAC
nol4la_down_182	CGGCTCGCAGCGTGTAAACGCATCAACGCCACGATCAGCTAGTGAATTGCTGCGCATCGGAGCCGCTCTTTCCTCTTTGACATATGTAAGATGCTGTGCTATCGTTCGTTCGAGGCCCGGTGCATTTGCGGGAAGAC
nol4la_down_183	CGGCTCGCAGCGTGTAAACGCATCAACGCCACGATCAGCTAGTGAATTGCTGCGCATCGGTTTTCCAGGCTGTATCTCCCTGAAACTCCTCATTCTGGCTATCGTTCGTTCGAGGCCCGGTGCATTTGCGGGAAGAC
nol4la_down_184	CGGCTCGCAGCGTGTAAACGCATCAACGCCACGATCAGCTAGTGAATTGCTGCGCATCGGGGATGAGGAGTGGGAAGAGCGGGATGGAAAGCTATCGTTCGTTCGAGGCCCGGTGCATTTGCGGGAAGAC
nol4la_down_185	CGGCTCGCAGCGTGTAAACGCATCAACGCCACGATCAGCTAGTGAATTGCTGCGCATCGGTTTTAACCCTGTTGGAGCCAAAACCCAAAAGATGCAGCTATCGTTCGTTCGAGGCCCGGTGCATTTGCGGGAAGAC
nol4la_down_186	CGGCTCGCAGCGTGTAAACGCATCAACGCCACGATCAGCTAGTGAATTGCTGCGCATCGGATGAGATGTATTGTCTTTCAGGCTGGGAGTTGCAGAGCTATCGTTCGTTCGAGGCCCGGTGCATTTGCGGGAAGAC
nol4la_down_187	CGGCTCGCAGCGTGTAAACGCATCAACGCCACGATCAGCTAGTGAATTGCTGCGCATCGGTTTACCATGGTACAAACAGCTCATTGCATGCACATGCGCTATCGTTCGTTCGAGGCCCGGTGCATTTGCGGGAAGAC
nol4la_down_188	CGGCTCGCAGCGTGTAAACGCATCAACGCCACGATCAGCTAGTGAATTGCTGCGCATCGGTTGAGTTTGGAGCATGCAGTTTTGTGAAATCCCAACAGCTATCGTTCGTTCGAGGCCCGGTGCATTTGCGGGAAGAC
nol4la_down_189	CGGCTCGCAGCGTGTAAACGCATCAACGCCACGATCAGCTAGTGAATTGCTGCGCATCGGTTGAGATGGATTGTTGGTGATTAGATGGATGTCGGCTGCTATCGTTCGTTCGAGGCCCGGTGCATTTGCGGGAAGAC
nol4la_down_190	CGGCTCGCAGCGTGTAAACGCATCAACGCCACGATCAGCTAGTGAATTGCTGCGCATCGGCGGCTCAATTGGGTAGCCTTACTTGGACAGAGGGCTATCGTTCGTTCGAGGCCCGGTGCATTTGCGGGAAGAC
nol4la_down_191	CGGCTCGCAGCGTGTAAACGCATCAACGCCACGATCAGCTAGTGAATTGCTGCGCATCGGAAACGGCAGAAAACGGTCTTGCTCTAGAAACAAGTGGCTATCGTTCGTTCGAGGCCCGGTGCATTTGCGGGAAGAC
nol4la_down_192	CGGCTCGCAGCGTGTAAACGCATCAACGCCACGATCAGCTAGTGAATTGCTGCGCATCGGAATATCAGTTCGCAACATCAAGCAAGCAAAACGAGCTGCTATCGTTCGTTCGAGGCCCGGTGCATTTGCGGGAAGAC
nol4la_down_193	CGGCTCGCAGCGTGTAAACGCATCAACGCCACGATCAGCTAGTGAATTGCTGCGCATCGGAAAAGAATTCAAATGGCTTCGCCCGCTCATGCGCTATCGTTCGTTCGAGGCCCGGTGCATTTGCGGGAAGAC
nol4la_down_194	CGGCTCGCAGCGTGTAAACGCATCAACGCCACGATCAGCTAGTGAATTGCTGCGCATCGGGTGTTGTGTGTGTGTCTCAGTGTGCAAGATTAAGAGCGCTATCGTTCGTTCGAGGCCCGGTGCATTTGCGGGAAGAC
nol4la_down_195	CGGCTCGCAGCGTGTAAACGCATCAACGCCACGATCAGCTAGTGAATTGCTGCGCATCGGAATTCTGTGTTGCAGTCTGAAGGCACAGTGATAAACGGCTATCGTTCGTTCGAGGCCCGGTGCATTTGCGGGAAGAC
nol4la_down_196	CGGCTCGCAGCGTGTAAACGCATCAACGCCACGATCAGCTAGTGAATTGCTGCGCATCGGTCATGACCCTTGCCTTCACCTACGCTATAGGCGCTATCGTTCGTTCGAGGCCCGGTGCATTTGCGGGAAGAC
nol4la_down_197	CGGCTCGCAGCGTGTAAACGCATCAACGCCACGATCAGCTAGTGAATTGCTGCGCATCGGGTGAACACACCTCTCTACTTCCATCGTTGTCATGACAGCTATCGTTCGTTCGAGGCCCGGTGCATTTGCGGGAAGAC
nol4la_down_198	CGGCTCGCAGCGTGTAAACGCATCAACGCCACGATCAGCTAGTGAATTGCTGCGCATCGGTTATAGCAGGTTCAAGAGCTGCTAGTGAAGTTGGTGTGCTATCGTTCGTTCGAGGCCCGGTGCATTTGCGGGAAGAC
nol4la_down_199	CGGCTCGCAGCGTGTAAACGCATCAACGCCACGATCAGCTAGTGAATTGCTGCGCATCGGCATTCCCTCCCCAAACGCTCCAGGAGAACTGCTATCGTTCGTTCGAGGCCCGGTGCATTTGCGGGAAGAC
nol4la_down_200	CGGCTCGCAGCGTGTAAACGCATCAACGCCACGATCAGCTAGTGAATTGCTGCGCATCGGCATAACATGCCCCATGCCACCCATCTGCTCGCTATCGTTCGTTCGAGGCCCGGTGCATTTGCGGGAAGAC
nol4la_down_201	CGGCTCGCAGCGTGTAAACGCATCAACGCCACGATCAGCTAGTGAATTGCTGCGCATCGGAGACGAAGCCATCACAATGCCACTGCTAATCTTGGCTATCGTTCGTTCGAGGCCCGGTGCATTTGCGGGAAGAC
nol4la_down_202	CGGCTCGCAGCGTGTAAACGCATCAACGCCACGATCAGCTAGTGAATTGCTGCGCATCGGTAGCCGCTGTTGTTAGAGACTAACCACCACCCGCTATCGTTCGTTCGAGGCCCGGTGCATTTGCGGGAAGAC
nol4la_down_203	CGGCTCGCAGCGTGTAAACGCATCAACGCCACGATCAGCTAGTGAATTGCTGCGCATCGGTTTGTCACAAACAAACCCTCATTTCACTGTTCGGTCCGCTATCGTTCGTTCGAGGCCCGGTGCATTTGCGGGAAGAC
nol4la_down_204	CGGCTCGCAGCGTGTAAACGCATCAACGCCACGATCAGCTAGTGAATTGCTGCGCATCGGTGTTTGTTTATAGCCTGACAATCCGCTTGCAAAGTCGGCTATCGTTCGTTCGAGGCCCGGTGCATTTGCGGGAAGAC
nol4la_down_205	CGGCTCGCAGCGTGTAAACGCATCAACGCCACGATCAGCTAGTGAATTGCTGCGCATCGGATGATTGTTTAGTCACGCTCAACGCAATCTCACAGCGCTATCGTTCGTTCGAGGCCCGGTGCATTTGCGGGAAGAC
nol4la_down_206	CGGCTCGCAGCGTGTAAACGCATCAACGCCACGATCAGCTAGTGAATTGCTGCGCATCGGATTTTAGTAAGATTTGCTCAACCCTTAGGGGTGGGGTGCTATCGTTCGTTCGAGGCCCGGTGCATTTGCGGGAAGAC
nol4la_down_207	CGGCTCGCAGCGTGTAAACGCATCAACGCCACGATCAGCTAGTGAATTGCTGCGCATCGGTAATTGATAGGACAGTAGAGAGGCAGGAAAGCGTGGGGCTATCGTTCGTTCGAGGCCCGGTGCATTTGCGGGAAGAC
nol4la_down_208	CGGCTCGCAGCGTGTAAACGCATCAACGCCACGATCAGCTAGTGAATTGCTGCGCATCGGGAGAGGAATCCCGGATTGCTGTGAACACCAGGCTATCGTTCGTTCGAGGCCCGGTGCATTTGCGGGAAGAC
nol4la_down_209	CGGCTCGCAGCGTGTAAACGCATCAACGCCACGATCAGCTAGTGAATTGCTGCGCATCGGAGTGCCATGTGCCGACATGTACTCAACTTTTGAAGCTATCGTTCGTTCGAGGCCCGGTGCATTTGCGGGAAGAC
nol4la_down_210	CGGCTCGCAGCGTGTAAACGCATCAACGCCACGATCAGCTAGTGAATTGCTGCGCATCGGTTTTCCCTGTTTGTCCAGCCATGTTTTGATCCTTGTGCTATCGTTCGTTCGAGGCCCGGTGCATTTGCGGGAAGAC
nol4la_down_211	CGGCTCGCAGCGTGTAAACGCATCAACGCCACGATCAGCTAGTGAATTGCTGCGCATCGGTTTCGCCTCCTGTCTGGTTTCAAACTCTGTTTCTACTGCTATCGTTCGTTCGAGGCCCGGTGCATTTGCGGGAAGAC
nol4la_down_212	CGGCTCGCAGCGTGTAAACGCATCAACGCCACGATCAGCTAGTGAATTGCTGCGCATCGGAATCCTGGCGACCACTACAATCTTTAGACTTGATGCAGCTATCGTTCGTTCGAGGCCCGGTGCATTTGCGGGAAGAC
nol4la_down_213	CGGCTCGCAGCGTGTAAACGCATCAACGCCACGATCAGCTAGTGAATTGCTGCGCATCGGTAGATGTCGCCTACGCTCTAGTTGTCTATTGGAAGGAGCTATCGTTCGTTCGAGGCCCGGTGCATTTGCGGGAAGAC
nol4la_down_214	CGGCTCGCAGCGTGTAAACGCATCAACGCCACGATCAGCTAGTGAATTGCTGCGCATCGGATGTGTCAATAGAGCCGCCATTTTGGTACTTCGCGCTATCGTTCGTTCGAGGCCCGGTGCATTTGCGGGAAGAC
nol4la_down_215	CGGCTCGCAGCGTGTAAACGCATCAACGCCACGATCAGCTAGTGAATTGCTGCGCATCGGAGCGCTTCCTTGAAACGAAGGTGGGACCAAGCTATCGTTCGTTCGAGGCCCGGTGCATTTGCGGGAAGAC
nol4la_down_216	CGGCTCGCAGCGTGTAAACGCATCAACGCCACGATCAGCTAGTGAATTGCTGCGCATCGGAATTTAGGGTGGAAAGTATACACATTGATGCGCAGGCGCTATCGTTCGTTCGAGGCCCGGTGCATTTGCGGGAAGAC
nol4la_down_217	CGGCTCGCAGCGTGTAAACGCATCAACGCCACGATCAGCTAGTGAATTGCTGCGCATCGGAGCATCAGCCTAGCAGAAGCTACTTTGACTTATGGTGCTATCGTTCGTTCGAGGCCCGGTGCATTTGCGGGAAGAC
nol4la_down_218	CGGCTCGCAGCGTGTAAACGCATCAACGCCACGATCAGCTAGTGAATTGCTGCGCATCGGTGAAAGCAGTGCTAATGTCCAGCATCTTTACATTGGCGCTATCGTTCGTTCGAGGCCCGGTGCATTTGCGGGAAGAC
nol4la_down_219	CGGCTCGCAGCGTGTAAACGCATCAACGCCACGATCAGCTAGTGAATTGCTGCGCATCGGTGGTCTTGACTGAGTGCAGATTAATGACTTGTCCTGGGCTATCGTTCGTTCGAGGCCCGGTGCATTTGCGGGAAGAC
nol4la_down_220	CGGCTCGCAGCGTGTAAACGCATCAACGCCACGATCAGCTAGTGAATTGCTGCGCATCGGGAGCACTGTACAAACATGGCGGCGGCATTGGCTATCGTTCGTTCGAGGCCCGGTGCATTTGCGGGAAGAC
nol4la_down_221	CGGCTCGCAGCGTGTAAACGCATCAACGCCACGATCAGCTAGTGAATTGCTGCGCATCGGTGGCTTATGGAATTGTATGTGTTTGGACCCAGACACTGCTATCGTTCGTTCGAGGCCCGGTGCATTTGCGGGAAGAC
nol4la_down_222	CGGCTCGCAGCGTGTAAACGCATCAACGCCACGATCAGCTAGTGAATTGCTGCGCATCGGGGCAATGCAAGACATTAGCAGACAAATACAGCGGAGCTATCGTTCGTTCGAGGCCCGGTGCATTTGCGGGAAGAC
nol4la_down_223	CGGCTCGCAGCGTGTAAACGCATCAACGCCACGATCAGCTAGTGAATTGCTGCGCATCGGTCATCCTCAAAGACTACCAAACGACTTCACTCTCAGCGCTATCGTTCGTTCGAGGCCCGGTGCATTTGCGGGAAGAC
nol4la_down_224	CGGCTCGCAGCGTGTAAACGCATCAACGCCACGATCAGCTAGTGAATTGCTGCGCATCGGATAATTAGCACGAGTCTTTCTCATCCCACGCACACAGCTATCGTTCGTTCGAGGCCCGGTGCATTTGCGGGAAGAC
nol4la_down_225	CGGCTCGCAGCGTGTAAACGCATCAACGCCACGATCAGCTAGTGAATTGCTGCGCATCGGACAAAACAAATCCGGCTTCTACACTTCACTGTGTGTCGCTATCGTTCGTTCGAGGCCCGGTGCATTTGCGGGAAGAC
nol4la_down_226	CGGCTCGCAGCGTGTAAACGCATCAACGCCACGATCAGCTAGTGAATTGCTGCGCATCGGTAGAGCTGACTGAAAGAATGTAATCATCAGCGGTGCTGCTATCGTTCGTTCGAGGCCCGGTGCATTTGCGGGAAGAC
nol4la_down_227	CGGCTCGCAGCGTGTAAACGCATCAACGCCACGATCAGCTAGTGAATTGCTGCGCATCGGCGAGTGGAGGTGAGAAATGCAGGTGTGTAGATGTGCTATCGTTCGTTCGAGGCCCGGTGCATTTGCGGGAAGAC
nol4la_down_228	CGGCTCGCAGCGTGTAAACGCATCAACGCCACGATCAGCTAGTGAATTGCTGCGCATCGGTGTGAGTGTGAGAGAGAGAGAGCAGGAAAAGTCACTGCTATCGTTCGTTCGAGGCCCGGTGCATTTGCGGGAAGAC
nol4la_down_229	CGGCTCGCAGCGTGTAAACGCATCAACGCCACGATCAGCTAGTGAATTGCTGCGCATCGGCTGATTTCAGCCCCAAACTGTCACTGTGAATTGCCGCTATCGTTCGTTCGAGGCCCGGTGCATTTGCGGGAAGAC
nol4la_down_230	CGGCTCGCAGCGTGTAAACGCATCAACGCCACGATCAGCTAGTGAATTGCTGCGCATCGGAAAACACTCACAGGACCACTTTGCCTGTTCAGCGCTATCGTTCGTTCGAGGCCCGGTGCATTTGCGGGAAGAC
nol4la_down_231	CGGCTCGCAGCGTGTAAACGCATCAACGCCACGATCAGCTAGTGAATTGCTGCGCATCGGAGTGGACTGTTAACAGGAAGGAGGTCGAGACAAACGCTATCGTTCGTTCGAGGCCCGGTGCATTTGCGGGAAGAC
nol4la_down_232	CGGCTCGCAGCGTGTAAACGCATCAACGCCACGATCAGCTAGTGAATTGCTGCGCATCGGATGCTGGGACCCCACAGGTGACCTCAAGCTGCTATCGTTCGTTCGAGGCCCGGTGCATTTGCGGGAAGAC
nol4la_down_233	CGGCTCGCAGCGTGTAAACGCATCAACGCCACGATCAGCTAGTGAATTGCTGCGCATCGGAAAATCTAACCAAAATATGCTGGGCTGGCATCATGCTGCTATCGTTCGTTCGAGGCCCGGTGCATTTGCGGGAAGAC
nol4la_down_234	CGGCTCGCAGCGTGTAAACGCATCAACGCCACGATCAGCTAGTGAATTGCTGCGCATCGGCGAAGCTGCTTCTGGGTCTAATCGCTCTATTCAACTGCTATCGTTCGTTCGAGGCCCGGTGCATTTGCGGGAAGAC
nol4la_down_235	CGGCTCGCAGCGTGTAAACGCATCAACGCCACGATCAGCTAGTGAATTGCTGCGCATCGGACACAACAAGAATAGGCCACTAGCAACATGGTAACCAGCTATCGTTCGTTCGAGGCCCGGTGCATTTGCGGGAAGAC
nol4la_down_236	CGGCTCGCAGCGTGTAAACGCATCAACGCCACGATCAGCTAGTGAATTGCTGCGCATCGGTGAAGGACAGATTGAGATCGTGACAGGTGTTCATTCGGCTATCGTTCGTTCGAGGCCCGGTGCATTTGCGGGAAGAC
nol4la_down_237	CGGCTCGCAGCGTGTAAACGCATCAACGCCACGATCAGCTAGTGAATTGCTGCGCATCGGAGGAATATGAATGCATGTGCAAACACATACACACGCGGCTATCGTTCGTTCGAGGCCCGGTGCATTTGCGGGAAGAC
nol4la_down_238	CGGCTCGCAGCGTGTAAACGCATCAACGCCACGATCAGCTAGTGAATTGCTGCGCATCGGAGAGTCAGTCTTGTGAGAAATTGAGTCCCTCTGAGGTGCTATCGTTCGTTCGAGGCCCGGTGCATTTGCGGGAAGAC
nol4la_down_239	CGGCTCGCAGCGTGTAAACGCATCAACGCCACGATCAGCTAGTGAATTGCTGCGCATCGGTTGTTTAGGAGGCTGATGTGTGTGATGTTGACTCCAGCTATCGTTCGTTCGAGGCCCGGTGCATTTGCGGGAAGAC
nol4la_down_240	CGGCTCGCAGCGTGTAAACGCATCAACGCCACGATCAGCTAGTGAATTGCTGCGCATCGGTTAGGTACCAAGTCGAGCATCAGTAACACATGCGAGCTATCGTTCGTTCGAGGCCCGGTGCATTTGCGGGAAGAC
nol4la_down_241	CGGCTCGCAGCGTGTAAACGCATCAACGCCACGATCAGCTAGTGAATTGCTGCGCATCGGTCCACTTAGTCTCTATTTCATAGGTCGCCACAGCAGAGCTATCGTTCGTTCGAGGCCCGGTGCATTTGCGGGAAGAC
nol4la_down_242	CGGCTCGCAGCGTGTAAACGCATCAACGCCACGATCAGCTAGTGAATTGCTGCGCATCGGATGTTTTATGCAGTGGAGGACCTTCTAGTCACAACCCGCTATCGTTCGTTCGAGGCCCGGTGCATTTGCGGGAAGAC
nol4la_down_243	CGGCTCGCAGCGTGTAAACGCATCAACGCCACGATCAGCTAGTGAATTGCTGCGCATCGGAAACCGGAGCACCTGTGCGAAACACATGCAGCTATCGTTCGTTCGAGGCCCGGTGCATTTGCGGGAAGAC
nol4la_down_244	CGGCTCGCAGCGTGTAAACGCATCAACGCCACGATCAGCTAGTGAATTGCTGCGCATCGGCCCCACCTCCAGAAGTTGCATAAATCCAGCCGCTATCGTTCGTTCGAGGCCCGGTGCATTTGCGGGAAGAC
nol4la_down_245	CGGCTCGCAGCGTGTAAACGCATCAACGCCACGATCAGCTAGTGAATTGCTGCGCATCGGAAGTGAACATGCCAGATAAAGAAGTAGCAAACGGCAGGCTATCGTTCGTTCGAGGCCCGGTGCATTTGCGGGAAGAC
nol4la_down_246	CGGCTCGCAGCGTGTAAACGCATCAACGCCACGATCAGCTAGTGAATTGCTGCGCATCGGTCACTGAAGAACAGACAGCTGATGTTGTGCTCTCTGCTATCGTTCGTTCGAGGCCCGGTGCATTTGCGGGAAGAC
nol4la_down_247	CGGCTCGCAGCGTGTAAACGCATCAACGCCACGATCAGCTAGTGAATTGCTGCGCATCGGTGATCTGTTGATTTGTCATTGTTTGAGCCCCTACCCCGCTATCGTTCGTTCGAGGCCCGGTGCATTTGCGGGAAGAC
nol4la_down_248	CGGCTCGCAGCGTGTAAACGCATCAACGCCACGATCAGCTAGTGAATTGCTGCGCATCGGGTAAGCAGTAGCAACCTGATTGGTTGAGAACATGTGGGCTATCGTTCGTTCGAGGCCCGGTGCATTTGCGGGAAGAC
nol4la_down_249	CGGCTCGCAGCGTGTAAACGCATCAACGCCACGATCAGCTAGTGAATTGCTGCGCATCGGACCTTCCCACATTCCTACTGATACTGTACATGTGTGCGCTATCGTTCGTTCGAGGCCCGGTGCATTTGCGGGAAGAC
nol4la_down_250	CGGCTCGCAGCGTGTAAACGCATCAACGCCACGATCAGCTAGTGAATTGCTGCGCATCGGAAGTCCCTGATGTCACATTATGTCCCTGAGAAGGACAGCTATCGTTCGTTCGAGGCCCGGTGCATTTGCGGGAAGAC
nol4la_down_251	CGGCTCGCAGCGTGTAAACGCATCAACGCCACGATCAGCTAGTGAATTGCTGCGCATCGGAGAATGTTTCCCGTTTCAGCTTGGTGAATGTGTCTGGCTATCGTTCGTTCGAGGCCCGGTGCATTTGCGGGAAGAC
nol4la_down_252	CGGCTCGCAGCGTGTAAACGCATCAACGCCACGATCAGCTAGTGAATTGCTGCGCATCGGATGCCCTAGAATTTCGTCTGCATGTTTCATGCTTTGCGCTATCGTTCGTTCGAGGCCCGGTGCATTTGCGGGAAGAC
nol4la_down_253	CGGCTCGCAGCGTGTAAACGCATCAACGCCACGATCAGCTAGTGAATTGCTGCGCATCGGATGCCAGCAAGAGTAACAGCAATCCTGTAGAAAACCCGCTATCGTTCGTTCGAGGCCCGGTGCATTTGCGGGAAGAC
nol4la_down_254	CGGCTCGCAGCGTGTAAACGCATCAACGCCACGATCAGCTAGTGAATTGCTGCGCATCGGAATAGCTTTTATGTGAGCTGCAGATGCGTTTGACCCGCTATCGTTCGTTCGAGGCCCGGTGCATTTGCGGGAAGAC
nol4la_down_255	CGGCTCGCAGCGTGTAAACGCATCAACGCCACGATCAGCTAGTGAATTGCTGCGCATCGGAGCGATAATGTATCCTGGTGCACCTTCAGCTTTCCGCTATCGTTCGTTCGAGGCCCGGTGCATTTGCGGGAAGAC
nol4la_down_256	CGGCTCGCAGCGTGTAAACGCATCAACGCCACGATCAGCTAGTGAATTGCTGCGCATCGGTTATCATCACCCCATTTATACAGCACAGTGACCCACAGCTATCGTTCGTTCGAGGCCCGGTGCATTTGCGGGAAGAC
nol4la_down_257	CGGCTCGCAGCGTGTAAACGCATCAACGCCACGATCAGCTAGTGAATTGCTGCGCATCGGGACACATCCAGCTCCTGCTATTCCAGGCATCGCTATCGTTCGTTCGAGGCCCGGTGCATTTGCGGGAAGAC
nol4la_down_258	CGGCTCGCAGCGTGTAAACGCATCAACGCCACGATCAGCTAGTGAATTGCTGCGCATCGGAAGAGTTTACCTTGACAACCACACATTGCACCATGAGGCTATCGTTCGTTCGAGGCCCGGTGCATTTGCGGGAAGAC
nol4la_down_259	CGGCTCGCAGCGTGTAAACGCATCAACGCCACGATCAGCTAGTGAATTGCTGCGCATCGGGCCTTGTCGCAGTTCCTTTGAGCTGAGTGAGCTATCGTTCGTTCGAGGCCCGGTGCATTTGCGGGAAGAC
nol4la_down_260	CGGCTCGCAGCGTGTAAACGCATCAACGCCACGATCAGCTAGTGAATTGCTGCGCATCGGTAGCATCATGAAACTACATGCTAGCCTTAAGGTCCCCGCTATCGTTCGTTCGAGGCCCGGTGCATTTGCGGGAAGAC
nol4la_down_261	CGGCTCGCAGCGTGTAAACGCATCAACGCCACGATCAGCTAGTGAATTGCTGCGCATCGGAAAACCTGCATTTCTTACTTCGGCCAATGGACCCGCTATCGTTCGTTCGAGGCCCGGTGCATTTGCGGGAAGAC
nol4la_down_262	CGGCTCGCAGCGTGTAAACGCATCAACGCCACGATCAGCTAGTGAATTGCTGCGCATCGGCTGGTCTTCTGAGTAGTGGAAGTCATTGTAGTTGGGCGCTATCGTTCGTTCGAGGCCCGGTGCATTTGCGGGAAGAC
nol4la_down_263	CGGCTCGCAGCGTGTAAACGCATCAACGCCACGATCAGCTAGTGAATTGCTGCGCATCGGAAAATGTAGCACCTGGGATGTATTTGGCGCTCTCGCTATCGTTCGTTCGAGGCCCGGTGCATTTGCGGGAAGAC
nol4la_down_264	CGGCTCGCAGCGTGTAAACGCATCAACGCCACGATCAGCTAGTGAATTGCTGCGCATCGGTGCGCATAGATGCTACATTTCAAATGCCTCGTACAAGGCTATCGTTCGTTCGAGGCCCGGTGCATTTGCGGGAAGAC
nol4la_down_265	CGGCTCGCAGCGTGTAAACGCATCAACGCCACGATCAGCTAGTGAATTGCTGCGCATCGGGTACAAGGCAAAGAAATGCAGTTTGGGTCTAACCAGCGCTATCGTTCGTTCGAGGCCCGGTGCATTTGCGGGAAGAC
nol4la_down_266	CGGCTCGCAGCGTGTAAACGCATCAACGCCACGATCAGCTAGTGAATTGCTGCGCATCGGAGTGCAATAGCAGAAAGTGCAGGATACAGGTACAAGTGCTATCGTTCGTTCGAGGCCCGGTGCATTTGCGGGAAGAC
nol4la_down_267	CGGCTCGCAGCGTGTAAACGCATCAACGCCACGATCAGCTAGTGAATTGCTGCGCATCGGTAGTGCACTATATAGGCCAGGAGTTTCCAAACTTGGGGCTATCGTTCGTTCGAGGCCCGGTGCATTTGCGGGAAGAC
nol4la_down_268	CGGCTCGCAGCGTGTAAACGCATCAACGCCACGATCAGCTAGTGAATTGCTGCGCATCGGTCTCAGAGGTGCGAAAGCTGATATATGCTTTGAGGTGCTATCGTTCGTTCGAGGCCCGGTGCATTTGCGGGAAGAC
nol4la_down_269	CGGCTCGCAGCGTGTAAACGCATCAACGCCACGATCAGCTAGTGAATTGCTGCGCATCGGTAATAAAAGTGTGATTGAAAGTTGCCTGCCAGGGCTCGCTATCGTTCGTTCGAGGCCCGGTGCATTTGCGGGAAGAC
nol4la_down_270	CGGCTCGCAGCGTGTAAACGCATCAACGCCACGATCAGCTAGTGAATTGCTGCGCATCGGAAATTTGTTAGAGGTCACACTGGTGCCACTCCAATCTGCTATCGTTCGTTCGAGGCCCGGTGCATTTGCGGGAAGAC
nol4la_down_271	CGGCTCGCAGCGTGTAAACGCATCAACGCCACGATCAGCTAGTGAATTGCTGCGCATCGGAGCACTTTTGGTTTGAAACAGATGATTGCATGGACCAGCTATCGTTCGTTCGAGGCCCGGTGCATTTGCGGGAAGAC
nol4la_down_272	CGGCTCGCAGCGTGTAAACGCATCAACGCCACGATCAGCTAGTGAATTGCTGCGCATCGGTTGATCAGCTCAGGCCAAAAGGAATAGAGTGCAGTGCTATCGTTCGTTCGAGGCCCGGTGCATTTGCGGGAAGAC
nol4la_down_273	CGGCTCGCAGCGTGTAAACGCATCAACGCCACGATCAGCTAGTGAATTGCTGCGCATCGGAAGTCAAGTTTTATTGTCATGCTGCTGCATGTGTGGAGCTATCGTTCGTTCGAGGCCCGGTGCATTTGCGGGAAGAC
nol4la_down_274	CGGCTCGCAGCGTGTAAACGCATCAACGCCACGATCAGCTAGTGAATTGCTGCGCATCGGCGGATAGTGGCACGTAATGCCATGTCTCGATAGAGCTATCGTTCGTTCGAGGCCCGGTGCATTTGCGGGAAGAC
nol4la_down_275	CGGCTCGCAGCGTGTAAACGCATCAACGCCACGATCAGCTAGTGAATTGCTGCGCATCGGGGGGAAGCAGCGCACAGTGCAAAATGATCAGCTATCGTTCGTTCGAGGCCCGGTGCATTTGCGGGAAGAC
nol4la_down_276	CGGCTCGCAGCGTGTAAACGCATCAACGCCACGATCAGCTAGTGAATTGCTGCGCATCGGTAATTTCGAGAGGAGCACGTAATATGACTGATGGCGGGCTATCGTTCGTTCGAGGCCCGGTGCATTTGCGGGAAGAC
nol4la_down_277	CGGCTCGCAGCGTGTAAACGCATCAACGCCACGATCAGCTAGTGAATTGCTGCGCATCGGCCCTATCTCTTCCTTTTCTTCCTTTACCAAGGGGAGCGCTATCGTTCGTTCGAGGCCCGGTGCATTTGCGGGAAGAC
nol4la_down_278	CGGCTCGCAGCGTGTAAACGCATCAACGCCACGATCAGCTAGTGAATTGCTGCGCATCGGCCCCTTACATGCTAATTGACCAGGCGGGAACGCTATCGTTCGTTCGAGGCCCGGTGCATTTGCGGGAAGAC
nol4la_down_279	CGGCTCGCAGCGTGTAAACGCATCAACGCCACGATCAGCTAGTGAATTGCTGCGCATCGGAATTATCTCCAAGATCAGGGTTTTCTCCCAGGACAGCGCTATCGTTCGTTCGAGGCCCGGTGCATTTGCGGGAAGAC
nol4la_down_280	CGGCTCGCAGCGTGTAAACGCATCAACGCCACGATCAGCTAGTGAATTGCTGCGCATCGGACCTGCTGATAGCGTCAAGCAGTATCTAAGTGTGAACGCTATCGTTCGTTCGAGGCCCGGTGCATTTGCGGGAAGAC
nol4la_down_281	CGGCTCGCAGCGTGTAAACGCATCAACGCCACGATCAGCTAGTGAATTGCTGCGCATCGGTTTTGGCCTAGTCCCTTCTTAATCTGGAGTCGCCGCTATCGTTCGTTCGAGGCCCGGTGCATTTGCGGGAAGAC
nol4la_down_282	CGGCTCGCAGCGTGTAAACGCATCAACGCCACGATCAGCTAGTGAATTGCTGCGCATCGGCAGACAAACCACATTCTTGGACAAGACAGCAAAGAGCGCTATCGTTCGTTCGAGGCCCGGTGCATTTGCGGGAAGAC
nol4la_down_283	CGGCTCGCAGCGTGTAAACGCATCAACGCCACGATCAGCTAGTGAATTGCTGCGCATCGGAGTGTGAGTCAGTGCAGAGCACAAAACATATTAGCCTGCTATCGTTCGTTCGAGGCCCGGTGCATTTGCGGGAAGAC
nol4la_down_284	CGGCTCGCAGCGTGTAAACGCATCAACGCCACGATCAGCTAGTGAATTGCTGCGCATCGGAGACTGAGTCTATTATGAGTCACTGGTGAGACCCTGGGCTATCGTTCGTTCGAGGCCCGGTGCATTTGCGGGAAGAC
nol4la_down_285	CGGCTCGCAGCGTGTAAACGCATCAACGCCACGATCAGCTAGTGAATTGCTGCGCATCGGAAAAGGGATGGGCTACTCCATATCCTGCCATCTGCTATCGTTCGTTCGAGGCCCGGTGCATTTGCGGGAAGAC
nol4la_down_286	CGGCTCGCAGCGTGTAAACGCATCAACGCCACGATCAGCTAGTGAATTGCTGCGCATCGGTGACGTCACTCATTGAAGAAAACTGCCTGTTTCAAGGGCTATCGTTCGTTCGAGGCCCGGTGCATTTGCGGGAAGAC
nol4la_down_287	CGGCTCGCAGCGTGTAAACGCATCAACGCCACGATCAGCTAGTGAATTGCTGCGCATCGGGGGGAAACCGGAACACTCGGAGGAAACCTAGCTATCGTTCGTTCGAGGCCCGGTGCATTTGCGGGAAGAC
nol4la_down_288	CGGCTCGCAGCGTGTAAACGCATCAACGCCACGATCAGCTAGTGAATTGCTGCGCATCGGTTGTTTCCTACCTGCTCATTGGTGTTCATGCATTGTGCTATCGTTCGTTCGAGGCCCGGTGCATTTGCGGGAAGAC
nol4la_down_289	CGGCTCGCAGCGTGTAAACGCATCAACGCCACGATCAGCTAGTGAATTGCTGCGCATCGGAGTTTCATCTGTTTCAGATAGGTGGCAGTGAGAGGCGCTATCGTTCGTTCGAGGCCCGGTGCATTTGCGGGAAGAC
nol4la_down_290	CGGCTCGCAGCGTGTAAACGCATCAACGCCACGATCAGCTAGTGAATTGCTGCGCATCGGATGTTGTAATCGATGAGGTCTGGCACCAGAGATGTGCTATCGTTCGTTCGAGGCCCGGTGCATTTGCGGGAAGAC
nol4la_down_291	CGGCTCGCAGCGTGTAAACGCATCAACGCCACGATCAGCTAGTGAATTGCTGCGCATCGGGGGCCGGTCATTCTCTGTGGGTGAAAATCAGCTATCGTTCGTTCGAGGCCCGGTGCATTTGCGGGAAGAC
nol4la_down_292	CGGCTCGCAGCGTGTAAACGCATCAACGCCACGATCAGCTAGTGAATTGCTGCGCATCGGAAGTAGGCGTACACAGAAGTTGTCTGTGCAGAAATCAGCTATCGTTCGTTCGAGGCCCGGTGCATTTGCGGGAAGAC
nol4la_down_293	CGGCTCGCAGCGTGTAAACGCATCAACGCCACGATCAGCTAGTGAATTGCTGCGCATCGGAGTGTGCATGATTCCATTTAATCCTCTAGAAGGCGCTGCTATCGTTCGTTCGAGGCCCGGTGCATTTGCGGGAAGAC
nol4la_down_294	CGGCTCGCAGCGTGTAAACGCATCAACGCCACGATCAGCTAGTGAATTGCTGCGCATCGGCTTGAGACAGTGCTCTAACAAACCCTGCCGAAACGCTATCGTTCGTTCGAGGCCCGGTGCATTTGCGGGAAGAC
nol4la_down_295	CGGCTCGCAGCGTGTAAACGCATCAACGCCACGATCAGCTAGTGAATTGCTGCGCATCGGTTGGACACAGATCTTCATACTCTACAGGGTTCCCAGAGCTATCGTTCGTTCGAGGCCCGGTGCATTTGCGGGAAGAC
nol4la_down_296	CGGCTCGCAGCGTGTAAACGCATCAACGCCACGATCAGCTAGTGAATTGCTGCGCATCGGTAGAGAGCAAAGAAAACACACTACCCTTCAGAACCCCGCTATCGTTCGTTCGAGGCCCGGTGCATTTGCGGGAAGAC
nol4la_down_297	CGGCTCGCAGCGTGTAAACGCATCAACGCCACGATCAGCTAGTGAATTGCTGCGCATCGGTGCAGGCACCAGCTGATCAGCTCATTCACCGCTATCGTTCGTTCGAGGCCCGGTGCATTTGCGGGAAGAC
nol4la_down_298	CGGCTCGCAGCGTGTAAACGCATCAACGCCACGATCAGCTAGTGAATTGCTGCGCATCGGAACTTTGTTTAACATCCACTCTCCACAAATGCGCACAGCTATCGTTCGTTCGAGGCCCGGTGCATTTGCGGGAAGAC
nol4la_down_299	CGGCTCGCAGCGTGTAAACGCATCAACGCCACGATCAGCTAGTGAATTGCTGCGCATCGGACACAAACTCTTCAGTGCATGTTGGTTAACTTGCACAGCTATCGTTCGTTCGAGGCCCGGTGCATTTGCGGGAAGAC
nol4la_down_300	CGGCTCGCAGCGTGTAAACGCATCAACGCCACGATCAGCTAGTGAATTGCTGCGCATCGGTAGTTCTACAGAAATCGAGCTTATCTGTGGCAGTGCGGCTATCGTTCGTTCGAGGCCCGGTGCATTTGCGGGAAGAC
nol4la_down_301	CGGCTCGCAGCGTGTAAACGCATCAACGCCACGATCAGCTAGTGAATTGCTGCGCATCGGCACATCAGTCTATGACTAATGGCAGACAGACGTCACGGCTATCGTTCGTTCGAGGCCCGGTGCATTTGCGGGAAGAC
nol4la_down_302	CGGCTCGCAGCGTGTAAACGCATCAACGCCACGATCAGCTAGTGAATTGCTGCGCATCGGACAGCTGTGGCAAAATGACCAAATCTCTACAAATCCCGCTATCGTTCGTTCGAGGCCCGGTGCATTTGCGGGAAGAC
nol4la_down_303	CGGCTCGCAGCGTGTAAACGCATCAACGCCACGATCAGCTAGTGAATTGCTGCGCATCGGACTACGCTAATAATGAAGCCTCGATTGTAACAGCGCTGCTATCGTTCGTTCGAGGCCCGGTGCATTTGCGGGAAGAC
nol4la_down_304	CGGCTCGCAGCGTGTAAACGCATCAACGCCACGATCAGCTAGTGAATTGCTGCGCATCGGACTGTCTCCGAATTAGGATGCAAACATCCAGACAGAAGCTATCGTTCGTTCGAGGCCCGGTGCATTTGCGGGAAGAC
nol4la_down_305	CGGCTCGCAGCGTGTAAACGCATCAACGCCACGATCAGCTAGTGAATTGCTGCGCATCGGGAGCATCTGATTTGTCATGTCTTGAAGGATTGCCTGCGCTATCGTTCGTTCGAGGCCCGGTGCATTTGCGGGAAGAC
nol4la_down_306	CGGCTCGCAGCGTGTAAACGCATCAACGCCACGATCAGCTAGTGAATTGCTGCGCATCGGTTAATCTGATGTTTACTGAGGGAAGTGTGTGGGTCGGGCTATCGTTCGTTCGAGGCCCGGTGCATTTGCGGGAAGAC
nol4la_down_307	CGGCTCGCAGCGTGTAAACGCATCAACGCCACGATCAGCTAGTGAATTGCTGCGCATCGGTTATCCGTGCATTAATTACAAGTGGCCCGTAGAAGCGGCTATCGTTCGTTCGAGGCCCGGTGCATTTGCGGGAAGAC
nol4la_down_308	CGGCTCGCAGCGTGTAAACGCATCAACGCCACGATCAGCTAGTGAATTGCTGCGCATCGGTGGAAATCTTGTCTTCCTAATTACCGCTAAAGGGCGAGCTATCGTTCGTTCGAGGCCCGGTGCATTTGCGGGAAGAC
nol4la_down_309	CGGCTCGCAGCGTGTAAACGCATCAACGCCACGATCAGCTAGTGAATTGCTGCGCATCGGTAAAATGAACCAAAACAAGCTGTTTCCTCAGCCGTGCGCTATCGTTCGTTCGAGGCCCGGTGCATTTGCGGGAAGAC
nol4la_down_310	CGGCTCGCAGCGTGTAAACGCATCAACGCCACGATCAGCTAGTGAATTGCTGCGCATCGGAAAATGGCAAAATCAGAGGGTAAAGAGCAGTGGCAGCTATCGTTCGTTCGAGGCCCGGTGCATTTGCGGGAAGAC
nol4la_down_311	CGGCTCGCAGCGTGTAAACGCATCAACGCCACGATCAGCTAGTGAATTGCTGCGCATCGGGTCGGCTGACCTTTGAACTCTGCTGTGCTGGCTATCGTTCGTTCGAGGCCCGGTGCATTTGCGGGAAGAC
nol4la_down_312	CGGCTCGCAGCGTGTAAACGCATCAACGCCACGATCAGCTAGTGAATTGCTGCGCATCGGGGGTTGATGTGCATCCTTTTCTGGCATTCTCCAGCTATCGTTCGTTCGAGGCCCGGTGCATTTGCGGGAAGAC
nol4la_down_313	CGGCTCGCAGCGTGTAAACGCATCAACGCCACGATCAGCTAGTGAATTGCTGCGCATCGGCAGCTCATCAAGAAACGGGTCACCGCCTCAGCTATCGTTCGTTCGAGGCCCGGTGCATTTGCGGGAAGAC
nol4la_down_314	CGGCTCGCAGCGTGTAAACGCATCAACGCCACGATCAGCTAGTGAATTGCTGCGCATCGGCGTGGAAGAAATGCGTAGGTTTCAGCAATCTGACAGCTATCGTTCGTTCGAGGCCCGGTGCATTTGCGGGAAGAC
nol4la_down_315	CGGCTCGCAGCGTGTAAACGCATCAACGCCACGATCAGCTAGTGAATTGCTGCGCATCGGAACAGAAAAGGAGAAACATGGGAGCGAGAGTACCAGCTATCGTTCGTTCGAGGCCCGGTGCATTTGCGGGAAGAC
nol4la_down_316	CGGCTCGCAGCGTGTAAACGCATCAACGCCACGATCAGCTAGTGAATTGCTGCGCATCGGTACTTTGTTCTGGAGCTCGATTCAAACACCCACATGAGCTATCGTTCGTTCGAGGCCCGGTGCATTTGCGGGAAGAC
nol4la_down_317	CGGCTCGCAGCGTGTAAACGCATCAACGCCACGATCAGCTAGTGAATTGCTGCGCATCGGATGGAGGTTTTACACTGTACATTCCTAAGCCTTGGGTGCTATCGTTCGTTCGAGGCCCGGTGCATTTGCGGGAAGAC
nol4la_down_318	CGGCTCGCAGCGTGTAAACGCATCAACGCCACGATCAGCTAGTGAATTGCTGCGCATCGGAGAATTGAAATGTGCAGAAAGGTAGGGTTGGTCACCCGCTATCGTTCGTTCGAGGCCCGGTGCATTTGCGGGAAGAC
nol4la_down_319	CGGCTCGCAGCGTGTAAACGCATCAACGCCACGATCAGCTAGTGAATTGCTGCGCATCGGTCACCACCTACTGGCACAACAATATAACTGAGACAGCGCTATCGTTCGTTCGAGGCCCGGTGCATTTGCGGGAAGAC
nol4la_down_320	CGGCTCGCAGCGTGTAAACGCATCAACGCCACGATCAGCTAGTGAATTGCTGCGCATCGGATCACATTGTTACACCAGTAGGTGGAAACAAGTGCCTGCTATCGTTCGTTCGAGGCCCGGTGCATTTGCGGGAAGAC
nol4la_down_321	CGGCTCGCAGCGTGTAAACGCATCAACGCCACGATCAGCTAGTGAATTGCTGCGCATCGGTCATTCACTCATAGCAAATAAGGTTGAGAGGGCGTGGGCTATCGTTCGTTCGAGGCCCGGTGCATTTGCGGGAAGAC
nol4la_down_322	CGGCTCGCAGCGTGTAAACGCATCAACGCCACGATCAGCTAGTGAATTGCTGCGCATCGGTTCAAACTAACGTAGAAGGACCACAACTCCAAACGCAGCTATCGTTCGTTCGAGGCCCGGTGCATTTGCGGGAAGAC
nol4la_down_323	CGGCTCGCAGCGTGTAAACGCATCAACGCCACGATCAGCTAGTGAATTGCTGCGCATCGGATTGTCTTATGACATGACCTACAAGCAGTTGCGTTGCGCTATCGTTCGTTCGAGGCCCGGTGCATTTGCGGGAAGAC
nol4la_down_324	CGGCTCGCAGCGTGTAAACGCATCAACGCCACGATCAGCTAGTGAATTGCTGCGCATCGGACTGTCATTCACAAATGCTGTCTTATGGCCTCATGGGGCTATCGTTCGTTCGAGGCCCGGTGCATTTGCGGGAAGAC
nol4la_down_325	CGGCTCGCAGCGTGTAAACGCATCAACGCCACGATCAGCTAGTGAATTGCTGCGCATCGGACAGTCAAGTGTCCACTGTGGAGGTTCACTTCAGCTATCGTTCGTTCGAGGCCCGGTGCATTTGCGGGAAGAC
nol4la_down_326	CGGCTCGCAGCGTGTAAACGCATCAACGCCACGATCAGCTAGTGAATTGCTGCGCATCGGGAAGCTTCTAAATCAAGGGTGCTCAACCCTGTTCCGCTATCGTTCGTTCGAGGCCCGGTGCATTTGCGGGAAGAC
nol4la_down_327	CGGCTCGCAGCGTGTAAACGCATCAACGCCACGATCAGCTAGTGAATTGCTGCGCATCGGTGGAGGCCTACCTTCCTGCAGAGTTCAGCAGCTATCGTTCGTTCGAGGCCCGGTGCATTTGCGGGAAGAC
nol4la_down_328	CGGCTCGCAGCGTGTAAACGCATCAACGCCACGATCAGCTAGTGAATTGCTGCGCATCGGAAGGACCTGAAGCAGCACTTAATAATTACAGGCAGGTGCTATCGTTCGTTCGAGGCCCGGTGCATTTGCGGGAAGAC
nol4la_down_329	CGGCTCGCAGCGTGTAAACGCATCAACGCCACGATCAGCTAGTGAATTGCTGCGCATCGGTTTATCCAGCAATGTGAAGCTCTCCTGCGTTCTAAGCGCTATCGTTCGTTCGAGGCCCGGTGCATTTGCGGGAAGAC
nol4la_down_330	CGGCTCGCAGCGTGTAAACGCATCAACGCCACGATCAGCTAGTGAATTGCTGCGCATCGGACATTTTAAGACACTCAGTGCCTGCAGCATAAAGGCGCTATCGTTCGTTCGAGGCCCGGTGCATTTGCGGGAAGAC
nol4la_down_331	CGGCTCGCAGCGTGTAAACGCATCAACGCCACGATCAGCTAGTGAATTGCTGCGCATCGGTGTCCACTTTGCTTCAGAAGGCAGCTGCTTGCTATCGTTCGTTCGAGGCCCGGTGCATTTGCGGGAAGAC
nol4la_down_332	CGGCTCGCAGCGTGTAAACGCATCAACGCCACGATCAGCTAGTGAATTGCTGCGCATCGGAGCATTGTAGGTTTTCCACACTAATAACAATGCGCGTGCTATCGTTCGTTCGAGGCCCGGTGCATTTGCGGGAAGAC
nol4la_down_333	CGGCTCGCAGCGTGTAAACGCATCAACGCCACGATCAGCTAGTGAATTGCTGCGCATCGGGCAACTGAATGCTCTACAACTCCTTCCTCCTCCTGCTATCGTTCGTTCGAGGCCCGGTGCATTTGCGGGAAGAC
nol4la_down_334	CGGCTCGCAGCGTGTAAACGCATCAACGCCACGATCAGCTAGTGAATTGCTGCGCATCGGCAATGCCTGCTTTCCTCTCTTTTCCAGTCTTTTCTGGGCTATCGTTCGTTCGAGGCCCGGTGCATTTGCGGGAAGAC
nol4la_down_335	CGGCTCGCAGCGTGTAAACGCATCAACGCCACGATCAGCTAGTGAATTGCTGCGCATCGGTGTCTCTCATCTCTATCCCCTCTCCCTCCATTCTCTGCTATCGTTCGTTCGAGGCCCGGTGCATTTGCGGGAAGAC
nol4la_down_336	CGGCTCGCAGCGTGTAAACGCATCAACGCCACGATCAGCTAGTGAATTGCTGCGCATCGGTCTGCTCTAGCTTTCTTCTCCTGGAGGCTTTCTGGCTATCGTTCGTTCGAGGCCCGGTGCATTTGCGGGAAGAC
nol4la_down_337	CGGCTCGCAGCGTGTAAACGCATCAACGCCACGATCAGCTAGTGAATTGCTGCGCATCGGAGTGCGACCTTCACACAGAGAGGGTGATGGGCTATCGTTCGTTCGAGGCCCGGTGCATTTGCGGGAAGAC
nol4la_down_338	CGGCTCGCAGCGTGTAAACGCATCAACGCCACGATCAGCTAGTGAATTGCTGCGCATCGGAGCAGTAGGAATAGCAGGCCCAGCACCCTCGCTATCGTTCGTTCGAGGCCCGGTGCATTTGCGGGAAGAC
nol4la_down_339	CGGCTCGCAGCGTGTAAACGCATCAACGCCACGATCAGCTAGTGAATTGCTGCGCATCGGCCTTCAGGCGGCACAGAGGGAAAAGGCCAAGCTATCGTTCGTTCGAGGCCCGGTGCATTTGCGGGAAGAC
nol4la_down_340	CGGCTCGCAGCGTGTAAACGCATCAACGCCACGATCAGCTAGTGAATTGCTGCGCATCGGCTGGGGAAAACCGCACCTCCCAGAATGCCAGCTATCGTTCGTTCGAGGCCCGGTGCATTTGCGGGAAGAC
nol4la_down_341	CGGCTCGCAGCGTGTAAACGCATCAACGCCACGATCAGCTAGTGAATTGCTGCGCATCGGGGGCTGCTCTCTGTGGGCTGCTCGTGCTATGCTATCGTTCGTTCGAGGCCCGGTGCATTTGCGGGAAGAC
nol4la_down_342	CGGCTCGCAGCGTGTAAACGCATCAACGCCACGATCAGCTAGTGAATTGCTGCGCATCGGGGCACGGGCTGAGGAGACGAGGTGAACGTTGCTATCGTTCGTTCGAGGCCCGGTGCATTTGCGGGAAGAC
nol4la_down_343	CGGCTCGCAGCGTGTAAACGCATCAACGCCACGATCAGCTAGTGAATTGCTGCGCATCGGCCCCTGCCACCCCTGAATCACACACACATAGCTATCGTTCGTTCGAGGCCCGGTGCATTTGCGGGAAGAC
nol4la_down_344	CGGCTCGCAGCGTGTAAACGCATCAACGCCACGATCAGCTAGTGAATTGCTGCGCATCGGGGGGTGCTTTCTTTCCCTTTGTGTGTCCCGGCTATCGTTCGTTCGAGGCCCGGTGCATTTGCGGGAAGAC
nol4la_down_345	CGGCTCGCAGCGTGTAAACGCATCAACGCCACGATCAGCTAGTGAATTGCTGCGCATCGGTGCCTGAAATCTAAGGGAGTGGTATTATAGGTGCCCCGCTATCGTTCGTTCGAGGCCCGGTGCATTTGCGGGAAGAC
nol4la_down_346	CGGCTCGCAGCGTGTAAACGCATCAACGCCACGATCAGCTAGTGAATTGCTGCGCATCGGGTGGTCTCAGGCTCAATAAAGCAAGGTTGCATTTACCGCTATCGTTCGTTCGAGGCCCGGTGCATTTGCGGGAAGAC
nol4la_down_347	CGGCTCGCAGCGTGTAAACGCATCAACGCCACGATCAGCTAGTGAATTGCTGCGCATCGGTCAGGCCACCACTAGAGGGCACTGTGCAGAGCTATCGTTCGTTCGAGGCCCGGTGCATTTGCGGGAAGAC
nol4la_down_348	CGGCTCGCAGCGTGTAAACGCATCAACGCCACGATCAGCTAGTGAATTGCTGCGCATCGGCAGCAGCAGTATGAGAGGTAGTGGGTCAGGAGCTATCGTTCGTTCGAGGCCCGGTGCATTTGCGGGAAGAC
nol4la_down_349	CGGCTCGCAGCGTGTAAACGCATCAACGCCACGATCAGCTAGTGAATTGCTGCGCATCGGACCATTATGCCAAAACTACGGACTCATCATGACCTGAGCTATCGTTCGTTCGAGGCCCGGTGCATTTGCGGGAAGAC
nol4la_down_350	CGGCTCGCAGCGTGTAAACGCATCAACGCCACGATCAGCTAGTGAATTGCTGCGCATCGGAAGACTGAGGCAGCATTTGGAACAAAGCCATGGGCTATCGTTCGTTCGAGGCCCGGTGCATTTGCGGGAAGAC
nol4la_down_351	CGGCTCGCAGCGTGTAAACGCATCAACGCCACGATCAGCTAGTGAATTGCTGCGCATCGGTGGTAAAGTGTGTAAGGATTCTGGACACCACCAATCAGCTATCGTTCGTTCGAGGCCCGGTGCATTTGCGGGAAGAC
nol4la_down_352	CGGCTCGCAGCGTGTAAACGCATCAACGCCACGATCAGCTAGTGAATTGCTGCGCATCGGTTACAGTTCAGCCAGAGCAAATCAAGCCAATAACAGCGCTATCGTTCGTTCGAGGCCCGGTGCATTTGCGGGAAGAC
nol4la_down_353	CGGCTCGCAGCGTGTAAACGCATCAACGCCACGATCAGCTAGTGAATTGCTGCGCATCGGTTCAGAAGGCTACAGCAATTCGGTGAGAACTTAAGGGGCTATCGTTCGTTCGAGGCCCGGTGCATTTGCGGGAAGAC
nol4la_down_354	CGGCTCGCAGCGTGTAAACGCATCAACGCCACGATCAGCTAGTGAATTGCTGCGCATCGGTGTTCTGCTCCTTGCTTGTCTCATAGTCCAGCGGCTATCGTTCGTTCGAGGCCCGGTGCATTTGCGGGAAGAC
nol4la_down_355	CGGCTCGCAGCGTGTAAACGCATCAACGCCACGATCAGCTAGTGAATTGCTGCGCATCGGGGGGCTGGAACCCGACACCTGCTTTCACACGCTATCGTTCGTTCGAGGCCCGGTGCATTTGCGGGAAGAC
nol4la_down_356	CGGCTCGCAGCGTGTAAACGCATCAACGCCACGATCAGCTAGTGAATTGCTGCGCATCGGTACCATACTTCTGAAAGAACAAGGCTAGTTGGTGCGTGCTATCGTTCGTTCGAGGCCCGGTGCATTTGCGGGAAGAC
nol4la_down_357	CGGCTCGCAGCGTGTAAACGCATCAACGCCACGATCAGCTAGTGAATTGCTGCGCATCGGTAATTGCACACTACACGAAACACTTCAATGCGGTCACGCTATCGTTCGTTCGAGGCCCGGTGCATTTGCGGGAAGAC
nol4la_down_358	CGGCTCGCAGCGTGTAAACGCATCAACGCCACGATCAGCTAGTGAATTGCTGCGCATCGGCCCCTCGCAGTGTGGCATGGCAGTTCAGAAGCTATCGTTCGTTCGAGGCCCGGTGCATTTGCGGGAAGAC
nol4la_down_359	CGGCTCGCAGCGTGTAAACGCATCAACGCCACGATCAGCTAGTGAATTGCTGCGCATCGGTTCACCAGAGTCTCAGATAAAGGAGAGGTGAGTCACAGCTATCGTTCGTTCGAGGCCCGGTGCATTTGCGGGAAGAC
nol4la_down_360	CGGCTCGCAGCGTGTAAACGCATCAACGCCACGATCAGCTAGTGAATTGCTGCGCATCGGTCCCTTTACACCAATGTAAGGTGGTTGAGAAAGCACTGCTATCGTTCGTTCGAGGCCCGGTGCATTTGCGGGAAGAC
nol4la_down_361	CGGCTCGCAGCGTGTAAACGCATCAACGCCACGATCAGCTAGTGAATTGCTGCGCATCGGAAGACCTCTCAGACATCTCTGACAGTCAGAGAAAGCAGCTATCGTTCGTTCGAGGCCCGGTGCATTTGCGGGAAGAC
nol4la_down_362	CGGCTCGCAGCGTGTAAACGCATCAACGCCACGATCAGCTAGTGAATTGCTGCGCATCGGTTTGAGAGGTACACTGGAGACAAAAGGTTTGTGAGGGGCTATCGTTCGTTCGAGGCCCGGTGCATTTGCGGGAAGAC
nol4la_down_363	CGGCTCGCAGCGTGTAAACGCATCAACGCCACGATCAGCTAGTGAATTGCTGCGCATCGGGCTGTTCTCGCGTAAATCCACCAAAGGCAACTGCTATCGTTCGTTCGAGGCCCGGTGCATTTGCGGGAAGAC
nol4la_down_364	CGGCTCGCAGCGTGTAAACGCATCAACGCCACGATCAGCTAGTGAATTGCTGCGCATCGGCACTGACTGAATGACTGCCTTTTCACATGGTCAAACAGCTATCGTTCGTTCGAGGCCCGGTGCATTTGCGGGAAGAC
nol4la_down_365	CGGCTCGCAGCGTGTAAACGCATCAACGCCACGATCAGCTAGTGAATTGCTGCGCATCGGATTACCCTTAAGAGACAGTTGTGTCACGTTGTAGCGCGCTATCGTTCGTTCGAGGCCCGGTGCATTTGCGGGAAGAC
nol4la_down_366	CGGCTCGCAGCGTGTAAACGCATCAACGCCACGATCAGCTAGTGAATTGCTGCGCATCGGTTTAGCTTAGTCTCTTTGTAAATCTGGGGTCGCCACAGCTATCGTTCGTTCGAGGCCCGGTGCATTTGCGGGAAGAC
nol4la_down_367	CGGCTCGCAGCGTGTAAACGCATCAACGCCACGATCAGCTAGTGAATTGCTGCGCATCGGATCAAGCAGTGTGTAAGAGTTTGAACCCACATGGACGGCTATCGTTCGTTCGAGGCCCGGTGCATTTGCGGGAAGAC
nol4la_down_368	CGGCTCGCAGCGTGTAAACGCATCAACGCCACGATCAGCTAGTGAATTGCTGCGCATCGGTAACTAACAGCTGGTCAGTTGCGCAGTCTAATTCAGTGCTATCGTTCGTTCGAGGCCCGGTGCATTTGCGGGAAGAC
nol4la_down_369	CGGCTCGCAGCGTGTAAACGCATCAACGCCACGATCAGCTAGTGAATTGCTGCGCATCGGTTTTAGACTAGCACACCCATAAGTCCACAAAGTGGCAGCTATCGTTCGTTCGAGGCCCGGTGCATTTGCGGGAAGAC
nol4la_down_370	CGGCTCGCAGCGTGTAAACGCATCAACGCCACGATCAGCTAGTGAATTGCTGCGCATCGGTAGGATTTTGCTGGTCTGAAAACAGCAACAAATCGCGGCTATCGTTCGTTCGAGGCCCGGTGCATTTGCGGGAAGAC
nol4la_down_371	CGGCTCGCAGCGTGTAAACGCATCAACGCCACGATCAGCTAGTGAATTGCTGCGCATCGGCCAAACATGCCTTGTGCCTTATTGTGCTAGGTGTGCTATCGTTCGTTCGAGGCCCGGTGCATTTGCGGGAAGAC
nol4la_down_372	CGGCTCGCAGCGTGTAAACGCATCAACGCCACGATCAGCTAGTGAATTGCTGCGCATCGGTTTTCCAATATCGTGCAGGCCTACTGCAGATCGTGCTATCGTTCGTTCGAGGCCCGGTGCATTTGCGGGAAGAC
nol4la_down_373	CGGCTCGCAGCGTGTAAACGCATCAACGCCACGATCAGCTAGTGAATTGCTGCGCATCGGTCATGCTCAAAGAGCAACATTGCACTAAAGAGGAACCGCTATCGTTCGTTCGAGGCCCGGTGCATTTGCGGGAAGAC
nol4la_down_374	CGGCTCGCAGCGTGTAAACGCATCAACGCCACGATCAGCTAGTGAATTGCTGCGCATCGGAAAACTACAGGGAGGCCTTAAAGCTTCTCGTTGACAGCTATCGTTCGTTCGAGGCCCGGTGCATTTGCGGGAAGAC
nol4la_down_375	CGGCTCGCAGCGTGTAAACGCATCAACGCCACGATCAGCTAGTGAATTGCTGCGCATCGGCTCATTACACGTTTAGAAAGATGACTGGTGCATGCCCGCTATCGTTCGTTCGAGGCCCGGTGCATTTGCGGGAAGAC
nol4la_down_376	CGGCTCGCAGCGTGTAAACGCATCAACGCCACGATCAGCTAGTGAATTGCTGCGCATCGGTAAGTAGCATTTGCTGTGAACTGAGCTGCTGTGTAGCGCTATCGTTCGTTCGAGGCCCGGTGCATTTGCGGGAAGAC
nol4la_down_377	CGGCTCGCAGCGTGTAAACGCATCAACGCCACGATCAGCTAGTGAATTGCTGCGCATCGGAATCGCACTAAGCCATATCACAATTAATGGTGCAGGCGCTATCGTTCGTTCGAGGCCCGGTGCATTTGCGGGAAGAC
nol4la_down_378	CGGCTCGCAGCGTGTAAACGCATCAACGCCACGATCAGCTAGTGAATTGCTGCGCATCGGACTGAGAACTACAGAAGTACTGAGTCACGAAAGGGCAGCTATCGTTCGTTCGAGGCCCGGTGCATTTGCGGGAAGAC
nol4la_down_379	CGGCTCGCAGCGTGTAAACGCATCAACGCCACGATCAGCTAGTGAATTGCTGCGCATCGGAACTCTGAGCAATACAATTTTCCTCTGGGCTTGGCGCTATCGTTCGTTCGAGGCCCGGTGCATTTGCGGGAAGAC
nol4la_down_380	CGGCTCGCAGCGTGTAAACGCATCAACGCCACGATCAGCTAGTGAATTGCTGCGCATCGGAAGTCCCATGATGCAATACTTGTCACTTGGGTCTTGTGCTATCGTTCGTTCGAGGCCCGGTGCATTTGCGGGAAGAC
nol4la_down_381	CGGCTCGCAGCGTGTAAACGCATCAACGCCACGATCAGCTAGTGAATTGCTGCGCATCGGAGGTAGTGATGTTGACTTACATCGGTAGGTCAGACGAGCTATCGTTCGTTCGAGGCCCGGTGCATTTGCGGGAAGAC
nol4la_down_382	CGGCTCGCAGCGTGTAAACGCATCAACGCCACGATCAGCTAGTGAATTGCTGCGCATCGGTTTTCACAAACGTGGGTGGGCGCGAGTCGGGCTATCGTTCGTTCGAGGCCCGGTGCATTTGCGGGAAGAC
nol4la_down_383	CGGCTCGCAGCGTGTAAACGCATCAACGCCACGATCAGCTAGTGAATTGCTGCGCATCGGATAATGGCTCAACAGTGCGACAGGTGTTTCAAAATGGGCTATCGTTCGTTCGAGGCCCGGTGCATTTGCGGGAAGAC
nol4la_down_384	CGGCTCGCAGCGTGTAAACGCATCAACGCCACGATCAGCTAGTGAATTGCTGCGCATCGGCTGCTGTTACCTCAGCAACAGCCTCCACTCGCTATCGTTCGTTCGAGGCCCGGTGCATTTGCGGGAAGAC
nol4la_down_385	CGGCTCGCAGCGTGTAAACGCATCAACGCCACGATCAGCTAGTGAATTGCTGCGCATCGGTCGAGTTGCCTGTGTGGTCGTTAGAAGAAATAGAGTGGCTATCGTTCGTTCGAGGCCCGGTGCATTTGCGGGAAGAC
nol4la_down_386	CGGCTCGCAGCGTGTAAACGCATCAACGCCACGATCAGCTAGTGAATTGCTGCGCATCGGAGAGCAGTTTTACACATTGCTCCACATGAAGCAGAGCGCTATCGTTCGTTCGAGGCCCGGTGCATTTGCGGGAAGAC
nol4la_down_387	CGGCTCGCAGCGTGTAAACGCATCAACGCCACGATCAGCTAGTGAATTGCTGCGCATCGGTTTTCTGCCCGGCGTGTTTGGGTGCTCTACGCTATCGTTCGTTCGAGGCCCGGTGCATTTGCGGGAAGAC
nol4la_down_388	CGGCTCGCAGCGTGTAAACGCATCAACGCCACGATCAGCTAGTGAATTGCTGCGCATCGGCCCCATCTCGACGTGCATGGCATAGATGATATCAGCTATCGTTCGTTCGAGGCCCGGTGCATTTGCGGGAAGAC
nol4la_down_389	CGGCTCGCAGCGTGTAAACGCATCAACGCCACGATCAGCTAGTGAATTGCTGCGCATCGGAAAATCCTCCACCACAGCAACCCGCTTCAAGCTATCGTTCGTTCGAGGCCCGGTGCATTTGCGGGAAGAC
nol4la_down_390	CGGCTCGCAGCGTGTAAACGCATCAACGCCACGATCAGCTAGTGAATTGCTGCGCATCGGAGAACTGTCCTGGGCCGTCCCTCCATCTGAGCTATCGTTCGTTCGAGGCCCGGTGCATTTGCGGGAAGAC
nol4la_down_391	CGGCTCGCAGCGTGTAAACGCATCAACGCCACGATCAGCTAGTGAATTGCTGCGCATCGGTGAGAAGCTATGGCTAGATTGAGACCAATCCATGTGGGCTATCGTTCGTTCGAGGCCCGGTGCATTTGCGGGAAGAC
nol4la_down_392	CGGCTCGCAGCGTGTAAACGCATCAACGCCACGATCAGCTAGTGAATTGCTGCGCATCGGATGTGAAAGCAGCTTTAGTTCAGGACCAAGTGTACCTGCTATCGTTCGTTCGAGGCCCGGTGCATTTGCGGGAAGAC
nol4la_down_393	CGGCTCGCAGCGTGTAAACGCATCAACGCCACGATCAGCTAGTGAATTGCTGCGCATCGGTACCTTGGTGATTGGATGAGGTAAAGGCCATAAACCCGCTATCGTTCGTTCGAGGCCCGGTGCATTTGCGGGAAGAC
nol4la_down_394	CGGCTCGCAGCGTGTAAACGCATCAACGCCACGATCAGCTAGTGAATTGCTGCGCATCGGAATATTGTGTATGACTCCGATAAGCTTGGACGACGGCGCTATCGTTCGTTCGAGGCCCGGTGCATTTGCGGGAAGAC
nol4la_down_395	CGGCTCGCAGCGTGTAAACGCATCAACGCCACGATCAGCTAGTGAATTGCTGCGCATCGGATTCTCATTATCGTTCATGTCTGGTGACTGGGTTGGCGCTATCGTTCGTTCGAGGCCCGGTGCATTTGCGGGAAGAC
nol4la_down_396	CGGCTCGCAGCGTGTAAACGCATCAACGCCACGATCAGCTAGTGAATTGCTGCGCATCGGTTGATGTGAAGACTGAAGCATGAGGAGTGCTATCCTGGCTATCGTTCGTTCGAGGCCCGGTGCATTTGCGGGAAGAC
nol4la_down_397	CGGCTCGCAGCGTGTAAACGCATCAACGCCACGATCAGCTAGTGAATTGCTGCGCATCGGAATGTCTTGATACCTCAGCCTCTTGATGTTGCCATCCGCTATCGTTCGTTCGAGGCCCGGTGCATTTGCGGGAAGAC
nol4la_down_398	CGGCTCGCAGCGTGTAAACGCATCAACGCCACGATCAGCTAGTGAATTGCTGCGCATCGGGATTTCTGTGAGAATCTTAGGCCCATGCTGGTTCCAGCTATCGTTCGTTCGAGGCCCGGTGCATTTGCGGGAAGAC
nol4la_down_399	CGGCTCGCAGCGTGTAAACGCATCAACGCCACGATCAGCTAGTGAATTGCTGCGCATCGGTAGGTCTTCTGCGGTATTTGTGATGACTGGGATGAGGCTATCGTTCGTTCGAGGCCCGGTGCATTTGCGGGAAGAC
nol4la_down_400	CGGCTCGCAGCGTGTAAACGCATCAACGCCACGATCAGCTAGTGAATTGCTGCGCATCGGAATGGTGTGGTGTCATGATTATGTGCTTGCAATTGGTGCTATCGTTCGTTCGAGGCCCGGTGCATTTGCGGGAAGAC
nol4la_down_401	CGGCTCGCAGCGTGTAAACGCATCAACGCCACGATCAGCTAGTGAATTGCTGCGCATCGGTGTGCTGGATTTTCCTATGCAAACTCAGGTTCCAAACGCTATCGTTCGTTCGAGGCCCGGTGCATTTGCGGGAAGAC
nol4la_down_402	CGGCTCGCAGCGTGTAAACGCATCAACGCCACGATCAGCTAGTGAATTGCTGCGCATCGGAGTGGCCAGGCTGAGACATTTTGAATACACTTTTGTCGCTATCGTTCGTTCGAGGCCCGGTGCATTTGCGGGAAGAC
nol4la_down_403	CGGCTCGCAGCGTGTAAACGCATCAACGCCACGATCAGCTAGTGAATTGCTGCGCATCGGTTACATGCTGGAACCAGTACGGGATTCTTGATTCTGGGCTATCGTTCGTTCGAGGCCCGGTGCATTTGCGGGAAGAC
nol4la_down_404	CGGCTCGCAGCGTGTAAACGCATCAACGCCACGATCAGCTAGTGAATTGCTGCGCATCGGTGAAGCTTCTGATAGACCAGATTCACCAGCTCTGTTCGCTATCGTTCGTTCGAGGCCCGGTGCATTTGCGGGAAGAC
nol4la_down_405	CGGCTCGCAGCGTGTAAACGCATCAACGCCACGATCAGCTAGTGAATTGCTGCGCATCGGTTTGCATATTCATGAGGTCAGTAACACGGACTGGACAGCTATCGTTCGTTCGAGGCCCGGTGCATTTGCGGGAAGAC
nol4la_down_406	CGGCTCGCAGCGTGTAAACGCATCAACGCCACGATCAGCTAGTGAATTGCTGCGCATCGGTTCACTCCTGTTGCATTTGTTCTCTCAAACATTGCCAGCTATCGTTCGTTCGAGGCCCGGTGCATTTGCGGGAAGAC
nol4la_down_407	CGGCTCGCAGCGTGTAAACGCATCAACGCCACGATCAGCTAGTGAATTGCTGCGCATCGGTTGTTTGTCTCTTGTAAGCAGCTCGCAACATTAGAGCGCTATCGTTCGTTCGAGGCCCGGTGCATTTGCGGGAAGAC
nol4la_down_408	CGGCTCGCAGCGTGTAAACGCATCAACGCCACGATCAGCTAGTGAATTGCTGCGCATCGGTCCCTCAGATGAAAGCCATTACACAGGTTTCTCTTGTGCTATCGTTCGTTCGAGGCCCGGTGCATTTGCGGGAAGAC
nol4la_down_409	CGGCTCGCAGCGTGTAAACGCATCAACGCCACGATCAGCTAGTGAATTGCTGCGCATCGGCCAGGTTGGGCTCAGACAGCTAGGAAGCAAGCTATCGTTCGTTCGAGGCCCGGTGCATTTGCGGGAAGAC
nol4la_down_410	CGGCTCGCAGCGTGTAAACGCATCAACGCCACGATCAGCTAGTGAATTGCTGCGCATCGGTCTGTCTGTGTTTGTAGACCAGTAAACTGCAGTCTGGGCTATCGTTCGTTCGAGGCCCGGTGCATTTGCGGGAAGAC
nol4la_down_411	CGGCTCGCAGCGTGTAAACGCATCAACGCCACGATCAGCTAGTGAATTGCTGCGCATCGGTTTGGAGAAAGAGTAAGAGTCGCTCTGACAGGCTCGCTATCGTTCGTTCGAGGCCCGGTGCATTTGCGGGAAGAC
nol4la_down_412	CGGCTCGCAGCGTGTAAACGCATCAACGCCACGATCAGCTAGTGAATTGCTGCGCATCGGAAAGGCCTCTGACAGCAGCAATGACACAGCGCTATCGTTCGTTCGAGGCCCGGTGCATTTGCGGGAAGAC
nol4la_down_413	CGGCTCGCAGCGTGTAAACGCATCAACGCCACGATCAGCTAGTGAATTGCTGCGCATCGGAACCAGCTGAACTCTGCATGCACCAGTCCGGCTATCGTTCGTTCGAGGCCCGGTGCATTTGCGGGAAGAC
nol4la_down_414	CGGCTCGCAGCGTGTAAACGCATCAACGCCACGATCAGCTAGTGAATTGCTGCGCATCGGCAGACTGGCATCTTTATGGGCACAGTTCTTTACGGGCTATCGTTCGTTCGAGGCCCGGTGCATTTGCGGGAAGAC
nol4la_down_415	CGGCTCGCAGCGTGTAAACGCATCAACGCCACGATCAGCTAGTGAATTGCTGCGCATCGGAGTCGCATTCTCCACATTTATGCTGATCACAGTTCCTGCTATCGTTCGTTCGAGGCCCGGTGCATTTGCGGGAAGAC
nol4la_down_416	CGGCTCGCAGCGTGTAAACGCATCAACGCCACGATCAGCTAGTGAATTGCTGCGCATCGGTAAACAGTGCTGAGCTACAGGGCTGTACGAGTGCTATCGTTCGTTCGAGGCCCGGTGCATTTGCGGGAAGAC
nol4la_down_417	CGGCTCGCAGCGTGTAAACGCATCAACGCCACGATCAGCTAGTGAATTGCTGCGCATCGGTCTGCCCTTGGGTTATGGTGGCTATGTGTAAGGGCTATCGTTCGTTCGAGGCCCGGTGCATTTGCGGGAAGAC
nol4la_down_418	CGGCTCGCAGCGTGTAAACGCATCAACGCCACGATCAGCTAGTGAATTGCTGCGCATCGGTTAAGTCCTCCACAGCTCAAGGGGTTTCTTACAGAACGCTATCGTTCGTTCGAGGCCCGGTGCATTTGCGGGAAGAC
nol4la_down_419	CGGCTCGCAGCGTGTAAACGCATCAACGCCACGATCAGCTAGTGAATTGCTGCGCATCGGAAATAACTGCTTTCTTCACCACACACACACAACCAGCGCTATCGTTCGTTCGAGGCCCGGTGCATTTGCGGGAAGAC
nol4la_down_420	CGGCTCGCAGCGTGTAAACGCATCAACGCCACGATCAGCTAGTGAATTGCTGCGCATCGGCCCACCTCCCACCATCACCACCTTCAACCCGCTATCGTTCGTTCGAGGCCCGGTGCATTTGCGGGAAGAC
nol4la_down_421	CGGCTCGCAGCGTGTAAACGCATCAACGCCACGATCAGCTAGTGAATTGCTGCGCATCGGTGCTTTCCATAAAGCTGACCCTGTCGCTATGGCGCTATCGTTCGTTCGAGGCCCGGTGCATTTGCGGGAAGAC
nol4la_down_422	CGGCTCGCAGCGTGTAAACGCATCAACGCCACGATCAGCTAGTGAATTGCTGCGCATCGGAACTGGAAGCGCTCTCGGGCAGGTGTGGAGGCTATCGTTCGTTCGAGGCCCGGTGCATTTGCGGGAAGAC
nol4la_down_423	CGGCTCGCAGCGTGTAAACGCATCAACGCCACGATCAGCTAGTGAATTGCTGCGCATCGGCAGCGGGTCATGTGACACCTGCCGGAACTCGCTATCGTTCGTTCGAGGCCCGGTGCATTTGCGGGAAGAC
nol4la_down_424	CGGCTCGCAGCGTGTAAACGCATCAACGCCACGATCAGCTAGTGAATTGCTGCGCATCGGTGATCGCTACGACAACCTTTTCATTCCCCTAGTCCGCTATCGTTCGTTCGAGGCCCGGTGCATTTGCGGGAAGAC
nol4la_down_425	CGGCTCGCAGCGTGTAAACGCATCAACGCCACGATCAGCTAGTGAATTGCTGCGCATCGGCACACAGGCCACGCTGTCACCTGTTCTTTGGCTATCGTTCGTTCGAGGCCCGGTGCATTTGCGGGAAGAC
nol4la_down_426	CGGCTCGCAGCGTGTAAACGCATCAACGCCACGATCAGCTAGTGAATTGCTGCGCATCGGAACCCCTCAACTGTTGCTGTCCCATATTTACAGTACGGCTATCGTTCGTTCGAGGCCCGGTGCATTTGCGGGAAGAC
nol4la_down_427	CGGCTCGCAGCGTGTAAACGCATCAACGCCACGATCAGCTAGTGAATTGCTGCGCATCGGACACTACTTGTCTGTCATTGGTCAAACATAGGTGGCCGCTATCGTTCGTTCGAGGCCCGGTGCATTTGCGGGAAGAC
nol4la_down_428	CGGCTCGCAGCGTGTAAACGCATCAACGCCACGATCAGCTAGTGAATTGCTGCGCATCGGCCGCCTCATAATCACACCATTGCCTGAGCAGCTATCGTTCGTTCGAGGCCCGGTGCATTTGCGGGAAGAC
nol4la_down_429	CGGCTCGCAGCGTGTAAACGCATCAACGCCACGATCAGCTAGTGAATTGCTGCGCATCGGTTTTATCTCCTGTCCCGCTCCATCTTCCTTCTCTCCGCTATCGTTCGTTCGAGGCCCGGTGCATTTGCGGGAAGAC
nol4la_down_430	CGGCTCGCAGCGTGTAAACGCATCAACGCCACGATCAGCTAGTGAATTGCTGCGCATCGGCCCCTTTCCCATGTGCCAGGTAATGAAGGTGCTATCGTTCGTTCGAGGCCCGGTGCATTTGCGGGAAGAC
nol4la_down_431	CGGCTCGCAGCGTGTAAACGCATCAACGCCACGATCAGCTAGTGAATTGCTGCGCATCGGTGCCATGGCAACTAAAACCAGCGCACAGAGGCTATCGTTCGTTCGAGGCCCGGTGCATTTGCGGGAAGAC
nol4la_down_432	CGGCTCGCAGCGTGTAAACGCATCAACGCCACGATCAGCTAGTGAATTGCTGCGCATCGGCAGGCTCGATTTAATCCGGCCCTCTCCAACGCTATCGTTCGTTCGAGGCCCGGTGCATTTGCGGGAAGAC
nol4la_down_433	CGGCTCGCAGCGTGTAAACGCATCAACGCCACGATCAGCTAGTGAATTGCTGCGCATCGGCATCCTGCTCATGCATGCGTTCCCTCTTGTGCTATCGTTCGTTCGAGGCCCGGTGCATTTGCGGGAAGAC
nol4la_down_434	CGGCTCGCAGCGTGTAAACGCATCAACGCCACGATCAGCTAGTGAATTGCTGCGCATCGGCTCTTAATATGCCATGATCAGTCAAACATGCGGCAGCGCTATCGTTCGTTCGAGGCCCGGTGCATTTGCGGGAAGAC
nol4la_down_435	CGGCTCGCAGCGTGTAAACGCATCAACGCCACGATCAGCTAGTGAATTGCTGCGCATCGGCTAGCTGCCATGATCTCGGTCATGAGGTGACAGCTATCGTTCGTTCGAGGCCCGGTGCATTTGCGGGAAGAC
nol4la_down_436	CGGCTCGCAGCGTGTAAACGCATCAACGCCACGATCAGCTAGTGAATTGCTGCGCATCGGGCACCACACCTATGCACAAACCCTCCTGCTGCTATCGTTCGTTCGAGGCCCGGTGCATTTGCGGGAAGAC
nol4la_down_437	CGGCTCGCAGCGTGTAAACGCATCAACGCCACGATCAGCTAGTGAATTGCTGCGCATCGGTCCGTCTACCAAAGAATACTCCAGAAATGCTCCCTCTGCTATCGTTCGTTCGAGGCCCGGTGCATTTGCGGGAAGAC
nol4la_down_438	CGGCTCGCAGCGTGTAAACGCATCAACGCCACGATCAGCTAGTGAATTGCTGCGCATCGGAGGACACCAGACGCAGGCTCCTTCAATACCGCTATCGTTCGTTCGAGGCCCGGTGCATTTGCGGGAAGAC
nol4la_down_439	CGGCTCGCAGCGTGTAAACGCATCAACGCCACGATCAGCTAGTGAATTGCTGCGCATCGGTTTGAGAAGAAAGCCTCAGCTATAGCCGTGGGGGCTATCGTTCGTTCGAGGCCCGGTGCATTTGCGGGAAGAC
nol4la_down_440	CGGCTCGCAGCGTGTAAACGCATCAACGCCACGATCAGCTAGTGAATTGCTGCGCATCGGAAGGACTCTGTGTGTGTTTGACTCTCTCTGTCCTACAGCTATCGTTCGTTCGAGGCCCGGTGCATTTGCGGGAAGAC
nol4la_down_441	CGGCTCGCAGCGTGTAAACGCATCAACGCCACGATCAGCTAGTGAATTGCTGCGCATCGGAACATCGCCATCTCAGCTTGACTGCTCCATTCGCTATCGTTCGTTCGAGGCCCGGTGCATTTGCGGGAAGAC
nol4la_down_442	CGGCTCGCAGCGTGTAAACGCATCAACGCCACGATCAGCTAGTGAATTGCTGCGCATCGGCGGTTGCTTTCACACATGCACTCACAGACACAGCTATCGTTCGTTCGAGGCCCGGTGCATTTGCGGGAAGAC
nol4la_down_443	CGGCTCGCAGCGTGTAAACGCATCAACGCCACGATCAGCTAGTGAATTGCTGCGCATCGGCCCCGCCCATTTCCCCAATCTGAGGGCACATGCTATCGTTCGTTCGAGGCCCGGTGCATTTGCGGGAAGAC
nol4la_down_444	CGGCTCGCAGCGTGTAAACGCATCAACGCCACGATCAGCTAGTGAATTGCTGCGCATCGGCGCAGTCTGGGACACCAGTGTGTGGGTGACGCTATCGTTCGTTCGAGGCCCGGTGCATTTGCGGGAAGAC
nol4la_down_445	CGGCTCGCAGCGTGTAAACGCATCAACGCCACGATCAGCTAGTGAATTGCTGCGCATCGGTAAAGTAGGCCAGCAGGATCAGGGTGATCTGCGCTATCGTTCGTTCGAGGCCCGGTGCATTTGCGGGAAGAC
nol4la_down_446	CGGCTCGCAGCGTGTAAACGCATCAACGCCACGATCAGCTAGTGAATTGCTGCGCATCGGTCAGCTCTATCCAAGGCCTAACTTGGGCCAGCTATCGTTCGTTCGAGGCCCGGTGCATTTGCGGGAAGAC
nol4la_down_447	CGGCTCGCAGCGTGTAAACGCATCAACGCCACGATCAGCTAGTGAATTGCTGCGCATCGGAACCTGACACACAGTGACGCCATACTGTACCCGCTATCGTTCGTTCGAGGCCCGGTGCATTTGCGGGAAGAC
nol4la_down_448	CGGCTCGCAGCGTGTAAACGCATCAACGCCACGATCAGCTAGTGAATTGCTGCGCATCGGAAATGCCAGGGTAAAACAGGGGATCTGATATCTCCCGCTATCGTTCGTTCGAGGCCCGGTGCATTTGCGGGAAGAC
nol4la_down_449	CGGCTCGCAGCGTGTAAACGCATCAACGCCACGATCAGCTAGTGAATTGCTGCGCATCGGTGAAGTGCTTTGTTTTGCGGTAATGACCAACAAGCTGCTATCGTTCGTTCGAGGCCCGGTGCATTTGCGGGAAGAC
nol4la_down_450	CGGCTCGCAGCGTGTAAACGCATCAACGCCACGATCAGCTAGTGAATTGCTGCGCATCGGTGACCGATATAACTCCACTAGCTCAAGGGTTCACACAGCTATCGTTCGTTCGAGGCCCGGTGCATTTGCGGGAAGAC
nol4la_down_451	CGGCTCGCAGCGTGTAAACGCATCAACGCCACGATCAGCTAGTGAATTGCTGCGCATCGGTCAGCCAGTGACCTCCAAAATATCAATCCCAGTTACCGCTATCGTTCGTTCGAGGCCCGGTGCATTTGCGGGAAGAC
nol4la_down_452	CGGCTCGCAGCGTGTAAACGCATCAACGCCACGATCAGCTAGTGAATTGCTGCGCATCGGATAAGACTGGTGGGCACAATGTTTAGCGCAAAATTGAGCTATCGTTCGTTCGAGGCCCGGTGCATTTGCGGGAAGAC
nol4la_down_453	CGGCTCGCAGCGTGTAAACGCATCAACGCCACGATCAGCTAGTGAATTGCTGCGCATCGGCCCCATTGAGAACCACTGCACTAGATGGTAGAGATGGCTATCGTTCGTTCGAGGCCCGGTGCATTTGCGGGAAGAC
nol4la_down_454	CGGCTCGCAGCGTGTAAACGCATCAACGCCACGATCAGCTAGTGAATTGCTGCGCATCGGTGTTTCAAGGCACAAGCATAAATGCATCCTGCTAACAGCTATCGTTCGTTCGAGGCCCGGTGCATTTGCGGGAAGAC
nol4la_down_455	CGGCTCGCAGCGTGTAAACGCATCAACGCCACGATCAGCTAGTGAATTGCTGCGCATCGGAAAATAGCCAGTTCTGATTTATGGCCAGTCGCCTGGCTATCGTTCGTTCGAGGCCCGGTGCATTTGCGGGAAGAC
nol4la_down_456	CGGCTCGCAGCGTGTAAACGCATCAACGCCACGATCAGCTAGTGAATTGCTGCGCATCGGATGGAAAGATGCACATACTAGGCATGGAACAAAACCGGCTATCGTTCGTTCGAGGCCCGGTGCATTTGCGGGAAGAC
nol4la_down_457	CGGCTCGCAGCGTGTAAACGCATCAACGCCACGATCAGCTAGTGAATTGCTGCGCATCGGTTTTGGCCATTCTAAAACCCCTTAACCAAAGCCACTGCTATCGTTCGTTCGAGGCCCGGTGCATTTGCGGGAAGAC
nol4la_down_458	CGGCTCGCAGCGTGTAAACGCATCAACGCCACGATCAGCTAGTGAATTGCTGCGCATCGGACCTCCTTGAACAGAAGAGCAGTTTTGCACCTTCGCTATCGTTCGTTCGAGGCCCGGTGCATTTGCGGGAAGAC
nol4la_down_459	CGGCTCGCAGCGTGTAAACGCATCAACGCCACGATCAGCTAGTGAATTGCTGCGCATCGGAAAAGGCCCACGGTGGCTTCTGCTAACGTAGCTATCGTTCGTTCGAGGCCCGGTGCATTTGCGGGAAGAC
nol4la_down_460	CGGCTCGCAGCGTGTAAACGCATCAACGCCACGATCAGCTAGTGAATTGCTGCGCATCGGTTGGCACCAGTTTAAAAGAGAATTGTCACCCCAAAGCGCTATCGTTCGTTCGAGGCCCGGTGCATTTGCGGGAAGAC
nol4la_down_461	CGGCTCGCAGCGTGTAAACGCATCAACGCCACGATCAGCTAGTGAATTGCTGCGCATCGGAATAAGGTAACTAGTCTGAGTCCTGGCTGGGCCGCTATCGTTCGTTCGAGGCCCGGTGCATTTGCGGGAAGAC
nol4la_down_462	CGGCTCGCAGCGTGTAAACGCATCAACGCCACGATCAGCTAGTGAATTGCTGCGCATCGGTGCTAGAATGTTTGGGTGTTTCTCAGTACTGGGATGCGCTATCGTTCGTTCGAGGCCCGGTGCATTTGCGGGAAGAC
nol4la_down_463	CGGCTCGCAGCGTGTAAACGCATCAACGCCACGATCAGCTAGTGAATTGCTGCGCATCGGGGCTGGCCACGTAAAACTGTAATGCTGGAATTGTGCTATCGTTCGTTCGAGGCCCGGTGCATTTGCGGGAAGAC
nol4la_down_464	CGGCTCGCAGCGTGTAAACGCATCAACGCCACGATCAGCTAGTGAATTGCTGCGCATCGGATAAAGCAGACTGTTCCCAATCCGATGAACAGTAGCCGCTATCGTTCGTTCGAGGCCCGGTGCATTTGCGGGAAGAC
nol4la_down_465	CGGCTCGCAGCGTGTAAACGCATCAACGCCACGATCAGCTAGTGAATTGCTGCGCATCGGTATTAACCCTGATCAGGTGAACACACTCCTCACTCGCGCTATCGTTCGTTCGAGGCCCGGTGCATTTGCGGGAAGAC
nol4la_down_466	CGGCTCGCAGCGTGTAAACGCATCAACGCCACGATCAGCTAGTGAATTGCTGCGCATCGGAGCACAAAAGCTCAGTGTTTTGATTCACAGGTTGAGCGCTATCGTTCGTTCGAGGCCCGGTGCATTTGCGGGAAGAC
nol4la_down_467	CGGCTCGCAGCGTGTAAACGCATCAACGCCACGATCAGCTAGTGAATTGCTGCGCATCGGTGACTGTTTGTTCCCATCGTGGAGCAACAGAGGCTATCGTTCGTTCGAGGCCCGGTGCATTTGCGGGAAGAC
nol4la_down_468	CGGCTCGCAGCGTGTAAACGCATCAACGCCACGATCAGCTAGTGAATTGCTGCGCATCGGTTAATCATTAAACCGCTGTAGAGCTGAACTGGCGTGTGCTATCGTTCGTTCGAGGCCCGGTGCATTTGCGGGAAGAC
nol4la_down_469	CGGCTCGCAGCGTGTAAACGCATCAACGCCACGATCAGCTAGTGAATTGCTGCGCATCGGGTGAGATGCTGCGTTCTGGGCCTGAAAGTGGCTATCGTTCGTTCGAGGCCCGGTGCATTTGCGGGAAGAC
nol4la_down_470	CGGCTCGCAGCGTGTAAACGCATCAACGCCACGATCAGCTAGTGAATTGCTGCGCATCGGTCATTTTAAAGAAGCGCTGTGAATTGTCAGCAGCAGCGCTATCGTTCGTTCGAGGCCCGGTGCATTTGCGGGAAGAC
nol4la_down_471	CGGCTCGCAGCGTGTAAACGCATCAACGCCACGATCAGCTAGTGAATTGCTGCGCATCGGATCTGTCTCTCTCTCTTTTCTCGAGACCATGCAAGCGCTATCGTTCGTTCGAGGCCCGGTGCATTTGCGGGAAGAC
nol4la_down_472	CGGCTCGCAGCGTGTAAACGCATCAACGCCACGATCAGCTAGTGAATTGCTGCGCATCGGCTGCTTTTCTCTCTCTCTTTCTTTCCCTCTCTCACCCGCTATCGTTCGTTCGAGGCCCGGTGCATTTGCGGGAAGAC
nol4la_down_473	CGGCTCGCAGCGTGTAAACGCATCAACGCCACGATCAGCTAGTGAATTGCTGCGCATCGGGTCCCGCTCCAAACAGCTCTGTTGCTAGGAGCTATCGTTCGTTCGAGGCCCGGTGCATTTGCGGGAAGAC
nol4la_down_474	CGGCTCGCAGCGTGTAAACGCATCAACGCCACGATCAGCTAGTGAATTGCTGCGCATCGGCCCCTCTGGCAGTCGTGCACACACACACACGCTATCGTTCGTTCGAGGCCCGGTGCATTTGCGGGAAGAC
nol4la_down_475	CGGCTCGCAGCGTGTAAACGCATCAACGCCACGATCAGCTAGTGAATTGCTGCGCATCGGACAGACACACAGACAGAGTCTCTGAACAGTCGTACAGCTATCGTTCGTTCGAGGCCCGGTGCATTTGCGGGAAGAC
nol4la_down_476	CGGCTCGCAGCGTGTAAACGCATCAACGCCACGATCAGCTAGTGAATTGCTGCGCATCGGGGGGCAAGAGAAAGGAGGCAGCTGGGTCACGCTATCGTTCGTTCGAGGCCCGGTGCATTTGCGGGAAGAC
nol4la_down_477	CGGCTCGCAGCGTGTAAACGCATCAACGCCACGATCAGCTAGTGAATTGCTGCGCATCGGACACACACATGCACGTATGCATGGGCCGATGCTATCGTTCGTTCGAGGCCCGGTGCATTTGCGGGAAGAC
nol4la_down_478	CGGCTCGCAGCGTGTAAACGCATCAACGCCACGATCAGCTAGTGAATTGCTGCGCATCGGAGAGCCCTAGCAAATATTTGAAAGGGTAAAGAGGGCCGCTATCGTTCGTTCGAGGCCCGGTGCATTTGCGGGAAGAC
nol4la_down_479	CGGCTCGCAGCGTGTAAACGCATCAACGCCACGATCAGCTAGTGAATTGCTGCGCATCGGATGTCAGATGCTTTTGAAAATGAAACCCTCAAGGGCTGCTATCGTTCGTTCGAGGCCCGGTGCATTTGCGGGAAGAC
nol4la_down_480	CGGCTCGCAGCGTGTAAACGCATCAACGCCACGATCAGCTAGTGAATTGCTGCGCATCGGTAGCTGGACAGTGGGACACTATAGTGGTATGTTTGCAGCTATCGTTCGTTCGAGGCCCGGTGCATTTGCGGGAAGAC
nol4la_down_481	CGGCTCGCAGCGTGTAAACGCATCAACGCCACGATCAGCTAGTGAATTGCTGCGCATCGGAGACAAGAGGCCTGTTGAATGCTTGATTCTGATTCGCGCTATCGTTCGTTCGAGGCCCGGTGCATTTGCGGGAAGAC
nol4la_down_482	CGGCTCGCAGCGTGTAAACGCATCAACGCCACGATCAGCTAGTGAATTGCTGCGCATCGGAGTCTTTTGTGAGACGTATGGACATCCAGTGAAACGAGCTATCGTTCGTTCGAGGCCCGGTGCATTTGCGGGAAGAC
nol4la_down_483	CGGCTCGCAGCGTGTAAACGCATCAACGCCACGATCAGCTAGTGAATTGCTGCGCATCGGTTCTTTTCAGCGTATTCCCTTCATTCATCAGGGGTCTGCTATCGTTCGTTCGAGGCCCGGTGCATTTGCGGGAAGAC
nol4la_down_484	CGGCTCGCAGCGTGTAAACGCATCAACGCCACGATCAGCTAGTGAATTGCTGCGCATCGGAGCCTTCCTGATAATATCAGAGGCTCAGACACACTCTGCTATCGTTCGTTCGAGGCCCGGTGCATTTGCGGGAAGAC
nol4la_down_485	CGGCTCGCAGCGTGTAAACGCATCAACGCCACGATCAGCTAGTGAATTGCTGCGCATCGGAATACACCACATAATCCTGCTCCATGAGTTGAGTGGGGCTATCGTTCGTTCGAGGCCCGGTGCATTTGCGGGAAGAC
nol4la_down_486	CGGCTCGCAGCGTGTAAACGCATCAACGCCACGATCAGCTAGTGAATTGCTGCGCATCGGAACCACCTGTATACACACTCCTCCTGTCTAAATGCACGCTATCGTTCGTTCGAGGCCCGGTGCATTTGCGGGAAGAC
nol4la_down_487	CGGCTCGCAGCGTGTAAACGCATCAACGCCACGATCAGCTAGTGAATTGCTGCGCATCGGTTTTGTTTTCTGTTTCCACCTGGGGATGCCCAGCTATCGTTCGTTCGAGGCCCGGTGCATTTGCGGGAAGAC
nol4la_down_488	CGGCTCGCAGCGTGTAAACGCATCAACGCCACGATCAGCTAGTGAATTGCTGCGCATCGGTCCCGAGGCTACTAGAGATTGTGCAGCGCCGCTATCGTTCGTTCGAGGCCCGGTGCATTTGCGGGAAGAC
nol4la_down_489	CGGCTCGCAGCGTGTAAACGCATCAACGCCACGATCAGCTAGTGAATTGCTGCGCATCGGATTGATGGGATCCAAGACCAGTGAAAAGATGATGCCAGCTATCGTTCGTTCGAGGCCCGGTGCATTTGCGGGAAGAC
nol4la_down_490	CGGCTCGCAGCGTGTAAACGCATCAACGCCACGATCAGCTAGTGAATTGCTGCGCATCGGATCATCAAGGACCTCATGGACAACACACACACTCAGCTATCGTTCGTTCGAGGCCCGGTGCATTTGCGGGAAGAC
nol4la_down_491	CGGCTCGCAGCGTGTAAACGCATCAACGCCACGATCAGCTAGTGAATTGCTGCGCATCGGACTGTATTAACTTGTATTTGGGCAGCATGGTGGCTCAGCTATCGTTCGTTCGAGGCCCGGTGCATTTGCGGGAAGAC
nol4la_down_492	CGGCTCGCAGCGTGTAAACGCATCAACGCCACGATCAGCTAGTGAATTGCTGCGCATCGGGTGGTTAGCATTGTCACCTAACAGCAAGAAGGTCACGCTATCGTTCGTTCGAGGCCCGGTGCATTTGCGGGAAGAC
nol4la_down_493	CGGCTCGCAGCGTGTAAACGCATCAACGCCACGATCAGCTAGTGAATTGCTGCGCATCGGTGGTTTGAGTCCCAGCTCAGCCAGTAGGCAGCTATCGTTCGTTCGAGGCCCGGTGCATTTGCGGGAAGAC
nol4la_down_494	CGGCTCGCAGCGTGTAAACGCATCAACGCCACGATCAGCTAGTGAATTGCTGCGCATCGGTTTCCTTCGGGTGTTCTGGTTCCCCTCATAGTGCTATCGTTCGTTCGAGGCCCGGTGCATTTGCGGGAAGAC
nol4la_down_495	CGGCTCGCAGCGTGTAAACGCATCAACGCCACGATCAGCTAGTGAATTGCTGCGCATCGGCACATGACAGAATAGTTGGTGGGTTATTTCGCTGTGGGCTATCGTTCGTTCGAGGCCCGGTGCATTTGCGGGAAGAC
nol4la_down_496	CGGCTCGCAGCGTGTAAACGCATCAACGCCACGATCAGCTAGTGAATTGCTGCGCATCGGTATTTAACATGGCCAAACTCACAACCTTAGTGGGGCAGCTATCGTTCGTTCGAGGCCCGGTGCATTTGCGGGAAGAC
nol4la_down_497	CGGCTCGCAGCGTGTAAACGCATCAACGCCACGATCAGCTAGTGAATTGCTGCGCATCGGACATAGAAACTGGACTGACGGGAATGAGTTGGTTTGTGCTATCGTTCGTTCGAGGCCCGGTGCATTTGCGGGAAGAC
nol4la_down_498	CGGCTCGCAGCGTGTAAACGCATCAACGCCACGATCAGCTAGTGAATTGCTGCGCATCGGGCGTGTTGCTTTACAGTTTCGGCTTCCCTCCGCTATCGTTCGTTCGAGGCCCGGTGCATTTGCGGGAAGAC
nol4la_down_499	CGGCTCGCAGCGTGTAAACGCATCAACGCCACGATCAGCTAGTGAATTGCTGCGCATCGGGGGGTGGAGCCAAGAGCTTCCACCCTCTGTGCTATCGTTCGTTCGAGGCCCGGTGCATTTGCGGGAAGAC
nol4la_down_500	CGGCTCGCAGCGTGTAAACGCATCAACGCCACGATCAGCTAGTGAATTGCTGCGCATCGGAGCTAAGCTAGGATGAGCATTCAGCAGTACAATTCGGGCTATCGTTCGTTCGAGGCCCGGTGCATTTGCGGGAAGAC
nol4la_down_501	CGGCTCGCAGCGTGTAAACGCATCAACGCCACGATCAGCTAGTGAATTGCTGCGCATCGGGTATAGTCTCAGTGTACAAGTGCCGAGCTTGTACACCGCTATCGTTCGTTCGAGGCCCGGTGCATTTGCGGGAAGAC
nol4la_down_502	CGGCTCGCAGCGTGTAAACGCATCAACGCCACGATCAGCTAGTGAATTGCTGCGCATCGGGCGACACGGCACACCAGGCACTCAGTGATGGCTATCGTTCGTTCGAGGCCCGGTGCATTTGCGGGAAGAC
nol4la_down_503	CGGCTCGCAGCGTGTAAACGCATCAACGCCACGATCAGCTAGTGAATTGCTGCGCATCGGAAATAGAGCACGGGTGTTCCTTGTTAGTGATATCGCTGCTATCGTTCGTTCGAGGCCCGGTGCATTTGCGGGAAGAC
nol4la_down_504	CGGCTCGCAGCGTGTAAACGCATCAACGCCACGATCAGCTAGTGAATTGCTGCGCATCGGGGGGAACCGCACTCCTACATAAAGTTGCGGGCTATCGTTCGTTCGAGGCCCGGTGCATTTGCGGGAAGAC
nol4la_down_505	CGGCTCGCAGCGTGTAAACGCATCAACGCCACGATCAGCTAGTGAATTGCTGCGCATCGGAGATATGGTTTGCTAAGGCATACCTGTTTGTCCAGGAGCTATCGTTCGTTCGAGGCCCGGTGCATTTGCGGGAAGAC
nol4la_down_506	CGGCTCGCAGCGTGTAAACGCATCAACGCCACGATCAGCTAGTGAATTGCTGCGCATCGGTACATGCGAATAGCACAACTGGCTCAATTCTAGCTCAGCTATCGTTCGTTCGAGGCCCGGTGCATTTGCGGGAAGAC
nol4la_down_507	CGGCTCGCAGCGTGTAAACGCATCAACGCCACGATCAGCTAGTGAATTGCTGCGCATCGGAAAACAACGACGCATGTTATTTCACGACCTGTCAGTGCTATCGTTCGTTCGAGGCCCGGTGCATTTGCGGGAAGAC
nol4la_down_508	CGGCTCGCAGCGTGTAAACGCATCAACGCCACGATCAGCTAGTGAATTGCTGCGCATCGGTATGGTCAATTTTAGCACACCCAATTCATCTGCACCGGCTATCGTTCGTTCGAGGCCCGGTGCATTTGCGGGAAGAC
nol4la_down_509	CGGCTCGCAGCGTGTAAACGCATCAACGCCACGATCAGCTAGTGAATTGCTGCGCATCGGGACTCAAACCAGCGACTTATTTGTTGTGAGGCAACAGCTATCGTTCGTTCGAGGCCCGGTGCATTTGCGGGAAGAC
nol4la_down_510	CGGCTCGCAGCGTGTAAACGCATCAACGCCACGATCAGCTAGTGAATTGCTGCGCATCGGCTACCGCGCCACTGCGTCGTCCCTGTCATAGCTATCGTTCGTTCGAGGCCCGGTGCATTTGCGGGAAGAC
nol4la_down_511	CGGCTCGCAGCGTGTAAACGCATCAACGCCACGATCAGCTAGTGAATTGCTGCGCATCGGAAAGTCATGGGTGACACACTTTGATTCAAATGCCTGTGCTATCGTTCGTTCGAGGCCCGGTGCATTTGCGGGAAGAC
nol4la_down_512	CGGCTCGCAGCGTGTAAACGCATCAACGCCACGATCAGCTAGTGAATTGCTGCGCATCGGAGATTTGCTGGTGTGCTTGAAGATCATTGTTTTGGCTGCTATCGTTCGTTCGAGGCCCGGTGCATTTGCGGGAAGAC
nol4la_down_513	CGGCTCGCAGCGTGTAAACGCATCAACGCCACGATCAGCTAGTGAATTGCTGCGCATCGGAAGCTTTAGCTGTCTGACGGGCATCGTGTTGCTATCGTTCGTTCGAGGCCCGGTGCATTTGCGGGAAGAC
nol4la_down_514	CGGCTCGCAGCGTGTAAACGCATCAACGCCACGATCAGCTAGTGAATTGCTGCGCATCGGACCACACATCTGAAGGTTCCAGACCAACAAACTGCGCTATCGTTCGTTCGAGGCCCGGTGCATTTGCGGGAAGAC
nol4la_down_515	CGGCTCGCAGCGTGTAAACGCATCAACGCCACGATCAGCTAGTGAATTGCTGCGCATCGGTTAGTGTGGTGCAAATTGAGTCTTGTCTGCCATCAGGGCTATCGTTCGTTCGAGGCCCGGTGCATTTGCGGGAAGAC
nol4la_down_516	CGGCTCGCAGCGTGTAAACGCATCAACGCCACGATCAGCTAGTGAATTGCTGCGCATCGGTATTAGAGCGGAATTGTGTGCGTCTGTATGTGCATGAGCTATCGTTCGTTCGAGGCCCGGTGCATTTGCGGGAAGAC
nol4la_down_517	CGGCTCGCAGCGTGTAAACGCATCAACGCCACGATCAGCTAGTGAATTGCTGCGCATCGGAAGAAGTGTTACAGCGAAGCATGCGATTCAGATCAGTGCTATCGTTCGTTCGAGGCCCGGTGCATTTGCGGGAAGAC
nol4la_down_518	CGGCTCGCAGCGTGTAAACGCATCAACGCCACGATCAGCTAGTGAATTGCTGCGCATCGGTAACAGGTCACCTCTTAAAGTCCCATCTCCATCCTGTGCTATCGTTCGTTCGAGGCCCGGTGCATTTGCGGGAAGAC
nol4la_down_519	CGGCTCGCAGCGTGTAAACGCATCAACGCCACGATCAGCTAGTGAATTGCTGCGCATCGGAGCCCAGCAAAAGGTATGGACCTACAAATTGTAGAGAGCTATCGTTCGTTCGAGGCCCGGTGCATTTGCGGGAAGAC
nol4la_down_520	CGGCTCGCAGCGTGTAAACGCATCAACGCCACGATCAGCTAGTGAATTGCTGCGCATCGGTTTTCTCAGCGGGAGGTGAGGGATTTAGAAGAGGGCTATCGTTCGTTCGAGGCCCGGTGCATTTGCGGGAAGAC
nol4la_down_521	CGGCTCGCAGCGTGTAAACGCATCAACGCCACGATCAGCTAGTGAATTGCTGCGCATCGGGTTACGGGGCAGGGGTGCTGTGTATGAATCGCTATCGTTCGTTCGAGGCCCGGTGCATTTGCGGGAAGAC
nol4la_down_522	CGGCTCGCAGCGTGTAAACGCATCAACGCCACGATCAGCTAGTGAATTGCTGCGCATCGGAAAGATGAAGTGTAATCCTTCCGTTCCTTTCCTCCCCGCTATCGTTCGTTCGAGGCCCGGTGCATTTGCGGGAAGAC
nol4la_down_523	CGGCTCGCAGCGTGTAAACGCATCAACGCCACGATCAGCTAGTGAATTGCTGCGCATCGGTCTCATCTCCTCTTTTCAGTCCTGCGACCCCGCTATCGTTCGTTCGAGGCCCGGTGCATTTGCGGGAAGAC
nol4la_down_524	CGGCTCGCAGCGTGTAAACGCATCAACGCCACGATCAGCTAGTGAATTGCTGCGCATCGGCCCCTTCTCTCTCACCATCCTTCCACTACAAGTTCGCTATCGTTCGTTCGAGGCCCGGTGCATTTGCGGGAAGAC
nol4la_down_525	CGGCTCGCAGCGTGTAAACGCATCAACGCCACGATCAGCTAGTGAATTGCTGCGCATCGGTTTTCTCTCTCCCTTCACTCTTTCCTCATTCCCAACCGCTATCGTTCGTTCGAGGCCCGGTGCATTTGCGGGAAGAC
nol4la_down_526	CGGCTCGCAGCGTGTAAACGCATCAACGCCACGATCAGCTAGTGAATTGCTGCGCATCGGCTCCCTCTCATTCAGCTACTCGTTTCTTTCTCCCCGCTATCGTTCGTTCGAGGCCCGGTGCATTTGCGGGAAGAC
nol4la_down_527	CGGCTCGCAGCGTGTAAACGCATCAACGCCACGATCAGCTAGTGAATTGCTGCGCATCGGTCCTCTCTCTCTCTCTGACAGGGTGTGACGGGCTATCGTTCGTTCGAGGCCCGGTGCATTTGCGGGAAGAC
nol4la_down_528	CGGCTCGCAGCGTGTAAACGCATCAACGCCACGATCAGCTAGTGAATTGCTGCGCATCGGACGCTTTCAGCTCCTCGTACGGGTGCTGCTGCTATCGTTCGTTCGAGGCCCGGTGCATTTGCGGGAAGAC
nol4la_down_529	CGGCTCGCAGCGTGTAAACGCATCAACGCCACGATCAGCTAGTGAATTGCTGCGCATCGGCTTCCCTGAGCTCCATCTGACTCCCTGCACGCTATCGTTCGTTCGAGGCCCGGTGCATTTGCGGGAAGAC
nol4la_down_530	CGGCTCGCAGCGTGTAAACGCATCAACGCCACGATCAGCTAGTGAATTGCTGCGCATCGGTCATCTGCATTAGTCTGTCACTATAAAGCGTTGGCCTGCTATCGTTCGTTCGAGGCCCGGTGCATTTGCGGGAAGAC
nol4la_down_531	CGGCTCGCAGCGTGTAAACGCATCAACGCCACGATCAGCTAGTGAATTGCTGCGCATCGGTTTTGAGTGTGCGTCTGATGTGCAGCTCCTGCTATCGTTCGTTCGAGGCCCGGTGCATTTGCGGGAAGAC
nol4la_down_532	CGGCTCGCAGCGTGTAAACGCATCAACGCCACGATCAGCTAGTGAATTGCTGCGCATCGGGCAGGGTGGTAGTCAAGCAGCATATTTGACATTGTGCTATCGTTCGTTCGAGGCCCGGTGCATTTGCGGGAAGAC
nol4la_down_533	CGGCTCGCAGCGTGTAAACGCATCAACGCCACGATCAGCTAGTGAATTGCTGCGCATCGGTAAATCTGAACTGACCCAATTCGTTTTCCGATGGCACGCTATCGTTCGTTCGAGGCCCGGTGCATTTGCGGGAAGAC
nol4la_down_534	CGGCTCGCAGCGTGTAAACGCATCAACGCCACGATCAGCTAGTGAATTGCTGCGCATCGGCATTTCTGCTGACAACACTTGACAGGGTTTCTTCAGGGCTATCGTTCGTTCGAGGCCCGGTGCATTTGCGGGAAGAC
nol4la_down_535	CGGCTCGCAGCGTGTAAACGCATCAACGCCACGATCAGCTAGTGAATTGCTGCGCATCGGTTGAGATCTATTGTTGGTCATTGGATGGATGTCGGCTGCTATCGTTCGTTCGAGGCCCGGTGCATTTGCGGGAAGAC
nol4la_down_536	CGGCTCGCAGCGTGTAAACGCATCAACGCCACGATCAGCTAGTGAATTGCTGCGCATCGGAGCCAGCTTAAAATGAGTTAAGACCTACGACACACCAGCTATCGTTCGTTCGAGGCCCGGTGCATTTGCGGGAAGAC
nol4la_down_537	CGGCTCGCAGCGTGTAAACGCATCAACGCCACGATCAGCTAGTGAATTGCTGCGCATCGGAAGACTTTGTAAGACCCAGCAGACACCCTATTGCTGCTATCGTTCGTTCGAGGCCCGGTGCATTTGCGGGAAGAC
nol4la_down_538	CGGCTCGCAGCGTGTAAACGCATCAACGCCACGATCAGCTAGTGAATTGCTGCGCATCGGTTTTCACGATCACCTGCGATCTAGTCCGTACAGATTGGCTATCGTTCGTTCGAGGCCCGGTGCATTTGCGGGAAGAC
nol4la_down_539	CGGCTCGCAGCGTGTAAACGCATCAACGCCACGATCAGCTAGTGAATTGCTGCGCATCGGCTGGAGAACTACAAATCCTGTCACGCACCACATACTGCTATCGTTCGTTCGAGGCCCGGTGCATTTGCGGGAAGAC
nol4la_down_540	CGGCTCGCAGCGTGTAAACGCATCAACGCCACGATCAGCTAGTGAATTGCTGCGCATCGGATGGTTCCTCTTTGAATTCACACACACACACAGCTGGCTATCGTTCGTTCGAGGCCCGGTGCATTTGCGGGAAGAC
nol4la_down_541	CGGCTCGCAGCGTGTAAACGCATCAACGCCACGATCAGCTAGTGAATTGCTGCGCATCGGATACAGCACACAAACACACAGACTTTGCTGAGACTCGGCTATCGTTCGTTCGAGGCCCGGTGCATTTGCGGGAAGAC
nol4la_down_542	CGGCTCGCAGCGTGTAAACGCATCAACGCCACGATCAGCTAGTGAATTGCTGCGCATCGGTGACATTACAACGTGTTTTCCCCTTACCTTGTCTGGCGCTATCGTTCGTTCGAGGCCCGGTGCATTTGCGGGAAGAC
nol4la_down_543	CGGCTCGCAGCGTGTAAACGCATCAACGCCACGATCAGCTAGTGAATTGCTGCGCATCGGCGTGTTTTGACCCTTGCTCTGTACCGACCAGCTATCGTTCGTTCGAGGCCCGGTGCATTTGCGGGAAGAC
nol4la_down_544	CGGCTCGCAGCGTGTAAACGCATCAACGCCACGATCAGCTAGTGAATTGCTGCGCATCGGACTTGTTTGCAACTGTTTAGACCGTTACCTGCATGACGCTATCGTTCGTTCGAGGCCCGGTGCATTTGCGGGAAGAC
nol4la_down_545	CGGCTCGCAGCGTGTAAACGCATCAACGCCACGATCAGCTAGTGAATTGCTGCGCATCGGTTTCAGCATTGATATCGCAACATGCGTATCTGCAAGTGCTATCGTTCGTTCGAGGCCCGGTGCATTTGCGGGAAGAC
nol4la_down_546	CGGCTCGCAGCGTGTAAACGCATCAACGCCACGATCAGCTAGTGAATTGCTGCGCATCGGTGTGCCTGAATACTGTTAAGACTCTCCAAAACCGTCAGCTATCGTTCGTTCGAGGCCCGGTGCATTTGCGGGAAGAC
nol4la_down_547	CGGCTCGCAGCGTGTAAACGCATCAACGCCACGATCAGCTAGTGAATTGCTGCGCATCGGAAAATTGGCAAGGTGGCGCAGTGAATAGCGGCTATCGTTCGTTCGAGGCCCGGTGCATTTGCGGGAAGAC
nol4la_down_548	CGGCTCGCAGCGTGTAAACGCATCAACGCCACGATCAGCTAGTGAATTGCTGCGCATCGGCTGTTGCATCACAGCAAGAGGGTCACCGGTGCTATCGTTCGTTCGAGGCCCGGTGCATTTGCGGGAAGAC
nol4la_down_549	CGGCTCGCAGCGTGTAAACGCATCAACGCCACGATCAGCTAGTGAATTGCTGCGCATCGGTCGAGCACCGGCTGGATCAGTTGGCATTTCGCTATCGTTCGTTCGAGGCCCGGTGCATTTGCGGGAAGAC
nol4la_down_550	CGGCTCGCAGCGTGTAAACGCATCAACGCCACGATCAGCTAGTGAATTGCTGCGCATCGGCGGTTTCCTCTAGGTGCTCTGTTTTCCCCAACGCTATCGTTCGTTCGAGGCCCGGTGCATTTGCGGGAAGAC
nol4la_down_551	CGGCTCGCAGCGTGTAAACGCATCAACGCCACGATCAGCTAGTGAATTGCTGCGCATCGGTCCATAGTGTGTGTATGTCCTGATCCTCTAGGTTGGCGCTATCGTTCGTTCGAGGCCCGGTGCATTTGCGGGAAGAC
nol4la_down_552	CGGCTCGCAGCGTGTAAACGCATCAACGCCACGATCAGCTAGTGAATTGCTGCGCATCGGAGTTGAGAGTTGGGCTAACGACCCACCTCGGCTATCGTTCGTTCGAGGCCCGGTGCATTTGCGGGAAGAC
nol4la_down_553	CGGCTCGCAGCGTGTAAACGCATCAACGCCACGATCAGCTAGTGAATTGCTGCGCATCGGTGCGGCTAATATATCAACTTCGATATAAACGGCCCCAGCTATCGTTCGTTCGAGGCCCGGTGCATTTGCGGGAAGAC
nol4la_down_554	CGGCTCGCAGCGTGTAAACGCATCAACGCCACGATCAGCTAGTGAATTGCTGCGCATCGGAATCAAGATTGATGGGAACTGTCACAGCCAATAGCCTGCTATCGTTCGTTCGAGGCCCGGTGCATTTGCGGGAAGAC
nol4la_down_555	CGGCTCGCAGCGTGTAAACGCATCAACGCCACGATCAGCTAGTGAATTGCTGCGCATCGGTGTGGGCTGCATTTTGACACATAGCGTGGTGCTATCGTTCGTTCGAGGCCCGGTGCATTTGCGGGAAGAC
nol4la_down_556	CGGCTCGCAGCGTGTAAACGCATCAACGCCACGATCAGCTAGTGAATTGCTGCGCATCGGTGCGCTTTGACCGAGTTTGAGTTCTGGCTCGCTATCGTTCGTTCGAGGCCCGGTGCATTTGCGGGAAGAC
nol4la_down_557	CGGCTCGCAGCGTGTAAACGCATCAACGCCACGATCAGCTAGTGAATTGCTGCGCATCGGTTTTGATTCCACACCCACTAAGCATCCGATGTGTCTGCTATCGTTCGTTCGAGGCCCGGTGCATTTGCGGGAAGAC
nol4la_down_558	CGGCTCGCAGCGTGTAAACGCATCAACGCCACGATCAGCTAGTGAATTGCTGCGCATCGGTTAAAGTAACAACGGCATAGCACAAACCCAAAGTGCTGCTATCGTTCGTTCGAGGCCCGGTGCATTTGCGGGAAGAC
nol4la_down_559	CGGCTCGCAGCGTGTAAACGCATCAACGCCACGATCAGCTAGTGAATTGCTGCGCATCGGTGAAACACTTGTTTGCATGTGGGTATACACGTGTTGTGCTATCGTTCGTTCGAGGCCCGGTGCATTTGCGGGAAGAC
nol4la_down_560	CGGCTCGCAGCGTGTAAACGCATCAACGCCACGATCAGCTAGTGAATTGCTGCGCATCGGGTTCATGCTCGGAGGTGTCTGCTGGGTCACGCTATCGTTCGTTCGAGGCCCGGTGCATTTGCGGGAAGAC
nol4la_down_561	CGGCTCGCAGCGTGTAAACGCATCAACGCCACGATCAGCTAGTGAATTGCTGCGCATCGGGTGACCCTGGTGTCATGGTGTAATTGCGCGGCTATCGTTCGTTCGAGGCCCGGTGCATTTGCGGGAAGAC
nol4la_down_562	CGGCTCGCAGCGTGTAAACGCATCAACGCCACGATCAGCTAGTGAATTGCTGCGCATCGGGGGGTTCAGACAGTGAGACAACCGGACAGGGCTATCGTTCGTTCGAGGCCCGGTGCATTTGCGGGAAGAC
nol4la_down_563	CGGCTCGCAGCGTGTAAACGCATCAACGCCACGATCAGCTAGTGAATTGCTGCGCATCGGACAGAGGGTAGGGAGGGTGAATATGAGGAGGGGCTATCGTTCGTTCGAGGCCCGGTGCATTTGCGGGAAGAC
nol4la_down_564	CGGCTCGCAGCGTGTAAACGCATCAACGCCACGATCAGCTAGTGAATTGCTGCGCATCGGGGAGATGGAGTGAGACACTCTTTTGTCCCAAAGCTGCTATCGTTCGTTCGAGGCCCGGTGCATTTGCGGGAAGAC
nol4la_down_565	CGGCTCGCAGCGTGTAAACGCATCAACGCCACGATCAGCTAGTGAATTGCTGCGCATCGGTCCTCCCAGAATAGAGATGGAGAGAGCTTTCATTCGCGCTATCGTTCGTTCGAGGCCCGGTGCATTTGCGGGAAGAC
nol4la_down_566	CGGCTCGCAGCGTGTAAACGCATCAACGCCACGATCAGCTAGTGAATTGCTGCGCATCGGTCGCACACACATGATCCGCTCAGGGAGGCAGCTATCGTTCGTTCGAGGCCCGGTGCATTTGCGGGAAGAC
nol4la_down_567	CGGCTCGCAGCGTGTAAACGCATCAACGCCACGATCAGCTAGTGAATTGCTGCGCATCGGGCGTGTAGCAGGACTGTGTCTGTGTGTGGTGCTATCGTTCGTTCGAGGCCCGGTGCATTTGCGGGAAGAC
nol4la_down_568	CGGCTCGCAGCGTGTAAACGCATCAACGCCACGATCAGCTAGTGAATTGCTGCGCATCGGTATCTGTGTAGGTGTGCGAGTGTGTGTTTGCAGGGCTATCGTTCGTTCGAGGCCCGGTGCATTTGCGGGAAGAC
nol4la_down_569	CGGCTCGCAGCGTGTAAACGCATCAACGCCACGATCAGCTAGTGAATTGCTGCGCATCGGTTCTTCTCCTATGGGAGAGGAGAATGGTCTCTCCATGGCTATCGTTCGTTCGAGGCCCGGTGCATTTGCGGGAAGAC
nol4la_down_570	CGGCTCGCAGCGTGTAAACGCATCAACGCCACGATCAGCTAGTGAATTGCTGCGCATCGGGCAACAGAGAGAAGGAGCCGAGGGGAGGAAGCTATCGTTCGTTCGAGGCCCGGTGCATTTGCGGGAAGAC
nol4la_down_571	CGGCTCGCAGCGTGTAAACGCATCAACGCCACGATCAGCTAGTGAATTGCTGCGCATCGGCACCAGAGCAGCACCATCCACGACCCTCTCGCTATCGTTCGTTCGAGGCCCGGTGCATTTGCGGGAAGAC
nol4la_down_572	CGGCTCGCAGCGTGTAAACGCATCAACGCCACGATCAGCTAGTGAATTGCTGCGCATCGGTCCTCACACACACACTAGAACATGCGGAACACAGCTATCGTTCGTTCGAGGCCCGGTGCATTTGCGGGAAGAC
nol4la_down_573	CGGCTCGCAGCGTGTAAACGCATCAACGCCACGATCAGCTAGTGAATTGCTGCGCATCGGAGGAGGCTTCTCACTTCTAAGAGACAGACTGAAGTGGGCTATCGTTCGTTCGAGGCCCGGTGCATTTGCGGGAAGAC
nol4la_down_574	CGGCTCGCAGCGTGTAAACGCATCAACGCCACGATCAGCTAGTGAATTGCTGCGCATCGGGTCAATCAGGCGGTGTGTGTGTGTGTGCGTGCTATCGTTCGTTCGAGGCCCGGTGCATTTGCGGGAAGAC
nol4la_down_575	CGGCTCGCAGCGTGTAAACGCATCAACGCCACGATCAGCTAGTGAATTGCTGCGCATCGGGACTCAGGTACCAGTTCACAGATCAATTGGTACCAGGGCTATCGTTCGTTCGAGGCCCGGTGCATTTGCGGGAAGAC
nol4la_down_576	CGGCTCGCAGCGTGTAAACGCATCAACGCCACGATCAGCTAGTGAATTGCTGCGCATCGGAAAATGACCTCTCGGTTACTTCTCGGTCACCTGAGGCTATCGTTCGTTCGAGGCCCGGTGCATTTGCGGGAAGAC
nol4la_down_577	CGGCTCGCAGCGTGTAAACGCATCAACGCCACGATCAGCTAGTGAATTGCTGCGCATCGGTTCCAAGGCACTTCAGAATGCTGCAAGCGCGCTATCGTTCGTTCGAGGCCCGGTGCATTTGCGGGAAGAC
nol4la_down_578	CGGCTCGCAGCGTGTAAACGCATCAACGCCACGATCAGCTAGTGAATTGCTGCGCATCGGACCGCGAATCATGTGACAAGAACTTGCCGAGCTATCGTTCGTTCGAGGCCCGGTGCATTTGCGGGAAGAC
nol4la_down_579	CGGCTCGCAGCGTGTAAACGCATCAACGCCACGATCAGCTAGTGAATTGCTGCGCATCGGTCTCAGACAAACACTGAACACCTAAACACTGCAGTGCGCTATCGTTCGTTCGAGGCCCGGTGCATTTGCGGGAAGAC
nol4la_down_580	CGGCTCGCAGCGTGTAAACGCATCAACGCCACGATCAGCTAGTGAATTGCTGCGCATCGGCAGCTTGTCATTCTCTGAGAAAACGGTTATTGGTCGCGCTATCGTTCGTTCGAGGCCCGGTGCATTTGCGGGAAGAC
nol4la_down_581	CGGCTCGCAGCGTGTAAACGCATCAACGCCACGATCAGCTAGTGAATTGCTGCGCATCGGACCCACAATGTGGTAAAATTGTCAAGTTGATGGTCCGGCTATCGTTCGTTCGAGGCCCGGTGCATTTGCGGGAAGAC
nol4la_down_582	CGGCTCGCAGCGTGTAAACGCATCAACGCCACGATCAGCTAGTGAATTGCTGCGCATCGGGGTTGGGGACCAATGCTATACAGGACTTTAAAACAGCGCTATCGTTCGTTCGAGGCCCGGTGCATTTGCGGGAAGAC
nol4la_down_583	CGGCTCGCAGCGTGTAAACGCATCAACGCCACGATCAGCTAGTGAATTGCTGCGCATCGGAAGTTTGCTTCATCAGGCAAACACTATTGAACTGCCAGCTATCGTTCGTTCGAGGCCCGGTGCATTTGCGGGAAGAC
nol4la_down_584	CGGCTCGCAGCGTGTAAACGCATCAACGCCACGATCAGCTAGTGAATTGCTGCGCATCGGAGTTTAATGCTGACTACACTAGTCAAGCTGCACCTGCGCTATCGTTCGTTCGAGGCCCGGTGCATTTGCGGGAAGAC
nol4la_down_585	CGGCTCGCAGCGTGTAAACGCATCAACGCCACGATCAGCTAGTGAATTGCTGCGCATCGGAATGACTGTATTAAAGGCATTAACCCCAACCCTCCCCGCTATCGTTCGTTCGAGGCCCGGTGCATTTGCGGGAAGAC
nol4la_down_586	CGGCTCGCAGCGTGTAAACGCATCAACGCCACGATCAGCTAGTGAATTGCTGCGCATCGGAAAACCTCCCTCTCTTCTCCGATGCGATGGCGCTATCGTTCGTTCGAGGCCCGGTGCATTTGCGGGAAGAC
nol4la_down_587	CGGCTCGCAGCGTGTAAACGCATCAACGCCACGATCAGCTAGTGAATTGCTGCGCATCGGTTTGGCCCTAGTTTGGGCCTCTCTGATCTAAACAGCTATCGTTCGTTCGAGGCCCGGTGCATTTGCGGGAAGAC
nol4la_down_588	CGGCTCGCAGCGTGTAAACGCATCAACGCCACGATCAGCTAGTGAATTGCTGCGCATCGGAAAGCATCACAAAGCGGCCTACTGACTGTTAAAATGGGCTATCGTTCGTTCGAGGCCCGGTGCATTTGCGGGAAGAC
nol4la_down_589	CGGCTCGCAGCGTGTAAACGCATCAACGCCACGATCAGCTAGTGAATTGCTGCGCATCGGCACAAGTCACAGAAAGTCTTTGTGATGGGAGATTGGCGCTATCGTTCGTTCGAGGCCCGGTGCATTTGCGGGAAGAC
nol4la_down_590	CGGCTCGCAGCGTGTAAACGCATCAACGCCACGATCAGCTAGTGAATTGCTGCGCATCGGGGTCTTGTTCCATGTTGCATGTGGACAGCAGCGCTATCGTTCGTTCGAGGCCCGGTGCATTTGCGGGAAGAC
nol4la_down_591	CGGCTCGCAGCGTGTAAACGCATCAACGCCACGATCAGCTAGTGAATTGCTGCGCATCGGACAGGGCGCTCTGTGGGCTTTTCATGTTGTGCTATCGTTCGTTCGAGGCCCGGTGCATTTGCGGGAAGAC
nol4la_down_592	CGGCTCGCAGCGTGTAAACGCATCAACGCCACGATCAGCTAGTGAATTGCTGCGCATCGGTGCAAATGCATCATGCAAAACTGTTAGCATTCATGCAGCTATCGTTCGTTCGAGGCCCGGTGCATTTGCGGGAAGAC
nol4la_down_593	CGGCTCGCAGCGTGTAAACGCATCAACGCCACGATCAGCTAGTGAATTGCTGCGCATCGGTGACTGGTAGATAAAAGGCCACTGTTGAAGCAGAGAGGCTATCGTTCGTTCGAGGCCCGGTGCATTTGCGGGAAGAC
nol4la_down_594	CGGCTCGCAGCGTGTAAACGCATCAACGCCACGATCAGCTAGTGAATTGCTGCGCATCGGTGTCTCTGGGTTTGGAAGGGTGGGGAGGGGGCTATCGTTCGTTCGAGGCCCGGTGCATTTGCGGGAAGAC
nol4la_down_595	CGGCTCGCAGCGTGTAAACGCATCAACGCCACGATCAGCTAGTGAATTGCTGCGCATCGGTTTTCTCCAAGGCTCTCTCCAGATACGCTCGCGCTATCGTTCGTTCGAGGCCCGGTGCATTTGCGGGAAGAC
nol4la_down_596	CGGCTCGCAGCGTGTAAACGCATCAACGCCACGATCAGCTAGTGAATTGCTGCGCATCGGATGGAGTCGAAATGCAGTTGGCTACAGTTTAAGTCCTGCTATCGTTCGTTCGAGGCCCGGTGCATTTGCGGGAAGAC
nol4la_down_597	CGGCTCGCAGCGTGTAAACGCATCAACGCCACGATCAGCTAGTGAATTGCTGCGCATCGGTCTCTTCTTAGCGCGTTTGAGTGTGGATATGTGCAGCTATCGTTCGTTCGAGGCCCGGTGCATTTGCGGGAAGAC
nol4la_down_598	CGGCTCGCAGCGTGTAAACGCATCAACGCCACGATCAGCTAGTGAATTGCTGCGCATCGGTTTTGAGCTCAGTCGCCAAGAGAAGCAACTCCGCTATCGTTCGTTCGAGGCCCGGTGCATTTGCGGGAAGAC
nol4la_down_599	CGGCTCGCAGCGTGTAAACGCATCAACGCCACGATCAGCTAGTGAATTGCTGCGCATCGGTCCAGGACAGAGGACAGTGTCTCCTGATCCCGCTATCGTTCGTTCGAGGCCCGGTGCATTTGCGGGAAGAC
nol4la_down_600	CGGCTCGCAGCGTGTAAACGCATCAACGCCACGATCAGCTAGTGAATTGCTGCGCATCGGCGCAGGCCGGACAACAGCGTCTCTTGAGAGGCTATCGTTCGTTCGAGGCCCGGTGCATTTGCGGGAAGAC
nol4la_down_601	CGGCTCGCAGCGTGTAAACGCATCAACGCCACGATCAGCTAGTGAATTGCTGCGCATCGGTTTAGCTGAACAGATCAGCCTTCTGCTGACCCGGCTATCGTTCGTTCGAGGCCCGGTGCATTTGCGGGAAGAC
nol4la_down_602	CGGCTCGCAGCGTGTAAACGCATCAACGCCACGATCAGCTAGTGAATTGCTGCGCATCGGGCTTTGAGCAAGAGAGGGTACACAGTAACAAACATGCGCTATCGTTCGTTCGAGGCCCGGTGCATTTGCGGGAAGAC
nol4la_down_603	CGGCTCGCAGCGTGTAAACGCATCAACGCCACGATCAGCTAGTGAATTGCTGCGCATCGGTTATGATGAAAATCGCTGACCCCAATGTTGCATTGGAGCTATCGTTCGTTCGAGGCCCGGTGCATTTGCGGGAAGAC
nol4la_down_604	CGGCTCGCAGCGTGTAAACGCATCAACGCCACGATCAGCTAGTGAATTGCTGCGCATCGGAAAAGGGGTTGCAAGCACACTTGCAGGTTGGCTATCGTTCGTTCGAGGCCCGGTGCATTTGCGGGAAGAC
nol4la_down_605	CGGCTCGCAGCGTGTAAACGCATCAACGCCACGATCAGCTAGTGAATTGCTGCGCATCGGTGCAATCTGTGCATTGCTTACTGTTTTAAAGGTCCCAGCTATCGTTCGTTCGAGGCCCGGTGCATTTGCGGGAAGAC
nol4la_down_606	CGGCTCGCAGCGTGTAAACGCATCAACGCCACGATCAGCTAGTGAATTGCTGCGCATCGGAAAACCGTGCAGTTTGCATGAGCTCAACCACGCTATCGTTCGTTCGAGGCCCGGTGCATTTGCGGGAAGAC
nol4la_down_607	CGGCTCGCAGCGTGTAAACGCATCAACGCCACGATCAGCTAGTGAATTGCTGCGCATCGGAGGGGAGGAGTTACTCTACGTCCCTCTAATCTACTCTGCTATCGTTCGTTCGAGGCCCGGTGCATTTGCGGGAAGAC
nol4la_down_608	CGGCTCGCAGCGTGTAAACGCATCAACGCCACGATCAGCTAGTGAATTGCTGCGCATCGGATGGTATAAGGCTCAGAAAGCATCACCAAGCTGTTGGGCTATCGTTCGTTCGAGGCCCGGTGCATTTGCGGGAAGAC
nol4la_down_609	CGGCTCGCAGCGTGTAAACGCATCAACGCCACGATCAGCTAGTGAATTGCTGCGCATCGGAAAATGTTGCGCTGGACCATACGCATGCACGCTATCGTTCGTTCGAGGCCCGGTGCATTTGCGGGAAGAC
nol4la_down_610	CGGCTCGCAGCGTGTAAACGCATCAACGCCACGATCAGCTAGTGAATTGCTGCGCATCGGTCATCTGACAGGGAAATGAGTCACATTGGGTTACAGGGCTATCGTTCGTTCGAGGCCCGGTGCATTTGCGGGAAGAC
nol4la_down_611	CGGCTCGCAGCGTGTAAACGCATCAACGCCACGATCAGCTAGTGAATTGCTGCGCATCGGTGTAAGAAGCCTTCGATTTTCTGAAACACCTGTGTGCGCTATCGTTCGTTCGAGGCCCGGTGCATTTGCGGGAAGAC
nol4la_down_612	CGGCTCGCAGCGTGTAAACGCATCAACGCCACGATCAGCTAGTGAATTGCTGCGCATCGGTATAATGGCAGGAGTGAGTCTCGTATGCTTGACCAGGGCTATCGTTCGTTCGAGGCCCGGTGCATTTGCGGGAAGAC
nol4la_down_613	CGGCTCGCAGCGTGTAAACGCATCAACGCCACGATCAGCTAGTGAATTGCTGCGCATCGGCCCCGCTCACACTCAGAATATGCTCTCGCTGCTATCGTTCGTTCGAGGCCCGGTGCATTTGCGGGAAGAC
nol4la_down_614	CGGCTCGCAGCGTGTAAACGCATCAACGCCACGATCAGCTAGTGAATTGCTGCGCATCGGATACTGCAGAACACTGACTAAACCTTCACTCTGCCAGCTATCGTTCGTTCGAGGCCCGGTGCATTTGCGGGAAGAC
nol4la_down_615	CGGCTCGCAGCGTGTAAACGCATCAACGCCACGATCAGCTAGTGAATTGCTGCGCATCGGATACACGGCTATGAGGATATTTCTGTTTCCGTTGGCAGCTATCGTTCGTTCGAGGCCCGGTGCATTTGCGGGAAGAC
nol4la_down_616	CGGCTCGCAGCGTGTAAACGCATCAACGCCACGATCAGCTAGTGAATTGCTGCGCATCGGTTAAAATCTTGCAGCATCCTTTCTTCTCCTTTGCCCCGCTATCGTTCGTTCGAGGCCCGGTGCATTTGCGGGAAGAC
nol4la_down_617	CGGCTCGCAGCGTGTAAACGCATCAACGCCACGATCAGCTAGTGAATTGCTGCGCATCGGAAAAGTCTCCCTCTCGCTGGACTCTTCATCAGTTTGCTATCGTTCGTTCGAGGCCCGGTGCATTTGCGGGAAGAC
nol4la_down_618	CGGCTCGCAGCGTGTAAACGCATCAACGCCACGATCAGCTAGTGAATTGCTGCGCATCGGGGGGAAACAAGTGTGCGAGTGTTGGTAGAGCGCTATCGTTCGTTCGAGGCCCGGTGCATTTGCGGGAAGAC
nol4la_down_619	CGGCTCGCAGCGTGTAAACGCATCAACGCCACGATCAGCTAGTGAATTGCTGCGCATCGGAGCGTTGAGGCTTATTTGGTGCAAATGCAGTAGAGCTATCGTTCGTTCGAGGCCCGGTGCATTTGCGGGAAGAC
nol4la_down_620	CGGCTCGCAGCGTGTAAACGCATCAACGCCACGATCAGCTAGTGAATTGCTGCGCATCGGTTTTGGGGTCCATCCATGCAACATTGACTCTCTCCGCTATCGTTCGTTCGAGGCCCGGTGCATTTGCGGGAAGAC
nol4la_down_621	CGGCTCGCAGCGTGTAAACGCATCAACGCCACGATCAGCTAGTGAATTGCTGCGCATCGGTGTTTTACAGTGGCCTTGGGTCTTTTAAAAGGCACTTGCTATCGTTCGTTCGAGGCCCGGTGCATTTGCGGGAAGAC
nol4la_down_622	CGGCTCGCAGCGTGTAAACGCATCAACGCCACGATCAGCTAGTGAATTGCTGCGCATCGGAAAACTAACTCTGAGCACCTGTGAACTTGTGGTCACAGCTATCGTTCGTTCGAGGCCCGGTGCATTTGCGGGAAGAC
nol4la_down_623	CGGCTCGCAGCGTGTAAACGCATCAACGCCACGATCAGCTAGTGAATTGCTGCGCATCGGTTTTCTCCCAGTCTTTGCCACAGGACATAACAGGTGCTATCGTTCGTTCGAGGCCCGGTGCATTTGCGGGAAGAC
nol4la_down_624	CGGCTCGCAGCGTGTAAACGCATCAACGCCACGATCAGCTAGTGAATTGCTGCGCATCGGTACAGAGAAAGACTTTGACAGACAGAGAGCAGAGCGGGCTATCGTTCGTTCGAGGCCCGGTGCATTTGCGGGAAGAC
nol4la_down_625	CGGCTCGCAGCGTGTAAACGCATCAACGCCACGATCAGCTAGTGAATTGCTGCGCATCGGGCCTGTGATGCCCTGCAGCTGAATTGAGCAGCTATCGTTCGTTCGAGGCCCGGTGCATTTGCGGGAAGAC
nol4la_down_626	CGGCTCGCAGCGTGTAAACGCATCAACGCCACGATCAGCTAGTGAATTGCTGCGCATCGGCCACTCTCATGAAACAAAGTCTACACTGGGCCTGTGCTATCGTTCGTTCGAGGCCCGGTGCATTTGCGGGAAGAC
nol4la_down_627	CGGCTCGCAGCGTGTAAACGCATCAACGCCACGATCAGCTAGTGAATTGCTGCGCATCGGAGCTTTATGAATGATATGTGTGCTGTGAGCCCAGTCAGCTATCGTTCGTTCGAGGCCCGGTGCATTTGCGGGAAGAC
nol4la_down_628	CGGCTCGCAGCGTGTAAACGCATCAACGCCACGATCAGCTAGTGAATTGCTGCGCATCGGGCGCTGACAGAATAGAACGGGATGTTCGACTTAGAGCTATCGTTCGTTCGAGGCCCGGTGCATTTGCGGGAAGAC
nol4la_down_629	CGGCTCGCAGCGTGTAAACGCATCAACGCCACGATCAGCTAGTGAATTGCTGCGCATCGGTTGCGCCAGACCGCACACCAGCTGAAAATAGCTATCGTTCGTTCGAGGCCCGGTGCATTTGCGGGAAGAC
nol4la_down_630	CGGCTCGCAGCGTGTAAACGCATCAACGCCACGATCAGCTAGTGAATTGCTGCGCATCGGTACACCAAATTGCTATTTGTGCCCAGTTTGAGTTGGTGCTATCGTTCGTTCGAGGCCCGGTGCATTTGCGGGAAGAC
nol4la_down_631	CGGCTCGCAGCGTGTAAACGCATCAACGCCACGATCAGCTAGTGAATTGCTGCGCATCGGAGTGATCGGTTCAACGCACACTTTGTTTACTTCGACGCTATCGTTCGTTCGAGGCCCGGTGCATTTGCGGGAAGAC
nol4la_down_632	CGGCTCGCAGCGTGTAAACGCATCAACGCCACGATCAGCTAGTGAATTGCTGCGCATCGGTCAGCTTTGTGTTTTGATAAAGGCCCAATCTGCCTGCTATCGTTCGTTCGAGGCCCGGTGCATTTGCGGGAAGAC
nol4la_down_633	CGGCTCGCAGCGTGTAAACGCATCAACGCCACGATCAGCTAGTGAATTGCTGCGCATCGGTCTAAACCTTAGCCCTTTCCCTTAACCCTACCTCTCGGCTATCGTTCGTTCGAGGCCCGGTGCATTTGCGGGAAGAC
nol4la_down_634	CGGCTCGCAGCGTGTAAACGCATCAACGCCACGATCAGCTAGTGAATTGCTGCGCATCGGTTTTGCGTGTTCACCTGAAGGGGTGGGTGTGCTATCGTTCGTTCGAGGCCCGGTGCATTTGCGGGAAGAC
nol4la_down_635	CGGCTCGCAGCGTGTAAACGCATCAACGCCACGATCAGCTAGTGAATTGCTGCGCATCGGAACACACTCAAAACCAAGGGGTACACCATCTACAACGGCTATCGTTCGTTCGAGGCCCGGTGCATTTGCGGGAAGAC
nol4la_down_636	CGGCTCGCAGCGTGTAAACGCATCAACGCCACGATCAGCTAGTGAATTGCTGCGCATCGGACAAAATGGCTGCAAATGGAAGTCAGGAGATGCAGCTATCGTTCGTTCGAGGCCCGGTGCATTTGCGGGAAGAC
nol4la_down_637	CGGCTCGCAGCGTGTAAACGCATCAACGCCACGATCAGCTAGTGAATTGCTGCGCATCGGATGAAGCAAGAGCTCACGATGACATGTGATGATGTGTGCTATCGTTCGTTCGAGGCCCGGTGCATTTGCGGGAAGAC
nol4la_down_638	CGGCTCGCAGCGTGTAAACGCATCAACGCCACGATCAGCTAGTGAATTGCTGCGCATCGGTTTAGGGGTAAGATCTGAAGCTCTTCCCCTTCACACTGCTATCGTTCGTTCGAGGCCCGGTGCATTTGCGGGAAGAC
nol4la_down_639	CGGCTCGCAGCGTGTAAACGCATCAACGCCACGATCAGCTAGTGAATTGCTGCGCATCGGTTGGGATTGGGCTATAGTCACAAGATGCATCTAAGGCGCTATCGTTCGTTCGAGGCCCGGTGCATTTGCGGGAAGAC
nol4la_down_640	CGGCTCGCAGCGTGTAAACGCATCAACGCCACGATCAGCTAGTGAATTGCTGCGCATCGGCCCCTCCTTCCTAAAGTTGGCACACGCATGGCTATCGTTCGTTCGAGGCCCGGTGCATTTGCGGGAAGAC
nol4la_down_641	CGGCTCGCAGCGTGTAAACGCATCAACGCCACGATCAGCTAGTGAATTGCTGCGCATCGGGAGTAGCTGCATCAGACAGGTCCTCTGCCAGCTATCGTTCGTTCGAGGCCCGGTGCATTTGCGGGAAGAC
nol4la_down_642	CGGCTCGCAGCGTGTAAACGCATCAACGCCACGATCAGCTAGTGAATTGCTGCGCATCGGCTCTTCTGCATCCTACACTGCACTAGGGCTTCAGCTATCGTTCGTTCGAGGCCCGGTGCATTTGCGGGAAGAC
nol4la_down_643	CGGCTCGCAGCGTGTAAACGCATCAACGCCACGATCAGCTAGTGAATTGCTGCGCATCGGGGGGAGGTGAAAGGGAAGACACTGCTCACAGCTATCGTTCGTTCGAGGCCCGGTGCATTTGCGGGAAGAC
nol4la_down_644	CGGCTCGCAGCGTGTAAACGCATCAACGCCACGATCAGCTAGTGAATTGCTGCGCATCGGAAAGAGGAAAACGGAGAGGAGAATGTTCAGATGGGAGGCTATCGTTCGTTCGAGGCCCGGTGCATTTGCGGGAAGAC
nol4la_down_645	CGGCTCGCAGCGTGTAAACGCATCAACGCCACGATCAGCTAGTGAATTGCTGCGCATCGGATGGTACTAAAGGGAAGCACAGAGATATTGTGCCACAGCTATCGTTCGTTCGAGGCCCGGTGCATTTGCGGGAAGAC
nol4la_down_646	CGGCTCGCAGCGTGTAAACGCATCAACGCCACGATCAGCTAGTGAATTGCTGCGCATCGGAAAAGGTCCCCGGTTGCCTCTGTTCCTCTTGCTATCGTTCGTTCGAGGCCCGGTGCATTTGCGGGAAGAC
nol4la_down_647	CGGCTCGCAGCGTGTAAACGCATCAACGCCACGATCAGCTAGTGAATTGCTGCGCATCGGTTGTCTAATTTGCGTACATAGAGCAGGTTGGGAAGGAGCTATCGTTCGTTCGAGGCCCGGTGCATTTGCGGGAAGAC
nol4la_down_648	CGGCTCGCAGCGTGTAAACGCATCAACGCCACGATCAGCTAGTGAATTGCTGCGCATCGGAATGCTGATGTGAACATCTCGCTTGCTTAGTGCAGCTATCGTTCGTTCGAGGCCCGGTGCATTTGCGGGAAGAC
nol4la_down_649	CGGCTCGCAGCGTGTAAACGCATCAACGCCACGATCAGCTAGTGAATTGCTGCGCATCGGTAAGAGTGTGGATGGTTGCGCTTCCTTGTTCTTGGCTATCGTTCGTTCGAGGCCCGGTGCATTTGCGGGAAGAC
nol4la_down_650	CGGCTCGCAGCGTGTAAACGCATCAACGCCACGATCAGCTAGTGAATTGCTGCGCATCGGGCCACTTTGTGGCATGCTGTCTGGTCAACAGCTATCGTTCGTTCGAGGCCCGGTGCATTTGCGGGAAGAC
nol4la_down_651	CGGCTCGCAGCGTGTAAACGCATCAACGCCACGATCAGCTAGTGAATTGCTGCGCATCGGGCACGACTGGGTGGGCATAAGAGAAAGTACTTCAGCTATCGTTCGTTCGAGGCCCGGTGCATTTGCGGGAAGAC
nol4la_down_652	CGGCTCGCAGCGTGTAAACGCATCAACGCCACGATCAGCTAGTGAATTGCTGCGCATCGGTTTTAATACGACGCATACGTTCCCAGTGATGGGTTGCGCTATCGTTCGTTCGAGGCCCGGTGCATTTGCGGGAAGAC
nol4la_down_653	CGGCTCGCAGCGTGTAAACGCATCAACGCCACGATCAGCTAGTGAATTGCTGCGCATCGGTTTCCAACTGTGTTGCCCTCAACCAACAATATGATGGGCTATCGTTCGTTCGAGGCCCGGTGCATTTGCGGGAAGAC
nol4la_down_654	CGGCTCGCAGCGTGTAAACGCATCAACGCCACGATCAGCTAGTGAATTGCTGCGCATCGGTCATCATCATTTCAGCCAAACCCATGATGTCCCATTGGCTATCGTTCGTTCGAGGCCCGGTGCATTTGCGGGAAGAC
nol4la_down_655	CGGCTCGCAGCGTGTAAACGCATCAACGCCACGATCAGCTAGTGAATTGCTGCGCATCGGATGTGTCATGCAGTGAAGAGAGGCTGTATTAGGATGCGCTATCGTTCGTTCGAGGCCCGGTGCATTTGCGGGAAGAC
nol4la_down_656	CGGCTCGCAGCGTGTAAACGCATCAACGCCACGATCAGCTAGTGAATTGCTGCGCATCGGACAGAGGCTCCACAGAGGGACAGAATGACTGGCTATCGTTCGTTCGAGGCCCGGTGCATTTGCGGGAAGAC
nol4la_down_657	CGGCTCGCAGCGTGTAAACGCATCAACGCCACGATCAGCTAGTGAATTGCTGCGCATCGGATGAAGGGTAAAACAAACACGGCATTAGGGAGCTGGCTATCGTTCGTTCGAGGCCCGGTGCATTTGCGGGAAGAC
nol4la_down_658	CGGCTCGCAGCGTGTAAACGCATCAACGCCACGATCAGCTAGTGAATTGCTGCGCATCGGTAGTGAATGCCAGTGTATACAGACCTCAGATCAGCCAGCTATCGTTCGTTCGAGGCCCGGTGCATTTGCGGGAAGAC
nol4la_down_659	CGGCTCGCAGCGTGTAAACGCATCAACGCCACGATCAGCTAGTGAATTGCTGCGCATCGGAAAAGTGGTGGGTGGAGAGACGTGCGTGTAGCTATCGTTCGTTCGAGGCCCGGTGCATTTGCGGGAAGAC
nol4la_down_660	CGGCTCGCAGCGTGTAAACGCATCAACGCCACGATCAGCTAGTGAATTGCTGCGCATCGGACAGAGGCAATTCATGGGTAGAGGATCTGTAATTGCCGCTATCGTTCGTTCGAGGCCCGGTGCATTTGCGGGAAGAC
nol4la_down_661	CGGCTCGCAGCGTGTAAACGCATCAACGCCACGATCAGCTAGTGAATTGCTGCGCATCGGACAGGCTCACTGGACGTCCTTTGGGTAGTTGCTATCGTTCGTTCGAGGCCCGGTGCATTTGCGGGAAGAC
nol4la_down_662	CGGCTCGCAGCGTGTAAACGCATCAACGCCACGATCAGCTAGTGAATTGCTGCGCATCGGAAACCCACACGTCTGTGTGAAGGGTTAACGGGCTATCGTTCGTTCGAGGCCCGGTGCATTTGCGGGAAGAC
nol4la_down_663	CGGCTCGCAGCGTGTAAACGCATCAACGCCACGATCAGCTAGTGAATTGCTGCGCATCGGTGGCGGGAGACATTACTATGTTCAGAGTTCTGCCGCTATCGTTCGTTCGAGGCCCGGTGCATTTGCGGGAAGAC
nol4la_down_664	CGGCTCGCAGCGTGTAAACGCATCAACGCCACGATCAGCTAGTGAATTGCTGCGCATCGGACACAGTCTTATAAATTAAAAGCACGCTGCGAGCTGCGCTATCGTTCGTTCGAGGCCCGGTGCATTTGCGGGAAGAC
nol4la_down_665	CGGCTCGCAGCGTGTAAACGCATCAACGCCACGATCAGCTAGTGAATTGCTGCGCATCGGAGAAAGTGATCAAAAGACTTGGTGGCTCCTGTTGACAGCTATCGTTCGTTCGAGGCCCGGTGCATTTGCGGGAAGAC
nol4la_down_666	CGGCTCGCAGCGTGTAAACGCATCAACGCCACGATCAGCTAGTGAATTGCTGCGCATCGGTTTTCTCAGGCTGAGGTGTGCCAGTCTCTGGGCTATCGTTCGTTCGAGGCCCGGTGCATTTGCGGGAAGAC
nol4la_down_667	CGGCTCGCAGCGTGTAAACGCATCAACGCCACGATCAGCTAGTGAATTGCTGCGCATCGGGGATCCAGTCCCTACTGGATGGCAGACAAAGGGCTATCGTTCGTTCGAGGCCCGGTGCATTTGCGGGAAGAC
nol4la_down_668	CGGCTCGCAGCGTGTAAACGCATCAACGCCACGATCAGCTAGTGAATTGCTGCGCATCGGTCTGTTGGTGGGACCCCTTGAGGGCAATTCGCTATCGTTCGTTCGAGGCCCGGTGCATTTGCGGGAAGAC
nol4la_down_669	CGGCTCGCAGCGTGTAAACGCATCAACGCCACGATCAGCTAGTGAATTGCTGCGCATCGGTCAAAATGGTGTCTGTTCATGACACTCTGAGCGTGCGCTATCGTTCGTTCGAGGCCCGGTGCATTTGCGGGAAGAC
nol4la_down_670	CGGCTCGCAGCGTGTAAACGCATCAACGCCACGATCAGCTAGTGAATTGCTGCGCATCGGACCAGTGGTAGTCGAGGACCTCCTAGTGTTCAGCTATCGTTCGTTCGAGGCCCGGTGCATTTGCGGGAAGAC
nol4la_down_671	CGGCTCGCAGCGTGTAAACGCATCAACGCCACGATCAGCTAGTGAATTGCTGCGCATCGGACATCAATCCCTCGTGCAATCATCGTCACAATGATTGGCTATCGTTCGTTCGAGGCCCGGTGCATTTGCGGGAAGAC
nol4la_down_672	CGGCTCGCAGCGTGTAAACGCATCAACGCCACGATCAGCTAGTGAATTGCTGCGCATCGGATTGGCCAAACCGGATGCTTAAATTAGCTTTGTGACCGCTATCGTTCGTTCGAGGCCCGGTGCATTTGCGGGAAGAC
nol4la_down_673	CGGCTCGCAGCGTGTAAACGCATCAACGCCACGATCAGCTAGTGAATTGCTGCGCATCGGAATACATGTTTTGTCCATTTCTAGGCCCTAGGGCTGGGCTATCGTTCGTTCGAGGCCCGGTGCATTTGCGGGAAGAC
nol4la_down_674	CGGCTCGCAGCGTGTAAACGCATCAACGCCACGATCAGCTAGTGAATTGCTGCGCATCGGAATGAACCCCGGCTGTCTTTCTAATGATGGATTCTGTGCTATCGTTCGTTCGAGGCCCGGTGCATTTGCGGGAAGAC
nol4la_down_675	CGGCTCGCAGCGTGTAAACGCATCAACGCCACGATCAGCTAGTGAATTGCTGCGCATCGGAAAACGCGAGCATTGTAGAGCAGAACAGGTAGGTGCTATCGTTCGTTCGAGGCCCGGTGCATTTGCGGGAAGAC
nol4la_down_676	CGGCTCGCAGCGTGTAAACGCATCAACGCCACGATCAGCTAGTGAATTGCTGCGCATCGGCGTCCGCTCCGCCCTCATCCGGTACAGAACGCTATCGTTCGTTCGAGGCCCGGTGCATTTGCGGGAAGAC
nol4la_down_677	CGGCTCGCAGCGTGTAAACGCATCAACGCCACGATCAGCTAGTGAATTGCTGCGCATCGGATGCAAGTGCTTTTCTTCTACAGTGTACAGAGCACGAGCTATCGTTCGTTCGAGGCCCGGTGCATTTGCGGGAAGAC
nol4la_down_678	CGGCTCGCAGCGTGTAAACGCATCAACGCCACGATCAGCTAGTGAATTGCTGCGCATCGGTCGTGAAACAGTTGCCCATTTCGGAGTGCAGCTATCGTTCGTTCGAGGCCCGGTGCATTTGCGGGAAGAC
nol4la_down_679	CGGCTCGCAGCGTGTAAACGCATCAACGCCACGATCAGCTAGTGAATTGCTGCGCATCGGGTTTAATACTGCTCTGGATGAACATTGATCGGCGTGCGCTATCGTTCGTTCGAGGCCCGGTGCATTTGCGGGAAGAC
nol4la_down_680	CGGCTCGCAGCGTGTAAACGCATCAACGCCACGATCAGCTAGTGAATTGCTGCGCATCGGGCGCGAGTGTCATGAGATGCCCACAAGAGGGCTATCGTTCGTTCGAGGCCCGGTGCATTTGCGGGAAGAC
nol4la_down_681	CGGCTCGCAGCGTGTAAACGCATCAACGCCACGATCAGCTAGTGAATTGCTGCGCATCGGAGGATGTTGCGCGAGACCCTCAAGTGGCCCGCTATCGTTCGTTCGAGGCCCGGTGCATTTGCGGGAAGAC
nol4la_down_682	CGGCTCGCAGCGTGTAAACGCATCAACGCCACGATCAGCTAGTGAATTGCTGCGCATCGGAAGAGCGCAGCTGAAGTCCCACAGACAGTCGCTATCGTTCGTTCGAGGCCCGGTGCATTTGCGGGAAGAC
nol4la_down_683	CGGCTCGCAGCGTGTAAACGCATCAACGCCACGATCAGCTAGTGAATTGCTGCGCATCGGAGGTTCACCGTAGCATTAACCCCATAGGAAAACTCTCGCTATCGTTCGTTCGAGGCCCGGTGCATTTGCGGGAAGAC
nol4la_down_684	CGGCTCGCAGCGTGTAAACGCATCAACGCCACGATCAGCTAGTGAATTGCTGCGCATCGGAAAATTGGAGAGCTCACCATACGCGCGCGCGCTATCGTTCGTTCGAGGCCCGGTGCATTTGCGGGAAGAC
nol4la_down_685	CGGCTCGCAGCGTGTAAACGCATCAACGCCACGATCAGCTAGTGAATTGCTGCGCATCGGCTGCCCGCCTCCAACCGTCCAGTGACACATGCTATCGTTCGTTCGAGGCCCGGTGCATTTGCGGGAAGAC
nol4la_down_686	CGGCTCGCAGCGTGTAAACGCATCAACGCCACGATCAGCTAGTGAATTGCTGCGCATCGGACGTTAAAGCAAAGTGAATAAAATCACACTGCCCCGAGCTATCGTTCGTTCGAGGCCCGGTGCATTTGCGGGAAGAC
nol4la_down_687	CGGCTCGCAGCGTGTAAACGCATCAACGCCACGATCAGCTAGTGAATTGCTGCGCATCGGCTAACGTTCTCACGATTTGCTCGGATGGAAAGAAACGGCTATCGTTCGTTCGAGGCCCGGTGCATTTGCGGGAAGAC
nol4la_down_688	CGGCTCGCAGCGTGTAAACGCATCAACGCCACGATCAGCTAGTGAATTGCTGCGCATCGGGGCCACGCTGTGATTTTCTGTGACATCCCGGCTATCGTTCGTTCGAGGCCCGGTGCATTTGCGGGAAGAC
nol4la_down_689	CGGCTCGCAGCGTGTAAACGCATCAACGCCACGATCAGCTAGTGAATTGCTGCGCATCGGATCCCGTCAGCAGGACAACGTCATGCCAATGCTATCGTTCGTTCGAGGCCCGGTGCATTTGCGGGAAGAC
nol4la_down_690	CGGCTCGCAGCGTGTAAACGCATCAACGCCACGATCAGCTAGTGAATTGCTGCGCATCGGTCGTCAGATACCATTACTACACCGCCGTTACTGCGCTATCGTTCGTTCGAGGCCCGGTGCATTTGCGGGAAGAC
nol4la_down_691	CGGCTCGCAGCGTGTAAACGCATCAACGCCACGATCAGCTAGTGAATTGCTGCGCATCGGTAAGAGGGACCGGCGTTGCTATGGCAGCCAGCTATCGTTCGTTCGAGGCCCGGTGCATTTGCGGGAAGAC
nol4la_down_692	CGGCTCGCAGCGTGTAAACGCATCAACGCCACGATCAGCTAGTGAATTGCTGCGCATCGGGCTCTCGGAGTAAGACTGTTCTGCCCGGTTGCTATCGTTCGTTCGAGGCCCGGTGCATTTGCGGGAAGAC
nol4la_down_693	CGGCTCGCAGCGTGTAAACGCATCAACGCCACGATCAGCTAGTGAATTGCTGCGCATCGGGGGGTGAGGGATGAATATGCTCGGTCAACCCGCTATCGTTCGTTCGAGGCCCGGTGCATTTGCGGGAAGAC
nol4la_down_694	CGGCTCGCAGCGTGTAAACGCATCAACGCCACGATCAGCTAGTGAATTGCTGCGCATCGGGAGGTGTAAGATTGAAAAGTTGCGCACAGCAATGTGGGCTATCGTTCGTTCGAGGCCCGGTGCATTTGCGGGAAGAC
nol4la_down_695	CGGCTCGCAGCGTGTAAACGCATCAACGCCACGATCAGCTAGTGAATTGCTGCGCATCGGGTTGCGCGTAGGTGGAATCGAACGAGCGCTGCTATCGTTCGTTCGAGGCCCGGTGCATTTGCGGGAAGAC
nol4la_down_696	CGGCTCGCAGCGTGTAAACGCATCAACGCCACGATCAGCTAGTGAATTGCTGCGCATCGGGTCCCGAAGCATATTGACAGCGGGCTACAGGCTATCGTTCGTTCGAGGCCCGGTGCATTTGCGGGAAGAC
nol4la_down_697	CGGCTCGCAGCGTGTAAACGCATCAACGCCACGATCAGCTAGTGAATTGCTGCGCATCGGAAGCACACAGAGAGTTCAAGTCTCACAATCACAGACAGCTATCGTTCGTTCGAGGCCCGGTGCATTTGCGGGAAGAC
nol4la_down_698	CGGCTCGCAGCGTGTAAACGCATCAACGCCACGATCAGCTAGTGAATTGCTGCGCATCGGAAAAGCACTTTACCGTAGACTTGACAGGGACGTACAGCTATCGTTCGTTCGAGGCCCGGTGCATTTGCGGGAAGAC
nol4la_down_699	CGGCTCGCAGCGTGTAAACGCATCAACGCCACGATCAGCTAGTGAATTGCTGCGCATCGGGGACGGGCTTCCCCGATGACTCTTTCTTGTGCTATCGTTCGTTCGAGGCCCGGTGCATTTGCGGGAAGAC
nol4la_down_700	CGGCTCGCAGCGTGTAAACGCATCAACGCCACGATCAGCTAGTGAATTGCTGCGCATCGGGTGCTCGCCCAAGATGTTGCTGCCGACCTGGCTATCGTTCGTTCGAGGCCCGGTGCATTTGCGGGAAGAC
nol4la_down_701	CGGCTCGCAGCGTGTAAACGCATCAACGCCACGATCAGCTAGTGAATTGCTGCGCATCGGAAAGCCTTTGGACTTCACCCAGAATTTGAATTTGGCGGCTATCGTTCGTTCGAGGCCCGGTGCATTTGCGGGAAGAC
nol4la_down_702	CGGCTCGCAGCGTGTAAACGCATCAACGCCACGATCAGCTAGTGAATTGCTGCGCATCGGTTGATGTGGCTGTTGTCGACATAGACACCGTCCGCTATCGTTCGTTCGAGGCCCGGTGCATTTGCGGGAAGAC
nol4la_down_703	CGGCTCGCAGCGTGTAAACGCATCAACGCCACGATCAGCTAGTGAATTGCTGCGCATCGGGACTCCTCGTTCTGCAGCAGGGTCTGCATGGCTATCGTTCGTTCGAGGCCCGGTGCATTTGCGGGAAGAC
nol4la_down_704	CGGCTCGCAGCGTGTAAACGCATCAACGCCACGATCAGCTAGTGAATTGCTGCGCATCGGTGTTATATTTTCGGCGCGTGACGGTCTTTGTTTTACCGCTATCGTTCGTTCGAGGCCCGGTGCATTTGCGGGAAGAC
nol4la_down_705	CGGCTCGCAGCGTGTAAACGCATCAACGCCACGATCAGCTAGTGAATTGCTGCGCATCGGCGAGTCTCCGTAAGTCCGGAGGCACCAGTCGCTATCGTTCGTTCGAGGCCCGGTGCATTTGCGGGAAGAC
nol4la_down_706	CGGCTCGCAGCGTGTAAACGCATCAACGCCACGATCAGCTAGTGAATTGCTGCGCATCGGCTGAAATTCGCTGAACATCTCCGCTTCCAGCAGCTATCGTTCGTTCGAGGCCCGGTGCATTTGCGGGAAGAC
nol4la_down_707	CGGCTCGCAGCGTGTAAACGCATCAACGCCACGATCAGCTAGTGAATTGCTGCGCATCGGCGACGGGACTTCGGCTCCTTTTCGTTAAATCTGGCTATCGTTCGTTCGAGGCCCGGTGCATTTGCGGGAAGAC
nol4la_down_708	CGGCTCGCAGCGTGTAAACGCATCAACGCCACGATCAGCTAGTGAATTGCTGCGCATCGGCGCATGGTTTCTTAGTTGCCATTCCTTCCTCTTTGTGCTATCGTTCGTTCGAGGCCCGGTGCATTTGCGGGAAGAC
nol4la_down_709	CGGCTCGCAGCGTGTAAACGCATCAACGCCACGATCAGCTAGTGAATTGCTGCGCATCGGGAGCCCTACGCGGAACGATCAAATGCAACTGCTATCGTTCGTTCGAGGCCCGGTGCATTTGCGGGAAGAC
nol4la_down_710	CGGCTCGCAGCGTGTAAACGCATCAACGCCACGATCAGCTAGTGAATTGCTGCGCATCGGCCCCTCCTCTCCCTGTCCCGCTACGAGGATGCTATCGTTCGTTCGAGGCCCGGTGCATTTGCGGGAAGAC
nol4la_down_711	CGGCTCGCAGCGTGTAAACGCATCAACGCCACGATCAGCTAGTGAATTGCTGCGCATCGGGATCGCGTTGACACCGGTGCTGGAGGTCCAGCTATCGTTCGTTCGAGGCCCGGTGCATTTGCGGGAAGAC
nol4la_down_712	CGGCTCGCAGCGTGTAAACGCATCAACGCCACGATCAGCTAGTGAATTGCTGCGCATCGGAAAAGTCGTATTATGTGTGCCTGGTTCGGGCAGGCTATCGTTCGTTCGAGGCCCGGTGCATTTGCGGGAAGAC
nol4la_down_713	CGGCTCGCAGCGTGTAAACGCATCAACGCCACGATCAGCTAGTGAATTGCTGCGCATCGGCGCACACCTGTTTGCAGAGACGCCTCGCCTAGCTATCGTTCGTTCGAGGCCCGGTGCATTTGCGGGAAGAC
nol4la_down_714	CGGCTCGCAGCGTGTAAACGCATCAACGCCACGATCAGCTAGTGAATTGCTGCGCATCGGCTGTCCCAAACCGCAACGGCAAATGTCACTGCTATCGTTCGTTCGAGGCCCGGTGCATTTGCGGGAAGAC
nol4la_down_715	CGGCTCGCAGCGTGTAAACGCATCAACGCCACGATCAGCTAGTGAATTGCTGCGCATCGGTGCACACATCATCCGCTGAGGAACTGAGAGAGCTATCGTTCGTTCGAGGCCCGGTGCATTTGCGGGAAGAC
nol4la_down_716	CGGCTCGCAGCGTGTAAACGCATCAACGCCACGATCAGCTAGTGAATTGCTGCGCATCGGGGGCCGTCCTACCAAGCGGGTATCTCCCACGCTATCGTTCGTTCGAGGCCCGGTGCATTTGCGGGAAGAC
nol4la_down_717	CGGCTCGCAGCGTGTAAACGCATCAACGCCACGATCAGCTAGTGAATTGCTGCGCATCGGCTGTGCGTAAACGGCTCGAGGACCAGCGCAAGCTATCGTTCGTTCGAGGCCCGGTGCATTTGCGGGAAGAC
nol4la_down_718	CGGCTCGCAGCGTGTAAACGCATCAACGCCACGATCAGCTAGTGAATTGCTGCGCATCGGAAAAGAGCCCAGCGTAACAGACTTTAACGGCCGCTATCGTTCGTTCGAGGCCCGGTGCATTTGCGGGAAGAC
nol4la_down_719	CGGCTCGCAGCGTGTAAACGCATCAACGCCACGATCAGCTAGTGAATTGCTGCGCATCGGAAACGACCGGCGCGAGACTGCGCGTTCTATGCTATCGTTCGTTCGAGGCCCGGTGCATTTGCGGGAAGAC
nol4la_down_720	CGGCTCGCAGCGTGTAAACGCATCAACGCCACGATCAGCTAGTGAATTGCTGCGCATCGGCACGGGATGTGGCACAAGCCTGTTGATGTCGCTATCGTTCGTTCGAGGCCCGGTGCATTTGCGGGAAGAC
nol4la_down_721	CGGCTCGCAGCGTGTAAACGCATCAACGCCACGATCAGCTAGTGAATTGCTGCGCATCGGACACGGACGCAAGAGTGTTTAGCGAAAACGAGCTATCGTTCGTTCGAGGCCCGGTGCATTTGCGGGAAGAC
nol4la_down_722	CGGCTCGCAGCGTGTAAACGCATCAACGCCACGATCAGCTAGTGAATTGCTGCGCATCGGAAAACGCTCAGCCGGTTGAAACAGCCTCCCGCTATCGTTCGTTCGAGGCCCGGTGCATTTGCGGGAAGAC
nol4la_down_723	CGGCTCGCAGCGTGTAAACGCATCAACGCCACGATCAGCTAGTGAATTGCTGCGCATCGGTTCTGAAGCTCCGTCACGCGCTAGGACTGTGCTATCGTTCGTTCGAGGCCCGGTGCATTTGCGGGAAGAC
nol4la_down_724	CGGCTCGCAGCGTGTAAACGCATCAACGCCACGATCAGCTAGTGAATTGCTGCGCATCGGCCCACTCTTTCCACCTGTTTGAATCGGACCTGGCTATCGTTCGTTCGAGGCCCGGTGCATTTGCGGGAAGAC
nol4la_down_725	CGGCTCGCAGCGTGTAAACGCATCAACGCCACGATCAGCTAGTGAATTGCTGCGCATCGGCTGCCGCCACGCTACAGACCGTCCCAATTTGCTATCGTTCGTTCGAGGCCCGGTGCATTTGCGGGAAGAC
nol4la_down_726	CGGCTCGCAGCGTGTAAACGCATCAACGCCACGATCAGCTAGTGAATTGCTGCGCATCGGAAGGTTTGCCGTGGTTTGGATAGAAATAAAAGGCAGCGCTATCGTTCGTTCGAGGCCCGGTGCATTTGCGGGAAGAC
nol4la_down_727	CGGCTCGCAGCGTGTAAACGCATCAACGCCACGATCAGCTAGTGAATTGCTGCGCATCGGTTTTCAGGAAGTAGACTGTGCAGCGCGTGGGCTATCGTTCGTTCGAGGCCCGGTGCATTTGCGGGAAGAC
nol4la_down_728	CGGCTCGCAGCGTGTAAACGCATCAACGCCACGATCAGCTAGTGAATTGCTGCGCATCGGACGCAGCGGTTACAAAGCGGGTAAGAGGCTGCTATCGTTCGTTCGAGGCCCGGTGCATTTGCGGGAAGAC
cbl_down_001	CGGCTCGCAGCGTGTAAACGCATCAACGCCACGATCAGCTAAGTTCAACGGGACCGTGGCCACGGGGTGTCGATGTGAAAGCAGTTGTTCTGCTATCGTTCGTTCGAGGCCCGGTGCATTTGCGGGAAGAC
cbl_down_002	CGGCTCGCAGCGTGTAAACGCATCAACGCCACGATCAGCTAAGTTCAACGGGACCGTGGCTTTTAAACACAGCGTCAAACGGCGGTTTGCTGCTATCGTTCGTTCGAGGCCCGGTGCATTTGCGGGAAGAC
cbl_down_003	CGGCTCGCAGCGTGTAAACGCATCAACGCCACGATCAGCTAAGTTCAACGGGACCGTGGCGGGGATTTAATGGGAGTCTTGCATCGGTAAAGCGGCTATCGTTCGTTCGAGGCCCGGTGCATTTGCGGGAAGAC
cbl_down_004	CGGCTCGCAGCGTGTAAACGCATCAACGCCACGATCAGCTAAGTTCAACGGGACCGTGGCCCCCTTGACGGACCCTCGCTCGAACCGAACGCTATCGTTCGTTCGAGGCCCGGTGCATTTGCGGGAAGAC
cbl_down_005	CGGCTCGCAGCGTGTAAACGCATCAACGCCACGATCAGCTAAGTTCAACGGGACCGTGGCTATATTTTGACTGCGAAAACAACACTCCGGAGTCCGAGCTATCGTTCGTTCGAGGCCCGGTGCATTTGCGGGAAGAC
cbl_down_006	CGGCTCGCAGCGTGTAAACGCATCAACGCCACGATCAGCTAAGTTCAACGGGACCGTGGCGGGGCTTATTGGCATGATGAAGGACGCTTTTCAGCTATCGTTCGTTCGAGGCCCGGTGCATTTGCGGGAAGAC
cbl_down_007	CGGCTCGCAGCGTGTAAACGCATCAACGCCACGATCAGCTAAGTTCAACGGGACCGTGGCGCCTCACCATCACCTCCACCACTCCCATCAGCTATCGTTCGTTCGAGGCCCGGTGCATTTGCGGGAAGAC
cbl_down_008	CGGCTCGCAGCGTGTAAACGCATCAACGCCACGATCAGCTAAGTTCAACGGGACCGTGGCAGACGGTGGAGAAATGCTGGAAATTCATGGATAAGGTGCTATCGTTCGTTCGAGGCCCGGTGCATTTGCGGGAAGAC
cbl_down_009	CGGCTCGCAGCGTGTAAACGCATCAACGCCACGATCAGCTAAGTTCAACGGGACCGTGGCAAACAAAACACAAGCGATAGATAGCCGACAGAGACGCGCTATCGTTCGTTCGAGGCCCGGTGCATTTGCGGGAAGAC
cbl_down_010	CGGCTCGCAGCGTGTAAACGCATCAACGCCACGATCAGCTAAGTTCAACGGGACCGTGGCTCTAGCTAACAGCCTCGGTCTCTAGTTAGCTTAGCCGCTATCGTTCGTTCGAGGCCCGGTGCATTTGCGGGAAGAC
cbl_down_011	CGGCTCGCAGCGTGTAAACGCATCAACGCCACGATCAGCTAAGTTCAACGGGACCGTGGCGGATGGCCTGCACGGACAAGTACTAATTCAATATGGCGCTATCGTTCGTTCGAGGCCCGGTGCATTTGCGGGAAGAC
cbl_down_012	CGGCTCGCAGCGTGTAAACGCATCAACGCCACGATCAGCTAAGTTCAACGGGACCGTGGCAGGGCAGCTCTGCTAAGGCAATTAGCTGAATGGCTATCGTTCGTTCGAGGCCCGGTGCATTTGCGGGAAGAC
cbl_down_013	CGGCTCGCAGCGTGTAAACGCATCAACGCCACGATCAGCTAAGTTCAACGGGACCGTGGCATAGAACATGTCATTTGTGGTTCCGATCACTCCTGCTGCTATCGTTCGTTCGAGGCCCGGTGCATTTGCGGGAAGAC
cbl_down_014	CGGCTCGCAGCGTGTAAACGCATCAACGCCACGATCAGCTAAGTTCAACGGGACCGTGGCTAAAGGGTTCTCTGCTAGTCGTGCTAGCTAAGTAGCTGCTATCGTTCGTTCGAGGCCCGGTGCATTTGCGGGAAGAC
cbl_down_015	CGGCTCGCAGCGTGTAAACGCATCAACGCCACGATCAGCTAAGTTCAACGGGACCGTGGCTGGGAAGAATGGTTTGGACATCCTTCTTCAAATGTGCGCTATCGTTCGTTCGAGGCCCGGTGCATTTGCGGGAAGAC
cbl_down_016	CGGCTCGCAGCGTGTAAACGCATCAACGCCACGATCAGCTAAGTTCAACGGGACCGTGGCTCTCCATAATACAGTCGGCAACGGCATGAAAATAGCTGCTATCGTTCGTTCGAGGCCCGGTGCATTTGCGGGAAGAC
cbl_down_017	CGGCTCGCAGCGTGTAAACGCATCAACGCCACGATCAGCTAAGTTCAACGGGACCGTGGCTGTGACGATATACTGATCCTGTTGCTGGTCAGTCAGCGCTATCGTTCGTTCGAGGCCCGGTGCATTTGCGGGAAGAC
cbl_down_018	CGGCTCGCAGCGTGTAAACGCATCAACGCCACGATCAGCTAAGTTCAACGGGACCGTGGCTCACTGGACTATAGCAACTCTGGTTTGCTGAACTTCCGCTATCGTTCGTTCGAGGCCCGGTGCATTTGCGGGAAGAC
cbl_down_019	CGGCTCGCAGCGTGTAAACGCATCAACGCCACGATCAGCTAAGTTCAACGGGACCGTGGCGCTGTTAAGCAAGTGTGTCAAACATAATCCGACAGGCGCTATCGTTCGTTCGAGGCCCGGTGCATTTGCGGGAAGAC
cbl_down_020	CGGCTCGCAGCGTGTAAACGCATCAACGCCACGATCAGCTAAGTTCAACGGGACCGTGGCACCAACCCAGCTTGTCAAGTAAAACGGTAAAACTGTGGCTATCGTTCGTTCGAGGCCCGGTGCATTTGCGGGAAGAC
cbl_down_021	CGGCTCGCAGCGTGTAAACGCATCAACGCCACGATCAGCTAAGTTCAACGGGACCGTGGCAACAGAGTGGCTTTCTTTTGTTGAATTTGCTGCCTCAGCTATCGTTCGTTCGAGGCCCGGTGCATTTGCGGGAAGAC
cbl_down_022	CGGCTCGCAGCGTGTAAACGCATCAACGCCACGATCAGCTAAGTTCAACGGGACCGTGGCAGTTGTGGTTACTGACCTCACACTTCCTGTGATCTTCGCTATCGTTCGTTCGAGGCCCGGTGCATTTGCGGGAAGAC
cbl_down_023	CGGCTCGCAGCGTGTAAACGCATCAACGCCACGATCAGCTAAGTTCAACGGGACCGTGGCACAATGATACATGAGAGAAACGGTGCATCTGTCGCAGCTATCGTTCGTTCGAGGCCCGGTGCATTTGCGGGAAGAC
cbl_down_024	CGGCTCGCAGCGTGTAAACGCATCAACGCCACGATCAGCTAAGTTCAACGGGACCGTGGCTTTGTTTAGTTTCACACTGGGTCTTTGGTTAGTGCGCGCTATCGTTCGTTCGAGGCCCGGTGCATTTGCGGGAAGAC
cbl_down_025	CGGCTCGCAGCGTGTAAACGCATCAACGCCACGATCAGCTAAGTTCAACGGGACCGTGGCAAAATGCAGAAGAACCCAGTTGTCATTCATCCTTGCGGCTATCGTTCGTTCGAGGCCCGGTGCATTTGCGGGAAGAC
cbl_down_026	CGGCTCGCAGCGTGTAAACGCATCAACGCCACGATCAGCTAAGTTCAACGGGACCGTGGCATTCAGCCACATGCCCATAAAAGGGCTCTATTTTGTTGCTATCGTTCGTTCGAGGCCCGGTGCATTTGCGGGAAGAC
cbl_down_027	CGGCTCGCAGCGTGTAAACGCATCAACGCCACGATCAGCTAAGTTCAACGGGACCGTGGCAAAAGTGACTAACCATTCAAAAGTGTTGCTTGCGGCGGCTATCGTTCGTTCGAGGCCCGGTGCATTTGCGGGAAGAC
cbl_down_028	CGGCTCGCAGCGTGTAAACGCATCAACGCCACGATCAGCTAAGTTCAACGGGACCGTGGCACTTCAAAGTTTCATCATGTGACATTACACAGCGCCCGCTATCGTTCGTTCGAGGCCCGGTGCATTTGCGGGAAGAC
cbl_down_029	CGGCTCGCAGCGTGTAAACGCATCAACGCCACGATCAGCTAAGTTCAACGGGACCGTGGCTGTTTCCCTTTTCTGCAAATGTTGCTAAATCCCACCTGCTATCGTTCGTTCGAGGCCCGGTGCATTTGCGGGAAGAC
cbl_down_030	CGGCTCGCAGCGTGTAAACGCATCAACGCCACGATCAGCTAAGTTCAACGGGACCGTGGCACTCAAGACATGACGAGATTGTTTGCAGAAGATGCCAGCTATCGTTCGTTCGAGGCCCGGTGCATTTGCGGGAAGAC
cbl_down_031	CGGCTCGCAGCGTGTAAACGCATCAACGCCACGATCAGCTAAGTTCAACGGGACCGTGGCTGGCCATGCTAGAGAAGCTGATATGGCAATAAACTCAGCTATCGTTCGTTCGAGGCCCGGTGCATTTGCGGGAAGAC
cbl_down_032	CGGCTCGCAGCGTGTAAACGCATCAACGCCACGATCAGCTAAGTTCAACGGGACCGTGGCAAGGAGGGTGGGATTTAGCTATATTTGCAGGAAAGGCGCTATCGTTCGTTCGAGGCCCGGTGCATTTGCGGGAAGAC
cbl_down_033	CGGCTCGCAGCGTGTAAACGCATCAACGCCACGATCAGCTAAGTTCAACGGGACCGTGGCAAACTGCAGCTGGATGTGTTCATTCACTTAAACGTGTGCTATCGTTCGTTCGAGGCCCGGTGCATTTGCGGGAAGAC
cbl_down_034	CGGCTCGCAGCGTGTAAACGCATCAACGCCACGATCAGCTAAGTTCAACGGGACCGTGGCTTTATTGGCTTGACTAGGTTAACGAGGCAGGTTAGGGGCTATCGTTCGTTCGAGGCCCGGTGCATTTGCGGGAAGAC
cbl_down_035	CGGCTCGCAGCGTGTAAACGCATCAACGCCACGATCAGCTAAGTTCAACGGGACCGTGGCATAGAGATTCTGCACTAGCCTGCTAATTCTGACGGGCGCTATCGTTCGTTCGAGGCCCGGTGCATTTGCGGGAAGAC
cbl_down_036	CGGCTCGCAGCGTGTAAACGCATCAACGCCACGATCAGCTAAGTTCAACGGGACCGTGGCAGCAGAATGGGAAGAAACACTAGCTCTGCATAACCTGCTATCGTTCGTTCGAGGCCCGGTGCATTTGCGGGAAGAC
cbl_down_037	CGGCTCGCAGCGTGTAAACGCATCAACGCCACGATCAGCTAAGTTCAACGGGACCGTGGCTTTTGGAGTTCTGGCATAACCGAACCACCTACAAGAGCTATCGTTCGTTCGAGGCCCGGTGCATTTGCGGGAAGAC
cbl_down_038	CGGCTCGCAGCGTGTAAACGCATCAACGCCACGATCAGCTAAGTTCAACGGGACCGTGGCAATCCATAAAAGGTCCTCTTTGAAGCTGTCCTTCGCAGCTATCGTTCGTTCGAGGCCCGGTGCATTTGCGGGAAGAC
cbl_down_039	CGGCTCGCAGCGTGTAAACGCATCAACGCCACGATCAGCTAAGTTCAACGGGACCGTGGCTTATCACTAGAAGCCATGATGAGCTTGCATCTGCACGGCTATCGTTCGTTCGAGGCCCGGTGCATTTGCGGGAAGAC
cbl_down_040	CGGCTCGCAGCGTGTAAACGCATCAACGCCACGATCAGCTAAGTTCAACGGGACCGTGGCACGTATGCATGTTTGCTGATAATTCTCAGGACGTCCTGCTATCGTTCGTTCGAGGCCCGGTGCATTTGCGGGAAGAC
cbl_down_041	CGGCTCGCAGCGTGTAAACGCATCAACGCCACGATCAGCTAAGTTCAACGGGACCGTGGCGTCGCCACACTCTTATCTCTTGGCTGTCAGGAGCTATCGTTCGTTCGAGGCCCGGTGCATTTGCGGGAAGAC
cbl_down_042	CGGCTCGCAGCGTGTAAACGCATCAACGCCACGATCAGCTAAGTTCAACGGGACCGTGGCCTCGGGGTGCATGAGAGCCAGAAGCTTTGGGCTATCGTTCGTTCGAGGCCCGGTGCATTTGCGGGAAGAC
cbl_down_043	CGGCTCGCAGCGTGTAAACGCATCAACGCCACGATCAGCTAAGTTCAACGGGACCGTGGCTGCACAACTCAGACTGCATGATGACCCCTCTGCTATCGTTCGTTCGAGGCCCGGTGCATTTGCGGGAAGAC
cbl_down_044	CGGCTCGCAGCGTGTAAACGCATCAACGCCACGATCAGCTAAGTTCAACGGGACCGTGGCCCCCTCCTCCCCACAATCACAGCTGGTCCTGCTATCGTTCGTTCGAGGCCCGGTGCATTTGCGGGAAGAC
cbl_down_045	CGGCTCGCAGCGTGTAAACGCATCAACGCCACGATCAGCTAAGTTCAACGGGACCGTGGCGTGCTGAAGACAAAATAGATAAGAGCGGCTGCAAGTCGCTATCGTTCGTTCGAGGCCCGGTGCATTTGCGGGAAGAC
cbl_down_046	CGGCTCGCAGCGTGTAAACGCATCAACGCCACGATCAGCTAAGTTCAACGGGACCGTGGCGAAGCAGCTGTCTGCAGCGCCGGCCTCTTATGCTATCGTTCGTTCGAGGCCCGGTGCATTTGCGGGAAGAC
cbl_down_047	CGGCTCGCAGCGTGTAAACGCATCAACGCCACGATCAGCTAAGTTCAACGGGACCGTGGCTGCTGGAACGTGTGCTCACTGCACGACACCGCTATCGTTCGTTCGAGGCCCGGTGCATTTGCGGGAAGAC
cbl_down_048	CGGCTCGCAGCGTGTAAACGCATCAACGCCACGATCAGCTAAGTTCAACGGGACCGTGGCTCTCCAACTGCTGGGGTGGTGACATTTGAGGCTATCGTTCGTTCGAGGCCCGGTGCATTTGCGGGAAGAC
cbl_down_049	CGGCTCGCAGCGTGTAAACGCATCAACGCCACGATCAGCTAAGTTCAACGGGACCGTGGCCAGCTTCCCGTTTCCTCAAATTTCCCACCCGGCTATCGTTCGTTCGAGGCCCGGTGCATTTGCGGGAAGAC
cbl_down_050	CGGCTCGCAGCGTGTAAACGCATCAACGCCACGATCAGCTAAGTTCAACGGGACCGTGGCAGTTCAGAAGGTGATGATGCGTGGCTTTAGTTCAGAGCTATCGTTCGTTCGAGGCCCGGTGCATTTGCGGGAAGAC
cbl_down_051	CGGCTCGCAGCGTGTAAACGCATCAACGCCACGATCAGCTAAGTTCAACGGGACCGTGGCAAAAGCTATTGGACCATCAGTCCGGCCATTAAGTTGTGCTATCGTTCGTTCGAGGCCCGGTGCATTTGCGGGAAGAC
cbl_down_052	CGGCTCGCAGCGTGTAAACGCATCAACGCCACGATCAGCTAAGTTCAACGGGACCGTGGCTTGGCTAATGAAGTGGTTTGAGGCCATTCGCTGCTATCGTTCGTTCGAGGCCCGGTGCATTTGCGGGAAGAC
cbl_down_053	CGGCTCGCAGCGTGTAAACGCATCAACGCCACGATCAGCTAAGTTCAACGGGACCGTGGCTTGGAAGATTTCAACTGCTTCGTGGCCTTTAGTAGGGGCTATCGTTCGTTCGAGGCCCGGTGCATTTGCGGGAAGAC
cbl_down_054	CGGCTCGCAGCGTGTAAACGCATCAACGCCACGATCAGCTAAGTTCAACGGGACCGTGGCTGTCGATACGTGACTGTACAAATGTTAGACGCTTGCTGCTATCGTTCGTTCGAGGCCCGGTGCATTTGCGGGAAGAC
cbl_down_055	CGGCTCGCAGCGTGTAAACGCATCAACGCCACGATCAGCTAAGTTCAACGGGACCGTGGCATCCTGTTAAATGCACAACAGGCCAATAGACAGTGCGCTATCGTTCGTTCGAGGCCCGGTGCATTTGCGGGAAGAC
cbl_down_056	CGGCTCGCAGCGTGTAAACGCATCAACGCCACGATCAGCTAAGTTCAACGGGACCGTGGCTGGTTCTTTTCTTTAGCACCACCAATAGCCAGTCTGTGCTATCGTTCGTTCGAGGCCCGGTGCATTTGCGGGAAGAC
cbl_down_057	CGGCTCGCAGCGTGTAAACGCATCAACGCCACGATCAGCTAAGTTCAACGGGACCGTGGCTTTGGTTATGCAATGTACAGTATATCACCGTGGCCCAGCTATCGTTCGTTCGAGGCCCGGTGCATTTGCGGGAAGAC
cbl_down_058	CGGCTCGCAGCGTGTAAACGCATCAACGCCACGATCAGCTAAGTTCAACGGGACCGTGGCTTTTGCGTAACCAAATCCTCAGCTCAAGTGTGCAGCTATCGTTCGTTCGAGGCCCGGTGCATTTGCGGGAAGAC
cbl_down_059	CGGCTCGCAGCGTGTAAACGCATCAACGCCACGATCAGCTAAGTTCAACGGGACCGTGGCACCCCACTCCCCTAGCAGTCTAGGGGAGTGGCTATCGTTCGTTCGAGGCCCGGTGCATTTGCGGGAAGAC
cbl_down_060	CGGCTCGCAGCGTGTAAACGCATCAACGCCACGATCAGCTAAGTTCAACGGGACCGTGGCTAACACAAGTTTTGCATTCTTTGCAAGTGTGCCAGGCGCTATCGTTCGTTCGAGGCCCGGTGCATTTGCGGGAAGAC
cbl_down_061	CGGCTCGCAGCGTGTAAACGCATCAACGCCACGATCAGCTAAGTTCAACGGGACCGTGGCAGCTGTGATGAATGATTCTAGTCACACTGCCATACCGGCTATCGTTCGTTCGAGGCCCGGTGCATTTGCGGGAAGAC
cbl_down_062	CGGCTCGCAGCGTGTAAACGCATCAACGCCACGATCAGCTAAGTTCAACGGGACCGTGGCATCTCAAGCATTAAACCCCTACAGCTGCAAAACACACGCTATCGTTCGTTCGAGGCCCGGTGCATTTGCGGGAAGAC
cbl_down_063	CGGCTCGCAGCGTGTAAACGCATCAACGCCACGATCAGCTAAGTTCAACGGGACCGTGGCTTGTCAAAACACTTGTACAGAGCTTGTTGGTTGCAGTGCTATCGTTCGTTCGAGGCCCGGTGCATTTGCGGGAAGAC
cbl_down_064	CGGCTCGCAGCGTGTAAACGCATCAACGCCACGATCAGCTAAGTTCAACGGGACCGTGGCAACAGGCTAATCGACAAACCTATTCACAGACATGCGTGCTATCGTTCGTTCGAGGCCCGGTGCATTTGCGGGAAGAC
cbl_down_065	CGGCTCGCAGCGTGTAAACGCATCAACGCCACGATCAGCTAAGTTCAACGGGACCGTGGCTCTGGGTTATCATACTGTCTGAATCTTAGACCGGCCCGCTATCGTTCGTTCGAGGCCCGGTGCATTTGCGGGAAGAC
cbl_down_066	CGGCTCGCAGCGTGTAAACGCATCAACGCCACGATCAGCTAAGTTCAACGGGACCGTGGCATCGTAAAGCCCTGTTATACAGTGTGCACTGAACTGAGCTATCGTTCGTTCGAGGCCCGGTGCATTTGCGGGAAGAC
cbl_down_067	CGGCTCGCAGCGTGTAAACGCATCAACGCCACGATCAGCTAAGTTCAACGGGACCGTGGCGTTAGGTTGACATGTAGGCCCGTTTACACTAGTGCAGCTATCGTTCGTTCGAGGCCCGGTGCATTTGCGGGAAGAC
cbl_down_068	CGGCTCGCAGCGTGTAAACGCATCAACGCCACGATCAGCTAAGTTCAACGGGACCGTGGCCAGCGTTTCTGAACAGCCCTCCGCCTACACGCTATCGTTCGTTCGAGGCCCGGTGCATTTGCGGGAAGAC
cbl_down_069	CGGCTCGCAGCGTGTAAACGCATCAACGCCACGATCAGCTAAGTTCAACGGGACCGTGGCTTGACCGTGTCACTCTTTGACACGTGTCTAGACAGCTATCGTTCGTTCGAGGCCCGGTGCATTTGCGGGAAGAC
cbl_down_070	CGGCTCGCAGCGTGTAAACGCATCAACGCCACGATCAGCTAAGTTCAACGGGACCGTGGCGATGACAGCTGTGTTCATCAAGGATCTCCCGCGCTATCGTTCGTTCGAGGCCCGGTGCATTTGCGGGAAGAC
cbl_down_071	CGGCTCGCAGCGTGTAAACGCATCAACGCCACGATCAGCTAAGTTCAACGGGACCGTGGCTACAGAGCAGCAACGTTTTAGAATGAAAATGGCCTCCGCTATCGTTCGTTCGAGGCCCGGTGCATTTGCGGGAAGAC
cbl_down_072	CGGCTCGCAGCGTGTAAACGCATCAACGCCACGATCAGCTAAGTTCAACGGGACCGTGGCTTTTGGCGCTCGAAAACTCCAGCGTAGTGTGCTATCGTTCGTTCGAGGCCCGGTGCATTTGCGGGAAGAC
cbl_down_073	CGGCTCGCAGCGTGTAAACGCATCAACGCCACGATCAGCTAAGTTCAACGGGACCGTGGCTGTTACCCAGTTTTATAGGCGAGCAATAGAGGCTTGTGCTATCGTTCGTTCGAGGCCCGGTGCATTTGCGGGAAGAC
cbl_down_074	CGGCTCGCAGCGTGTAAACGCATCAACGCCACGATCAGCTAAGTTCAACGGGACCGTGGCATTTTGTCTCCCTTCTTGTAGGTGGTACGGTTATGCCGCTATCGTTCGTTCGAGGCCCGGTGCATTTGCGGGAAGAC
cbl_down_075	CGGCTCGCAGCGTGTAAACGCATCAACGCCACGATCAGCTAAGTTCAACGGGACCGTGGCAGAACCCCAAATTGGCCTTGAAGAACAGTCCTCCGCTATCGTTCGTTCGAGGCCCGGTGCATTTGCGGGAAGAC
cbl_down_076	CGGCTCGCAGCGTGTAAACGCATCAACGCCACGATCAGCTAAGTTCAACGGGACCGTGGCACATCCTAGACTTGCTGCCAGATACATACCAGCATCGCTATCGTTCGTTCGAGGCCCGGTGCATTTGCGGGAAGAC
cbl_down_077	CGGCTCGCAGCGTGTAAACGCATCAACGCCACGATCAGCTAAGTTCAACGGGACCGTGGCTCCGCACTATCCTGTCTCGATATGAAGGCAAGATGGCTATCGTTCGTTCGAGGCCCGGTGCATTTGCGGGAAGAC
cbl_down_078	CGGCTCGCAGCGTGTAAACGCATCAACGCCACGATCAGCTAAGTTCAACGGGACCGTGGCGAAACGCTAGGCGACAACGAGTACTTCCGTGGCTATCGTTCGTTCGAGGCCCGGTGCATTTGCGGGAAGAC
cbl_down_079	CGGCTCGCAGCGTGTAAACGCATCAACGCCACGATCAGCTAAGTTCAACGGGACCGTGGCAGAACTTGACCAAGAAGACCAAACAGACCATAAGCCTGCTATCGTTCGTTCGAGGCCCGGTGCATTTGCGGGAAGAC
cbl_down_080	CGGCTCGCAGCGTGTAAACGCATCAACGCCACGATCAGCTAAGTTCAACGGGACCGTGGCGTTCAAAGATGGCAAAGAGCGAATGTTCGAGGAGAAGCTATCGTTCGTTCGAGGCCCGGTGCATTTGCGGGAAGAC
cbl_down_081	CGGCTCGCAGCGTGTAAACGCATCAACGCCACGATCAGCTAAGTTCAACGGGACCGTGGCAGGTTTTGCATTTGACAAAGGTGTGAAAAGCAGACCTGCTATCGTTCGTTCGAGGCCCGGTGCATTTGCGGGAAGAC
cbl_down_082	CGGCTCGCAGCGTGTAAACGCATCAACGCCACGATCAGCTAAGTTCAACGGGACCGTGGCCTGAGAACTCCAGCCACCTCTGTGCAGACTGCTATCGTTCGTTCGAGGCCCGGTGCATTTGCGGGAAGAC
cbl_down_083	CGGCTCGCAGCGTGTAAACGCATCAACGCCACGATCAGCTAAGTTCAACGGGACCGTGGCTTTGAATTGCCTTGCAACATAATTCAGTGTGGGAGGCGCTATCGTTCGTTCGAGGCCCGGTGCATTTGCGGGAAGAC
cbl_down_084	CGGCTCGCAGCGTGTAAACGCATCAACGCCACGATCAGCTAAGTTCAACGGGACCGTGGCAAAGCAGAAGCAGTGAAACAGTTCTTCTTCAGTCCCTGCTATCGTTCGTTCGAGGCCCGGTGCATTTGCGGGAAGAC
cbl_down_085	CGGCTCGCAGCGTGTAAACGCATCAACGCCACGATCAGCTAAGTTCAACGGGACCGTGGCAAAGATGCAAATGAAGTAGAGCATGTAAGCGCTCACGGCTATCGTTCGTTCGAGGCCCGGTGCATTTGCGGGAAGAC
cbl_down_086	CGGCTCGCAGCGTGTAAACGCATCAACGCCACGATCAGCTAAGTTCAACGGGACCGTGGCGATCAGCCAGTGGACTGAGATCGTATCAGGCCGCTATCGTTCGTTCGAGGCCCGGTGCATTTGCGGGAAGAC
cbl_down_087	CGGCTCGCAGCGTGTAAACGCATCAACGCCACGATCAGCTAAGTTCAACGGGACCGTGGCTGTGCTTCTTCTGCTTCTCTGAAAATGCTAGGCTCAGCTATCGTTCGTTCGAGGCCCGGTGCATTTGCGGGAAGAC
cbl_down_088	CGGCTCGCAGCGTGTAAACGCATCAACGCCACGATCAGCTAAGTTCAACGGGACCGTGGCTGTGAGCGGACGGAGGAGGAATGTGTAATGCGCTATCGTTCGTTCGAGGCCCGGTGCATTTGCGGGAAGAC
cbl_down_089	CGGCTCGCAGCGTGTAAACGCATCAACGCCACGATCAGCTAAGTTCAACGGGACCGTGGCATAGGACCAGTCACAAGAGGAAGAGCTTTACTGAGGCGCTATCGTTCGTTCGAGGCCCGGTGCATTTGCGGGAAGAC
cbl_down_090	CGGCTCGCAGCGTGTAAACGCATCAACGCCACGATCAGCTAAGTTCAACGGGACCGTGGCAATCCATTTTCATAGCACAAGCTTCCAGCCAGTTGTGCTATCGTTCGTTCGAGGCCCGGTGCATTTGCGGGAAGAC
cbl_down_091	CGGCTCGCAGCGTGTAAACGCATCAACGCCACGATCAGCTAAGTTCAACGGGACCGTGGCGCATGCAGCTTTTCTGTAGGCACAAGGAATGCGCTATCGTTCGTTCGAGGCCCGGTGCATTTGCGGGAAGAC
cbl_down_092	CGGCTCGCAGCGTGTAAACGCATCAACGCCACGATCAGCTAAGTTCAACGGGACCGTGGCTCACAGTATGAGCGTCAGTTAGTCGATCCATCAGTGGGCTATCGTTCGTTCGAGGCCCGGTGCATTTGCGGGAAGAC
cbl_down_093	CGGCTCGCAGCGTGTAAACGCATCAACGCCACGATCAGCTAAGTTCAACGGGACCGTGGCATTCAATGACTGCTGAACCTCTGTCTGAAAGGGACTGCTATCGTTCGTTCGAGGCCCGGTGCATTTGCGGGAAGAC
cbl_down_094	CGGCTCGCAGCGTGTAAACGCATCAACGCCACGATCAGCTAAGTTCAACGGGACCGTGGCTTGAAGCTGACTGGTCAGTTCTTGTCACTCTTTCACTGCTATCGTTCGTTCGAGGCCCGGTGCATTTGCGGGAAGAC
cbl_down_095	CGGCTCGCAGCGTGTAAACGCATCAACGCCACGATCAGCTAAGTTCAACGGGACCGTGGCAGGTGCACATGGAAAGCTGCCAATATGCGCGCTATCGTTCGTTCGAGGCCCGGTGCATTTGCGGGAAGAC
cbl_down_096	CGGCTCGCAGCGTGTAAACGCATCAACGCCACGATCAGCTAAGTTCAACGGGACCGTGGCATGCAAGCCGCGCACCTCCATTGTAATAGCGCTATCGTTCGTTCGAGGCCCGGTGCATTTGCGGGAAGAC
cbl_down_097	CGGCTCGCAGCGTGTAAACGCATCAACGCCACGATCAGCTAAGTTCAACGGGACCGTGGCTAAAGTCTGCTTTTGATCCAGTGTGCTTGCTTGTTGTGCTATCGTTCGTTCGAGGCCCGGTGCATTTGCGGGAAGAC
cbl_down_098	CGGCTCGCAGCGTGTAAACGCATCAACGCCACGATCAGCTAAGTTCAACGGGACCGTGGCTTTTCAATTACCTTCCCCACCCAACACAATCTCACGGCTATCGTTCGTTCGAGGCCCGGTGCATTTGCGGGAAGAC
cbl_down_099	CGGCTCGCAGCGTGTAAACGCATCAACGCCACGATCAGCTAAGTTCAACGGGACCGTGGCACCACATGTGGAGTAATGTGACACCGCTCTGTGCTATCGTTCGTTCGAGGCCCGGTGCATTTGCGGGAAGAC
cbl_down_100	CGGCTCGCAGCGTGTAAACGCATCAACGCCACGATCAGCTAAGTTCAACGGGACCGTGGCTATACTTCTGTGTTGAATGCACAGGTATGGTCCAGCGGCTATCGTTCGTTCGAGGCCCGGTGCATTTGCGGGAAGAC
cbl_down_101	CGGCTCGCAGCGTGTAAACGCATCAACGCCACGATCAGCTAAGTTCAACGGGACCGTGGCACCATGGCCAATTAAAGCACGGTTAATGGTGAAATCGGCTATCGTTCGTTCGAGGCCCGGTGCATTTGCGGGAAGAC
cbl_down_102	CGGCTCGCAGCGTGTAAACGCATCAACGCCACGATCAGCTAAGTTCAACGGGACCGTGGCATTAATTGTTGCATCCCTACTCATGGGCAGATCAGCTGCTATCGTTCGTTCGAGGCCCGGTGCATTTGCGGGAAGAC
cbl_down_103	CGGCTCGCAGCGTGTAAACGCATCAACGCCACGATCAGCTAAGTTCAACGGGACCGTGGCTATGCATTGGGGCTGTCAAATAATGGAACCCAATGTGGCTATCGTTCGTTCGAGGCCCGGTGCATTTGCGGGAAGAC
cbl_down_104	CGGCTCGCAGCGTGTAAACGCATCAACGCCACGATCAGCTAAGTTCAACGGGACCGTGGCAAATGCTTAACTTGTGCAGTATTTTGGCCCTGACACAGCTATCGTTCGTTCGAGGCCCGGTGCATTTGCGGGAAGAC
cbl_down_105	CGGCTCGCAGCGTGTAAACGCATCAACGCCACGATCAGCTAAGTTCAACGGGACCGTGGCCCAAACCAGACTGTCAGGCCAATTCTGAACATCGGCTATCGTTCGTTCGAGGCCCGGTGCATTTGCGGGAAGAC
cbl_down_106	CGGCTCGCAGCGTGTAAACGCATCAACGCCACGATCAGCTAAGTTCAACGGGACCGTGGCTTTTCTCTCCATCTGCTGCACGGTTTAGAAAACAGGTGCTATCGTTCGTTCGAGGCCCGGTGCATTTGCGGGAAGAC
cbl_down_107	CGGCTCGCAGCGTGTAAACGCATCAACGCCACGATCAGCTAAGTTCAACGGGACCGTGGCCTGTGCATGAGAGTGAAGGTGAAAGTGGTGAAAACAGCTATCGTTCGTTCGAGGCCCGGTGCATTTGCGGGAAGAC
cbl_down_108	CGGCTCGCAGCGTGTAAACGCATCAACGCCACGATCAGCTAAGTTCAACGGGACCGTGGCTAGGGGCCTATAGACTCTTGATTGCTGCTTCTTGAGAGCTATCGTTCGTTCGAGGCCCGGTGCATTTGCGGGAAGAC
cbl_down_109	CGGCTCGCAGCGTGTAAACGCATCAACGCCACGATCAGCTAAGTTCAACGGGACCGTGGCACCTTACATTAGCAGTCAGTACCTGCTAACTGGCTGGCTATCGTTCGTTCGAGGCCCGGTGCATTTGCGGGAAGAC
cbl_down_110	CGGCTCGCAGCGTGTAAACGCATCAACGCCACGATCAGCTAAGTTCAACGGGACCGTGGCCTGCCTGTAGTCTTTGCAGTATTTTCAAGCACAGCTGCTATCGTTCGTTCGAGGCCCGGTGCATTTGCGGGAAGAC
cbl_down_111	CGGCTCGCAGCGTGTAAACGCATCAACGCCACGATCAGCTAAGTTCAACGGGACCGTGGCTATTTTAGCACAGATGCGTGCGAAACAAGGTGACAGCTATCGTTCGTTCGAGGCCCGGTGCATTTGCGGGAAGAC
cbl_down_112	CGGCTCGCAGCGTGTAAACGCATCAACGCCACGATCAGCTAAGTTCAACGGGACCGTGGCGTTTTCGTTGGCTTGGTTTGTCAGGATCGTTATTCCCGCTATCGTTCGTTCGAGGCCCGGTGCATTTGCGGGAAGAC
cbl_down_113	CGGCTCGCAGCGTGTAAACGCATCAACGCCACGATCAGCTAAGTTCAACGGGACCGTGGCATGCTGTGCACCCTTCCTTCTGTTTTAGACCGGCTATCGTTCGTTCGAGGCCCGGTGCATTTGCGGGAAGAC
cbl_down_114	CGGCTCGCAGCGTGTAAACGCATCAACGCCACGATCAGCTAAGTTCAACGGGACCGTGGCATGCCTGCTCACTATGGAATGGCGACAAATATGAAGCGCTATCGTTCGTTCGAGGCCCGGTGCATTTGCGGGAAGAC
cbl_down_115	CGGCTCGCAGCGTGTAAACGCATCAACGCCACGATCAGCTAAGTTCAACGGGACCGTGGCGCAGTTCACTCCAACTTACAAAGAACAAGCACTAGGCGCTATCGTTCGTTCGAGGCCCGGTGCATTTGCGGGAAGAC
cbl_down_116	CGGCTCGCAGCGTGTAAACGCATCAACGCCACGATCAGCTAAGTTCAACGGGACCGTGGCCTGCTGCCTTAGTCTAGTAATTATGGCCGAACTGTCAGCTATCGTTCGTTCGAGGCCCGGTGCATTTGCGGGAAGAC
cbl_down_117	CGGCTCGCAGCGTGTAAACGCATCAACGCCACGATCAGCTAAGTTCAACGGGACCGTGGCAGAGCATTCATAAGGAATCCTGTTGCGTGATGTTGGCGCTATCGTTCGTTCGAGGCCCGGTGCATTTGCGGGAAGAC
cbl_down_118	CGGCTCGCAGCGTGTAAACGCATCAACGCCACGATCAGCTAAGTTCAACGGGACCGTGGCCTCTTTTGAGCCGCTTTTGTGGCAAATTCTCGAGAGCTATCGTTCGTTCGAGGCCCGGTGCATTTGCGGGAAGAC
cbl_down_119	CGGCTCGCAGCGTGTAAACGCATCAACGCCACGATCAGCTAAGTTCAACGGGACCGTGGCTGTTAGGTGCTGATGCTTTACTTAGCATGACTGAGGGGCTATCGTTCGTTCGAGGCCCGGTGCATTTGCGGGAAGAC
cbl_down_120	CGGCTCGCAGCGTGTAAACGCATCAACGCCACGATCAGCTAAGTTCAACGGGACCGTGGCATGATTAACTCTGACACACCAGTCACACTTTGCACCAGCTATCGTTCGTTCGAGGCCCGGTGCATTTGCGGGAAGAC
cbl_down_121	CGGCTCGCAGCGTGTAAACGCATCAACGCCACGATCAGCTAAGTTCAACGGGACCGTGGCTGCAGACACTGCTTCCTGTTAACGTACTCACTTCCGCTATCGTTCGTTCGAGGCCCGGTGCATTTGCGGGAAGAC
cbl_down_122	CGGCTCGCAGCGTGTAAACGCATCAACGCCACGATCAGCTAAGTTCAACGGGACCGTGGCCTTCCTGTTTCTCATAAGTCCCCTCATAATGCCCTGCGCTATCGTTCGTTCGAGGCCCGGTGCATTTGCGGGAAGAC
cbl_down_123	CGGCTCGCAGCGTGTAAACGCATCAACGCCACGATCAGCTAAGTTCAACGGGACCGTGGCTTAGATGACATGTAGTAGCAAAGGTGCCGGAAAACCTGCTATCGTTCGTTCGAGGCCCGGTGCATTTGCGGGAAGAC
cbl_down_124	CGGCTCGCAGCGTGTAAACGCATCAACGCCACGATCAGCTAAGTTCAACGGGACCGTGGCAATGACTTGCAAACACAGTCGACTGCTGAAAATGTGAGCTATCGTTCGTTCGAGGCCCGGTGCATTTGCGGGAAGAC
cbl_down_125	CGGCTCGCAGCGTGTAAACGCATCAACGCCACGATCAGCTAAGTTCAACGGGACCGTGGCACAGAGCACTCAGCAAACTAACATGGCTGAAACATCGCTATCGTTCGTTCGAGGCCCGGTGCATTTGCGGGAAGAC
cbl_down_126	CGGCTCGCAGCGTGTAAACGCATCAACGCCACGATCAGCTAAGTTCAACGGGACCGTGGCTTTTAGCAAGACACCCCTTCATGGGTGTCTTGCGCTATCGTTCGTTCGAGGCCCGGTGCATTTGCGGGAAGAC
cbl_down_127	CGGCTCGCAGCGTGTAAACGCATCAACGCCACGATCAGCTAAGTTCAACGGGACCGTGGCTTTAGATCCTGGTTGTTGTATTTCCTCGTGCTGTGGTGCTATCGTTCGTTCGAGGCCCGGTGCATTTGCGGGAAGAC
cbl_down_128	CGGCTCGCAGCGTGTAAACGCATCAACGCCACGATCAGCTAAGTTCAACGGGACCGTGGCATTAATGCTTCTGAAGCGGCAAATGTCATCATCCCAGCTATCGTTCGTTCGAGGCCCGGTGCATTTGCGGGAAGAC
cbl_down_129	CGGCTCGCAGCGTGTAAACGCATCAACGCCACGATCAGCTAAGTTCAACGGGACCGTGGCCTCAAAGGGATTCATTTAGGGAACATGGCAGAGTTGCGCTATCGTTCGTTCGAGGCCCGGTGCATTTGCGGGAAGAC
cbl_down_130	CGGCTCGCAGCGTGTAAACGCATCAACGCCACGATCAGCTAAGTTCAACGGGACCGTGGCATTAGTAAAGTTTGTTTGCCCTCTCACGGACCTCACTGCTATCGTTCGTTCGAGGCCCGGTGCATTTGCGGGAAGAC
cbl_down_131	CGGCTCGCAGCGTGTAAACGCATCAACGCCACGATCAGCTAAGTTCAACGGGACCGTGGCTGTCTGTCCCAGTATTTTCAGCATTTGATGCCAGAGAGCTATCGTTCGTTCGAGGCCCGGTGCATTTGCGGGAAGAC
cbl_down_132	CGGCTCGCAGCGTGTAAACGCATCAACGCCACGATCAGCTAAGTTCAACGGGACCGTGGCACTGATGTTTTATGCAGATGCGTAGGGTGTACTGGAGCTATCGTTCGTTCGAGGCCCGGTGCATTTGCGGGAAGAC
cbl_down_133	CGGCTCGCAGCGTGTAAACGCATCAACGCCACGATCAGCTAAGTTCAACGGGACCGTGGCTTTTACGCCTCTATGCTGAAGGCCTAATTTAGGCCTGCTATCGTTCGTTCGAGGCCCGGTGCATTTGCGGGAAGAC
cbl_down_134	CGGCTCGCAGCGTGTAAACGCATCAACGCCACGATCAGCTAAGTTCAACGGGACCGTGGCTTCCATGTGCTCTTAATTTAGGTTGCCTGGGGTTAGGGCTATCGTTCGTTCGAGGCCCGGTGCATTTGCGGGAAGAC
cbl_down_135	CGGCTCGCAGCGTGTAAACGCATCAACGCCACGATCAGCTAAGTTCAACGGGACCGTGGCATCCACACTCCTTTGTTTGGGTCACTAAACTTGTCCCGCTATCGTTCGTTCGAGGCCCGGTGCATTTGCGGGAAGAC
cbl_down_136	CGGCTCGCAGCGTGTAAACGCATCAACGCCACGATCAGCTAAGTTCAACGGGACCGTGGCATCTTATCTGCATCGTATGGGTCTGCATGAAAGGAGCGCTATCGTTCGTTCGAGGCCCGGTGCATTTGCGGGAAGAC
cbl_down_137	CGGCTCGCAGCGTGTAAACGCATCAACGCCACGATCAGCTAAGTTCAACGGGACCGTGGCATGTGAAGTCTGATGCATGTGCATTTGCAGTGTCTGCTATCGTTCGTTCGAGGCCCGGTGCATTTGCGGGAAGAC
cbl_down_138	CGGCTCGCAGCGTGTAAACGCATCAACGCCACGATCAGCTAAGTTCAACGGGACCGTGGCAGAACTGAGGAAACGTTTCAGACTACATGGATGCAGTGCTATCGTTCGTTCGAGGCCCGGTGCATTTGCGGGAAGAC
cbl_down_139	CGGCTCGCAGCGTGTAAACGCATCAACGCCACGATCAGCTAAGTTCAACGGGACCGTGGCCAGGAGGAAGAGAAACCGCACACCCATGGGGCTATCGTTCGTTCGAGGCCCGGTGCATTTGCGGGAAGAC
cbl_down_140	CGGCTCGCAGCGTGTAAACGCATCAACGCCACGATCAGCTAAGTTCAACGGGACCGTGGCTAGCGTCTGTTTCGGGTAGATTGAGGAAATATGCCAGCTATCGTTCGTTCGAGGCCCGGTGCATTTGCGGGAAGAC
cbl_down_141	CGGCTCGCAGCGTGTAAACGCATCAACGCCACGATCAGCTAAGTTCAACGGGACCGTGGCATGCGATTAGACACCGTTCTGAAATGGATCCAGTCTGCTATCGTTCGTTCGAGGCCCGGTGCATTTGCGGGAAGAC
cbl_down_142	CGGCTCGCAGCGTGTAAACGCATCAACGCCACGATCAGCTAAGTTCAACGGGACCGTGGCTTTTGCCACTAGAGGGCACATATCCACGACAAACAGCTATCGTTCGTTCGAGGCCCGGTGCATTTGCGGGAAGAC
cbl_down_143	CGGCTCGCAGCGTGTAAACGCATCAACGCCACGATCAGCTAAGTTCAACGGGACCGTGGCTATAGTTTGATAGATAAGGGCTGCGTCCAAAACCGCAGCTATCGTTCGTTCGAGGCCCGGTGCATTTGCGGGAAGAC
cbl_down_144	CGGCTCGCAGCGTGTAAACGCATCAACGCCACGATCAGCTAAGTTCAACGGGACCGTGGCTGCGAGAAGTACTCAGATGACTTACTACTTCCGACGAGCTATCGTTCGTTCGAGGCCCGGTGCATTTGCGGGAAGAC
cbl_down_145	CGGCTCGCAGCGTGTAAACGCATCAACGCCACGATCAGCTAAGTTCAACGGGACCGTGGCCGCTATCTTATTATGCCCCGCGAGCGAATTCAGCTATCGTTCGTTCGAGGCCCGGTGCATTTGCGGGAAGAC
cbl_down_146	CGGCTCGCAGCGTGTAAACGCATCAACGCCACGATCAGCTAAGTTCAACGGGACCGTGGCTATATGGGAGTTAAGCAACGCAAATGACGCAGGTACGGCTATCGTTCGTTCGAGGCCCGGTGCATTTGCGGGAAGAC
cbl_down_147	CGGCTCGCAGCGTGTAAACGCATCAACGCCACGATCAGCTAAGTTCAACGGGACCGTGGCCAGCCTTGGTGTTTGGTGATTTAGTGTGCAATCATGGGCTATCGTTCGTTCGAGGCCCGGTGCATTTGCGGGAAGAC
cbl_down_148	CGGCTCGCAGCGTGTAAACGCATCAACGCCACGATCAGCTAAGTTCAACGGGACCGTGGCACTGAACTGCTGCAGTAATCATGTTTGTGGATGAGCGCTATCGTTCGTTCGAGGCCCGGTGCATTTGCGGGAAGAC
cbl_down_149	CGGCTCGCAGCGTGTAAACGCATCAACGCCACGATCAGCTAAGTTCAACGGGACCGTGGCAAAACGCACTGATGCATGTTATGAGCATGACGAACCGCTATCGTTCGTTCGAGGCCCGGTGCATTTGCGGGAAGAC
cbl_down_150	CGGCTCGCAGCGTGTAAACGCATCAACGCCACGATCAGCTAAGTTCAACGGGACCGTGGCTAAACATGAGTACAGATGAGGGTTACTGTCCCACGGTGCTATCGTTCGTTCGAGGCCCGGTGCATTTGCGGGAAGAC
cbl_down_151	CGGCTCGCAGCGTGTAAACGCATCAACGCCACGATCAGCTAAGTTCAACGGGACCGTGGCTGAACAATGCAGAATACGCGATTCAATTGCCGTGAGCTATCGTTCGTTCGAGGCCCGGTGCATTTGCGGGAAGAC
cbl_down_152	CGGCTCGCAGCGTGTAAACGCATCAACGCCACGATCAGCTAAGTTCAACGGGACCGTGGCTTTTGTGTTTGGAGTAACCCCAGCTGTGTTGGAGCTATCGTTCGTTCGAGGCCCGGTGCATTTGCGGGAAGAC
cbl_down_153	CGGCTCGCAGCGTGTAAACGCATCAACGCCACGATCAGCTAAGTTCAACGGGACCGTGGCAAAACAATGCGCACGCTGACGTCATGAGAATAAAACTGCTATCGTTCGTTCGAGGCCCGGTGCATTTGCGGGAAGAC
cbl_down_154	CGGCTCGCAGCGTGTAAACGCATCAACGCCACGATCAGCTAAGTTCAACGGGACCGTGGCAGCATCCACACAACTACATTGTACCTGGAGATTTGGAGCTATCGTTCGTTCGAGGCCCGGTGCATTTGCGGGAAGAC
cbl_down_155	CGGCTCGCAGCGTGTAAACGCATCAACGCCACGATCAGCTAAGTTCAACGGGACCGTGGCAAATCTTCACTCTGGCCGGAGTTTTCAGAAAGTTGCGCTATCGTTCGTTCGAGGCCCGGTGCATTTGCGGGAAGAC
cbl_down_156	CGGCTCGCAGCGTGTAAACGCATCAACGCCACGATCAGCTAAGTTCAACGGGACCGTGGCCAGACAGCTGACTCTCCATTTTCATGTTGACAAAGGCGCTATCGTTCGTTCGAGGCCCGGTGCATTTGCGGGAAGAC
cbl_down_157	CGGCTCGCAGCGTGTAAACGCATCAACGCCACGATCAGCTAAGTTCAACGGGACCGTGGCTGGTTCTGAAAATACCTGTATTCGTGTAGACAGGGCCGCTATCGTTCGTTCGAGGCCCGGTGCATTTGCGGGAAGAC
cbl_down_158	CGGCTCGCAGCGTGTAAACGCATCAACGCCACGATCAGCTAAGTTCAACGGGACCGTGGCAAGGCTGAAAGTCATTGCAGAGAAACATACCCGTTCAGCTATCGTTCGTTCGAGGCCCGGTGCATTTGCGGGAAGAC
cbl_down_159	CGGCTCGCAGCGTGTAAACGCATCAACGCCACGATCAGCTAAGTTCAACGGGACCGTGGCGCAATTGCTTAGATGAGTGAAACGAAAGCAGCAAAGCGCTATCGTTCGTTCGAGGCCCGGTGCATTTGCGGGAAGAC
cbl_down_160	CGGCTCGCAGCGTGTAAACGCATCAACGCCACGATCAGCTAAGTTCAACGGGACCGTGGCTTTTGGAAAACAAGTTGCAGCTTGCTCCAGTTTCTCCGCTATCGTTCGTTCGAGGCCCGGTGCATTTGCGGGAAGAC
cbl_down_161	CGGCTCGCAGCGTGTAAACGCATCAACGCCACGATCAGCTAAGTTCAACGGGACCGTGGCCACAGTCCAAAGACATTCCCCTGGGAAATTGGGGCTATCGTTCGTTCGAGGCCCGGTGCATTTGCGGGAAGAC
cbl_down_162	CGGCTCGCAGCGTGTAAACGCATCAACGCCACGATCAGCTAAGTTCAACGGGACCGTGGCCTAGGCCTGTCTAAATACCCAAATTTGCAGTCTTGGCGCTATCGTTCGTTCGAGGCCCGGTGCATTTGCGGGAAGAC
cbl_down_163	CGGCTCGCAGCGTGTAAACGCATCAACGCCACGATCAGCTAAGTTCAACGGGACCGTGGCTCTAATGCTGTGTCTTCACCACACACTAAATCCACCCGCTATCGTTCGTTCGAGGCCCGGTGCATTTGCGGGAAGAC
cbl_down_164	CGGCTCGCAGCGTGTAAACGCATCAACGCCACGATCAGCTAAGTTCAACGGGACCGTGGCAACACAGCAGTAAGAGTATGGCATCATTCACCATGCTGCTATCGTTCGTTCGAGGCCCGGTGCATTTGCGGGAAGAC
cbl_down_165	CGGCTCGCAGCGTGTAAACGCATCAACGCCACGATCAGCTAAGTTCAACGGGACCGTGGCACACATTGCCTCTTATAGGCAACACTAACCAGGTGTGCTATCGTTCGTTCGAGGCCCGGTGCATTTGCGGGAAGAC
cbl_down_166	CGGCTCGCAGCGTGTAAACGCATCAACGCCACGATCAGCTAAGTTCAACGGGACCGTGGCTGTATGCAGACAAGTCAAGTTCACAGACTGCAAGTGTGCTATCGTTCGTTCGAGGCCCGGTGCATTTGCGGGAAGAC
cbl_down_167	CGGCTCGCAGCGTGTAAACGCATCAACGCCACGATCAGCTAAGTTCAACGGGACCGTGGCTGAATGAAAAGGAACAAAACGTGTAGCCAGTGGTCTGGCTATCGTTCGTTCGAGGCCCGGTGCATTTGCGGGAAGAC
cbl_down_168	CGGCTCGCAGCGTGTAAACGCATCAACGCCACGATCAGCTAAGTTCAACGGGACCGTGGCAACTCGTAGCCAGTGGTCTGTTAACCATCTTTTGTGGGCTATCGTTCGTTCGAGGCCCGGTGCATTTGCGGGAAGAC
cbl_down_169	CGGCTCGCAGCGTGTAAACGCATCAACGCCACGATCAGCTAAGTTCAACGGGACCGTGGCTAGCAGCTTTTACGCTTATCAGCGGAAACTCAAGTGCGCTATCGTTCGTTCGAGGCCCGGTGCATTTGCGGGAAGAC
cbl_down_170	CGGCTCGCAGCGTGTAAACGCATCAACGCCACGATCAGCTAAGTTCAACGGGACCGTGGCTGCTTTTAGATGTCATGCAGGAAGTATAGCTCCAGGCGCTATCGTTCGTTCGAGGCCCGGTGCATTTGCGGGAAGAC
cbl_down_171	CGGCTCGCAGCGTGTAAACGCATCAACGCCACGATCAGCTAAGTTCAACGGGACCGTGGCTCGCATCTGTGGGGTGTTAATTAAGCGGTCTTTGGCTATCGTTCGTTCGAGGCCCGGTGCATTTGCGGGAAGAC
cbl_down_172	CGGCTCGCAGCGTGTAAACGCATCAACGCCACGATCAGCTAAGTTCAACGGGACCGTGGCTCATTGTTTAGCGTGTTCTCTTAGTCTCAAGGGACGCGCTATCGTTCGTTCGAGGCCCGGTGCATTTGCGGGAAGAC
cbl_down_173	CGGCTCGCAGCGTGTAAACGCATCAACGCCACGATCAGCTAAGTTCAACGGGACCGTGGCAGAAAGCAAACAAGCCTGAAATCAATGGGGCTGTGCTATCGTTCGTTCGAGGCCCGGTGCATTTGCGGGAAGAC
cbl_down_174	CGGCTCGCAGCGTGTAAACGCATCAACGCCACGATCAGCTAAGTTCAACGGGACCGTGGCGGAGCCAATGATTCGGTGTCATGAACAAAGTGGTGCTATCGTTCGTTCGAGGCCCGGTGCATTTGCGGGAAGAC
cbl_down_175	CGGCTCGCAGCGTGTAAACGCATCAACGCCACGATCAGCTAAGTTCAACGGGACCGTGGCTTTTCATGAGTTAGCGCACACAGGGAGCACTACGGCTATCGTTCGTTCGAGGCCCGGTGCATTTGCGGGAAGAC
cbl_down_176	CGGCTCGCAGCGTGTAAACGCATCAACGCCACGATCAGCTAAGTTCAACGGGACCGTGGCGATGGAAACACTGTTAACACGTCCGAGGATTGTGTTGGCTATCGTTCGTTCGAGGCCCGGTGCATTTGCGGGAAGAC
cbl_down_177	CGGCTCGCAGCGTGTAAACGCATCAACGCCACGATCAGCTAAGTTCAACGGGACCGTGGCCAGCTCGAGTTTCTACGGCCTGCATCTCACGCTATCGTTCGTTCGAGGCCCGGTGCATTTGCGGGAAGAC
cbl_down_178	CGGCTCGCAGCGTGTAAACGCATCAACGCCACGATCAGCTAAGTTCAACGGGACCGTGGCTCCACACCGAGTCAAGCCCAGCTCAGCTAAGCTATCGTTCGTTCGAGGCCCGGTGCATTTGCGGGAAGAC
cbl_down_179	CGGCTCGCAGCGTGTAAACGCATCAACGCCACGATCAGCTAAGTTCAACGGGACCGTGGCGCACACTAGCATTGGGGCATTGCATTTATTTATGGCGCTATCGTTCGTTCGAGGCCCGGTGCATTTGCGGGAAGAC
cbl_down_180	CGGCTCGCAGCGTGTAAACGCATCAACGCCACGATCAGCTAAGTTCAACGGGACCGTGGCCCACTGAACACACTAGCAGACTGAATGCTAACCGAGCTATCGTTCGTTCGAGGCCCGGTGCATTTGCGGGAAGAC
cbl_down_181	CGGCTCGCAGCGTGTAAACGCATCAACGCCACGATCAGCTAAGTTCAACGGGACCGTGGCTTGCAAAGACAGAAAGTCACGTAGGTTTGAGGTGACAGCTATCGTTCGTTCGAGGCCCGGTGCATTTGCGGGAAGAC
cbl_down_182	CGGCTCGCAGCGTGTAAACGCATCAACGCCACGATCAGCTAAGTTCAACGGGACCGTGGCTTTCTGCGAGTGCTTAAATTTGTTATGTGCGACCAGTGCTATCGTTCGTTCGAGGCCCGGTGCATTTGCGGGAAGAC
cbl_down_183	CGGCTCGCAGCGTGTAAACGCATCAACGCCACGATCAGCTAAGTTCAACGGGACCGTGGCAACACGAAACGCAGCGCTCGGGAATGGTTTGCTATCGTTCGTTCGAGGCCCGGTGCATTTGCGGGAAGAC
cbl_down_184	CGGCTCGCAGCGTGTAAACGCATCAACGCCACGATCAGCTAAGTTCAACGGGACCGTGGCCTTGGGTGACAGAGAGAGAGCTACTACCGCGGCTATCGTTCGTTCGAGGCCCGGTGCATTTGCGGGAAGAC
cbl_down_185	CGGCTCGCAGCGTGTAAACGCATCAACGCCACGATCAGCTAAGTTCAACGGGACCGTGGCAATCCTTCATATAATTGCCAGATGCTGTCCGCCATGCGCTATCGTTCGTTCGAGGCCCGGTGCATTTGCGGGAAGAC
cbl_down_186	CGGCTCGCAGCGTGTAAACGCATCAACGCCACGATCAGCTAAGTTCAACGGGACCGTGGCAGGGACAGCTATATGTCAAACTGAACACCACGTACACGCTATCGTTCGTTCGAGGCCCGGTGCATTTGCGGGAAGAC
cbl_down_187	CGGCTCGCAGCGTGTAAACGCATCAACGCCACGATCAGCTAAGTTCAACGGGACCGTGGCCATCGCGAACGGGCTTGCATTGAGTAAACTAATATCGGCTATCGTTCGTTCGAGGCCCGGTGCATTTGCGGGAAGAC
cbl_down_188	CGGCTCGCAGCGTGTAAACGCATCAACGCCACGATCAGCTAAGTTCAACGGGACCGTGGCACCGTTAACAGATTTATTTAAGCAGTGCGTGCAGGTCGCTATCGTTCGTTCGAGGCCCGGTGCATTTGCGGGAAGAC
cbl_down_189	CGGCTCGCAGCGTGTAAACGCATCAACGCCACGATCAGCTAAGTTCAACGGGACCGTGGCAGGTGAGCGCTCCGTGTATCTTTTGCTCACGCTATCGTTCGTTCGAGGCCCGGTGCATTTGCGGGAAGAC
cbl_down_190	CGGCTCGCAGCGTGTAAACGCATCAACGCCACGATCAGCTAAGTTCAACGGGACCGTGGCGCATTACTGGACATGTAGCGACAACAGACCGCGCTATCGTTCGTTCGAGGCCCGGTGCATTTGCGGGAAGAC
cbl_down_191	CGGCTCGCAGCGTGTAAACGCATCAACGCCACGATCAGCTAAGTTCAACGGGACCGTGGCTTTTGTATGTGTGTTTGCTTTGGTGTGTGACTGCTGTGCTATCGTTCGTTCGAGGCCCGGTGCATTTGCGGGAAGAC
cbl_down_192	CGGCTCGCAGCGTGTAAACGCATCAACGCCACGATCAGCTAAGTTCAACGGGACCGTGGCCACCATCACTTCCTGACAGAGATCCGGTGTGAGCTATCGTTCGTTCGAGGCCCGGTGCATTTGCGGGAAGAC
cbl_down_193	CGGCTCGCAGCGTGTAAACGCATCAACGCCACGATCAGCTAAGTTCAACGGGACCGTGGCAGCCAGTTCCGGACAGTTCAATTTGTCAGGGGCTATCGTTCGTTCGAGGCCCGGTGCATTTGCGGGAAGAC
cbl_down_194	CGGCTCGCAGCGTGTAAACGCATCAACGCCACGATCAGCTAAGTTCAACGGGACCGTGGCTGCTCTGTTCCAAGGAAACACAAAATCCATGATCTGCGCTATCGTTCGTTCGAGGCCCGGTGCATTTGCGGGAAGAC
cbl_down_195	CGGCTCGCAGCGTGTAAACGCATCAACGCCACGATCAGCTAAGTTCAACGGGACCGTGGCACGTACTGTCGGTGTTTAGACGTAAACAGTGTCCAGCTATCGTTCGTTCGAGGCCCGGTGCATTTGCGGGAAGAC
cbl_down_196	CGGCTCGCAGCGTGTAAACGCATCAACGCCACGATCAGCTAAGTTCAACGGGACCGTGGCATAGGGAAGTTGACTGTCGAAATGTGCACAGTTGAGCGCTATCGTTCGTTCGAGGCCCGGTGCATTTGCGGGAAGAC
cbl_down_197	CGGCTCGCAGCGTGTAAACGCATCAACGCCACGATCAGCTAAGTTCAACGGGACCGTGGCTTTTGTGTGTGTGATCGATTGGAGGCAGGCGGCTATCGTTCGTTCGAGGCCCGGTGCATTTGCGGGAAGAC
cbl_down_198	CGGCTCGCAGCGTGTAAACGCATCAACGCCACGATCAGCTAAGTTCAACGGGACCGTGGCTTCTGAACTGTAGACTCTTTGATAATGGGTCGTGGGCGCTATCGTTCGTTCGAGGCCCGGTGCATTTGCGGGAAGAC
cbl_down_199	CGGCTCGCAGCGTGTAAACGCATCAACGCCACGATCAGCTAAGTTCAACGGGACCGTGGCATTAGTGGACTGCTCTCGCTTTCTCCAGTTGGCGCTATCGTTCGTTCGAGGCCCGGTGCATTTGCGGGAAGAC
cbl_down_200	CGGCTCGCAGCGTGTAAACGCATCAACGCCACGATCAGCTAAGTTCAACGGGACCGTGGCTTTATCTCAGAAAACAGGAAACAGGAAGGGAGCAGCCGCTATCGTTCGTTCGAGGCCCGGTGCATTTGCGGGAAGAC
cbl_down_201	CGGCTCGCAGCGTGTAAACGCATCAACGCCACGATCAGCTAAGTTCAACGGGACCGTGGCAAAAGCACAGTATCTAGGCAGGGCTTTGCCTATAGCGCTATCGTTCGTTCGAGGCCCGGTGCATTTGCGGGAAGAC
cbl_down_202	CGGCTCGCAGCGTGTAAACGCATCAACGCCACGATCAGCTAAGTTCAACGGGACCGTGGCAGCAGTAAGGAGTGGCCGGCCAACCGAGAGGCTATCGTTCGTTCGAGGCCCGGTGCATTTGCGGGAAGAC
cbl_down_203	CGGCTCGCAGCGTGTAAACGCATCAACGCCACGATCAGCTAAGTTCAACGGGACCGTGGCACTAAATGAGGAGGAGGAGATTGAGGAAAGGTCGCAGCTATCGTTCGTTCGAGGCCCGGTGCATTTGCGGGAAGAC
cbl_down_204	CGGCTCGCAGCGTGTAAACGCATCAACGCCACGATCAGCTAAGTTCAACGGGACCGTGGCACTGAATCTGCCATTCACACATTGTACTTTGGTGCCGCTATCGTTCGTTCGAGGCCCGGTGCATTTGCGGGAAGAC
cbl_down_205	CGGCTCGCAGCGTGTAAACGCATCAACGCCACGATCAGCTAAGTTCAACGGGACCGTGGCTAGAGATGTGCTGATTGCAATTTTCTTGGCTGGTTCCGCTATCGTTCGTTCGAGGCCCGGTGCATTTGCGGGAAGAC
cbl_down_206	CGGCTCGCAGCGTGTAAACGCATCAACGCCACGATCAGCTAAGTTCAACGGGACCGTGGCAATTGCAACAACAATAGCGCTATCAGTTCAGAGGCTGGCTATCGTTCGTTCGAGGCCCGGTGCATTTGCGGGAAGAC
cbl_down_207	CGGCTCGCAGCGTGTAAACGCATCAACGCCACGATCAGCTAAGTTCAACGGGACCGTGGCTATCTTCTGAAGGATGCATTCGAAGGGTGCTGCAGCTATCGTTCGTTCGAGGCCCGGTGCATTTGCGGGAAGAC
cbl_down_208	CGGCTCGCAGCGTGTAAACGCATCAACGCCACGATCAGCTAAGTTCAACGGGACCGTGGCAAAATCGAAAGCTTTGTCGGTGCCAGTGGTGTGCTATCGTTCGTTCGAGGCCCGGTGCATTTGCGGGAAGAC
cbl_down_209	CGGCTCGCAGCGTGTAAACGCATCAACGCCACGATCAGCTAAGTTCAACGGGACCGTGGCAGTGGTTGGTGCATCGACACGTGCACTCCAGCTATCGTTCGTTCGAGGCCCGGTGCATTTGCGGGAAGAC
cbl_down_210	CGGCTCGCAGCGTGTAAACGCATCAACGCCACGATCAGCTAAGTTCAACGGGACCGTGGCGTACTCACGGTGACCAGAGTTTGATTCCCGCGCTATCGTTCGTTCGAGGCCCGGTGCATTTGCGGGAAGAC
cbl_down_211	CGGCTCGCAGCGTGTAAACGCATCAACGCCACGATCAGCTAAGTTCAACGGGACCGTGGCCATGGTAATATGCTGATCCTTTCCCTCTCTCAGCTCCGCTATCGTTCGTTCGAGGCCCGGTGCATTTGCGGGAAGAC
cbl_down_212	CGGCTCGCAGCGTGTAAACGCATCAACGCCACGATCAGCTAAGTTCAACGGGACCGTGGCTTAATTGAAAGCGTCTTCAGATGCAGCCTCTGTTTCCGCTATCGTTCGTTCGAGGCCCGGTGCATTTGCGGGAAGAC
cbl_down_213	CGGCTCGCAGCGTGTAAACGCATCAACGCCACGATCAGCTAAGTTCAACGGGACCGTGGCATGAAGGACACAACCGAGATCCAAGATTCATTGCACTGCTATCGTTCGTTCGAGGCCCGGTGCATTTGCGGGAAGAC
cbl_down_214	CGGCTCGCAGCGTGTAAACGCATCAACGCCACGATCAGCTAAGTTCAACGGGACCGTGGCGATTTTAAAAGGGAGTCTTTGCCTTGATCCTACGGGCGCTATCGTTCGTTCGAGGCCCGGTGCATTTGCGGGAAGAC
cbl_down_215	CGGCTCGCAGCGTGTAAACGCATCAACGCCACGATCAGCTAAGTTCAACGGGACCGTGGCCAGCCTGAACACCCTGTCGGTGACCTACAGGCTATCGTTCGTTCGAGGCCCGGTGCATTTGCGGGAAGAC
cbl_down_216	CGGCTCGCAGCGTGTAAACGCATCAACGCCACGATCAGCTAAGTTCAACGGGACCGTGGCACACCTGCAGTTCTCTACAATGCTCACATTTGCAAGCTATCGTTCGTTCGAGGCCCGGTGCATTTGCGGGAAGAC
cbl_down_217	CGGCTCGCAGCGTGTAAACGCATCAACGCCACGATCAGCTAAGTTCAACGGGACCGTGGCAGGATGCAGTCTCTGAAACGAGACTAAGCCAATGTGCTATCGTTCGTTCGAGGCCCGGTGCATTTGCGGGAAGAC
cbl_down_218	CGGCTCGCAGCGTGTAAACGCATCAACGCCACGATCAGCTAAGTTCAACGGGACCGTGGCAAGTCCTGAATGTTGGACACTTAACACACTCAACGGCGCTATCGTTCGTTCGAGGCCCGGTGCATTTGCGGGAAGAC
cbl_down_219	CGGCTCGCAGCGTGTAAACGCATCAACGCCACGATCAGCTAAGTTCAACGGGACCGTGGCTGCTGCTTTGCTCATGTAGTGGATGGGGCGGCTATCGTTCGTTCGAGGCCCGGTGCATTTGCGGGAAGAC
cbl_down_220	CGGCTCGCAGCGTGTAAACGCATCAACGCCACGATCAGCTAAGTTCAACGGGACCGTGGCTACTGCCTCCCAAAGGTGAATACGGTTATACTTGTGGGCTATCGTTCGTTCGAGGCCCGGTGCATTTGCGGGAAGAC
cbl_down_221	CGGCTCGCAGCGTGTAAACGCATCAACGCCACGATCAGCTAAGTTCAACGGGACCGTGGCATGCTGTTGAGTGTGTAAGGACATGGTGCATAAATGCGCTATCGTTCGTTCGAGGCCCGGTGCATTTGCGGGAAGAC
cbl_down_222	CGGCTCGCAGCGTGTAAACGCATCAACGCCACGATCAGCTAAGTTCAACGGGACCGTGGCAGTGTATAATGTGCCATTTGCATTTGGGGTGAGCTGCTATCGTTCGTTCGAGGCCCGGTGCATTTGCGGGAAGAC
cbl_down_223	CGGCTCGCAGCGTGTAAACGCATCAACGCCACGATCAGCTAAGTTCAACGGGACCGTGGCATATGGACTGGCTAGAATCAGACAGGTGAGTGTCTGGGCTATCGTTCGTTCGAGGCCCGGTGCATTTGCGGGAAGAC
cbl_down_224	CGGCTCGCAGCGTGTAAACGCATCAACGCCACGATCAGCTAAGTTCAACGGGACCGTGGCATGTGAACTAGCCCATTGAAAGTCACCATCAGTAGGCGCTATCGTTCGTTCGAGGCCCGGTGCATTTGCGGGAAGAC
cbl_down_225	CGGCTCGCAGCGTGTAAACGCATCAACGCCACGATCAGCTAAGTTCAACGGGACCGTGGCACCACTTTTGATTGTGATTGTTTGTCAGCTTGAGGGCGCTATCGTTCGTTCGAGGCCCGGTGCATTTGCGGGAAGAC
cbl_down_226	CGGCTCGCAGCGTGTAAACGCATCAACGCCACGATCAGCTAAGTTCAACGGGACCGTGGCTTGTTCTGAAAAGTGCCTCTTCTCTGACTCTGGGATTGCTATCGTTCGTTCGAGGCCCGGTGCATTTGCGGGAAGAC
cbl_down_227	CGGCTCGCAGCGTGTAAACGCATCAACGCCACGATCAGCTAAGTTCAACGGGACCGTGGCAACTGAGTGTTGTTCTCAGTTCCGCAGCTTTACTGAGCTATCGTTCGTTCGAGGCCCGGTGCATTTGCGGGAAGAC
cbl_down_228	CGGCTCGCAGCGTGTAAACGCATCAACGCCACGATCAGCTAAGTTCAACGGGACCGTGGCGTGATTGAGCGAGTCCTCCTGCATGAGCCAGCTATCGTTCGTTCGAGGCCCGGTGCATTTGCGGGAAGAC
cbl_down_229	CGGCTCGCAGCGTGTAAACGCATCAACGCCACGATCAGCTAAGTTCAACGGGACCGTGGCTGAATCTCTTACCGAAAGCTTCTTGTGTCCCTCATGGGCTATCGTTCGTTCGAGGCCCGGTGCATTTGCGGGAAGAC
cbl_down_230	CGGCTCGCAGCGTGTAAACGCATCAACGCCACGATCAGCTAAGTTCAACGGGACCGTGGCACATAAATATACAGAGGCTAGTGTGTGCTGGCCTGGGCTATCGTTCGTTCGAGGCCCGGTGCATTTGCGGGAAGAC
cbl_down_231	CGGCTCGCAGCGTGTAAACGCATCAACGCCACGATCAGCTAAGTTCAACGGGACCGTGGCTTTTCCACTTTGCATAACGCTTTCAAACATGGCCATGGCTATCGTTCGTTCGAGGCCCGGTGCATTTGCGGGAAGAC
cbl_down_232	CGGCTCGCAGCGTGTAAACGCATCAACGCCACGATCAGCTAAGTTCAACGGGACCGTGGCTTTAGGTTAAAACCAGTGGTCTTTGTTGCACCAAGGGGCTATCGTTCGTTCGAGGCCCGGTGCATTTGCGGGAAGAC
cbl_down_233	CGGCTCGCAGCGTGTAAACGCATCAACGCCACGATCAGCTAAGTTCAACGGGACCGTGGCACCACGCAGCAATATCACTTAACCTCTCTTACATGCTGCTATCGTTCGTTCGAGGCCCGGTGCATTTGCGGGAAGAC
cbl_down_234	CGGCTCGCAGCGTGTAAACGCATCAACGCCACGATCAGCTAAGTTCAACGGGACCGTGGCCTAGAGGAAGCAAGGCACAGCTGGCTTACCGCTATCGTTCGTTCGAGGCCCGGTGCATTTGCGGGAAGAC
cbl_down_235	CGGCTCGCAGCGTGTAAACGCATCAACGCCACGATCAGCTAAGTTCAACGGGACCGTGGCCAGAAGGCAAATTGGCACCATTTTGCCACAACCGCTATCGTTCGTTCGAGGCCCGGTGCATTTGCGGGAAGAC
cbl_down_236	CGGCTCGCAGCGTGTAAACGCATCAACGCCACGATCAGCTAAGTTCAACGGGACCGTGGCATATAGTGGTTTGACATGGCTGTTCAGACTGACACCGGCTATCGTTCGTTCGAGGCCCGGTGCATTTGCGGGAAGAC
cbl_down_237	CGGCTCGCAGCGTGTAAACGCATCAACGCCACGATCAGCTAAGTTCAACGGGACCGTGGCTCCACAAGTATGCAGCTTTTGTCACTGCAGAGTATCCGCTATCGTTCGTTCGAGGCCCGGTGCATTTGCGGGAAGAC
cbl_down_238	CGGCTCGCAGCGTGTAAACGCATCAACGCCACGATCAGCTAAGTTCAACGGGACCGTGGCTATTTCTCAGTCTTGCACAGCCAGGTTTAGTGTTGCAGCTATCGTTCGTTCGAGGCCCGGTGCATTTGCGGGAAGAC
cbl_down_239	CGGCTCGCAGCGTGTAAACGCATCAACGCCACGATCAGCTAAGTTCAACGGGACCGTGGCTCGGCCGATACTGAGTACCAATTCTAATGCTTCAAGCGCTATCGTTCGTTCGAGGCCCGGTGCATTTGCGGGAAGAC
cbl_down_240	CGGCTCGCAGCGTGTAAACGCATCAACGCCACGATCAGCTAAGTTCAACGGGACCGTGGCTTCCCTGCAAGTATAAACCTTAATGCTGCGTTCACACGCTATCGTTCGTTCGAGGCCCGGTGCATTTGCGGGAAGAC
cbl_down_241	CGGCTCGCAGCGTGTAAACGCATCAACGCCACGATCAGCTAAGTTCAACGGGACCGTGGCCAGACGCGAAACACGTGCAAGCGCGAGTGAGCTATCGTTCGTTCGAGGCCCGGTGCATTTGCGGGAAGAC
cbl_down_242	CGGCTCGCAGCGTGTAAACGCATCAACGCCACGATCAGCTAAGTTCAACGGGACCGTGGCGGTGTGATACGCACGAATGGCGCGAATTGTGCTATCGTTCGTTCGAGGCCCGGTGCATTTGCGGGAAGAC
cbl_down_243	CGGCTCGCAGCGTGTAAACGCATCAACGCCACGATCAGCTAAGTTCAACGGGACCGTGGCGCAAATGACGCGGCGCAAATTGAGCGTTTTGCTATCGTTCGTTCGAGGCCCGGTGCATTTGCGGGAAGAC
cbl_down_244	CGGCTCGCAGCGTGTAAACGCATCAACGCCACGATCAGCTAAGTTCAACGGGACCGTGGCCTCGAGTTCGAAAATCTCAACTTTAGCGGACATTCGCGCTATCGTTCGTTCGAGGCCCGGTGCATTTGCGGGAAGAC
cbl_down_245	CGGCTCGCAGCGTGTAAACGCATCAACGCCACGATCAGCTAAGTTCAACGGGACCGTGGCGTGGGAACGTGATGGTGACGTATCGCCTGTGCTATCGTTCGTTCGAGGCCCGGTGCATTTGCGGGAAGAC
cbl_down_246	CGGCTCGCAGCGTGTAAACGCATCAACGCCACGATCAGCTAAGTTCAACGGGACCGTGGCGTTCATCAAACTGGGCTTAGTCAGAAGCACCGCGCTATCGTTCGTTCGAGGCCCGGTGCATTTGCGGGAAGAC
cbl_down_247	CGGCTCGCAGCGTGTAAACGCATCAACGCCACGATCAGCTAAGTTCAACGGGACCGTGGCGTAGTGGACTCAGACACAACCCTAAACGTATTGACGCGCTATCGTTCGTTCGAGGCCCGGTGCATTTGCGGGAAGAC
cbl_down_248	CGGCTCGCAGCGTGTAAACGCATCAACGCCACGATCAGCTAAGTTCAACGGGACCGTGGCAGACAGAAGCCCTGCCCTACACGCGAATCCGCTATCGTTCGTTCGAGGCCCGGTGCATTTGCGGGAAGAC
cbl_down_249	CGGCTCGCAGCGTGTAAACGCATCAACGCCACGATCAGCTAAGTTCAACGGGACCGTGGCTGATTTGACGGGCGAATGAAGCTGGGTTTGAGCTATCGTTCGTTCGAGGCCCGGTGCATTTGCGGGAAGAC
cbl_down_250	CGGCTCGCAGCGTGTAAACGCATCAACGCCACGATCAGCTAAGTTCAACGGGACCGTGGCACCATTTAGGTGTGAATGTGTCATGGTCAGAAGCAGCGCTATCGTTCGTTCGAGGCCCGGTGCATTTGCGGGAAGAC
cbl_down_251	CGGCTCGCAGCGTGTAAACGCATCAACGCCACGATCAGCTAAGTTCAACGGGACCGTGGCTTCAACATGTCTCAATCAAGAACAAGTTTGCAGCGCAGCTATCGTTCGTTCGAGGCCCGGTGCATTTGCGGGAAGAC
cbl_down_252	CGGCTCGCAGCGTGTAAACGCATCAACGCCACGATCAGCTAAGTTCAACGGGACCGTGGCTGCTTAAAAGATCACTGTGCCTCTCGCAATCTAGTCTGCTATCGTTCGTTCGAGGCCCGGTGCATTTGCGGGAAGAC
cbl_down_253	CGGCTCGCAGCGTGTAAACGCATCAACGCCACGATCAGCTAAGTTCAACGGGACCGTGGCCTTGCTCATTCACTCTCGTTGCCAGGATTTTCAGGGCTATCGTTCGTTCGAGGCCCGGTGCATTTGCGGGAAGAC
cbl_down_254	CGGCTCGCAGCGTGTAAACGCATCAACGCCACGATCAGCTAAGTTCAACGGGACCGTGGCAATTTCAAGCCTCCACCTCCATTTACCTGTGTTGTGGCTATCGTTCGTTCGAGGCCCGGTGCATTTGCGGGAAGAC
cbl_down_255	CGGCTCGCAGCGTGTAAACGCATCAACGCCACGATCAGCTAAGTTCAACGGGACCGTGGCAAAAGCCTTTCACAAAGGAGCCACTGCTTACATGCGCTATCGTTCGTTCGAGGCCCGGTGCATTTGCGGGAAGAC
cbl_down_256	CGGCTCGCAGCGTGTAAACGCATCAACGCCACGATCAGCTAAGTTCAACGGGACCGTGGCTTTTGAGGCAGCTGCGGTGCTGCCACACTCGCTATCGTTCGTTCGAGGCCCGGTGCATTTGCGGGAAGAC
cbl_down_257	CGGCTCGCAGCGTGTAAACGCATCAACGCCACGATCAGCTAAGTTCAACGGGACCGTGGCAGACTCTCTCTTGTGCATGTCAATTCCCCAGGCGCTATCGTTCGTTCGAGGCCCGGTGCATTTGCGGGAAGAC
cbl_down_258	CGGCTCGCAGCGTGTAAACGCATCAACGCCACGATCAGCTAAGTTCAACGGGACCGTGGCCCCCACTGTGCTGCCCTCTAAATCATGGCTGCTATCGTTCGTTCGAGGCCCGGTGCATTTGCGGGAAGAC
cbl_down_259	CGGCTCGCAGCGTGTAAACGCATCAACGCCACGATCAGCTAAGTTCAACGGGACCGTGGCCCTGCCTTGGGCTCATGTGCCCAGAGTCACGCTATCGTTCGTTCGAGGCCCGGTGCATTTGCGGGAAGAC
cbl_down_260	CGGCTCGCAGCGTGTAAACGCATCAACGCCACGATCAGCTAAGTTCAACGGGACCGTGGCAAAATGCAGCAGGCATTTAGAGCGTTCACCTCAGCTATCGTTCGTTCGAGGCCCGGTGCATTTGCGGGAAGAC
cbl_down_261	CGGCTCGCAGCGTGTAAACGCATCAACGCCACGATCAGCTAAGTTCAACGGGACCGTGGCGTCCTTTCTAATACGGCGCCTCTGGACACATACAGCTATCGTTCGTTCGAGGCCCGGTGCATTTGCGGGAAGAC
cbl_down_262	CGGCTCGCAGCGTGTAAACGCATCAACGCCACGATCAGCTAAGTTCAACGGGACCGTGGCATGTTACCCCATAACACACGGTTTAAGCCTAATGCCAGCTATCGTTCGTTCGAGGCCCGGTGCATTTGCGGGAAGAC
cbl_down_263	CGGCTCGCAGCGTGTAAACGCATCAACGCCACGATCAGCTAAGTTCAACGGGACCGTGGCCTTTGTCTGTTCACATTTGCTATACCACTTGAGCCCCGCTATCGTTCGTTCGAGGCCCGGTGCATTTGCGGGAAGAC
cbl_down_264	CGGCTCGCAGCGTGTAAACGCATCAACGCCACGATCAGCTAAGTTCAACGGGACCGTGGCTATTCATTATACCACTGAAAATGCGCACACTGCAGCCGCTATCGTTCGTTCGAGGCCCGGTGCATTTGCGGGAAGAC
cbl_down_265	CGGCTCGCAGCGTGTAAACGCATCAACGCCACGATCAGCTAAGTTCAACGGGACCGTGGCTATTTGGACGTCTGAGCTCCAGGCAGTCAGCGCTATCGTTCGTTCGAGGCCCGGTGCATTTGCGGGAAGAC
cbl_down_266	CGGCTCGCAGCGTGTAAACGCATCAACGCCACGATCAGCTAAGTTCAACGGGACCGTGGCGGGTACTTTGAACACAATACCCCAGGTGAGAGCAGCTATCGTTCGTTCGAGGCCCGGTGCATTTGCGGGAAGAC
cbl_down_267	CGGCTCGCAGCGTGTAAACGCATCAACGCCACGATCAGCTAAGTTCAACGGGACCGTGGCGTGCGCGTCAGCAAGTTCATCAAGAAACTTCAGCGCTATCGTTCGTTCGAGGCCCGGTGCATTTGCGGGAAGAC
cbl_down_268	CGGCTCGCAGCGTGTAAACGCATCAACGCCACGATCAGCTAAGTTCAACGGGACCGTGGCTGCATGCGTGCGGTCCTTTACTGACAGCGTGCTATCGTTCGTTCGAGGCCCGGTGCATTTGCGGGAAGAC
cbl_down_269	CGGCTCGCAGCGTGTAAACGCATCAACGCCACGATCAGCTAAGTTCAACGGGACCGTGGCTTCTGATGAATTTTGGAAACAGGAAATGAGCCCCTGGGCTATCGTTCGTTCGAGGCCCGGTGCATTTGCGGGAAGAC
cbl_down_270	CGGCTCGCAGCGTGTAAACGCATCAACGCCACGATCAGCTAAGTTCAACGGGACCGTGGCATGTAGCTACATGACGCCTCAACATTTTGGTGTCTGTGCTATCGTTCGTTCGAGGCCCGGTGCATTTGCGGGAAGAC
cbl_down_271	CGGCTCGCAGCGTGTAAACGCATCAACGCCACGATCAGCTAAGTTCAACGGGACCGTGGCACTTGCAACGTCTGAACTTAAGAAAAGGACGCAAGACGCTATCGTTCGTTCGAGGCCCGGTGCATTTGCGGGAAGAC
cbl_down_272	CGGCTCGCAGCGTGTAAACGCATCAACGCCACGATCAGCTAAGTTCAACGGGACCGTGGCAAAAGCCCCAATCAGGTAGGCAAATGTCTGCAGCTATCGTTCGTTCGAGGCCCGGTGCATTTGCGGGAAGAC
cbl_down_273	CGGCTCGCAGCGTGTAAACGCATCAACGCCACGATCAGCTAAGTTCAACGGGACCGTGGCACTTCTGGATAGTGTGAACGGAAGGCATAACCATAGCGCTATCGTTCGTTCGAGGCCCGGTGCATTTGCGGGAAGAC
cbl_down_274	CGGCTCGCAGCGTGTAAACGCATCAACGCCACGATCAGCTAAGTTCAACGGGACCGTGGCTCTGTCATCATTTGCTCACCCTCCATTTGTTCTCACTGCTATCGTTCGTTCGAGGCCCGGTGCATTTGCGGGAAGAC
cbl_down_275	CGGCTCGCAGCGTGTAAACGCATCAACGCCACGATCAGCTAAGTTCAACGGGACCGTGGCTTGTTGTTTCCCCACTATGCAAGTTGATGTCTTTGCAGCTATCGTTCGTTCGAGGCCCGGTGCATTTGCGGGAAGAC
cbl_down_276	CGGCTCGCAGCGTGTAAACGCATCAACGCCACGATCAGCTAAGTTCAACGGGACCGTGGCAATGTTTACAAAAGTCCAGTCTTCGGTTGCTGGTTGCGCTATCGTTCGTTCGAGGCCCGGTGCATTTGCGGGAAGAC
cbl_down_277	CGGCTCGCAGCGTGTAAACGCATCAACGCCACGATCAGCTAAGTTCAACGGGACCGTGGCTGCATTTTGCTGTGATGTTGGTTTATGAAGTGGTGGAGCTATCGTTCGTTCGAGGCCCGGTGCATTTGCGGGAAGAC
cbl_down_278	CGGCTCGCAGCGTGTAAACGCATCAACGCCACGATCAGCTAAGTTCAACGGGACCGTGGCTAACAAAGTTGTCGCTGATTTTCAGTCACATGCTCGCGCTATCGTTCGTTCGAGGCCCGGTGCATTTGCGGGAAGAC
cbl_down_279	CGGCTCGCAGCGTGTAAACGCATCAACGCCACGATCAGCTAAGTTCAACGGGACCGTGGCGCTCAAAGCCATCTTTCCTAATGGTCTGTTTCAAGGGGCTATCGTTCGTTCGAGGCCCGGTGCATTTGCGGGAAGAC
cbl_down_280	CGGCTCGCAGCGTGTAAACGCATCAACGCCACGATCAGCTAAGTTCAACGGGACCGTGGCGACAACTTCAGAATCACCAAAGCGGATGCCGCGCTATCGTTCGTTCGAGGCCCGGTGCATTTGCGGGAAGAC
cbl_down_281	CGGCTCGCAGCGTGTAAACGCATCAACGCCACGATCAGCTAAGTTCAACGGGACCGTGGCAGAGTTCTGGAGAAGATCGTTCGGGGACAAGTGGCTATCGTTCGTTCGAGGCCCGGTGCATTTGCGGGAAGAC
cbl_down_282	CGGCTCGCAGCGTGTAAACGCATCAACGCCACGATCAGCTAAGTTCAACGGGACCGTGGCTTTCTCTGAATTTCAGGACCATTGTGCCTTGGAAGGTGCTATCGTTCGTTCGAGGCCCGGTGCATTTGCGGGAAGAC
cbl_down_283	CGGCTCGCAGCGTGTAAACGCATCAACGCCACGATCAGCTAAGTTCAACGGGACCGTGGCGTTCCGTCAGGCCCTGCATGAGTTTCACCCGCTATCGTTCGTTCGAGGCCCGGTGCATTTGCGGGAAGAC
cbl_down_284	CGGCTCGCAGCGTGTAAACGCATCAACGCCACGATCAGCTAAGTTCAACGGGACCGTGGCCATCAGCTCAGGCCTGGAGGCCATGGCACTGCTATCGTTCGTTCGAGGCCCGGTGCATTTGCGGGAAGAC
cbl_down_285	CGGCTCGCAGCGTGTAAACGCATCAACGCCACGATCAGCTAAGTTCAACGGGACCGTGGCGAAATCCACCATCGACCTCACATGCAACGACTGCTATCGTTCGTTCGAGGCCCGGTGCATTTGCGGGAAGAC
cbl_down_286	CGGCTCGCAGCGTGTAAACGCATCAACGCCACGATCAGCTAAGTTCAACGGGACCGTGGCTTTGAGTTTGACATCTTCACCAGGCTATTCCAGGTGCGCTATCGTTCGTTCGAGGCCCGGTGCATTTGCGGGAAGAC
cbl_down_287	CGGCTCGCAGCGTGTAAACGCATCAACGCCACGATCAGCTAAGTTCAACGGGACCGTGGCGTCACTCAGTCACTCCATCACTTCCTCCAAGCAGCTATCGTTCGTTCGAGGCCCGGTGCATTTGCGGGAAGAC
cbl_down_288	CGGCTCGCAGCGTGTAAACGCATCAACGCCACGATCAGCTAAGTTCAACGGGACCGTGGCCAGACTAGCTCCATTGTCTGTGCGCTTGCTGCTATCGTTCGTTCGAGGCCCGGTGCATTTGCGGGAAGAC
cbl_down_289	CGGCTCGCAGCGTGTAAACGCATCAACGCCACGATCAGCTAAGTTCAACGGGACCGTGGCCTGACAATGATTATTGTTGTGTGGCTGTGGCTACGGGCTATCGTTCGTTCGAGGCCCGGTGCATTTGCGGGAAGAC
cbl_down_290	CGGCTCGCAGCGTGTAAACGCATCAACGCCACGATCAGCTAAGTTCAACGGGACCGTGGCAGGCGCCGTTGAGTGCTGATGCTTCAGTTCGCTATCGTTCGTTCGAGGCCCGGTGCATTTGCGGGAAGAC
cbl_down_291	CGGCTCGCAGCGTGTAAACGCATCAACGCCACGATCAGCTAAGTTCAACGGGACCGTGGCTCATGGCTGAATGGAGGCCTCTTATCGCCTGCTATCGTTCGTTCGAGGCCCGGTGCATTTGCGGGAAGAC
cbl_down_292	CGGCTCGCAGCGTGTAAACGCATCAACGCCACGATCAGCTAAGTTCAACGGGACCGTGGCTTTGTTGCTCAAACAGGCTTGTCTGCACTCCTGCTATCGTTCGTTCGAGGCCCGGTGCATTTGCGGGAAGAC
cbl_down_293	CGGCTCGCAGCGTGTAAACGCATCAACGCCACGATCAGCTAAGTTCAACGGGACCGTGGCAAGTGCCTCTGCTTTACATGAGAGATCTGTTTGACCTGCTATCGTTCGTTCGAGGCCCGGTGCATTTGCGGGAAGAC
cbl_down_294	CGGCTCGCAGCGTGTAAACGCATCAACGCCACGATCAGCTAAGTTCAACGGGACCGTGGCATGGCAATTTCCCGCTAACATTTAAGCACTACTGAGCGCTATCGTTCGTTCGAGGCCCGGTGCATTTGCGGGAAGAC
cbl_down_295	CGGCTCGCAGCGTGTAAACGCATCAACGCCACGATCAGCTAAGTTCAACGGGACCGTGGCTCTTAAATAGCACTGATTTGCCGTTGTGTTCATGCGCGCTATCGTTCGTTCGAGGCCCGGTGCATTTGCGGGAAGAC
cbl_down_296	CGGCTCGCAGCGTGTAAACGCATCAACGCCACGATCAGCTAAGTTCAACGGGACCGTGGCTACTGAGTGTAATCACAGATACAGGGACACAGGAGCAGCTATCGTTCGTTCGAGGCCCGGTGCATTTGCGGGAAGAC
cbl_down_297	CGGCTCGCAGCGTGTAAACGCATCAACGCCACGATCAGCTAAGTTCAACGGGACCGTGGCCCACTGATGAATCGCGGCTTTACAATGCTACAGTGCTATCGTTCGTTCGAGGCCCGGTGCATTTGCGGGAAGAC
cbl_down_298	CGGCTCGCAGCGTGTAAACGCATCAACGCCACGATCAGCTAAGTTCAACGGGACCGTGGCGCCCCTGTATCTGTGGTTACATGCAGTAAACAGTGGGCTATCGTTCGTTCGAGGCCCGGTGCATTTGCGGGAAGAC
cbl_down_299	CGGCTCGCAGCGTGTAAACGCATCAACGCCACGATCAGCTAAGTTCAACGGGACCGTGGCACCGATGACATTGACGGCTAATCACAGTCATTTCTCTGCTATCGTTCGTTCGAGGCCCGGTGCATTTGCGGGAAGAC
cbl_down_300	CGGCTCGCAGCGTGTAAACGCATCAACGCCACGATCAGCTAAGTTCAACGGGACCGTGGCATTTGATTTCCCCAACAAGTGAAAATGCGTGACTGCCGCTATCGTTCGTTCGAGGCCCGGTGCATTTGCGGGAAGAC
cbl_down_301	CGGCTCGCAGCGTGTAAACGCATCAACGCCACGATCAGCTAAGTTCAACGGGACCGTGGCTTACTAGCCAATTTAGTGAGGACACTTGTTCTGCCCAGCTATCGTTCGTTCGAGGCCCGGTGCATTTGCGGGAAGAC
cbl_down_302	CGGCTCGCAGCGTGTAAACGCATCAACGCCACGATCAGCTAAGTTCAACGGGACCGTGGCATCAGAATTGCGCAGAGGGACTATGCGCAAGCTATCGTTCGTTCGAGGCCCGGTGCATTTGCGGGAAGAC
cbl_down_303	CGGCTCGCAGCGTGTAAACGCATCAACGCCACGATCAGCTAAGTTCAACGGGACCGTGGCAGGAACACACAGGAAAGCACGGACGAGTGGGCTATCGTTCGTTCGAGGCCCGGTGCATTTGCGGGAAGAC
cbl_down_304	CGGCTCGCAGCGTGTAAACGCATCAACGCCACGATCAGCTAAGTTCAACGGGACCGTGGCAAAAGCACCACAGGCAGCTTTATGAAGGGTGTGCTATCGTTCGTTCGAGGCCCGGTGCATTTGCGGGAAGAC
cbl_down_305	CGGCTCGCAGCGTGTAAACGCATCAACGCCACGATCAGCTAAGTTCAACGGGACCGTGGCTCGAAATGGCAACACCTGTCATAAAAGCATCATTGCAGCTATCGTTCGTTCGAGGCCCGGTGCATTTGCGGGAAGAC
cbl_down_306	CGGCTCGCAGCGTGTAAACGCATCAACGCCACGATCAGCTAAGTTCAACGGGACCGTGGCTTCCAGTATCGTGACAACCCAAATGAGCTGTTCAAGTGCTATCGTTCGTTCGAGGCCCGGTGCATTTGCGGGAAGAC
cbl_down_307	CGGCTCGCAGCGTGTAAACGCATCAACGCCACGATCAGCTAAGTTCAACGGGACCGTGGCTATCAACTTGCTTACTAGGGTTGCTCATGTTAGGCGTGCTATCGTTCGTTCGAGGCCCGGTGCATTTGCGGGAAGAC
cbl_down_308	CGGCTCGCAGCGTGTAAACGCATCAACGCCACGATCAGCTAAGTTCAACGGGACCGTGGCTAAATGTGTAACACACATTTGTTAACTCGCAGGGCGGGCTATCGTTCGTTCGAGGCCCGGTGCATTTGCGGGAAGAC
cbl_down_309	CGGCTCGCAGCGTGTAAACGCATCAACGCCACGATCAGCTAAGTTCAACGGGACCGTGGCATTGCTGATCACAGTTTGACACAGACAAGTTGATGCCGCTATCGTTCGTTCGAGGCCCGGTGCATTTGCGGGAAGAC
cbl_down_310	CGGCTCGCAGCGTGTAAACGCATCAACGCCACGATCAGCTAAGTTCAACGGGACCGTGGCAAACCAGCGCTGACGATCTCACTCTTGGATCCGCTATCGTTCGTTCGAGGCCCGGTGCATTTGCGGGAAGAC
cbl_down_311	CGGCTCGCAGCGTGTAAACGCATCAACGCCACGATCAGCTAAGTTCAACGGGACCGTGGCAACTTTCTGAAATGTGCTCTGCTTTGGAAACAAGCCGGCTATCGTTCGTTCGAGGCCCGGTGCATTTGCGGGAAGAC
cbl_down_312	CGGCTCGCAGCGTGTAAACGCATCAACGCCACGATCAGCTAAGTTCAACGGGACCGTGGCGCCACAAGTCAGAGAGTCAGGATTTTCCCTCCAGCTATCGTTCGTTCGAGGCCCGGTGCATTTGCGGGAAGAC
cbl_down_313	CGGCTCGCAGCGTGTAAACGCATCAACGCCACGATCAGCTAAGTTCAACGGGACCGTGGCAATCACATGCAGCTTGCATATAAACCGCAAGTGAGTGCTATCGTTCGTTCGAGGCCCGGTGCATTTGCGGGAAGAC
cbl_down_314	CGGCTCGCAGCGTGTAAACGCATCAACGCCACGATCAGCTAAGTTCAACGGGACCGTGGCTTACAGGAGAGCAAAATCGATTTGAGGGAAGTCTGCTGCTATCGTTCGTTCGAGGCCCGGTGCATTTGCGGGAAGAC
cbl_down_315	CGGCTCGCAGCGTGTAAACGCATCAACGCCACGATCAGCTAAGTTCAACGGGACCGTGGCAAAACAGCCTATGGCGGTTCTAGGGCAGGAGCTATCGTTCGTTCGAGGCCCGGTGCATTTGCGGGAAGAC
cbl_down_316	CGGCTCGCAGCGTGTAAACGCATCAACGCCACGATCAGCTAAGTTCAACGGGACCGTGGCTTTCTAAGCTGTTGGAAATACTGCAGGCACGTGTAGAGCTATCGTTCGTTCGAGGCCCGGTGCATTTGCGGGAAGAC
cbl_down_317	CGGCTCGCAGCGTGTAAACGCATCAACGCCACGATCAGCTAAGTTCAACGGGACCGTGGCAAGGTTAATATTCGGTTAACGAGTGGTGGTTGTCGGTGCTATCGTTCGTTCGAGGCCCGGTGCATTTGCGGGAAGAC
cbl_down_318	CGGCTCGCAGCGTGTAAACGCATCAACGCCACGATCAGCTAAGTTCAACGGGACCGTGGCAGGCAAAACAAAAGAACCAACCAAGATCCTGGAGAACGCTATCGTTCGTTCGAGGCCCGGTGCATTTGCGGGAAGAC
cbl_down_319	CGGCTCGCAGCGTGTAAACGCATCAACGCCACGATCAGCTAAGTTCAACGGGACCGTGGCAGCTTAACTCATGTAGCGTGAGCCCAGTTTTACTGTGCTATCGTTCGTTCGAGGCCCGGTGCATTTGCGGGAAGAC
cbl_down_320	CGGCTCGCAGCGTGTAAACGCATCAACGCCACGATCAGCTAAGTTCAACGGGACCGTGGCAGTCTTACTGACCCCAAACTTCAAGTGGTAGTGAACCGCTATCGTTCGTTCGAGGCCCGGTGCATTTGCGGGAAGAC
cbl_down_321	CGGCTCGCAGCGTGTAAACGCATCAACGCCACGATCAGCTAAGTTCAACGGGACCGTGGCCTAACATCCTGGTGATGAGTTTTGCCGCTCACGGCTATCGTTCGTTCGAGGCCCGGTGCATTTGCGGGAAGAC
cbl_down_322	CGGCTCGCAGCGTGTAAACGCATCAACGCCACGATCAGCTAAGTTCAACGGGACCGTGGCAATCTAGCCATGCTGAATTTTCCATGGAACGGTTGACGCTATCGTTCGTTCGAGGCCCGGTGCATTTGCGGGAAGAC
cbl_down_323	CGGCTCGCAGCGTGTAAACGCATCAACGCCACGATCAGCTAAGTTCAACGGGACCGTGGCTATAATATAGCAGCTGTTGAACGCATCCTCTGACGGCGCTATCGTTCGTTCGAGGCCCGGTGCATTTGCGGGAAGAC
cbl_down_324	CGGCTCGCAGCGTGTAAACGCATCAACGCCACGATCAGCTAAGTTCAACGGGACCGTGGCCGCTTGGCAGCACAACACTATGTAATGAGCTCAGCTATCGTTCGTTCGAGGCCCGGTGCATTTGCGGGAAGAC
cbl_down_325	CGGCTCGCAGCGTGTAAACGCATCAACGCCACGATCAGCTAAGTTCAACGGGACCGTGGCTTATTCAGAGTCCTCCAGCACACACACACACATCCGCTATCGTTCGTTCGAGGCCCGGTGCATTTGCGGGAAGAC
cbl_down_326	CGGCTCGCAGCGTGTAAACGCATCAACGCCACGATCAGCTAAGTTCAACGGGACCGTGGCTTTTACAGCCGATGCAGCCTTAATCAAATCTGCCCGCTATCGTTCGTTCGAGGCCCGGTGCATTTGCGGGAAGAC
cbl_down_327	CGGCTCGCAGCGTGTAAACGCATCAACGCCACGATCAGCTAAGTTCAACGGGACCGTGGCTTGATGCATGCAGTAACTGAGCTAACATTGACAGCACGCTATCGTTCGTTCGAGGCCCGGTGCATTTGCGGGAAGAC
cbl_down_328	CGGCTCGCAGCGTGTAAACGCATCAACGCCACGATCAGCTAAGTTCAACGGGACCGTGGCTCATAATTCACGTCGGTATGTTGGTCTGTTCAACCGCGCTATCGTTCGTTCGAGGCCCGGTGCATTTGCGGGAAGAC
cbl_down_329	CGGCTCGCAGCGTGTAAACGCATCAACGCCACGATCAGCTAAGTTCAACGGGACCGTGGCTCAAAGCAGCCGTGGCACGACTGGCTCTGTGCTATCGTTCGTTCGAGGCCCGGTGCATTTGCGGGAAGAC
cbl_down_330	CGGCTCGCAGCGTGTAAACGCATCAACGCCACGATCAGCTAAGTTCAACGGGACCGTGGCTCCTGCTGCAGTATACCGTACTTCAGCTTCATTCAGCTATCGTTCGTTCGAGGCCCGGTGCATTTGCGGGAAGAC
cbl_down_331	CGGCTCGCAGCGTGTAAACGCATCAACGCCACGATCAGCTAAGTTCAACGGGACCGTGGCTCCAGCCCAGCAGCCAGAAATAGACTGGCTGCTATCGTTCGTTCGAGGCCCGGTGCATTTGCGGGAAGAC
cbl_down_332	CGGCTCGCAGCGTGTAAACGCATCAACGCCACGATCAGCTAAGTTCAACGGGACCGTGGCGTTTACTGAGAGCCCACAAAGCTCTTTGACGAAGCGCTATCGTTCGTTCGAGGCCCGGTGCATTTGCGGGAAGAC
cbl_down_333	CGGCTCGCAGCGTGTAAACGCATCAACGCCACGATCAGCTAAGTTCAACGGGACCGTGGCTCCATGAAGCAAGGTCACGCTTCTCATCAGCGCTATCGTTCGTTCGAGGCCCGGTGCATTTGCGGGAAGAC
cbl_down_334	CGGCTCGCAGCGTGTAAACGCATCAACGCCACGATCAGCTAAGTTCAACGGGACCGTGGCATCTGAATGAAGTCGCCCCGCTGGAGAGAGGCTATCGTTCGTTCGAGGCCCGGTGCATTTGCGGGAAGAC
cbl_down_335	CGGCTCGCAGCGTGTAAACGCATCAACGCCACGATCAGCTAAGTTCAACGGGACCGTGGCTATCAGAAATTTTGGTGCCAAAATCGGACATGCAGCTGCTATCGTTCGTTCGAGGCCCGGTGCATTTGCGGGAAGAC
cbl_down_336	CGGCTCGCAGCGTGTAAACGCATCAACGCCACGATCAGCTAAGTTCAACGGGACCGTGGCATGGCTGTAGATGGAGCTTTCTACATCCAGACACATCGCTATCGTTCGTTCGAGGCCCGGTGCATTTGCGGGAAGAC
cbl_down_337	CGGCTCGCAGCGTGTAAACGCATCAACGCCACGATCAGCTAAGTTCAACGGGACCGTGGCACAGTTCAACAAAATGCTGTTCGTTTTGCATGGATGCGCTATCGTTCGTTCGAGGCCCGGTGCATTTGCGGGAAGAC
cbl_down_338	CGGCTCGCAGCGTGTAAACGCATCAACGCCACGATCAGCTAAGTTCAACGGGACCGTGGCTTGAAGTTTCTCAGTGTTTGCTCTGTGCTACTTGCAGGCTATCGTTCGTTCGAGGCCCGGTGCATTTGCGGGAAGAC
cbl_down_339	CGGCTCGCAGCGTGTAAACGCATCAACGCCACGATCAGCTAAGTTCAACGGGACCGTGGCGGCATAGTCCCTGATTGATCAGGTATCACCATAGTGCGCTATCGTTCGTTCGAGGCCCGGTGCATTTGCGGGAAGAC
cbl_down_340	CGGCTCGCAGCGTGTAAACGCATCAACGCCACGATCAGCTAAGTTCAACGGGACCGTGGCTTTTCGTGTTTCTGTCTGCATGCCTGTAATGTTGTGTGCTATCGTTCGTTCGAGGCCCGGTGCATTTGCGGGAAGAC
cbl_down_341	CGGCTCGCAGCGTGTAAACGCATCAACGCCACGATCAGCTAAGTTCAACGGGACCGTGGCAGGGCTGCACGATATATCGTTTCTGTATCGATATCGCGCTATCGTTCGTTCGAGGCCCGGTGCATTTGCGGGAAGAC
cbl_down_342	CGGCTCGCAGCGTGTAAACGCATCAACGCCACGATCAGCTAAGTTCAACGGGACCGTGGCTTGTCAGCGTTTGGACTCTTGTGAGAAGAATACCTCAGCTATCGTTCGTTCGAGGCCCGGTGCATTTGCGGGAAGAC
cbl_down_343	CGGCTCGCAGCGTGTAAACGCATCAACGCCACGATCAGCTAAGTTCAACGGGACCGTGGCTTTTGTGTGTTTGCTCAGCGCACACAAGCAGCTATCGTTCGTTCGAGGCCCGGTGCATTTGCGGGAAGAC
cbl_down_344	CGGCTCGCAGCGTGTAAACGCATCAACGCCACGATCAGCTAAGTTCAACGGGACCGTGGCAGAAGGTTGTCATATCCCTTGTGAATTGGTTGACCCTGCTATCGTTCGTTCGAGGCCCGGTGCATTTGCGGGAAGAC
cbl_down_345	CGGCTCGCAGCGTGTAAACGCATCAACGCCACGATCAGCTAAGTTCAACGGGACCGTGGCTTGACATATGAGAGTCAAGCTAATGATGCGCTACGCAGCTATCGTTCGTTCGAGGCCCGGTGCATTTGCGGGAAGAC
cbl_down_346	CGGCTCGCAGCGTGTAAACGCATCAACGCCACGATCAGCTAAGTTCAACGGGACCGTGGCAGAAAATGTGTTAATGCAGCCCACATTGAGGTGTCAGCTATCGTTCGTTCGAGGCCCGGTGCATTTGCGGGAAGAC
cbl_down_347	CGGCTCGCAGCGTGTAAACGCATCAACGCCACGATCAGCTAAGTTCAACGGGACCGTGGCAATGAGGACTAAAGACTTATGCCCGATTCACACGGTGCTATCGTTCGTTCGAGGCCCGGTGCATTTGCGGGAAGAC
cbl_down_348	CGGCTCGCAGCGTGTAAACGCATCAACGCCACGATCAGCTAAGTTCAACGGGACCGTGGCGCTTTAGCATGAACGCTTAACAAAAGGCGTGTCTGAGCTATCGTTCGTTCGAGGCCCGGTGCATTTGCGGGAAGAC
cbl_down_349	CGGCTCGCAGCGTGTAAACGCATCAACGCCACGATCAGCTAAGTTCAACGGGACCGTGGCGACTGGGGCTGACGTGATCATCATAGCAGCGCTATCGTTCGTTCGAGGCCCGGTGCATTTGCGGGAAGAC
cbl_down_350	CGGCTCGCAGCGTGTAAACGCATCAACGCCACGATCAGCTAAGTTCAACGGGACCGTGGCGTCTGCAATCAGCTATTGTCTGAACTGGGGTATTTGCGCTATCGTTCGTTCGAGGCCCGGTGCATTTGCGGGAAGAC
cbl_down_351	CGGCTCGCAGCGTGTAAACGCATCAACGCCACGATCAGCTAAGTTCAACGGGACCGTGGCATAAAGCGATCTGATTGGCTGTCGCTTCTGTTGGGCTATCGTTCGTTCGAGGCCCGGTGCATTTGCGGGAAGAC
cbl_down_352	CGGCTCGCAGCGTGTAAACGCATCAACGCCACGATCAGCTAAGTTCAACGGGACCGTGGCAAAATTCCCACTGAAGCGGTGCTGACGGATGCTATCGTTCGTTCGAGGCCCGGTGCATTTGCGGGAAGAC
cbl_down_353	CGGCTCGCAGCGTGTAAACGCATCAACGCCACGATCAGCTAAGTTCAACGGGACCGTGGCAATAAGAAGCATTAACTCTGGCGCCACATGTGAATGGGCTATCGTTCGTTCGAGGCCCGGTGCATTTGCGGGAAGAC
cbl_down_354	CGGCTCGCAGCGTGTAAACGCATCAACGCCACGATCAGCTAAGTTCAACGGGACCGTGGCTGATAAACTGGCTTTCATAGAGATGGTGAACACGGGTGCTATCGTTCGTTCGAGGCCCGGTGCATTTGCGGGAAGAC
cbl_down_355	CGGCTCGCAGCGTGTAAACGCATCAACGCCACGATCAGCTAAGTTCAACGGGACCGTGGCTTGACATCTTGTGACAGACAAATTTGCCTATGTGGGCGCTATCGTTCGTTCGAGGCCCGGTGCATTTGCGGGAAGAC
cbl_down_356	CGGCTCGCAGCGTGTAAACGCATCAACGCCACGATCAGCTAAGTTCAACGGGACCGTGGCAAGCTGTCGATTGGTGTCAGGGCTTGCTTTGCTATCGTTCGTTCGAGGCCCGGTGCATTTGCGGGAAGAC
cbl_down_357	CGGCTCGCAGCGTGTAAACGCATCAACGCCACGATCAGCTAAGTTCAACGGGACCGTGGCTTCTTAGAATTGTATTTCAGGGAGCGGAAATGCCCGTGCTATCGTTCGTTCGAGGCCCGGTGCATTTGCGGGAAGAC
cbl_down_358	CGGCTCGCAGCGTGTAAACGCATCAACGCCACGATCAGCTAAGTTCAACGGGACCGTGGCTTTGCCTGAGGTCGATGCCATGAACACAGTGCTATCGTTCGTTCGAGGCCCGGTGCATTTGCGGGAAGAC
cbl_down_359	CGGCTCGCAGCGTGTAAACGCATCAACGCCACGATCAGCTAAGTTCAACGGGACCGTGGCTAATGTCATCTGTATTGATGAGCTGGGACAGTGCTGCGCTATCGTTCGTTCGAGGCCCGGTGCATTTGCGGGAAGAC
cbl_down_360	CGGCTCGCAGCGTGTAAACGCATCAACGCCACGATCAGCTAAGTTCAACGGGACCGTGGCATAATGTTTCCGCCTGTGTTTGGTTCAGTTGTGAGGGCTATCGTTCGTTCGAGGCCCGGTGCATTTGCGGGAAGAC
cbl_down_361	CGGCTCGCAGCGTGTAAACGCATCAACGCCACGATCAGCTAAGTTCAACGGGACCGTGGCTGCGGATCAACACCGCCATCTTGGCACTGAGCTATCGTTCGTTCGAGGCCCGGTGCATTTGCGGGAAGAC
cbl_down_362	CGGCTCGCAGCGTGTAAACGCATCAACGCCACGATCAGCTAAGTTCAACGGGACCGTGGCAGATATGCGAGTTAATTTGTTTGGCTGCTGTCACTGCGCTATCGTTCGTTCGAGGCCCGGTGCATTTGCGGGAAGAC
cbl_down_363	CGGCTCGCAGCGTGTAAACGCATCAACGCCACGATCAGCTAAGTTCAACGGGACCGTGGCTTCATGTAGCCATGGTCGTCATTGTTGAGAAACTGGAGCTATCGTTCGTTCGAGGCCCGGTGCATTTGCGGGAAGAC
cbl_down_364	CGGCTCGCAGCGTGTAAACGCATCAACGCCACGATCAGCTAAGTTCAACGGGACCGTGGCACAGCCTGGCAGTGACTCATCCCGGGTACAGCTATCGTTCGTTCGAGGCCCGGTGCATTTGCGGGAAGAC
cbl_down_365	CGGCTCGCAGCGTGTAAACGCATCAACGCCACGATCAGCTAAGTTCAACGGGACCGTGGCTTCATCCACAAGCCTGGCAGGTAATACAAACACTTCAGCTATCGTTCGTTCGAGGCCCGGTGCATTTGCGGGAAGAC
cbl_down_366	CGGCTCGCAGCGTGTAAACGCATCAACGCCACGATCAGCTAAGTTCAACGGGACCGTGGCATCCCTGCACACATTCCTGTTAAAGGAGTAGTTCACAGCTATCGTTCGTTCGAGGCCCGGTGCATTTGCGGGAAGAC
cbl_down_367	CGGCTCGCAGCGTGTAAACGCATCAACGCCACGATCAGCTAAGTTCAACGGGACCGTGGCTCACAGCATGCATCTTATTGTCTTGGCTCTTCAGTGTGCTATCGTTCGTTCGAGGCCCGGTGCATTTGCGGGAAGAC
cbl_down_368	CGGCTCGCAGCGTGTAAACGCATCAACGCCACGATCAGCTAAGTTCAACGGGACCGTGGCTTCATTCAAGCATGTTCATCATCCTTGTCACAGCAGCGCTATCGTTCGTTCGAGGCCCGGTGCATTTGCGGGAAGAC
cbl_down_369	CGGCTCGCAGCGTGTAAACGCATCAACGCCACGATCAGCTAAGTTCAACGGGACCGTGGCTACACAAACAGAGACAGGAGTTTCATGGGACAATGCAGCTATCGTTCGTTCGAGGCCCGGTGCATTTGCGGGAAGAC
cbl_down_370	CGGCTCGCAGCGTGTAAACGCATCAACGCCACGATCAGCTAAGTTCAACGGGACCGTGGCCCCCTCTGAGAGTCCTAAAGGACAGCTTGGTGCTATCGTTCGTTCGAGGCCCGGTGCATTTGCGGGAAGAC
cbl_down_371	CGGCTCGCAGCGTGTAAACGCATCAACGCCACGATCAGCTAAGTTCAACGGGACCGTGGCAAGCACCATTATGTCACACACTCTCTCTCTGATTGCAGCTATCGTTCGTTCGAGGCCCGGTGCATTTGCGGGAAGAC
cbl_down_372	CGGCTCGCAGCGTGTAAACGCATCAACGCCACGATCAGCTAAGTTCAACGGGACCGTGGCACATTGAGAAGCATTTCTCAGCGATGGCTGGATTTGCTATCGTTCGTTCGAGGCCCGGTGCATTTGCGGGAAGAC
cbl_down_373	CGGCTCGCAGCGTGTAAACGCATCAACGCCACGATCAGCTAAGTTCAACGGGACCGTGGCTACAGCTATATCTTCAGACTGAGCTGTACGAGGCTCGGCTATCGTTCGTTCGAGGCCCGGTGCATTTGCGGGAAGAC
cbl_down_374	CGGCTCGCAGCGTGTAAACGCATCAACGCCACGATCAGCTAAGTTCAACGGGACCGTGGCGACAGTGGGCTATCGGTTACGTCACGGCTGGCTATCGTTCGTTCGAGGCCCGGTGCATTTGCGGGAAGAC
cbl_down_375	CGGCTCGCAGCGTGTAAACGCATCAACGCCACGATCAGCTAAGTTCAACGGGACCGTGGCGGAAACATCTTGCAGACCATTCCTCATAACAAACCCCGCTATCGTTCGTTCGAGGCCCGGTGCATTTGCGGGAAGAC
cbl_down_376	CGGCTCGCAGCGTGTAAACGCATCAACGCCACGATCAGCTAAGTTCAACGGGACCGTGGCTCTTCCAGGCCCTCATCGATGGCTTTAGAGAGCTATCGTTCGTTCGAGGCCCGGTGCATTTGCGGGAAGAC
cbl_down_377	CGGCTCGCAGCGTGTAAACGCATCAACGCCACGATCAGCTAAGTTCAACGGGACCGTGGCTTTTCCAGATGGACGCACTCAAAACCCAGACCGCTATCGTTCGTTCGAGGCCCGGTGCATTTGCGGGAAGAC
cbl_down_378	CGGCTCGCAGCGTGTAAACGCATCAACGCCACGATCAGCTAAGTTCAACGGGACCGTGGCTCACAGGACTGTGTGAACCCTCACCTCAAGAGCTATCGTTCGTTCGAGGCCCGGTGCATTTGCGGGAAGAC
cbl_down_379	CGGCTCGCAGCGTGTAAACGCATCAACGCCACGATCAGCTAAGTTCAACGGGACCGTGGCTTTTCTGTCCGCCACCTAAATTCGGCACAGAGCTATCGTTCGTTCGAGGCCCGGTGCATTTGCGGGAAGAC
cbl_down_380	CGGCTCGCAGCGTGTAAACGCATCAACGCCACGATCAGCTAAGTTCAACGGGACCGTGGCTAAGCTGTGCAGTGTAACCTTTTCTGTGAATGCATGCGCTATCGTTCGTTCGAGGCCCGGTGCATTTGCGGGAAGAC
cbl_down_381	CGGCTCGCAGCGTGTAAACGCATCAACGCCACGATCAGCTAAGTTCAACGGGACCGTGGCACTGCTGGCTGTTATGCCATATATGGGTGTATCTGTGCTATCGTTCGTTCGAGGCCCGGTGCATTTGCGGGAAGAC
cbl_down_382	CGGCTCGCAGCGTGTAAACGCATCAACGCCACGATCAGCTAAGTTCAACGGGACCGTGGCAGAGAAAGATTCACTCAGGGAGTAATGCATGCAGTGCGCTATCGTTCGTTCGAGGCCCGGTGCATTTGCGGGAAGAC
cbl_down_383	CGGCTCGCAGCGTGTAAACGCATCAACGCCACGATCAGCTAAGTTCAACGGGACCGTGGCTGCCAAGTGTTGATGTACCAAATGAACATGCATCAGTGCTATCGTTCGTTCGAGGCCCGGTGCATTTGCGGGAAGAC
cbl_down_384	CGGCTCGCAGCGTGTAAACGCATCAACGCCACGATCAGCTAAGTTCAACGGGACCGTGGCTGTTTGAAACCTACAGGTATATGTGTTGGAGCAGGGTGCTATCGTTCGTTCGAGGCCCGGTGCATTTGCGGGAAGAC
cbl_down_385	CGGCTCGCAGCGTGTAAACGCATCAACGCCACGATCAGCTAAGTTCAACGGGACCGTGGCCTTACAGGAGCAATATGAGCTGTACTGTGAGATGGGCGCTATCGTTCGTTCGAGGCCCGGTGCATTTGCGGGAAGAC
cbl_down_386	CGGCTCGCAGCGTGTAAACGCATCAACGCCACGATCAGCTAAGTTCAACGGGACCGTGGCACCTTCCAGCTGTGTAAGATTTGTGCTGAGAATGACAGCTATCGTTCGTTCGAGGCCCGGTGCATTTGCGGGAAGAC
cbl_down_387	CGGCTCGCAGCGTGTAAACGCATCAACGCCACGATCAGCTAAGTTCAACGGGACCGTGGCAGGATGTGAAGATCGAGCCCTGCGGACACCGCTATCGTTCGTTCGAGGCCCGGTGCATTTGCGGGAAGAC
cbl_down_388	CGGCTCGCAGCGTGTAAACGCATCAACGCCACGATCAGCTAAGTTCAACGGGACCGTGGCTCATGTGCACTTCCTGTCTTACAGCCTGGCGCTATCGTTCGTTCGAGGCCCGGTGCATTTGCGGGAAGAC
cbl_down_389	CGGCTCGCAGCGTGTAAACGCATCAACGCCACGATCAGCTAAGTTCAACGGGACCGTGGCTTTTCTCACTCTTTTAGGAGTCAGAAGGCCAAGGCTGCTATCGTTCGTTCGAGGCCCGGTGCATTTGCGGGAAGAC
cbl_down_390	CGGCTCGCAGCGTGTAAACGCATCAACGCCACGATCAGCTAAGTTCAACGGGACCGTGGCGCCCATTCTGTCGCTGTGAAATTAAGGGTACAGAGCGCTATCGTTCGTTCGAGGCCCGGTGCATTTGCGGGAAGAC
cbl_down_391	CGGCTCGCAGCGTGTAAACGCATCAACGCCACGATCAGCTAAGTTCAACGGGACCGTGGCCCATCGTCGTTGACCCCTTTGATCCTAAGGATCCGCTATCGTTCGTTCGAGGCCCGGTGCATTTGCGGGAAGAC
cbl_down_392	CGGCTCGCAGCGTGTAAACGCATCAACGCCACGATCAGCTAAGTTCAACGGGACCGTGGCGCTGCCTCCTATGGCTGCAGGGGCATGTTTGCTATCGTTCGTTCGAGGCCCGGTGCATTTGCGGGAAGAC
cbl_down_393	CGGCTCGCAGCGTGTAAACGCATCAACGCCACGATCAGCTAAGTTCAACGGGACCGTGGCGCTGAGGGAGCCCCTTCACCCAGCTACGACGCTATCGTTCGTTCGAGGCCCGGTGCATTTGCGGGAAGAC
cbl_down_394	CGGCTCGCAGCGTGTAAACGCATCAACGCCACGATCAGCTAAGTTCAACGGGACCGTGGCTAGAGGAAACTCCTTTCATGATTAGCAAGCTGGTCGGGCTATCGTTCGTTCGAGGCCCGGTGCATTTGCGGGAAGAC
cbl_down_395	CGGCTCGCAGCGTGTAAACGCATCAACGCCACGATCAGCTAAGTTCAACGGGACCGTGGCTTTTGCTAAACCTGCAATAATGTGTCCGCTTCCTCGGCTATCGTTCGTTCGAGGCCCGGTGCATTTGCGGGAAGAC
cbl_down_396	CGGCTCGCAGCGTGTAAACGCATCAACGCCACGATCAGCTAAGTTCAACGGGACCGTGGCAATTAACCCAAATCCAAACCAAACAACTCTTCCCGCAGCTATCGTTCGTTCGAGGCCCGGTGCATTTGCGGGAAGAC
cbl_down_397	CGGCTCGCAGCGTGTAAACGCATCAACGCCACGATCAGCTAAGTTCAACGGGACCGTGGCACACTTGACCAGGTTGCGGTAAAGGTTCTGAAATTCGCTATCGTTCGTTCGAGGCCCGGTGCATTTGCGGGAAGAC
cbl_down_398	CGGCTCGCAGCGTGTAAACGCATCAACGCCACGATCAGCTAAGTTCAACGGGACCGTGGCTGGCAGGAGTATTTAGCATCAGTGGAGCTGTGTGCTATCGTTCGTTCGAGGCCCGGTGCATTTGCGGGAAGAC
cbl_down_399	CGGCTCGCAGCGTGTAAACGCATCAACGCCACGATCAGCTAAGTTCAACGGGACCGTGGCGCTGAATGGTGTGACTTGTTTCAGGTGGAGAGGGCTATCGTTCGTTCGAGGCCCGGTGCATTTGCGGGAAGAC
cbl_down_400	CGGCTCGCAGCGTGTAAACGCATCAACGCCACGATCAGCTAAGTTCAACGGGACCGTGGCCCGCCCTCGCCGATGTCAATCTCCCCTCAGGCTATCGTTCGTTCGAGGCCCGGTGCATTTGCGGGAAGAC
cbl_down_401	CGGCTCGCAGCGTGTAAACGCATCAACGCCACGATCAGCTAAGTTCAACGGGACCGTGGCCCCGTCGTTCCTCCAGTACCTCCTCGGCTGGCTATCGTTCGTTCGAGGCCCGGTGCATTTGCGGGAAGAC
cbl_down_402	CGGCTCGCAGCGTGTAAACGCATCAACGCCACGATCAGCTAAGTTCAACGGGACCGTGGCGATCTGCTTCCTCTCAGGCCCACCAACCCTGCTATCGTTCGTTCGAGGCCCGGTGCATTTGCGGGAAGAC
cbl_down_403	CGGCTCGCAGCGTGTAAACGCATCAACGCCACGATCAGCTAAGTTCAACGGGACCGTGGCGGCCTCAAGTCCAGGGGCCACATCCAAGGTGCTATCGTTCGTTCGAGGCCCGGTGCATTTGCGGGAAGAC
cbl_down_404	CGGCTCGCAGCGTGTAAACGCATCAACGCCACGATCAGCTAAGTTCAACGGGACCGTGGCAATGCTCTAGCGGGGAATGTTTGGTCAAGTTTTCTTCGCTATCGTTCGTTCGAGGCCCGGTGCATTTGCGGGAAGAC
cbl_down_405	CGGCTCGCAGCGTGTAAACGCATCAACGCCACGATCAGCTAAGTTCAACGGGACCGTGGCTTTTCCTAACTGGTTTTATCCCATTCCAGGCCCCTGCTATCGTTCGTTCGAGGCCCGGTGCATTTGCGGGAAGAC
cbl_down_406	CGGCTCGCAGCGTGTAAACGCATCAACGCCACGATCAGCTAAGTTCAACGGGACCGTGGCTCCCATCACAAAGACAAGCCATTACCGCTGCGCTATCGTTCGTTCGAGGCCCGGTGCATTTGCGGGAAGAC
cbl_down_407	CGGCTCGCAGCGTGTAAACGCATCAACGCCACGATCAGCTAAGTTCAACGGGACCGTGGCCGCCGGCTCTAAGGGATCTGCCACCTCCACGCTATCGTTCGTTCGAGGCCCGGTGCATTTGCGGGAAGAC
cbl_down_408	CGGCTCGCAGCGTGTAAACGCATCAACGCCACGATCAGCTAAGTTCAACGGGACCGTGGCCCAGACCGTCCACACCCAGCTGGAGCAGACGCTATCGTTCGTTCGAGGCCCGGTGCATTTGCGGGAAGAC
cbl_down_409	CGGCTCGCAGCGTGTAAACGCATCAACGCCACGATCAGCTAAGTTCAACGGGACCGTGGCAACCGTCTCCCAAGACGTCCTCTCCCCAGTGCTATCGTTCGTTCGAGGCCCGGTGCATTTGCGGGAAGAC
cbl_down_410	CGGCTCGCAGCGTGTAAACGCATCAACGCCACGATCAGCTAAGTTCAACGGGACCGTGGCACGCCTGGAGACCCATCTCGTGACAAACTGGCTATCGTTCGTTCGAGGCCCGGTGCATTTGCGGGAAGAC
cbl_down_411	CGGCTCGCAGCGTGTAAACGCATCAACGCCACGATCAGCTAAGTTCAACGGGACCGTGGCCGGCCCCTCCTAACCGCAACATGCCAGACTGCTATCGTTCGTTCGAGGCCCGGTGCATTTGCGGGAAGAC
cbl_down_412	CGGCTCGCAGCGTGTAAACGCATCAACGCCACGATCAGCTAAGTTCAACGGGACCGTGGCGGAACTCCCGGCCTGTACCCAAAGCCCCATGCTATCGTTCGTTCGAGGCCCGGTGCATTTGCGGGAAGAC
cbl_down_413	CGGCTCGCAGCGTGTAAACGCATCAACGCCACGATCAGCTAAGTTCAACGGGACCGTGGCCCACCAGCAAGCGGAGACACCCGTGGATCTGCTATCGTTCGTTCGAGGCCCGGTGCATTTGCGGGAAGAC
cbl_down_414	CGGCTCGCAGCGTGTAAACGCATCAACGCCACGATCAGCTAAGTTCAACGGGACCGTGGCCGAGAGCTTTCCAACAGGCACTCTCTGCCTGCTATCGTTCGTTCGAGGCCCGGTGCATTTGCGGGAAGAC
cbl_down_415	CGGCTCGCAGCGTGTAAACGCATCAACGCCACGATCAGCTAAGTTCAACGGGACCGTGGCCTCCAACTGCCCTCTACTCTCGATTCCAGAACAGCTATCGTTCGTTCGAGGCCCGGTGCATTTGCGGGAAGAC
cbl_down_416	CGGCTCGCAGCGTGTAAACGCATCAACGCCACGATCAGCTAAGTTCAACGGGACCGTGGCCAGAAACAACGGCCCTCCCAGCCTCGACCAGCTATCGTTCGTTCGAGGCCCGGTGCATTTGCGGGAAGAC
cbl_down_417	CGGCTCGCAGCGTGTAAACGCATCAACGCCACGATCAGCTAAGTTCAACGGGACCGTGGCCCAGCTGGTAAGGACATGTGTGCCATAAGTACACCGCTATCGTTCGTTCGAGGCCCGGTGCATTTGCGGGAAGAC
cbl_down_418	CGGCTCGCAGCGTGTAAACGCATCAACGCCACGATCAGCTAAGTTCAACGGGACCGTGGCATGTGTGCAGAGTTTTGGATCATCGAATCCTGCATCGCTATCGTTCGTTCGAGGCCCGGTGCATTTGCGGGAAGAC
cbl_down_419	CGGCTCGCAGCGTGTAAACGCATCAACGCCACGATCAGCTAAGTTCAACGGGACCGTGGCGGATTATGACAGTCCAAAAGTAAAGCCGTCTGCCTCGGCTATCGTTCGTTCGAGGCCCGGTGCATTTGCGGGAAGAC
cbl_down_420	CGGCTCGCAGCGTGTAAACGCATCAACGCCACGATCAGCTAAGTTCAACGGGACCGTGGCGCTAATGCCATCTATTCCTTGGCAATACGGTAAGTGCGCTATCGTTCGTTCGAGGCCCGGTGCATTTGCGGGAAGAC
cbl_down_421	CGGCTCGCAGCGTGTAAACGCATCAACGCCACGATCAGCTAAGTTCAACGGGACCGTGGCATAAAACTGTACAATAGGTGGGTGTGTGTGTCCACCAGCTATCGTTCGTTCGAGGCCCGGTGCATTTGCGGGAAGAC
cbl_down_422	CGGCTCGCAGCGTGTAAACGCATCAACGCCACGATCAGCTAAGTTCAACGGGACCGTGGCTTTTACCTCTGTAGGTGCTTGAATGTGCTTTGGAGGCGCTATCGTTCGTTCGAGGCCCGGTGCATTTGCGGGAAGAC
cbl_down_423	CGGCTCGCAGCGTGTAAACGCATCAACGCCACGATCAGCTAAGTTCAACGGGACCGTGGCAGTTCAGAGAAGAAAGAATAGCAGAGTGCACACCACAGCTATCGTTCGTTCGAGGCCCGGTGCATTTGCGGGAAGAC
cbl_down_424	CGGCTCGCAGCGTGTAAACGCATCAACGCCACGATCAGCTAAGTTCAACGGGACCGTGGCTCTACGAGGCTAATGGCACAAGGGAGCAGTGCTATCGTTCGTTCGAGGCCCGGTGCATTTGCGGGAAGAC
cbl_down_425	CGGCTCGCAGCGTGTAAACGCATCAACGCCACGATCAGCTAAGTTCAACGGGACCGTGGCAAAAGGCGAGCAAGAGGTCGGGCGGTAGAGGCTATCGTTCGTTCGAGGCCCGGTGCATTTGCGGGAAGAC
cbl_down_426	CGGCTCGCAGCGTGTAAACGCATCAACGCCACGATCAGCTAAGTTCAACGGGACCGTGGCTAAAATAACAGCGGTGAAGTGCGCCAGACAAAACAGCTATCGTTCGTTCGAGGCCCGGTGCATTTGCGGGAAGAC
cbl_down_427	CGGCTCGCAGCGTGTAAACGCATCAACGCCACGATCAGCTAAGTTCAACGGGACCGTGGCAAAACCGTCAGCGCAATGGAAAACTACCATCACAGCTATCGTTCGTTCGAGGCCCGGTGCATTTGCGGGAAGAC
cbl_down_428	CGGCTCGCAGCGTGTAAACGCATCAACGCCACGATCAGCTAAGTTCAACGGGACCGTGGCATTAATAAGCCAAAGCATGTGGAGCGTAGGATCTGCAGCTATCGTTCGTTCGAGGCCCGGTGCATTTGCGGGAAGAC
cbl_down_429	CGGCTCGCAGCGTGTAAACGCATCAACGCCACGATCAGCTAAGTTCAACGGGACCGTGGCGCTTCGCTTGCTCCGAGTGCTATGGAGATCGCTATCGTTCGTTCGAGGCCCGGTGCATTTGCGGGAAGAC
cbl_down_430	CGGCTCGCAGCGTGTAAACGCATCAACGCCACGATCAGCTAAGTTCAACGGGACCGTGGCACAGAGTGCATCAGTGTTTTCATAGCAAAAGTGCGAGCTATCGTTCGTTCGAGGCCCGGTGCATTTGCGGGAAGAC
cbl_down_431	CGGCTCGCAGCGTGTAAACGCATCAACGCCACGATCAGCTAAGTTCAACGGGACCGTGGCTATAAGCAGTGTTTTATGCGAGTGGCCAGTTCCTAGGGCTATCGTTCGTTCGAGGCCCGGTGCATTTGCGGGAAGAC
cbl_down_432	CGGCTCGCAGCGTGTAAACGCATCAACGCCACGATCAGCTAAGTTCAACGGGACCGTGGCGGGGTTATTGACCACCTCTGTAAACACTGCTCACTGCTATCGTTCGTTCGAGGCCCGGTGCATTTGCGGGAAGAC
cbl_down_433	CGGCTCGCAGCGTGTAAACGCATCAACGCCACGATCAGCTAAGTTCAACGGGACCGTGGCGGTTTAGGAAAAGCTTTCCTCTCCACACCAGGCGCTATCGTTCGTTCGAGGCCCGGTGCATTTGCGGGAAGAC
cbl_down_434	CGGCTCGCAGCGTGTAAACGCATCAACGCCACGATCAGCTAAGTTCAACGGGACCGTGGCAAGCTAATCTTCAGCCAACTACATTCTGCAGCAGTCTGCTATCGTTCGTTCGAGGCCCGGTGCATTTGCGGGAAGAC
cbl_down_435	CGGCTCGCAGCGTGTAAACGCATCAACGCCACGATCAGCTAAGTTCAACGGGACCGTGGCGTTTTCCACACCGGTCCAGGCAATGTCGTTGCTATCGTTCGTTCGAGGCCCGGTGCATTTGCGGGAAGAC
cbl_down_436	CGGCTCGCAGCGTGTAAACGCATCAACGCCACGATCAGCTAAGTTCAACGGGACCGTGGCTTTTACCCGTATTGATGGCCATGTGCAGTTATGAGGTGCTATCGTTCGTTCGAGGCCCGGTGCATTTGCGGGAAGAC
cbl_down_437	CGGCTCGCAGCGTGTAAACGCATCAACGCCACGATCAGCTAAGTTCAACGGGACCGTGGCGAATAAGCCTAACCAAACTGAGCCGGGTTTCTCTTCAGCTATCGTTCGTTCGAGGCCCGGTGCATTTGCGGGAAGAC
cbl_down_438	CGGCTCGCAGCGTGTAAACGCATCAACGCCACGATCAGCTAAGTTCAACGGGACCGTGGCAACTGGCTTGCTTAGTTTGGGACTTGTGGGGGCTATCGTTCGTTCGAGGCCCGGTGCATTTGCGGGAAGAC
cbl_down_439	CGGCTCGCAGCGTGTAAACGCATCAACGCCACGATCAGCTAAGTTCAACGGGACCGTGGCAAGTGTTTGGACTTCCAGCAGTGAAAATCAAACCACTGCTATCGTTCGTTCGAGGCCCGGTGCATTTGCGGGAAGAC
cbl_down_440	CGGCTCGCAGCGTGTAAACGCATCAACGCCACGATCAGCTAAGTTCAACGGGACCGTGGCATCCGCTATTCAGTATACTTTAAAAGCTGCAGGGCCTGCTATCGTTCGTTCGAGGCCCGGTGCATTTGCGGGAAGAC
cbl_down_441	CGGCTCGCAGCGTGTAAACGCATCAACGCCACGATCAGCTAAGTTCAACGGGACCGTGGCTGAGTCTGTGCGTGAGTTGAAGCCCAATGCGCTATCGTTCGTTCGAGGCCCGGTGCATTTGCGGGAAGAC
cbl_down_442	CGGCTCGCAGCGTGTAAACGCATCAACGCCACGATCAGCTAAGTTCAACGGGACCGTGGCAAAACACCCCTGACTTCCTGTGCTACAAAGCTGGCTATCGTTCGTTCGAGGCCCGGTGCATTTGCGGGAAGAC
cbl_down_443	CGGCTCGCAGCGTGTAAACGCATCAACGCCACGATCAGCTAAGTTCAACGGGACCGTGGCATGTATGTTAACACTTCCTCCTCTTGTGCTGACAGGCGCTATCGTTCGTTCGAGGCCCGGTGCATTTGCGGGAAGAC
cbl_down_444	CGGCTCGCAGCGTGTAAACGCATCAACGCCACGATCAGCTAAGTTCAACGGGACCGTGGCCTGTTGCAGCAGCAAGAACACAGACAGGGGGCTATCGTTCGTTCGAGGCCCGGTGCATTTGCGGGAAGAC
cbl_down_445	CGGCTCGCAGCGTGTAAACGCATCAACGCCACGATCAGCTAAGTTCAACGGGACCGTGGCAGGAAACCAATGAGAATGACGAGGAGTCCGAGTGCTATCGTTCGTTCGAGGCCCGGTGCATTTGCGGGAAGAC
cbl_down_446	CGGCTCGCAGCGTGTAAACGCATCAACGCCACGATCAGCTAAGTTCAACGGGACCGTGGCACATGACTCCATCTTCTCGACCAGTGCTGCCGCTATCGTTCGTTCGAGGCCCGGTGCATTTGCGGGAAGAC
cbl_down_447	CGGCTCGCAGCGTGTAAACGCATCAACGCCACGATCAGCTAAGTTCAACGGGACCGTGGCGAGGCTGTGCCCAGACCACCTCCACCACTCGCTATCGTTCGTTCGAGGCCCGGTGCATTTGCGGGAAGAC
cbl_down_448	CGGCTCGCAGCGTGTAAACGCATCAACGCCACGATCAGCTAAGTTCAACGGGACCGTGGCTCACTCAGTCCCAGGTAAAGTTCACTGACAACCCGCTATCGTTCGTTCGAGGCCCGGTGCATTTGCGGGAAGAC
cbl_down_449	CGGCTCGCAGCGTGTAAACGCATCAACGCCACGATCAGCTAAGTTCAACGGGACCGTGGCAGAGCTTTTAAGCACCCTGAATCTGTCAGTGCACTGCTATCGTTCGTTCGAGGCCCGGTGCATTTGCGGGAAGAC
cbl_down_450	CGGCTCGCAGCGTGTAAACGCATCAACGCCACGATCAGCTAAGTTCAACGGGACCGTGGCTCCACAGATGTATGAAGCCATGTACAACATCCAAGCAGCTATCGTTCGTTCGAGGCCCGGTGCATTTGCGGGAAGAC
cbl_down_451	CGGCTCGCAGCGTGTAAACGCATCAACGCCACGATCAGCTAAGTTCAACGGGACCGTGGCGCCCTCACAGCTTCTGCACCACAGGCCAGAGCTATCGTTCGTTCGAGGCCCGGTGCATTTGCGGGAAGAC
cbl_down_452	CGGCTCGCAGCGTGTAAACGCATCAACGCCACGATCAGCTAAGTTCAACGGGACCGTGGCAAGCTTTTATCTGCATTCAGACAGTCTGCCAGTTTGGGCTATCGTTCGTTCGAGGCCCGGTGCATTTGCGGGAAGAC
cbl_down_453	CGGCTCGCAGCGTGTAAACGCATCAACGCCACGATCAGCTAAGTTCAACGGGACCGTGGCTTTCTGTCCTTGTTCAGATTACTCCGAATTGCCTCCTGCTATCGTTCGTTCGAGGCCCGGTGCATTTGCGGGAAGAC
cbl_down_454	CGGCTCGCAGCGTGTAAACGCATCAACGCCACGATCAGCTAAGTTCAACGGGACCGTGGCTTGACCTGCTCTAATGGCCCGCGGGATCCTGCTATCGTTCGTTCGAGGCCCGGTGCATTTGCGGGAAGAC
cbl_down_455	CGGCTCGCAGCGTGTAAACGCATCAACGCCACGATCAGCTAAGTTCAACGGGACCGTGGCGTCGGTGCATATGCTGAGGAGGAGGAGGAGGCTATCGTTCGTTCGAGGCCCGGTGCATTTGCGGGAAGAC
cbl_down_456	CGGCTCGCAGCGTGTAAACGCATCAACGCCACGATCAGCTAAGTTCAACGGGACCGTGGCTGACTATCCCAAACCTCATCTATCTGCAGCTCTAGCCGCTATCGTTCGTTCGAGGCCCGGTGCATTTGCGGGAAGAC
cbl_down_457	CGGCTCGCAGCGTGTAAACGCATCAACGCCACGATCAGCTAAGTTCAACGGGACCGTGGCCGACGCACGCTTTCAGATGCTAACTCACCAGCTATCGTTCGTTCGAGGCCCGGTGCATTTGCGGGAAGAC
cbl_down_458	CGGCTCGCAGCGTGTAAACGCATCAACGCCACGATCAGCTAAGTTCAACGGGACCGTGGCTCCTCCTCAGCCTTCAGCCGCCTCTCCTTTGCTATCGTTCGTTCGAGGCCCGGTGCATTTGCGGGAAGAC
cbl_down_459	CGGCTCGCAGCGTGTAAACGCATCAACGCCACGATCAGCTAAGTTCAACGGGACCGTGGCGACAGTGACCTTGGAGCAGCTGCAAGTAAGTCGCTATCGTTCGTTCGAGGCCCGGTGCATTTGCGGGAAGAC
cbl_down_460	CGGCTCGCAGCGTGTAAACGCATCAACGCCACGATCAGCTAAGTTCAACGGGACCGTGGCAATCACTCGAACATATGCGATACTCCCTTCTGAGCTGGCTATCGTTCGTTCGAGGCCCGGTGCATTTGCGGGAAGAC
cbl_down_461	CGGCTCGCAGCGTGTAAACGCATCAACGCCACGATCAGCTAAGTTCAACGGGACCGTGGCGAAATTGCAAAGAACATAGCAGCACAAGCACTTCTGCGCTATCGTTCGTTCGAGGCCCGGTGCATTTGCGGGAAGAC
cbl_down_462	CGGCTCGCAGCGTGTAAACGCATCAACGCCACGATCAGCTAAGTTCAACGGGACCGTGGCAAACGGTGGTCATAAACCATGACTCTCAAGTCTCACGGCTATCGTTCGTTCGAGGCCCGGTGCATTTGCGGGAAGAC
cbl_down_463	CGGCTCGCAGCGTGTAAACGCATCAACGCCACGATCAGCTAAGTTCAACGGGACCGTGGCCACTCACTGTGAGAGACACGCATTTGAACCTGAAGCGCTATCGTTCGTTCGAGGCCCGGTGCATTTGCGGGAAGAC
cbl_down_464	CGGCTCGCAGCGTGTAAACGCATCAACGCCACGATCAGCTAAGTTCAACGGGACCGTGGCTCACGGTGAGAAGTTATCACTGTGAGAACTTGATCCGGCTATCGTTCGTTCGAGGCCCGGTGCATTTGCGGGAAGAC
cbl_down_465	CGGCTCGCAGCGTGTAAACGCATCAACGCCACGATCAGCTAAGTTCAACGGGACCGTGGCACGTGCATATGAAAGGAACTGTTACCCATCTGATGCTGCTATCGTTCGTTCGAGGCCCGGTGCATTTGCGGGAAGAC
cbl_down_466	CGGCTCGCAGCGTGTAAACGCATCAACGCCACGATCAGCTAAGTTCAACGGGACCGTGGCTACATGACCCAGCCCTAAAGACATTCATTGAGGTACCGCTATCGTTCGTTCGAGGCCCGGTGCATTTGCGGGAAGAC
cbl_down_467	CGGCTCGCAGCGTGTAAACGCATCAACGCCACGATCAGCTAAGTTCAACGGGACCGTGGCAAATATCAGTGCTCTGACAACTTGTCACCAGTCTGCCGCTATCGTTCGTTCGAGGCCCGGTGCATTTGCGGGAAGAC
cbl_down_468	CGGCTCGCAGCGTGTAAACGCATCAACGCCACGATCAGCTAAGTTCAACGGGACCGTGGCAAAAGCAATCAAATGCAACCCACTAGCCTAGCATGAGCTATCGTTCGTTCGAGGCCCGGTGCATTTGCGGGAAGAC
cbl_down_469	CGGCTCGCAGCGTGTAAACGCATCAACGCCACGATCAGCTAAGTTCAACGGGACCGTGGCTATAGCTTACTTGCAGCTAGCTCTCTGCAACTGTCACGCTATCGTTCGTTCGAGGCCCGGTGCATTTGCGGGAAGAC
cbl_down_470	CGGCTCGCAGCGTGTAAACGCATCAACGCCACGATCAGCTAAGTTCAACGGGACCGTGGCCCCCTCTAAAGCTAAGCAGGGCTGTGCCCGGCTATCGTTCGTTCGAGGCCCGGTGCATTTGCGGGAAGAC
cbl_down_471	CGGCTCGCAGCGTGTAAACGCATCAACGCCACGATCAGCTAAGTTCAACGGGACCGTGGCGTCAGTACCTGATTGGGAGTCCACATGGGAAAGTGCTATCGTTCGTTCGAGGCCCGGTGCATTTGCGGGAAGAC
cbl_down_472	CGGCTCGCAGCGTGTAAACGCATCAACGCCACGATCAGCTAAGTTCAACGGGACCGTGGCAAAACGATACGGGTCCACACTAGCGTATTACCTAGCGCTATCGTTCGTTCGAGGCCCGGTGCATTTGCGGGAAGAC
cbl_down_473	CGGCTCGCAGCGTGTAAACGCATCAACGCCACGATCAGCTAAGTTCAACGGGACCGTGGCTGTGGACAGACAATGAGGTCGAGTTGAAACTAAACGTGCTATCGTTCGTTCGAGGCCCGGTGCATTTGCGGGAAGAC
cbl_down_474	CGGCTCGCAGCGTGTAAACGCATCAACGCCACGATCAGCTAAGTTCAACGGGACCGTGGCTAGTCATGTGAAAGGGGCTTGACAAATAAGGGAAGGAGCTATCGTTCGTTCGAGGCCCGGTGCATTTGCGGGAAGAC
cbl_down_475	CGGCTCGCAGCGTGTAAACGCATCAACGCCACGATCAGCTAAGTTCAACGGGACCGTGGCTTTTGAAACGCTCCGTTTTCGACGCTCGAGAGCTATCGTTCGTTCGAGGCCCGGTGCATTTGCGGGAAGAC
cbl_down_476	CGGCTCGCAGCGTGTAAACGCATCAACGCCACGATCAGCTAAGTTCAACGGGACCGTGGCCCGTAGCAAAACTTGTGCGTTTTAAAACGAAAGCGCGCTATCGTTCGTTCGAGGCCCGGTGCATTTGCGGGAAGAC
cbl_down_477	CGGCTCGCAGCGTGTAAACGCATCAACGCCACGATCAGCTAAGTTCAACGGGACCGTGGCATTAGTGTAAACTGGGCCTTAGGTTGCTGCCGGCTATCGTTCGTTCGAGGCCCGGTGCATTTGCGGGAAGAC
cbl_down_478	CGGCTCGCAGCGTGTAAACGCATCAACGCCACGATCAGCTAAGTTCAACGGGACCGTGGCGGGGTGCTCAACATGCAGTCCTTGTGGGTCGCTATCGTTCGTTCGAGGCCCGGTGCATTTGCGGGAAGAC
cbl_down_479	CGGCTCGCAGCGTGTAAACGCATCAACGCCACGATCAGCTAAGTTCAACGGGACCGTGGCAAAAGAATAGGGGTATAACCCCAGCAGCCTGGCGCTATCGTTCGTTCGAGGCCCGGTGCATTTGCGGGAAGAC
cbl_down_480	CGGCTCGCAGCGTGTAAACGCATCAACGCCACGATCAGCTAAGTTCAACGGGACCGTGGCAAATTTGCCCACTGGCTTCTGTCAAACATGATCTTCTGCTATCGTTCGTTCGAGGCCCGGTGCATTTGCGGGAAGAC
cbl_down_481	CGGCTCGCAGCGTGTAAACGCATCAACGCCACGATCAGCTAAGTTCAACGGGACCGTGGCCCAATCAGTTGGTGTGTGGTTGGTGCAATATGGCGCTATCGTTCGTTCGAGGCCCGGTGCATTTGCGGGAAGAC
cbl_down_482	CGGCTCGCAGCGTGTAAACGCATCAACGCCACGATCAGCTAAGTTCAACGGGACCGTGGCCCCCAAAATGTGTAAAGTGCTTTGAGCGTCCTGAGCTATCGTTCGTTCGAGGCCCGGTGCATTTGCGGGAAGAC
cbl_down_483	CGGCTCGCAGCGTGTAAACGCATCAACGCCACGATCAGCTAAGTTCAACGGGACCGTGGCTTTTGCTATGTTGCCCAGTCTTGCATATTTGCCAAGAGCTATCGTTCGTTCGAGGCCCGGTGCATTTGCGGGAAGAC
cbl_down_484	CGGCTCGCAGCGTGTAAACGCATCAACGCCACGATCAGCTAAGTTCAACGGGACCGTGGCTGCATGCAGAACAAGACTGTAAAATGAAGTGCTTCCAGCTATCGTTCGTTCGAGGCCCGGTGCATTTGCGGGAAGAC
cbl_down_485	CGGCTCGCAGCGTGTAAACGCATCAACGCCACGATCAGCTAAGTTCAACGGGACCGTGGCGGGGCGGCAAGACTAAAGGCTCACTTCCCTGCTATCGTTCGTTCGAGGCCCGGTGCATTTGCGGGAAGAC
cbl_down_486	CGGCTCGCAGCGTGTAAACGCATCAACGCCACGATCAGCTAAGTTCAACGGGACCGTGGCAAATTATTAGTTTCACTTGAACGTAGGGCGCACTGGCGCTATCGTTCGTTCGAGGCCCGGTGCATTTGCGGGAAGAC
cbl_down_487	CGGCTCGCAGCGTGTAAACGCATCAACGCCACGATCAGCTAAGTTCAACGGGACCGTGGCTTGACCTATGAAGAAGGGAACATGGGTATAAAGGCGCGCTATCGTTCGTTCGAGGCCCGGTGCATTTGCGGGAAGAC
cbl_down_488	CGGCTCGCAGCGTGTAAACGCATCAACGCCACGATCAGCTAAGTTCAACGGGACCGTGGCCAGACCCAGAAGAGCTTTGTAGACCAGAGTCATCCGCTATCGTTCGTTCGAGGCCCGGTGCATTTGCGGGAAGAC
cbl_down_489	CGGCTCGCAGCGTGTAAACGCATCAACGCCACGATCAGCTAAGTTCAACGGGACCGTGGCATCTTGGATTCAGAGAAGGCCACTCAGCTTTGGCGCTATCGTTCGTTCGAGGCCCGGTGCATTTGCGGGAAGAC
cbl_down_490	CGGCTCGCAGCGTGTAAACGCATCAACGCCACGATCAGCTAAGTTCAACGGGACCGTGGCATACAGTTCACATTGGTCTACGGCAGCCTGTAACAGCTATCGTTCGTTCGAGGCCCGGTGCATTTGCGGGAAGAC
cbl_down_491	CGGCTCGCAGCGTGTAAACGCATCAACGCCACGATCAGCTAAGTTCAACGGGACCGTGGCAGGCATAGACGTATCCTCACACACACAGAAAGAGACCGCTATCGTTCGTTCGAGGCCCGGTGCATTTGCGGGAAGAC
cbl_down_492	CGGCTCGCAGCGTGTAAACGCATCAACGCCACGATCAGCTAAGTTCAACGGGACCGTGGCAGATCACATCTCAACCCCATGAGAGTGTTATGGCTTTGCTATCGTTCGTTCGAGGCCCGGTGCATTTGCGGGAAGAC
cbl_down_493	CGGCTCGCAGCGTGTAAACGCATCAACGCCACGATCAGCTAAGTTCAACGGGACCGTGGCATGATCATTGTCTCAGACATCAGTGTACACACAGGCAGCTATCGTTCGTTCGAGGCCCGGTGCATTTGCGGGAAGAC
cbl_down_494	CGGCTCGCAGCGTGTAAACGCATCAACGCCACGATCAGCTAAGTTCAACGGGACCGTGGCATTCTGAATTGTATTTTCAGCTGTCCTGGACCCCTCTGCTATCGTTCGTTCGAGGCCCGGTGCATTTGCGGGAAGAC
cbl_down_495	CGGCTCGCAGCGTGTAAACGCATCAACGCCACGATCAGCTAAGTTCAACGGGACCGTGGCGCCTCCTAAGCCATTGCCCCGTCGCATCAAGCTATCGTTCGTTCGAGGCCCGGTGCATTTGCGGGAAGAC
cbl_down_496	CGGCTCGCAGCGTGTAAACGCATCAACGCCACGATCAGCTAAGTTCAACGGGACCGTGGCGAGTCCAGGCCCCAGCCAGCAGATCAGCAGGCTATCGTTCGTTCGAGGCCCGGTGCATTTGCGGGAAGAC
cbl_down_497	CGGCTCGCAGCGTGTAAACGCATCAACGCCACGATCAGCTAAGTTCAACGGGACCGTGGCTGAGATCGAGCACCTCTTGAGCCAGGGATACGCTATCGTTCGTTCGAGGCCCGGTGCATTTGCGGGAAGAC
cbl_down_498	CGGCTCGCAGCGTGTAAACGCATCAACGCCACGATCAGCTAAGTTCAACGGGACCGTGGCATTGAAATGGCCAAGAACATCCTGAGGGAGTTTGTGGCTATCGTTCGTTCGAGGCCCGGTGCATTTGCGGGAAGAC
cbl_down_499	CGGCTCGCAGCGTGTAAACGCATCAACGCCACGATCAGCTAAGTTCAACGGGACCGTGGCTCTTAACATAACGAAACTTCTCAGTGCACCCAGTCGCGCTATCGTTCGTTCGAGGCCCGGTGCATTTGCGGGAAGAC
cbl_down_500	CGGCTCGCAGCGTGTAAACGCATCAACGCCACGATCAGCTAAGTTCAACGGGACCGTGGCCGGCCACGCTCGCCTCGTATTCGTCTTGGAGCTATCGTTCGTTCGAGGCCCGGTGCATTTGCGGGAAGAC
cbl_down_501	CGGCTCGCAGCGTGTAAACGCATCAACGCCACGATCAGCTAAGTTCAACGGGACCGTGGCCTTCAGAAGTCAGTGGCGTGACCCTGCATTGCTATCGTTCGTTCGAGGCCCGGTGCATTTGCGGGAAGAC
cbl_down_502	CGGCTCGCAGCGTGTAAACGCATCAACGCCACGATCAGCTAAGTTCAACGGGACCGTGGCCTTGCTCTAGCGATGGCAAGAGCCTGTTTCTGCTATCGTTCGTTCGAGGCCCGGTGCATTTGCGGGAAGAC
cbl_down_503	CGGCTCGCAGCGTGTAAACGCATCAACGCCACGATCAGCTAAGTTCAACGGGACCGTGGCCCGTAACGCTTCTTGGATTCTCTGTCCTCCTTCGGCTATCGTTCGTTCGAGGCCCGGTGCATTTGCGGGAAGAC
cbl_down_504	CGGCTCGCAGCGTGTAAACGCATCAACGCCACGATCAGCTAAGTTCAACGGGACCGTGGCTTTTGCGGCCGCTTCTTCAGCCTGAAGCCAGCTATCGTTCGTTCGAGGCCCGGTGCATTTGCGGGAAGAC
cbl_down_505	CGGCTCGCAGCGTGTAAACGCATCAACGCCACGATCAGCTAAGTTCAACGGGACCGTGGCATACACATGTATGTTGGAGAGGCACAGGGTTACCTGGCTATCGTTCGTTCGAGGCCCGGTGCATTTGCGGGAAGAC
cbl_down_506	CGGCTCGCAGCGTGTAAACGCATCAACGCCACGATCAGCTAAGTTCAACGGGACCGTGGCCAGACATCAGGGTGTGTGAAGTATTAGGCCTCAGAGGCTATCGTTCGTTCGAGGCCCGGTGCATTTGCGGGAAGAC
cbl_down_507	CGGCTCGCAGCGTGTAAACGCATCAACGCCACGATCAGCTAAGTTCAACGGGACCGTGGCGGGATAGCTAAAGGGAGTTCAGTAAACAGCAGACTGCGCTATCGTTCGTTCGAGGCCCGGTGCATTTGCGGGAAGAC
cbl_down_508	CGGCTCGCAGCGTGTAAACGCATCAACGCCACGATCAGCTAAGTTCAACGGGACCGTGGCTTTTGGTCTGTCTAGTTGCATGTCGGTCCCCTGCTATCGTTCGTTCGAGGCCCGGTGCATTTGCGGGAAGAC
cbl_down_509	CGGCTCGCAGCGTGTAAACGCATCAACGCCACGATCAGCTAAGTTCAACGGGACCGTGGCCAGCGCAGTTACCAGTTTTAGAAATACCGCTCAGCGCTATCGTTCGTTCGAGGCCCGGTGCATTTGCGGGAAGAC
cbl_down_510	CGGCTCGCAGCGTGTAAACGCATCAACGCCACGATCAGCTAAGTTCAACGGGACCGTGGCCCAAAGTGACCCGTTCTCCGATTGACCTTGACGCTATCGTTCGTTCGAGGCCCGGTGCATTTGCGGGAAGAC
cbl_down_511	CGGCTCGCAGCGTGTAAACGCATCAACGCCACGATCAGCTAAGTTCAACGGGACCGTGGCTGGGATCTTTATTTCTTTTAAAAGCGTGGTGGCTGGCGCTATCGTTCGTTCGAGGCCCGGTGCATTTGCGGGAAGAC
cbl_down_512	CGGCTCGCAGCGTGTAAACGCATCAACGCCACGATCAGCTAAGTTCAACGGGACCGTGGCTGGCATCGAAATTGGGCTCTCCGTCAGCCTGCTATCGTTCGTTCGAGGCCCGGTGCATTTGCGGGAAGAC
cbl_down_513	CGGCTCGCAGCGTGTAAACGCATCAACGCCACGATCAGCTAAGTTCAACGGGACCGTGGCTTCACTTCCCAAATGTTTTAGGACAGCCAGTCCTTCAGCTATCGTTCGTTCGAGGCCCGGTGCATTTGCGGGAAGAC
cbl_down_514	CGGCTCGCAGCGTGTAAACGCATCAACGCCACGATCAGCTAAGTTCAACGGGACCGTGGCAAGTTTCCAATTGGAATGCGCTGATGAAGGGTACACGCTATCGTTCGTTCGAGGCCCGGTGCATTTGCGGGAAGAC
cbl_down_515	CGGCTCGCAGCGTGTAAACGCATCAACGCCACGATCAGCTAAGTTCAACGGGACCGTGGCGCATCTGATGTCAGGGGACACGTAACCTGTTTGGCTATCGTTCGTTCGAGGCCCGGTGCATTTGCGGGAAGAC
cbl_down_516	CGGCTCGCAGCGTGTAAACGCATCAACGCCACGATCAGCTAAGTTCAACGGGACCGTGGCTATGATGGTCTCCGACAGACTTTTGTGAAGTAGCGTGGCTATCGTTCGTTCGAGGCCCGGTGCATTTGCGGGAAGAC
cbl_down_517	CGGCTCGCAGCGTGTAAACGCATCAACGCCACGATCAGCTAAGTTCAACGGGACCGTGGCAACAGATTAAGGTGCGAGAGGTTGGAGACAAAGTGAGCTATCGTTCGTTCGAGGCCCGGTGCATTTGCGGGAAGAC
psmd1_down_001	CGGCTCGCAGCGTGTAAACGCATCAACGCCACGATCAGCTTCTGTTTGACGCGCTGGACGAATAACACTTTACATTTTCAGGCATCACGGTCAGCGCGCTATCGTTCGTTCGAGGCCCGGTGCATTTGCGGGAAGAC
psmd1_down_002	CGGCTCGCAGCGTGTAAACGCATCAACGCCACGATCAGCTTCTGTTTGACGCGCTGGACGCTGCGCAGAATCGCTCATTGTCAGATGAGTTTGAGCTATCGTTCGTTCGAGGCCCGGTGCATTTGCGGGAAGAC
psmd1_down_003	CGGCTCGCAGCGTGTAAACGCATCAACGCCACGATCAGCTTCTGTTTGACGCGCTGGACGGCCGCTGCTGCAGTGATAGCGGTTGATCGCGCTATCGTTCGTTCGAGGCCCGGTGCATTTGCGGGAAGAC
psmd1_down_004	CGGCTCGCAGCGTGTAAACGCATCAACGCCACGATCAGCTTCTGTTTGACGCGCTGGACGTTTTGACTTAACCCTCGTGCTGGAGGAGAAGTGTGCTATCGTTCGTTCGAGGCCCGGTGCATTTGCGGGAAGAC
psmd1_down_005	CGGCTCGCAGCGTGTAAACGCATCAACGCCACGATCAGCTTCTGTTTGACGCGCTGGACGTGATCCTCGCAAACAAACATGATCACCTCCGCGCTATCGTTCGTTCGAGGCCCGGTGCATTTGCGGGAAGAC
psmd1_down_006	CGGCTCGCAGCGTGTAAACGCATCAACGCCACGATCAGCTTCTGTTTGACGCGCTGGACGATGACAGTTTGATTTAGCTGAGTCACACAGCTAGCGGGCTATCGTTCGTTCGAGGCCCGGTGCATTTGCGGGAAGAC
psmd1_down_007	CGGCTCGCAGCGTGTAAACGCATCAACGCCACGATCAGCTTCTGTTTGACGCGCTGGACGAAGAGTCTGAGGTTGATGTTTAGCAGATATGCCGTGTGCTATCGTTCGTTCGAGGCCCGGTGCATTTGCGGGAAGAC
psmd1_down_008	CGGCTCGCAGCGTGTAAACGCATCAACGCCACGATCAGCTTCTGTTTGACGCGCTGGACGTCTAAGGTTGATGTTTAGCAGCTATGCCTTGTCACCTGCTATCGTTCGTTCGAGGCCCGGTGCATTTGCGGGAAGAC
psmd1_down_009	CGGCTCGCAGCGTGTAAACGCATCAACGCCACGATCAGCTTCTGTTTGACGCGCTGGACGAGGACTAATGGAACTCAATGGTTACCGGTTTCTTGCAGCTATCGTTCGTTCGAGGCCCGGTGCATTTGCGGGAAGAC
psmd1_down_010	CGGCTCGCAGCGTGTAAACGCATCAACGCCACGATCAGCTTCTGTTTGACGCGCTGGACGAGGAGTCTGAGGTTGATGTTTAGCAGATATGCAGCAGCTATCGTTCGTTCGAGGCCCGGTGCATTTGCGGGAAGAC
psmd1_down_011	CGGCTCGCAGCGTGTAAACGCATCAACGCCACGATCAGCTTCTGTTTGACGCGCTGGACGAGAGTCTGAGGTTGATGTTTAGCAGATATGCTGTGCCGCTATCGTTCGTTCGAGGCCCGGTGCATTTGCGGGAAGAC
psmd1_down_012	CGGCTCGCAGCGTGTAAACGCATCAACGCCACGATCAGCTTCTGTTTGACGCGCTGGACGTCTGAGGTTGATGTTTAGCACATATGTCGTGTCACGGGCTATCGTTCGTTCGAGGCCCGGTGCATTTGCGGGAAGAC
psmd1_down_013	CGGCTCGCAGCGTGTAAACGCATCAACGCCACGATCAGCTTCTGTTTGACGCGCTGGACGACAAATACCAGTGGACCTCAATGGTCAAAGGTTTTGCGCTATCGTTCGTTCGAGGCCCGGTGCATTTGCGGGAAGAC
psmd1_down_014	CGGCTCGCAGCGTGTAAACGCATCAACGCCACGATCAGCTTCTGTTTGACGCGCTGGACGGTAATATATCGTTTTCAACACACACCAGCTGCAGGCAGCTATCGTTCGTTCGAGGCCCGGTGCATTTGCGGGAAGAC
psmd1_down_015	CGGCTCGCAGCGTGTAAACGCATCAACGCCACGATCAGCTTCTGTTTGACGCGCTGGACGAGCGACGGAGTTCATAGAGCAGTACTATACAGTCTCCGCTATCGTTCGTTCGAGGCCCGGTGCATTTGCGGGAAGAC
psmd1_down_016	CGGCTCGCAGCGTGTAAACGCATCAACGCCACGATCAGCTTCTGTTTGACGCGCTGGACGTTTACTATACTGGGGCTTTAGGACCCACACAGATCGTGCTATCGTTCGTTCGAGGCCCGGTGCATTTGCGGGAAGAC
psmd1_down_017	CGGCTCGCAGCGTGTAAACGCATCAACGCCACGATCAGCTTCTGTTTGACGCGCTGGACGATGACTGTTGGCTTATTTAGGCTGCATTCCAATCCACGCTATCGTTCGTTCGAGGCCCGGTGCATTTGCGGGAAGAC
psmd1_down_018	CGGCTCGCAGCGTGTAAACGCATCAACGCCACGATCAGCTTCTGTTTGACGCGCTGGACGATGCCCTCGTAAACTTCCCATTGCTTGTTCATTACCGCTATCGTTCGTTCGAGGCCCGGTGCATTTGCGGGAAGAC
psmd1_down_019	CGGCTCGCAGCGTGTAAACGCATCAACGCCACGATCAGCTTCTGTTTGACGCGCTGGACGCCCCTCGTTTGAGTCGCAACACAAAAGAGTTCGGCTATCGTTCGTTCGAGGCCCGGTGCATTTGCGGGAAGAC
psmd1_down_020	CGGCTCGCAGCGTGTAAACGCATCAACGCCACGATCAGCTTCTGTTTGACGCGCTGGACGACCATAAGGTTGCAGAAAGGAAGAGATGGTCTTGACAGCTATCGTTCGTTCGAGGCCCGGTGCATTTGCGGGAAGAC
psmd1_down_021	CGGCTCGCAGCGTGTAAACGCATCAACGCCACGATCAGCTTCTGTTTGACGCGCTGGACGGCCCGTAGCCACACCGTCCTCCAGAAGCTAGCTATCGTTCGTTCGAGGCCCGGTGCATTTGCGGGAAGAC
psmd1_down_022	CGGCTCGCAGCGTGTAAACGCATCAACGCCACGATCAGCTTCTGTTTGACGCGCTGGACGTATATGGTTTGAGCCAATTAGTGACAACCAGGCACCCGCTATCGTTCGTTCGAGGCCCGGTGCATTTGCGGGAAGAC
psmd1_down_023	CGGCTCGCAGCGTGTAAACGCATCAACGCCACGATCAGCTTCTGTTTGACGCGCTGGACGAATCAGGATCTGCCACATCCATACTGAAGTCCTGGGCTATCGTTCGTTCGAGGCCCGGTGCATTTGCGGGAAGAC
psmd1_down_024	CGGCTCGCAGCGTGTAAACGCATCAACGCCACGATCAGCTTCTGTTTGACGCGCTGGACGGGTCGTCACAGGGAGCAAGTTTGCTTCATGTGCTATCGTTCGTTCGAGGCCCGGTGCATTTGCGGGAAGAC
psmd1_down_025	CGGCTCGCAGCGTGTAAACGCATCAACGCCACGATCAGCTTCTGTTTGACGCGCTGGACGGTCCTATCCAGCATCTGTTTGTCCACAATCGCATCGCTATCGTTCGTTCGAGGCCCGGTGCATTTGCGGGAAGAC
psmd1_down_026	CGGCTCGCAGCGTGTAAACGCATCAACGCCACGATCAGCTTCTGTTTGACGCGCTGGACGACATCGCATTCTGCACGTCACAGCAGTGTAGCTATCGTTCGTTCGAGGCCCGGTGCATTTGCGGGAAGAC
psmd1_down_027	CGGCTCGCAGCGTGTAAACGCATCAACGCCACGATCAGCTTCTGTTTGACGCGCTGGACGGGATGTTTCATTCAAACCCATTCAGATGCTCCACTGGGCTATCGTTCGTTCGAGGCCCGGTGCATTTGCGGGAAGAC
psmd1_down_028	CGGCTCGCAGCGTGTAAACGCATCAACGCCACGATCAGCTTCTGTTTGACGCGCTGGACGAAAATTGGACTGGGGCAGCTTGAGACAACACAGCTATCGTTCGTTCGAGGCCCGGTGCATTTGCGGGAAGAC
psmd1_down_029	CGGCTCGCAGCGTGTAAACGCATCAACGCCACGATCAGCTTCTGTTTGACGCGCTGGACGACCGTTACAACCCTAGTCTGTAGGCAATAAGTGAACCGCTATCGTTCGTTCGAGGCCCGGTGCATTTGCGGGAAGAC
psmd1_down_030	CGGCTCGCAGCGTGTAAACGCATCAACGCCACGATCAGCTTCTGTTTGACGCGCTGGACGTTAGCTGGAATTATTTCCCTCCTGGATGAAGACGAGCGCTATCGTTCGTTCGAGGCCCGGTGCATTTGCGGGAAGAC
psmd1_down_031	CGGCTCGCAGCGTGTAAACGCATCAACGCCACGATCAGCTTCTGTTTGACGCGCTGGACGTTTCTCATTGTTGTTATTCCTCTGCAGGAGTTTGCGCGCTATCGTTCGTTCGAGGCCCGGTGCATTTGCGGGAAGAC
psmd1_down_032	CGGCTCGCAGCGTGTAAACGCATCAACGCCACGATCAGCTTCTGTTTGACGCGCTGGACGTGCACAAACTGAACTCGGTTGTCAATGACTTCTGGGCTATCGTTCGTTCGAGGCCCGGTGCATTTGCGGGAAGAC
psmd1_down_033	CGGCTCGCAGCGTGTAAACGCATCAACGCCACGATCAGCTTCTGTTTGACGCGCTGGACGGCCGAGATTTCAGAGTCTGTGGGTAAAATGTAAGCGAGCTATCGTTCGTTCGAGGCCCGGTGCATTTGCGGGAAGAC
psmd1_down_034	CGGCTCGCAGCGTGTAAACGCATCAACGCCACGATCAGCTTCTGTTTGACGCGCTGGACGTTCTAAAATGCAGAAGTGCTCCTGTTTTCGCGATTGTGCTATCGTTCGTTCGAGGCCCGGTGCATTTGCGGGAAGAC
psmd1_down_035	CGGCTCGCAGCGTGTAAACGCATCAACGCCACGATCAGCTTCTGTTTGACGCGCTGGACGATTTCCGTTTCAGTCGCCAATGTGAGAAATGACAAGGGCTATCGTTCGTTCGAGGCCCGGTGCATTTGCGGGAAGAC
psmd1_down_036	CGGCTCGCAGCGTGTAAACGCATCAACGCCACGATCAGCTTCTGTTTGACGCGCTGGACGTATTTTGGCTAGTTTCCACTGACTGGTACAGTTCGGGGCTATCGTTCGTTCGAGGCCCGGTGCATTTGCGGGAAGAC
psmd1_down_037	CGGCTCGCAGCGTGTAAACGCATCAACGCCACGATCAGCTTCTGTTTGACGCGCTGGACGAAATGAACATATATGTACACCTGCAGCCCCTTACCGTGCTATCGTTCGTTCGAGGCCCGGTGCATTTGCGGGAAGAC
psmd1_down_038	CGGCTCGCAGCGTGTAAACGCATCAACGCCACGATCAGCTTCTGTTTGACGCGCTGGACGATATAGCCCACAGTCAGAGCTGATCTCTCATCTGTGTGCTATCGTTCGTTCGAGGCCCGGTGCATTTGCGGGAAGAC
psmd1_down_039	CGGCTCGCAGCGTGTAAACGCATCAACGCCACGATCAGCTTCTGTTTGACGCGCTGGACGGTGTAATGTTCAGCAGCACGTGCAGCCTCTGCTATCGTTCGTTCGAGGCCCGGTGCATTTGCGGGAAGAC
psmd1_down_040	CGGCTCGCAGCGTGTAAACGCATCAACGCCACGATCAGCTTCTGTTTGACGCGCTGGACGTTTCCGGGATTTACTCTCGGATTTGTCAGTGTCTGACGCTATCGTTCGTTCGAGGCCCGGTGCATTTGCGGGAAGAC
psmd1_down_041	CGGCTCGCAGCGTGTAAACGCATCAACGCCACGATCAGCTTCTGTTTGACGCGCTGGACGATCAGGTTTCAAAAGCAGGTCAATAATCAAGCGCACGGCTATCGTTCGTTCGAGGCCCGGTGCATTTGCGGGAAGAC
psmd1_down_042	CGGCTCGCAGCGTGTAAACGCATCAACGCCACGATCAGCTTCTGTTTGACGCGCTGGACGAGCAAGAAAGTGAAACCGCTTGCGCTTCAGAGCTATCGTTCGTTCGAGGCCCGGTGCATTTGCGGGAAGAC
psmd1_down_043	CGGCTCGCAGCGTGTAAACGCATCAACGCCACGATCAGCTTCTGTTTGACGCGCTGGACGAATCTACGAGGCACAGTGTAGATTCTGCACTACTCCAGCTATCGTTCGTTCGAGGCCCGGTGCATTTGCGGGAAGAC
psmd1_down_044	CGGCTCGCAGCGTGTAAACGCATCAACGCCACGATCAGCTTCTGTTTGACGCGCTGGACGGTTTGTTTGAGCCCGGGTCGATCATGGCTTGCTATCGTTCGTTCGAGGCCCGGTGCATTTGCGGGAAGAC
psmd1_down_045	CGGCTCGCAGCGTGTAAACGCATCAACGCCACGATCAGCTTCTGTTTGACGCGCTGGACGTGAAGTCTCCGGTGTGGAAACATTTTGGATTTCCAGTGCTATCGTTCGTTCGAGGCCCGGTGCATTTGCGGGAAGAC
psmd1_down_046	CGGCTCGCAGCGTGTAAACGCATCAACGCCACGATCAGCTTCTGTTTGACGCGCTGGACGACACAGTTATGCAAGCTCTGCTATGTGCGTATTACGTGCTATCGTTCGTTCGAGGCCCGGTGCATTTGCGGGAAGAC
psmd1_down_047	CGGCTCGCAGCGTGTAAACGCATCAACGCCACGATCAGCTTCTGTTTGACGCGCTGGACGGACACAGACGCACACAGCCATGTGCTCGAGGCTATCGTTCGTTCGAGGCCCGGTGCATTTGCGGGAAGAC
psmd1_down_048	CGGCTCGCAGCGTGTAAACGCATCAACGCCACGATCAGCTTCTGTTTGACGCGCTGGACGTTTTGGTTCGGTATTCCTTTTGACAGTGGAAATGGCCGCTATCGTTCGTTCGAGGCCCGGTGCATTTGCGGGAAGAC
psmd1_down_049	CGGCTCGCAGCGTGTAAACGCATCAACGCCACGATCAGCTTCTGTTTGACGCGCTGGACGATAAAAGCGTACCAAACCGTAACGCACCACTCAGGCTATCGTTCGTTCGAGGCCCGGTGCATTTGCGGGAAGAC
psmd1_down_050	CGGCTCGCAGCGTGTAAACGCATCAACGCCACGATCAGCTTCTGTTTGACGCGCTGGACGCGGAAACGGGCCTGTTGTTTTGGATTGTCTTCAGCTATCGTTCGTTCGAGGCCCGGTGCATTTGCGGGAAGAC
psmd1_down_051	CGGCTCGCAGCGTGTAAACGCATCAACGCCACGATCAGCTTCTGTTTGACGCGCTGGACGTTAGGGCTAATTGTGCTTTCAGAGTGCTTTATGCTGCGCTATCGTTCGTTCGAGGCCCGGTGCATTTGCGGGAAGAC
psmd1_down_052	CGGCTCGCAGCGTGTAAACGCATCAACGCCACGATCAGCTTCTGTTTGACGCGCTGGACGTATTATGCGCTCTGTGTTTGTCTTTCAGTGAGGTCCTGCTATCGTTCGTTCGAGGCCCGGTGCATTTGCGGGAAGAC
psmd1_down_053	CGGCTCGCAGCGTGTAAACGCATCAACGCCACGATCAGCTTCTGTTTGACGCGCTGGACGGTATGAGGATGAGACGTTTCGCAGCCGGGAGCTATCGTTCGTTCGAGGCCCGGTGCATTTGCGGGAAGAC
psmd1_down_054	CGGCTCGCAGCGTGTAAACGCATCAACGCCACGATCAGCTTCTGTTTGACGCGCTGGACGGTTTGCTGCATTGGTGGCTTCAAAGGTCTTCTACCGCTATCGTTCGTTCGAGGCCCGGTGCATTTGCGGGAAGAC
psmd1_down_055	CGGCTCGCAGCGTGTAAACGCATCAACGCCACGATCAGCTTCTGTTTGACGCGCTGGACGACCTCGGCGCTTTCGACGAGTCTTTAAGCTGCTATCGTTCGTTCGAGGCCCGGTGCATTTGCGGGAAGAC
psmd1_down_056	CGGCTCGCAGCGTGTAAACGCATCAACGCCACGATCAGCTTCTGTTTGACGCGCTGGACGACGCACTGGGCGCTGGAGATCTCTTCAATGGCTATCGTTCGTTCGAGGCCCGGTGCATTTGCGGGAAGAC
psmd1_down_057	CGGCTCGCAGCGTGTAAACGCATCAACGCCACGATCAGCTTCTGTTTGACGCGCTGGACGCATCAGCAGATCACTTGTAGACCAGCTGATCTACACGGCTATCGTTCGTTCGAGGCCCGGTGCATTTGCGGGAAGAC
psmd1_down_058	CGGCTCGCAGCGTGTAAACGCATCAACGCCACGATCAGCTTCTGTTTGACGCGCTGGACGAACCGTGAGACACAAAGTAGTGTTAGTGCTAACAGCTGCTATCGTTCGTTCGAGGCCCGGTGCATTTGCGGGAAGAC
psmd1_down_059	CGGCTCGCAGCGTGTAAACGCATCAACGCCACGATCAGCTTCTGTTTGACGCGCTGGACGAACATAGCAATGTCCTGTCAGTGGACTTTGCATTTCCGCTATCGTTCGTTCGAGGCCCGGTGCATTTGCGGGAAGAC
psmd1_down_060	CGGCTCGCAGCGTGTAAACGCATCAACGCCACGATCAGCTTCTGTTTGACGCGCTGGACGATTTTCTGCGTCTGCTGTGAAAGCTGCAGCGCTATCGTTCGTTCGAGGCCCGGTGCATTTGCGGGAAGAC
psmd1_down_061	CGGCTCGCAGCGTGTAAACGCATCAACGCCACGATCAGCTTCTGTTTGACGCGCTGGACGAAATTTTGGTGCATCCCTCAAATCAACTGAACCCTCGGCTATCGTTCGTTCGAGGCCCGGTGCATTTGCGGGAAGAC
psmd1_down_062	CGGCTCGCAGCGTGTAAACGCATCAACGCCACGATCAGCTTCTGTTTGACGCGCTGGACGAACGTTTAATCTCTTTGCTCATCAGCCAAGTGCATCGGCTATCGTTCGTTCGAGGCCCGGTGCATTTGCGGGAAGAC
psmd1_down_063	CGGCTCGCAGCGTGTAAACGCATCAACGCCACGATCAGCTTCTGTTTGACGCGCTGGACGATCATTACACCAAGCAGCGTGTTGAGAACGCAGCTATCGTTCGTTCGAGGCCCGGTGCATTTGCGGGAAGAC
psmd1_down_064	CGGCTCGCAGCGTGTAAACGCATCAACGCCACGATCAGCTTCTGTTTGACGCGCTGGACGGAGCTGCCGGAGGAAGAGGAGAAGAAGGACGCTATCGTTCGTTCGAGGCCCGGTGCATTTGCGGGAAGAC
psmd1_down_065	CGGCTCGCAGCGTGTAAACGCATCAACGCCACGATCAGCTTCTGTTTGACGCGCTGGACGATCGACCCTCGTCTGGAGGGAATCGTCAACGCTATCGTTCGTTCGAGGCCCGGTGCATTTGCGGGAAGAC
psmd1_down_066	CGGCTCGCAGCGTGTAAACGCATCAACGCCACGATCAGCTTCTGTTTGACGCGCTGGACGTCCAGAGATGTCTGGGAGATCACAAGTACAAACAGGCGCTATCGTTCGTTCGAGGCCCGGTGCATTTGCGGGAAGAC
psmd1_down_067	CGGCTCGCAGCGTGTAAACGCATCAACGCCACGATCAGCTTCTGTTTGACGCGCTGGACGCATCGGCATCGCACTGGAGACCAGACGCCTGCTATCGTTCGTTCGAGGCCCGGTGCATTTGCGGGAAGAC
psmd1_down_068	CGGCTCGCAGCGTGTAAACGCATCAACGCCACGATCAGCTTCTGTTTGACGCGCTGGACGAGAAAACCATCCTGGAGTCTGTATGTCATGCATCTGCGCTATCGTTCGTTCGAGGCCCGGTGCATTTGCGGGAAGAC
psmd1_down_069	CGGCTCGCAGCGTGTAAACGCATCAACGCCACGATCAGCTTCTGTTTGACGCGCTGGACGTTGCTGATTCATTGTGTTGTTTGGGACAGTGTGTACGGCTATCGTTCGTTCGAGGCCCGGTGCATTTGCGGGAAGAC
psmd1_down_070	CGGCTCGCAGCGTGTAAACGCATCAACGCCACGATCAGCTTCTGTTTGACGCGCTGGACGTTCTCTTGCTTGACTGTGTATGTTGGTTGCATGATGCGCTATCGTTCGTTCGAGGCCCGGTGCATTTGCGGGAAGAC
psmd1_down_071	CGGCTCGCAGCGTGTAAACGCATCAACGCCACGATCAGCTTCTGTTTGACGCGCTGGACGATCTTTGGTTTTGTGGGCAATGGGGTATATGCCGGCTATCGTTCGTTCGAGGCCCGGTGCATTTGCGGGAAGAC
psmd1_down_072	CGGCTCGCAGCGTGTAAACGCATCAACGCCACGATCAGCTTCTGTTTGACGCGCTGGACGTTAGTTGCTCAAGTGTAAAACGAGACCATTTGCTCGCGCTATCGTTCGTTCGAGGCCCGGTGCATTTGCGGGAAGAC
psmd1_down_073	CGGCTCGCAGCGTGTAAACGCATCAACGCCACGATCAGCTTCTGTTTGACGCGCTGGACGCGCCCGTCACAATCGGCAGGATAGCGCAGAGCTATCGTTCGTTCGAGGCCCGGTGCATTTGCGGGAAGAC
psmd1_down_074	CGGCTCGCAGCGTGTAAACGCATCAACGCCACGATCAGCTTCTGTTTGACGCGCTGGACGAAACAGACCTTAAACGGGCTGATTTTGCATTAGCACAGCTATCGTTCGTTCGAGGCCCGGTGCATTTGCGGGAAGAC
psmd1_down_075	CGGCTCGCAGCGTGTAAACGCATCAACGCCACGATCAGCTTCTGTTTGACGCGCTGGACGAACACATGACAGGGTTATAAGTTTGTCCTCCACGTCGGCTATCGTTCGTTCGAGGCCCGGTGCATTTGCGGGAAGAC
psmd1_down_076	CGGCTCGCAGCGTGTAAACGCATCAACGCCACGATCAGCTTCTGTTTGACGCGCTGGACGTCAATGAGCTCGTGAATGTGATGTCATAACCTCAGCAGCTATCGTTCGTTCGAGGCCCGGTGCATTTGCGGGAAGAC
psmd1_down_077	CGGCTCGCAGCGTGTAAACGCATCAACGCCACGATCAGCTTCTGTTTGACGCGCTGGACGACTTCTTGTTGTTTTCCTGCAGAATGACATTGGTGGTGCTATCGTTCGTTCGAGGCCCGGTGCATTTGCGGGAAGAC
psmd1_down_078	CGGCTCGCAGCGTGTAAACGCATCAACGCCACGATCAGCTTCTGTTTGACGCGCTGGACGTTGCTGGCCTACAGCCTGAAGATCTGCATGGCTATCGTTCGTTCGAGGCCCGGTGCATTTGCGGGAAGAC
psmd1_down_079	CGGCTCGCAGCGTGTAAACGCATCAACGCCACGATCAGCTTCTGTTTGACGCGCTGGACGTCCCTCATGCAGAACAAGAAGTTTCGCAATGAAGTTCGCTATCGTTCGTTCGAGGCCCGGTGCATTTGCGGGAAGAC
psmd1_down_080	CGGCTCGCAGCGTGTAAACGCATCAACGCCACGATCAGCTTCTGTTTGACGCGCTGGACGTGCGCGTTTTGGTCAAGCTGTACATGAACCTGCTATCGTTCGTTCGAGGCCCGGTGCATTTGCGGGAAGAC
psmd1_down_081	CGGCTCGCAGCGTGTAAACGCATCAACGCCACGATCAGCTTCTGTTTGACGCGCTGGACGGGAGAAGCCCGACTTCATCAACGTCTGCCAGCTATCGTTCGTTCGAGGCCCGGTGCATTTGCGGGAAGAC
psmd1_down_082	CGGCTCGCAGCGTGTAAACGCATCAACGCCACGATCAGCTTCTGTTTGACGCGCTGGACGGGTGATCTGTCCCGTACAGCATACAACACTAAAGGGGCTATCGTTCGTTCGAGGCCCGGTGCATTTGCGGGAAGAC
psmd1_down_083	CGGCTCGCAGCGTGTAAACGCATCAACGCCACGATCAGCTTCTGTTTGACGCGCTGGACGCCGCTCACATCAAGCATGATAACGAGAAGGATCTAGTGCTATCGTTCGTTCGAGGCCCGGTGCATTTGCGGGAAGAC
psmd1_down_084	CGGCTCGCAGCGTGTAAACGCATCAACGCCACGATCAGCTTCTGTTTGACGCGCTGGACGACTTGGTATGTTTGACTCGTTAACCGGATCTCTGCTGCTATCGTTCGTTCGAGGCCCGGTGCATTTGCGGGAAGAC
psmd1_down_085	CGGCTCGCAGCGTGTAAACGCATCAACGCCACGATCAGCTTCTGTTTGACGCGCTGGACGCCATCAGTGTCTTGTCTCTGTCACCGACTGCTGCTATCGTTCGTTCGAGGCCCGGTGCATTTGCGGGAAGAC
psmd1_down_086	CGGCTCGCAGCGTGTAAACGCATCAACGCCACGATCAGCTTCTGTTTGACGCGCTGGACGGTTTATCTGCTGTAAAGCATGACTAGGCCCACACGGCTATCGTTCGTTCGAGGCCCGGTGCATTTGCGGGAAGAC
psmd1_down_087	CGGCTCGCAGCGTGTAAACGCATCAACGCCACGATCAGCTTCTGTTTGACGCGCTGGACGGAATCTGTGCGCGCAGATTTCCGCAGATTTTGCTATCGTTCGTTCGAGGCCCGGTGCATTTGCGGGAAGAC
psmd1_down_088	CGGCTCGCAGCGTGTAAACGCATCAACGCCACGATCAGCTTCTGTTTGACGCGCTGGACGTTCTTCGCAGAAATAGCAAGAAATGTCCGCTGATTCCGCTATCGTTCGTTCGAGGCCCGGTGCATTTGCGGGAAGAC
psmd1_down_089	CGGCTCGCAGCGTGTAAACGCATCAACGCCACGATCAGCTTCTGTTTGACGCGCTGGACGTTCTGGCCCTATGCATGAGAATCAAACACATGTGGGCTATCGTTCGTTCGAGGCCCGGTGCATTTGCGGGAAGAC
psmd1_down_090	CGGCTCGCAGCGTGTAAACGCATCAACGCCACGATCAGCTTCTGTTTGACGCGCTGGACGAAATGGTGGGTGGGGAGAACCAGCTCATTTGCTATCGTTCGTTCGAGGCCCGGTGCATTTGCGGGAAGAC
psmd1_down_091	CGGCTCGCAGCGTGTAAACGCATCAACGCCACGATCAGCTTCTGTTTGACGCGCTGGACGAAAACAGCTACACTGTTCTTTGAGCCTAAAATGGCCCGCTATCGTTCGTTCGAGGCCCGGTGCATTTGCGGGAAGAC
psmd1_down_092	CGGCTCGCAGCGTGTAAACGCATCAACGCCACGATCAGCTTCTGTTTGACGCGCTGGACGAACTTCACAGATACATTCTGGAGACAGCAAAGACCCAGCTATCGTTCGTTCGAGGCCCGGTGCATTTGCGGGAAGAC
psmd1_down_093	CGGCTCGCAGCGTGTAAACGCATCAACGCCACGATCAGCTTCTGTTTGACGCGCTGGACGTTAAAAGTATGAGTGGAGTCCGGAAGTCTTGCCAACAGCTATCGTTCGTTCGAGGCCCGGTGCATTTGCGGGAAGAC
psmd1_down_094	CGGCTCGCAGCGTGTAAACGCATCAACGCCACGATCAGCTTCTGTTTGACGCGCTGGACGCGTTCATTTGATGCAGTAGAAGTCATCAGCTCAACCCGCTATCGTTCGTTCGAGGCCCGGTGCATTTGCGGGAAGAC
psmd1_down_095	CGGCTCGCAGCGTGTAAACGCATCAACGCCACGATCAGCTTCTGTTTGACGCGCTGGACGAAAGAGGGAGTATCGGAGTTCTTCCAATTTCACAGCAGCTATCGTTCGTTCGAGGCCCGGTGCATTTGCGGGAAGAC
psmd1_down_096	CGGCTCGCAGCGTGTAAACGCATCAACGCCACGATCAGCTTCTGTTTGACGCGCTGGACGCTTTGGGATGGAACCACGAGGTGACGATGACGCTATCGTTCGTTCGAGGCCCGGTGCATTTGCGGGAAGAC
psmd1_down_097	CGGCTCGCAGCGTGTAAACGCATCAACGCCACGATCAGCTTCTGTTTGACGCGCTGGACGGAAGTGGATGTATCACCAAGAAGACAGACTCTTGGGGGCTATCGTTCGTTCGAGGCCCGGTGCATTTGCGGGAAGAC
psmd1_down_098	CGGCTCGCAGCGTGTAAACGCATCAACGCCACGATCAGCTTCTGTTTGACGCGCTGGACGAGTAAGGTAAAGGTTGTCCCAGGGATTTCTCCACGGCTATCGTTCGTTCGAGGCCCGGTGCATTTGCGGGAAGAC
psmd1_down_099	CGGCTCGCAGCGTGTAAACGCATCAACGCCACGATCAGCTTCTGTTTGACGCGCTGGACGACTCTTGTCCAGAATGAAGCCACCAAATGACAGTTCCGCTATCGTTCGTTCGAGGCCCGGTGCATTTGCGGGAAGAC
psmd1_down_100	CGGCTCGCAGCGTGTAAACGCATCAACGCCACGATCAGCTTCTGTTTGACGCGCTGGACGAAATGTACAAAGGTGCCCACAGAATTTCCAACAGTGGGCTATCGTTCGTTCGAGGCCCGGTGCATTTGCGGGAAGAC
psmd1_down_101	CGGCTCGCAGCGTGTAAACGCATCAACGCCACGATCAGCTTCTGTTTGACGCGCTGGACGGTCTGAGTTTTCCCTCTGAGCTTTCTCTCTGTGTTCCGCTATCGTTCGTTCGAGGCCCGGTGCATTTGCGGGAAGAC
psmd1_down_102	CGGCTCGCAGCGTGTAAACGCATCAACGCCACGATCAGCTTCTGTTTGACGCGCTGGACGTCTTCCTCGCAGTGTCTGATTTTCCTGGATGATCCGCTATCGTTCGTTCGAGGCCCGGTGCATTTGCGGGAAGAC
psmd1_down_103	CGGCTCGCAGCGTGTAAACGCATCAACGCCACGATCAGCTTCTGTTTGACGCGCTGGACGTCAAGCTGTGAGCGACATCTTGGAAAAGCTGGGCTATCGTTCGTTCGAGGCCCGGTGCATTTGCGGGAAGAC
psmd1_down_104	CGGCTCGCAGCGTGTAAACGCATCAACGCCACGATCAGCTTCTGTTTGACGCGCTGGACGTGAAGGAGGATAACCTGCTGATGGCCTACCAGCTATCGTTCGTTCGAGGCCCGGTGCATTTGCGGGAAGAC
psmd1_down_105	CGGCTCGCAGCGTGTAAACGCATCAACGCCACGATCAGCTTCTGTTTGACGCGCTGGACGGATCTGCTTTGACCTGTATGAGAGTGCCAGCCGCTATCGTTCGTTCGAGGCCCGGTGCATTTGCGGGAAGAC
psmd1_down_106	CGGCTCGCAGCGTGTAAACGCATCAACGCCACGATCAGCTTCTGTTTGACGCGCTGGACGAGCAGTTCCTCTCCTCCGTCATCCAGAACCGCTATCGTTCGTTCGAGGCCCGGTGCATTTGCGGGAAGAC
psmd1_down_107	CGGCTCGCAGCGTGTAAACGCATCAACGCCACGATCAGCTTCTGTTTGACGCGCTGGACGTACGGACTGTCGGCACACCCATCCCTGCAGGCTATCGTTCGTTCGAGGCCCGGTGCATTTGCGGGAAGAC
psmd1_down_108	CGGCTCGCAGCGTGTAAACGCATCAACGCCACGATCAGCTTCTGTTTGACGCGCTGGACGTCCCCGGATCTACCAACACGGGCACTGTACGCTATCGTTCGTTCGAGGCCCGGTGCATTTGCGGGAAGAC
psmd1_down_109	CGGCTCGCAGCGTGTAAACGCATCAACGCCACGATCAGCTTCTGTTTGACGCGCTGGACGCCACGCCAGACAAAGACAGGTGAGACACTCGCTATCGTTCGTTCGAGGCCCGGTGCATTTGCGGGAAGAC
psmd1_down_110	CGGCTCGCAGCGTGTAAACGCATCAACGCCACGATCAGCTTCTGTTTGACGCGCTGGACGATGAGGGTCATCAGGTCTGTGTTGTTGTTTCAGATGAGCTATCGTTCGTTCGAGGCCCGGTGCATTTGCGGGAAGAC
psmd1_down_111	CGGCTCGCAGCGTGTAAACGCATCAACGCCACGATCAGCTTCTGTTTGACGCGCTGGACGGGAACTGAAGGTGCAGCTCGATGGGCTTTCGCTATCGTTCGTTCGAGGCCCGGTGCATTTGCGGGAAGAC
psmd1_down_112	CGGCTCGCAGCGTGTAAACGCATCAACGCCACGATCAGCTTCTGTTTGACGCGCTGGACGGCCCAGACTCGTCAGCGCTACCACGCTGACGCTATCGTTCGTTCGAGGCCCGGTGCATTTGCGGGAAGAC
psmd1_down_113	CGGCTCGCAGCGTGTAAACGCATCAACGCCACGATCAGCTTCTGTTTGACGCGCTGGACGTTTTGATAGGTGCACATCAGTGACGGCGATGGGCTATCGTTCGTTCGAGGCCCGGTGCATTTGCGGGAAGAC
psmd1_down_114	CGGCTCGCAGCGTGTAAACGCATCAACGCCACGATCAGCTTCTGTTTGACGCGCTGGACGATATTCATTAGTCACAGTGTTCAGACGGCAGAGACGCGCTATCGTTCGTTCGAGGCCCGGTGCATTTGCGGGAAGAC
psmd1_down_115	CGGCTCGCAGCGTGTAAACGCATCAACGCCACGATCAGCTTCTGTTTGACGCGCTGGACGCAATGGAGACAGAGGATAAAGCTGGAAGTTCTCCTGCGCTATCGTTCGTTCGAGGCCCGGTGCATTTGCGGGAAGAC
psmd1_down_116	CGGCTCGCAGCGTGTAAACGCATCAACGCCACGATCAGCTTCTGTTTGACGCGCTGGACGTGGGAAAACGGCAGACGCTGTGAGTCTTTAACGCTATCGTTCGTTCGAGGCCCGGTGCATTTGCGGGAAGAC
psmd1_down_117	CGGCTCGCAGCGTGTAAACGCATCAACGCCACGATCAGCTTCTGTTTGACGCGCTGGACGTCTCAATTGCTTTAGAAGGACGAGCCCAAAGATCAGAGCTATCGTTCGTTCGAGGCCCGGTGCATTTGCGGGAAGAC
psmd1_down_118	CGGCTCGCAGCGTGTAAACGCATCAACGCCACGATCAGCTTCTGTTTGACGCGCTGGACGAAATGATCAAGATACTCAGCGGAGAAATGGCCATCGAGCTATCGTTCGTTCGAGGCCCGGTGCATTTGCGGGAAGAC
psmd1_down_119	CGGCTCGCAGCGTGTAAACGCATCAACGCCACGATCAGCTTCTGTTTGACGCGCTGGACGGCTGCACCTTCAGTTCCTCATCCGAAACAACAGCTATCGTTCGTTCGAGGCCCGGTGCATTTGCGGGAAGAC
psmd1_down_120	CGGCTCGCAGCGTGTAAACGCATCAACGCCACGATCAGCTTCTGTTTGACGCGCTGGACGAAAACACTAAGGTGAGAGGCTGGTTTACAAGAGCTGCGCTATCGTTCGTTCGAGGCCCGGTGCATTTGCGGGAAGAC
psmd1_down_121	CGGCTCGCAGCGTGTAAACGCATCAACGCCACGATCAGCTTCTGTTTGACGCGCTGGACGTCCAAACCTTTAGTAGTTTCTTGTGACACAGCTCGCTGCTATCGTTCGTTCGAGGCCCGGTGCATTTGCGGGAAGAC
psmd1_down_122	CGGCTCGCAGCGTGTAAACGCATCAACGCCACGATCAGCTTCTGTTTGACGCGCTGGACGCCCCTTGCTAGAGCTCAGCTCTGCCCAAGTGCTATCGTTCGTTCGAGGCCCGGTGCATTTGCGGGAAGAC
psmd1_down_123	CGGCTCGCAGCGTGTAAACGCATCAACGCCACGATCAGCTTCTGTTTGACGCGCTGGACGGGCTCTGCAGTGAGCACGACTTGAGTTTCTGCTATCGTTCGTTCGAGGCCCGGTGCATTTGCGGGAAGAC
psmd1_down_124	CGGCTCGCAGCGTGTAAACGCATCAACGCCACGATCAGCTTCTGTTTGACGCGCTGGACGAGTGTTCAGCTGTAAAGGGCACATAGTTTACACCCTGCTATCGTTCGTTCGAGGCCCGGTGCATTTGCGGGAAGAC
psmd1_down_125	CGGCTCGCAGCGTGTAAACGCATCAACGCCACGATCAGCTTCTGTTTGACGCGCTGGACGTGTGTTAAAGGTGTTATGTTGAGGGTGTGCACACAGGCTATCGTTCGTTCGAGGCCCGGTGCATTTGCGGGAAGAC
psmd1_down_126	CGGCTCGCAGCGTGTAAACGCATCAACGCCACGATCAGCTTCTGTTTGACGCGCTGGACGCTCGCTGTCTTAGGGGCGTGTTGCTTCACAGCTATCGTTCGTTCGAGGCCCGGTGCATTTGCGGGAAGAC
psmd1_down_127	CGGCTCGCAGCGTGTAAACGCATCAACGCCACGATCAGCTTCTGTTTGACGCGCTGGACGTGAAAATTGGTTTCAGCTTCCCGCCCAATGTAACAGCTATCGTTCGTTCGAGGCCCGGTGCATTTGCGGGAAGAC
psmd1_down_128	CGGCTCGCAGCGTGTAAACGCATCAACGCCACGATCAGCTTCTGTTTGACGCGCTGGACGGGGGCGGAGCCAAGAGCTCACCTACTCTGTGCTATCGTTCGTTCGAGGCCCGGTGCATTTGCGGGAAGAC
psmd1_down_129	CGGCTCGCAGCGTGTAAACGCATCAACGCCACGATCAGCTTCTGTTTGACGCGCTGGACGGTTTGCAGCAGACAGAGAGAAGCTAAGCTAGGATCAGCTATCGTTCGTTCGAGGCCCGGTGCATTTGCGGGAAGAC
psmd1_down_130	CGGCTCGCAGCGTGTAAACGCATCAACGCCACGATCAGCTTCTGTTTGACGCGCTGGACGGAATTAACTTTGATTGAGGCACCGGATGCGCCAGCTATCGTTCGTTCGAGGCCCGGTGCATTTGCGGGAAGAC
psmd1_down_131	CGGCTCGCAGCGTGTAAACGCATCAACGCCACGATCAGCTTCTGTTTGACGCGCTGGACGCTCAAAGCCGCGACACGGCACATCAGACTCGCTATCGTTCGTTCGAGGCCCGGTGCATTTGCGGGAAGAC
psmd1_down_132	CGGCTCGCAGCGTGTAAACGCATCAACGCCACGATCAGCTTCTGTTTGACGCGCTGGACGTCTCTGTGGTGCAGCAGAAATATGAAGTGTCCCAGCTATCGTTCGTTCGAGGCCCGGTGCATTTGCGGGAAGAC
psmd1_down_133	CGGCTCGCAGCGTGTAAACGCATCAACGCCACGATCAGCTTCTGTTTGACGCGCTGGACGAATCGTCGTGCCACGCATTTTAGAACTCTAAACACAGGCTATCGTTCGTTCGAGGCCCGGTGCATTTGCGGGAAGAC
psmd1_down_134	CGGCTCGCAGCGTGTAAACGCATCAACGCCACGATCAGCTTCTGTTTGACGCGCTGGACGGTTTCCATCAGGGCACACACAACAACGCCCGCTATCGTTCGTTCGAGGCCCGGTGCATTTGCGGGAAGAC
psmd1_down_135	CGGCTCGCAGCGTGTAAACGCATCAACGCCACGATCAGCTTCTGTTTGACGCGCTGGACGGCGTGCACCCCGACAGAAACCCACACCAGAATGCTATCGTTCGTTCGAGGCCCGGTGCATTTGCGGGAAGAC
psmd1_down_136	CGGCTCGCAGCGTGTAAACGCATCAACGCCACGATCAGCTTCTGTTTGACGCGCTGGACGTCTAAAATGCATGGCGCTGCGTCAGTGTCGGCTATCGTTCGTTCGAGGCCCGGTGCATTTGCGGGAAGAC
psmd1_down_137	CGGCTCGCAGCGTGTAAACGCATCAACGCCACGATCAGCTTCTGTTTGACGCGCTGGACGTTTTATTTCCAATGGAGAGACGTGCACATGAGGCAACGCTATCGTTCGTTCGAGGCCCGGTGCATTTGCGGGAAGAC
psmd1_down_138	CGGCTCGCAGCGTGTAAACGCATCAACGCCACGATCAGCTTCTGTTTGACGCGCTGGACGGCGCTTGCAGTTTCCAGCTGCACCTAGTTAGCTATCGTTCGTTCGAGGCCCGGTGCATTTGCGGGAAGAC
psmd1_down_139	CGGCTCGCAGCGTGTAAACGCATCAACGCCACGATCAGCTTCTGTTTGACGCGCTGGACGAGATCACACGGAGCTTCTGTGAACGTGAGAAATGCGCTATCGTTCGTTCGAGGCCCGGTGCATTTGCGGGAAGAC
psmd1_down_140	CGGCTCGCAGCGTGTAAACGCATCAACGCCACGATCAGCTTCTGTTTGACGCGCTGGACGTCCGATGAGAGCGTTCATGTGAATATTGATCTTGCGTGCTATCGTTCGTTCGAGGCCCGGTGCATTTGCGGGAAGAC
psmd1_down_141	CGGCTCGCAGCGTGTAAACGCATCAACGCCACGATCAGCTTCTGTTTGACGCGCTGGACGAGCAAGATGTTCCTTTAGTGACATCGCTTAGACTCGCGCTATCGTTCGTTCGAGGCCCGGTGCATTTGCGGGAAGAC
psmd1_down_142	CGGCTCGCAGCGTGTAAACGCATCAACGCCACGATCAGCTTCTGTTTGACGCGCTGGACGACGCTGAAACTAAGGATTAGGTGACGTGCCTGTGCTATCGTTCGTTCGAGGCCCGGTGCATTTGCGGGAAGAC
psmd1_down_143	CGGCTCGCAGCGTGTAAACGCATCAACGCCACGATCAGCTTCTGTTTGACGCGCTGGACGGGGGACTGCACTCCTACTTCAAGTTGCGGTGCTATCGTTCGTTCGAGGCCCGGTGCATTTGCGGGAAGAC
psmd1_down_144	CGGCTCGCAGCGTGTAAACGCATCAACGCCACGATCAGCTTCTGTTTGACGCGCTGGACGTCCCATAATCGAGCAGCCCTATAATTTTGTATGGGCCGCTATCGTTCGTTCGAGGCCCGGTGCATTTGCGGGAAGAC
psmd1_down_145	CGGCTCGCAGCGTGTAAACGCATCAACGCCACGATCAGCTTCTGTTTGACGCGCTGGACGTTATAGCCTAAATGGGACTTGTTTCAGGATGCGGTGCGCTATCGTTCGTTCGAGGCCCGGTGCATTTGCGGGAAGAC
psmd1_down_146	CGGCTCGCAGCGTGTAAACGCATCAACGCCACGATCAGCTTCTGTTTGACGCGCTGGACGGAAATTCAGTGTGTCACACAGCGACGGTCATAGCGCTATCGTTCGTTCGAGGCCCGGTGCATTTGCGGGAAGAC
psmd1_down_147	CGGCTCGCAGCGTGTAAACGCATCAACGCCACGATCAGCTTCTGTTTGACGCGCTGGACGAAACTCCTTCATGCATACGGGGACAACGAGTGAGCTATCGTTCGTTCGAGGCCCGGTGCATTTGCGGGAAGAC
psmd1_down_148	CGGCTCGCAGCGTGTAAACGCATCAACGCCACGATCAGCTTCTGTTTGACGCGCTGGACGAAACAGCTACTGTCTTTTGTGCGTGTTGGGTTCAGCTATCGTTCGTTCGAGGCCCGGTGCATTTGCGGGAAGAC
psmd1_down_149	CGGCTCGCAGCGTGTAAACGCATCAACGCCACGATCAGCTTCTGTTTGACGCGCTGGACGTATTTTGCAGAGAGAATTTGGAGTGGCTGGCAAGAGCGCTATCGTTCGTTCGAGGCCCGGTGCATTTGCGGGAAGAC
psmd1_down_150	CGGCTCGCAGCGTGTAAACGCATCAACGCCACGATCAGCTTCTGTTTGACGCGCTGGACGAACAAACTGGGCCAAATTCACAGCGACAGCGCTATCGTTCGTTCGAGGCCCGGTGCATTTGCGGGAAGAC
psmd1_down_151	CGGCTCGCAGCGTGTAAACGCATCAACGCCACGATCAGCTTCTGTTTGACGCGCTGGACGCAGCCTCGGCGTCATTCACAAGGTCTCAGAGCTATCGTTCGTTCGAGGCCCGGTGCATTTGCGGGAAGAC
psmd1_down_152	CGGCTCGCAGCGTGTAAACGCATCAACGCCACGATCAGCTTCTGTTTGACGCGCTGGACGTTTTGTTATGCCCCATTCACACGGAGCTTCAGTGCTATCGTTCGTTCGAGGCCCGGTGCATTTGCGGGAAGAC
psmd1_down_153	CGGCTCGCAGCGTGTAAACGCATCAACGCCACGATCAGCTTCTGTTTGACGCGCTGGACGTGGGGCTAACGCAAACATTATAGACGTGTCAGCGCTATCGTTCGTTCGAGGCCCGGTGCATTTGCGGGAAGAC
psmd1_down_154	CGGCTCGCAGCGTGTAAACGCATCAACGCCACGATCAGCTTCTGTTTGACGCGCTGGACGCATACATCGATCTGATTGGCTGACACTTCCGTCGAGCTATCGTTCGTTCGAGGCCCGGTGCATTTGCGGGAAGAC
psmd1_down_155	CGGCTCGCAGCGTGTAAACGCATCAACGCCACGATCAGCTTCTGTTTGACGCGCTGGACGAATGCCTCTGGAGTGACGCAGACGGATCCAGCTATCGTTCGTTCGAGGCCCGGTGCATTTGCGGGAAGAC
psmd1_down_156	CGGCTCGCAGCGTGTAAACGCATCAACGCCACGATCAGCTTCTGTTTGACGCGCTGGACGCAATGCAGTTTGGCAACACCTGACGTCAACCGCTATCGTTCGTTCGAGGCCCGGTGCATTTGCGGGAAGAC
psmd1_down_157	CGGCTCGCAGCGTGTAAACGCATCAACGCCACGATCAGCTTCTGTTTGACGCGCTGGACGCCCCGTGTGTGAATGGGGCGTTAGTGTTTAGCTATCGTTCGTTCGAGGCCCGGTGCATTTGCGGGAAGAC
psmd1_down_158	CGGCTCGCAGCGTGTAAACGCATCAACGCCACGATCAGCTTCTGTTTGACGCGCTGGACGAAAAGAAGCTCTGCAGTTAATGGCGACGTATCTGCGCTATCGTTCGTTCGAGGCCCGGTGCATTTGCGGGAAGAC
psmd1_down_159	CGGCTCGCAGCGTGTAAACGCATCAACGCCACGATCAGCTTCTGTTTGACGCGCTGGACGCCAAAGACACCTCACCTGGATCAGCCTATCAGGGCTATCGTTCGTTCGAGGCCCGGTGCATTTGCGGGAAGAC
psmd1_down_160	CGGCTCGCAGCGTGTAAACGCATCAACGCCACGATCAGCTTCTGTTTGACGCGCTGGACGGGGCGGAGGGTTGTATGCGCTAGGGCTCATGCTATCGTTCGTTCGAGGCCCGGTGCATTTGCGGGAAGAC
psmd1_down_161	CGGCTCGCAGCGTGTAAACGCATCAACGCCACGATCAGCTTCTGTTTGACGCGCTGGACGCCACGCTAATCACGGCGGAGACATCATCGAGCTATCGTTCGTTCGAGGCCCGGTGCATTTGCGGGAAGAC
psmd1_down_162	CGGCTCGCAGCGTGTAAACGCATCAACGCCACGATCAGCTTCTGTTTGACGCGCTGGACGCTACCTGCTGAGCCAGCTGAAGAATGCCAGGCTATCGTTCGTTCGAGGCCCGGTGCATTTGCGGGAAGAC
psmd1_down_163	CGGCTCGCAGCGTGTAAACGCATCAACGCCACGATCAGCTTCTGTTTGACGCGCTGGACGACAATCACGCTCAGTTAAAACTTTACCGTAGGCTTGCGCTATCGTTCGTTCGAGGCCCGGTGCATTTGCGGGAAGAC
psmd1_down_164	CGGCTCGCAGCGTGTAAACGCATCAACGCCACGATCAGCTTCTGTTTGACGCGCTGGACGATGCAGTGGTGTAACGTAGTTTACAGTAGTGCTCCACGCTATCGTTCGTTCGAGGCCCGGTGCATTTGCGGGAAGAC
psmd1_down_165	CGGCTCGCAGCGTGTAAACGCATCAACGCCACGATCAGCTTCTGTTTGACGCGCTGGACGATGCAGTGGTGTAATATAGCTGTACAGTTGTGCTGCAGCTATCGTTCGTTCGAGGCCCGGTGCATTTGCGGGAAGAC
psmd1_down_166	CGGCTCGCAGCGTGTAAACGCATCAACGCCACGATCAGCTTCTGTTTGACGCGCTGGACGATGCAATGGTGTAATATAGCTGTACAGTAGGGCTGCAGCTATCGTTCGTTCGAGGCCCGGTGCATTTGCGGGAAGAC
psmd1_down_167	CGGCTCGCAGCGTGTAAACGCATCAACGCCACGATCAGCTTCTGTTTGACGCGCTGGACGTGCAGTTGTGTCATATAGCTTTACAGTAGGGCTTCGCGCTATCGTTCGTTCGAGGCCCGGTGCATTTGCGGGAAGAC
psmd1_down_168	CGGCTCGCAGCGTGTAAACGCATCAACGCCACGATCAGCTTCTGTTTGACGCGCTGGACGAAATGCAATATACGACCATCATCCGAGCACTTCGAGAGCTATCGTTCGTTCGAGGCCCGGTGCATTTGCGGGAAGAC
psmd1_down_169	CGGCTCGCAGCGTGTAAACGCATCAACGCCACGATCAGCTTCTGTTTGACGCGCTGGACGATCTTTAGCCCCGCTTTCTTAGTAGTTGCAGTTCTGCGCTATCGTTCGTTCGAGGCCCGGTGCATTTGCGGGAAGAC
psmd1_down_170	CGGCTCGCAGCGTGTAAACGCATCAACGCCACGATCAGCTTCTGTTTGACGCGCTGGACGTATTGGCTAGAGTGGGAAAATTACAACGGCCGATCAGCTATCGTTCGTTCGAGGCCCGGTGCATTTGCGGGAAGAC
psmd1_down_171	CGGCTCGCAGCGTGTAAACGCATCAACGCCACGATCAGCTTCTGTTTGACGCGCTGGACGTTTTCCAGCATTGTGCAGCATTGCATCTGCAGCTATCGTTCGTTCGAGGCCCGGTGCATTTGCGGGAAGAC
psmd1_down_172	CGGCTCGCAGCGTGTAAACGCATCAACGCCACGATCAGCTTCTGTTTGACGCGCTGGACGTTTTCAGATTGTCCGTCATGGTGGCGCTCTGCTATCGTTCGTTCGAGGCCCGGTGCATTTGCGGGAAGAC
psmd1_down_173	CGGCTCGCAGCGTGTAAACGCATCAACGCCACGATCAGCTTCTGTTTGACGCGCTGGACGCTGGGCACCGCTCGCCAAGACGTCTACGATGCTATCGTTCGTTCGAGGCCCGGTGCATTTGCGGGAAGAC
psmd1_down_174	CGGCTCGCAGCGTGTAAACGCATCAACGCCACGATCAGCTTCTGTTTGACGCGCTGGACGTCATTCATTTATCTTTAGCCCATTAGGGGTCGCCACAGCTATCGTTCGTTCGAGGCCCGGTGCATTTGCGGGAAGAC
psmd1_down_175	CGGCTCGCAGCGTGTAAACGCATCAACGCCACGATCAGCTTCTGTTTGACGCGCTGGACGATTCGCTATTTCTACCTATAGGATGCCCATCCAGCCAGCTATCGTTCGTTCGAGGCCCGGTGCATTTGCGGGAAGAC
psmd1_down_176	CGGCTCGCAGCGTGTAAACGCATCAACGCCACGATCAGCTTCTGTTTGACGCGCTGGACGTAAATTAGAGACCTGCTCGGGATGATTTCAGTCCTGCGCTATCGTTCGTTCGAGGCCCGGTGCATTTGCGGGAAGAC
psmd1_down_177	CGGCTCGCAGCGTGTAAACGCATCAACGCCACGATCAGCTTCTGTTTGACGCGCTGGACGTTTTAGAAAGGGGATGGGCTACTTGATGCCCCAGCTATCGTTCGTTCGAGGCCCGGTGCATTTGCGGGAAGAC
psmd1_down_178	CGGCTCGCAGCGTGTAAACGCATCAACGCCACGATCAGCTTCTGTTTGACGCGCTGGACGTTAGTCTCACTGCGGTGGTCTTTATTTGTTGTTGTGCGCTATCGTTCGTTCGAGGCCCGGTGCATTTGCGGGAAGAC
psmd1_down_179	CGGCTCGCAGCGTGTAAACGCATCAACGCCACGATCAGCTTCTGTTTGACGCGCTGGACGCGGCCGGTCTTGCTCTGGGACTGGTGATGTGCTATCGTTCGTTCGAGGCCCGGTGCATTTGCGGGAAGAC
psmd1_down_180	CGGCTCGCAGCGTGTAAACGCATCAACGCCACGATCAGCTTCTGTTTGACGCGCTGGACGTGGGCTCAAAGTCAGCTCAGGCCATCGAGGGCTATCGTTCGTTCGAGGCCCGGTGCATTTGCGGGAAGAC
psmd1_down_181	CGGCTCGCAGCGTGTAAACGCATCAACGCCACGATCAGCTTCTGTTTGACGCGCTGGACGACATGGTGGGCTACGCTCAGGAGACGCAGCGCTATCGTTCGTTCGAGGCCCGGTGCATTTGCGGGAAGAC
psmd1_down_182	CGGCTCGCAGCGTGTAAACGCATCAACGCCACGATCAGCTTCTGTTTGACGCGCTGGACGGTCTCGCGGTCGGCATCGCCATGGTGATGTAGCTATCGTTCGTTCGAGGCCCGGTGCATTTGCGGGAAGAC
psmd1_down_183	CGGCTCGCAGCGTGTAAACGCATCAACGCCACGATCAGCTTCTGTTTGACGCGCTGGACGCAGAATGGAGGAGGCCGACGCGCTCATCGAGCTATCGTTCGTTCGAGGCCCGGTGCATTTGCGGGAAGAC
psmd1_down_184	CGGCTCGCAGCGTGTAAACGCATCAACGCCACGATCAGCTTCTGTTTGACGCGCTGGACGGAGTCTCTGCAGGGACAAGGTGAGCACAGAGCTATCGTTCGTTCGAGGCCCGGTGCATTTGCGGGAAGAC
psmd1_down_185	CGGCTCGCAGCGTGTAAACGCATCAACGCCACGATCAGCTTCTGTTTGACGCGCTGGACGAACACCCAATCCCAGTTCTCTTTAACTCGAAGGAGTTGCTATCGTTCGTTCGAGGCCCGGTGCATTTGCGGGAAGAC
psmd1_down_186	CGGCTCGCAGCGTGTAAACGCATCAACGCCACGATCAGCTTCTGTTTGACGCGCTGGACGAAAAGCTAAATACAAAGTGCCGTCACGTGAGCACTGCTATCGTTCGTTCGAGGCCCGGTGCATTTGCGGGAAGAC
psmd1_down_187	CGGCTCGCAGCGTGTAAACGCATCAACGCCACGATCAGCTTCTGTTTGACGCGCTGGACGAACTAGGGTTGGGTATCGTGTGGGGTTATTTCGAGCTATCGTTCGTTCGAGGCCCGGTGCATTTGCGGGAAGAC
psmd1_down_188	CGGCTCGCAGCGTGTAAACGCATCAACGCCACGATCAGCTTCTGTTTGACGCGCTGGACGACATTAAACCATTACTTGAGCTCAGTGAAGGCCAGGAGCTATCGTTCGTTCGAGGCCCGGTGCATTTGCGGGAAGAC
psmd1_down_189	CGGCTCGCAGCGTGTAAACGCATCAACGCCACGATCAGCTTCTGTTTGACGCGCTGGACGTTTGCAAAACGCTATATCCACCTCAGGCTACTACAGTGCTATCGTTCGTTCGAGGCCCGGTGCATTTGCGGGAAGAC
psmd1_down_190	CGGCTCGCAGCGTGTAAACGCATCAACGCCACGATCAGCTTCTGTTTGACGCGCTGGACGTAAACGAGCTTGTAGCTTGTTACAGAAGAGTGGAGGGGCTATCGTTCGTTCGAGGCCCGGTGCATTTGCGGGAAGAC
psmd1_down_191	CGGCTCGCAGCGTGTAAACGCATCAACGCCACGATCAGCTTCTGTTTGACGCGCTGGACGCGGCTCCTTCACACCGTTGCTGAAAACCGAGCTATCGTTCGTTCGAGGCCCGGTGCATTTGCGGGAAGAC
psmd1_down_192	CGGCTCGCAGCGTGTAAACGCATCAACGCCACGATCAGCTTCTGTTTGACGCGCTGGACGACCTGTATGATCGGAGCGGTCGGAACTGCGGCTATCGTTCGTTCGAGGCCCGGTGCATTTGCGGGAAGAC
psmd1_down_193	CGGCTCGCAGCGTGTAAACGCATCAACGCCACGATCAGCTTCTGTTTGACGCGCTGGACGTAATTCTCTGTTGCACCAAATCAGCAACACAAGCTCGGCTATCGTTCGTTCGAGGCCCGGTGCATTTGCGGGAAGAC
psmd1_down_194	CGGCTCGCAGCGTGTAAACGCATCAACGCCACGATCAGCTTCTGTTTGACGCGCTGGACGAGCAAAACCGTTTAAGTTTCTCCATAACAACCCGTGCGCTATCGTTCGTTCGAGGCCCGGTGCATTTGCGGGAAGAC
psmd1_down_195	CGGCTCGCAGCGTGTAAACGCATCAACGCCACGATCAGCTTCTGTTTGACGCGCTGGACGTACAAAGGACACTTAGAGATGTGGCTTTGCAGACAGGGCTATCGTTCGTTCGAGGCCCGGTGCATTTGCGGGAAGAC
psmd1_down_196	CGGCTCGCAGCGTGTAAACGCATCAACGCCACGATCAGCTTCTGTTTGACGCGCTGGACGAATTGTTAATTGACATCAGCGGAGACTCGTTCCCTGCGCTATCGTTCGTTCGAGGCCCGGTGCATTTGCGGGAAGAC
psmd1_down_197	CGGCTCGCAGCGTGTAAACGCATCAACGCCACGATCAGCTTCTGTTTGACGCGCTGGACGATCGCTAAATCAATGAGCAAACTCGAAGCACTTCACCGCTATCGTTCGTTCGAGGCCCGGTGCATTTGCGGGAAGAC
psmd1_down_198	CGGCTCGCAGCGTGTAAACGCATCAACGCCACGATCAGCTTCTGTTTGACGCGCTGGACGGGTGGCGACTCTCTTCACAGGGGATGCTGAGCTATCGTTCGTTCGAGGCCCGGTGCATTTGCGGGAAGAC
psmd1_down_199	CGGCTCGCAGCGTGTAAACGCATCAACGCCACGATCAGCTTCTGTTTGACGCGCTGGACGGCTCGTGCAGCTTCCTGAGCATTCTATAACCGGCTATCGTTCGTTCGAGGCCCGGTGCATTTGCGGGAAGAC
psmd1_down_200	CGGCTCGCAGCGTGTAAACGCATCAACGCCACGATCAGCTTCTGTTTGACGCGCTGGACGTTATATCGCACTTTGTAAAGAAACGGGTCTGGCGGAGCTATCGTTCGTTCGAGGCCCGGTGCATTTGCGGGAAGAC
psmd1_down_201	CGGCTCGCAGCGTGTAAACGCATCAACGCCACGATCAGCTTCTGTTTGACGCGCTGGACGTCACACTCTGTTTCAAGGCCTAATGTGTTCGTTCACTGCTATCGTTCGTTCGAGGCCCGGTGCATTTGCGGGAAGAC
psmd1_down_202	CGGCTCGCAGCGTGTAAACGCATCAACGCCACGATCAGCTTCTGTTTGACGCGCTGGACGTTGATGCACAGTCACCCTGACATTATATACTCCTGGCGCTATCGTTCGTTCGAGGCCCGGTGCATTTGCGGGAAGAC
psmd1_down_203	CGGCTCGCAGCGTGTAAACGCATCAACGCCACGATCAGCTTCTGTTTGACGCGCTGGACGTAATATCTTTTGGCACAAGCCGATATCGTTTCCGGGTGCTATCGTTCGTTCGAGGCCCGGTGCATTTGCGGGAAGAC
psmd1_down_204	CGGCTCGCAGCGTGTAAACGCATCAACGCCACGATCAGCTTCTGTTTGACGCGCTGGACGAGTCAGAATTTGCCAGGGTGGTGATAAATTTTGGGTGGCTATCGTTCGTTCGAGGCCCGGTGCATTTGCGGGAAGAC
psmd1_down_205	CGGCTCGCAGCGTGTAAACGCATCAACGCCACGATCAGCTTCTGTTTGACGCGCTGGACGCAGTCAGATGTTAGCTTCATCTTTTGTGCTTCAGCGGGCTATCGTTCGTTCGAGGCCCGGTGCATTTGCGGGAAGAC
psmd1_down_206	CGGCTCGCAGCGTGTAAACGCATCAACGCCACGATCAGCTTCTGTTTGACGCGCTGGACGATTTTGCTATGCGTTCATGCTAATTCGGTCTCTCAGCGCTATCGTTCGTTCGAGGCCCGGTGCATTTGCGGGAAGAC
psmd1_down_207	CGGCTCGCAGCGTGTAAACGCATCAACGCCACGATCAGCTTCTGTTTGACGCGCTGGACGTGTGAATGTGTTAACTGTGTGGTTTGCTGATGTCTGCGCTATCGTTCGTTCGAGGCCCGGTGCATTTGCGGGAAGAC
psmd1_down_208	CGGCTCGCAGCGTGTAAACGCATCAACGCCACGATCAGCTTCTGTTTGACGCGCTGGACGTCCGTTCAGACGTTACCCTGAGCTTCTGCTGCTATCGTTCGTTCGAGGCCCGGTGCATTTGCGGGAAGAC
psmd1_down_209	CGGCTCGCAGCGTGTAAACGCATCAACGCCACGATCAGCTTCTGTTTGACGCGCTGGACGTTATCTCACTGTCCCGACAGGACCCCATCCGCTATCGTTCGTTCGAGGCCCGGTGCATTTGCGGGAAGAC
psmd1_down_210	CGGCTCGCAGCGTGTAAACGCATCAACGCCACGATCAGCTTCTGTTTGACGCGCTGGACGTGCGCCGTTCGGGAATGTACACAGTGGCTAGCTATCGTTCGTTCGAGGCCCGGTGCATTTGCGGGAAGAC
psmd1_down_211	CGGCTCGCAGCGTGTAAACGCATCAACGCCACGATCAGCTTCTGTTTGACGCGCTGGACGTGGCGTACTGCGGCTCGGGGAACAACAAAGGCTATCGTTCGTTCGAGGCCCGGTGCATTTGCGGGAAGAC
psmd1_down_212	CGGCTCGCAGCGTGTAAACGCATCAACGCCACGATCAGCTTCTGTTTGACGCGCTGGACGGACGCCTGCTGCACGTGGCTGTGAGTCTCAGCTATCGTTCGTTCGAGGCCCGGTGCATTTGCGGGAAGAC
psmd1_down_213	CGGCTCGCAGCGTGTAAACGCATCAACGCCACGATCAGCTTCTGTTTGACGCGCTGGACGAAAAGTGCGACTTGACCCAGTTTAATCAGGTCCTCCGCTATCGTTCGTTCGAGGCCCGGTGCATTTGCGGGAAGAC
psmd1_down_214	CGGCTCGCAGCGTGTAAACGCATCAACGCCACGATCAGCTTCTGTTTGACGCGCTGGACGTGACTTCGTCTCTTGTTTGGAGCCGTGTCCGGCTATCGTTCGTTCGAGGCCCGGTGCATTTGCGGGAAGAC
psmd1_down_215	CGGCTCGCAGCGTGTAAACGCATCAACGCCACGATCAGCTTCTGTTTGACGCGCTGGACGAAAAGGACATATCCTAAGACAGGGGTGTCCAAAGTCGGCTATCGTTCGTTCGAGGCCCGGTGCATTTGCGGGAAGAC
psmd1_down_216	CGGCTCGCAGCGTGTAAACGCATCAACGCCACGATCAGCTTCTGTTTGACGCGCTGGACGAGCTCCAACATGCTTCAACATACCTGCCTGGGCTATCGTTCGTTCGAGGCCCGGTGCATTTGCGGGAAGAC
psmd1_down_217	CGGCTCGCAGCGTGTAAACGCATCAACGCCACGATCAGCTTCTGTTTGACGCGCTGGACGTACCTAGTAAGAGCTTGGTTAGCTGGTTCAGGTGTGTGCTATCGTTCGTTCGAGGCCCGGTGCATTTGCGGGAAGAC
psmd1_down_218	CGGCTCGCAGCGTGTAAACGCATCAACGCCACGATCAGCTTCTGTTTGACGCGCTGGACGTTGATTAGTGTTGGAGCTTATCTCTCCAGGACACCGGGCTATCGTTCGTTCGAGGCCCGGTGCATTTGCGGGAAGAC
psmd1_down_219	CGGCTCGCAGCGTGTAAACGCATCAACGCCACGATCAGCTTCTGTTTGACGCGCTGGACGCCCTCGAGGACCGAGTGTGGACACCTCAGTGCTATCGTTCGTTCGAGGCCCGGTGCATTTGCGGGAAGAC
psmd1_down_220	CGGCTCGCAGCGTGTAAACGCATCAACGCCACGATCAGCTTCTGTTTGACGCGCTGGACGTTGACGTCTGGCAAATTTACTTTCCCTCTTCTGCTGTGCTATCGTTCGTTCGAGGCCCGGTGCATTTGCGGGAAGAC
psmd1_down_221	CGGCTCGCAGCGTGTAAACGCATCAACGCCACGATCAGCTTCTGTTTGACGCGCTGGACGAGCCAACTGATGGCGAGTAAATAGTGAGCAAACTTCAGCTATCGTTCGTTCGAGGCCCGGTGCATTTGCGGGAAGAC
psmd1_down_222	CGGCTCGCAGCGTGTAAACGCATCAACGCCACGATCAGCTTCTGTTTGACGCGCTGGACGTGGTCCTCTTTCTGTCAGGTCAGTGATGTAAACGATGGCTATCGTTCGTTCGAGGCCCGGTGCATTTGCGGGAAGAC
psmd1_down_223	CGGCTCGCAGCGTGTAAACGCATCAACGCCACGATCAGCTTCTGTTTGACGCGCTGGACGGAGGGCTGCGGTGGAGTCCATCGGGTTCATGCTATCGTTCGTTCGAGGCCCGGTGCATTTGCGGGAAGAC
psmd1_down_224	CGGCTCGCAGCGTGTAAACGCATCAACGCCACGATCAGCTTCTGTTTGACGCGCTGGACGGATTTCACCTGTCTCTTTCCCTCTCATTATCCCTCGCGCTATCGTTCGTTCGAGGCCCGGTGCATTTGCGGGAAGAC
psmd1_down_225	CGGCTCGCAGCGTGTAAACGCATCAACGCCACGATCAGCTTCTGTTTGACGCGCTGGACGCGTGGTTATAAACAGACCTCAGCCGCTCTCAGAGCTATCGTTCGTTCGAGGCCCGGTGCATTTGCGGGAAGAC
psmd1_down_226	CGGCTCGCAGCGTGTAAACGCATCAACGCCACGATCAGCTTCTGTTTGACGCGCTGGACGAATGTATACACAGAGCAGATTCCTCCCGTTCCCATTGGCTATCGTTCGTTCGAGGCCCGGTGCATTTGCGGGAAGAC
psmd1_down_227	CGGCTCGCAGCGTGTAAACGCATCAACGCCACGATCAGCTTCTGTTTGACGCGCTGGACGCTCTGCTGCACTTTTCCAAACGTGTCGCCTGCTATCGTTCGTTCGAGGCCCGGTGCATTTGCGGGAAGAC
psmd1_down_228	CGGCTCGCAGCGTGTAAACGCATCAACGCCACGATCAGCTTCTGTTTGACGCGCTGGACGGAAGTGCTTGTTGCCCCAGTTGATTTCACTCAAGAGCTATCGTTCGTTCGAGGCCCGGTGCATTTGCGGGAAGAC
psmd1_down_229	CGGCTCGCAGCGTGTAAACGCATCAACGCCACGATCAGCTTCTGTTTGACGCGCTGGACGTCGCTTCCTCCTTTTACACCCCTGAGTTATAGTCACGGCTATCGTTCGTTCGAGGCCCGGTGCATTTGCGGGAAGAC
psmd1_down_230	CGGCTCGCAGCGTGTAAACGCATCAACGCCACGATCAGCTTCTGTTTGACGCGCTGGACGAGAGTTTGCCCACATTTTGGCATCATCTTTTGCTTCTGCTATCGTTCGTTCGAGGCCCGGTGCATTTGCGGGAAGAC
psmd1_down_231	CGGCTCGCAGCGTGTAAACGCATCAACGCCACGATCAGCTTCTGTTTGACGCGCTGGACGTCCTGCATCTGTGTTTGACCTTAGATTGATCTGAGCAGCTATCGTTCGTTCGAGGCCCGGTGCATTTGCGGGAAGAC
psmd1_down_232	CGGCTCGCAGCGTGTAAACGCATCAACGCCACGATCAGCTTCTGTTTGACGCGCTGGACGTTACTATGGCTGTAATAGTGGACGGAGGTCACAGTGTGCTATCGTTCGTTCGAGGCCCGGTGCATTTGCGGGAAGAC
psmd1_down_233	CGGCTCGCAGCGTGTAAACGCATCAACGCCACGATCAGCTTCTGTTTGACGCGCTGGACGACCTCGATTTTGTTCGGTATGAGTAGGGTACAACCGGCTATCGTTCGTTCGAGGCCCGGTGCATTTGCGGGAAGAC
psmd1_down_234	CGGCTCGCAGCGTGTAAACGCATCAACGCCACGATCAGCTTCTGTTTGACGCGCTGGACGAAAGAGGCAGATGTGTGTTGTCACAATCAGCTACAGAGCTATCGTTCGTTCGAGGCCCGGTGCATTTGCGGGAAGAC
psmd1_down_235	CGGCTCGCAGCGTGTAAACGCATCAACGCCACGATCAGCTTCTGTTTGACGCGCTGGACGACTGCCTATTCAATATTCAAAGGTTGAGCCCAACCCTGCTATCGTTCGTTCGAGGCCCGGTGCATTTGCGGGAAGAC
psmd1_down_236	CGGCTCGCAGCGTGTAAACGCATCAACGCCACGATCAGCTTCTGTTTGACGCGCTGGACGGAAAGGGTTTAGACTTGAGTGAGCGTGAGATGAGACCGCTATCGTTCGTTCGAGGCCCGGTGCATTTGCGGGAAGAC
psmd1_down_237	CGGCTCGCAGCGTGTAAACGCATCAACGCCACGATCAGCTTCTGTTTGACGCGCTGGACGTTTTATATGCAAATGTGGTTGACGGATGTGCGTGACCGCTATCGTTCGTTCGAGGCCCGGTGCATTTGCGGGAAGAC
psmd1_down_238	CGGCTCGCAGCGTGTAAACGCATCAACGCCACGATCAGCTTCTGTTTGACGCGCTGGACGAGACTTGCATCTTTTGCAGCTCTTTACAAGAGCACTGGCTATCGTTCGTTCGAGGCCCGGTGCATTTGCGGGAAGAC
psmd1_down_239	CGGCTCGCAGCGTGTAAACGCATCAACGCCACGATCAGCTTCTGTTTGACGCGCTGGACGTATGCTGTCAACCATCTTTGACTAATGGTCACCGACGGCTATCGTTCGTTCGAGGCCCGGTGCATTTGCGGGAAGAC
psmd1_down_240	CGGCTCGCAGCGTGTAAACGCATCAACGCCACGATCAGCTTCTGTTTGACGCGCTGGACGAGCCTTAAAAGTACATTGTTGCCCAACAGCAGGAGCTATCGTTCGTTCGAGGCCCGGTGCATTTGCGGGAAGAC
psmd1_down_241	CGGCTCGCAGCGTGTAAACGCATCAACGCCACGATCAGCTTCTGTTTGACGCGCTGGACGTTGTCAAACTCTAGAGCGTCGTCTGCTTGTATATGGGGCTATCGTTCGTTCGAGGCCCGGTGCATTTGCGGGAAGAC
psmd1_down_242	CGGCTCGCAGCGTGTAAACGCATCAACGCCACGATCAGCTTCTGTTTGACGCGCTGGACGTGGAGTAATACACAAAGGTGAAGAGGCCTGTGTGCGCTATCGTTCGTTCGAGGCCCGGTGCATTTGCGGGAAGAC
psmd1_down_243	CGGCTCGCAGCGTGTAAACGCATCAACGCCACGATCAGCTTCTGTTTGACGCGCTGGACGAATGCAGCATTTGTAGCTGTGTTTAGAACCAGCTTGCGCTATCGTTCGTTCGAGGCCCGGTGCATTTGCGGGAAGAC
psmd1_down_244	CGGCTCGCAGCGTGTAAACGCATCAACGCCACGATCAGCTTCTGTTTGACGCGCTGGACGTTTAATCGATGGCAGTAAGCTTTCTTCTCCGACGTCCGCTATCGTTCGTTCGAGGCCCGGTGCATTTGCGGGAAGAC
psmd1_down_245	CGGCTCGCAGCGTGTAAACGCATCAACGCCACGATCAGCTTCTGTTTGACGCGCTGGACGCTTTAGGGTTCCGGGCCAAGTAGAGGAACTGGGCTATCGTTCGTTCGAGGCCCGGTGCATTTGCGGGAAGAC
psmd1_down_246	CGGCTCGCAGCGTGTAAACGCATCAACGCCACGATCAGCTTCTGTTTGACGCGCTGGACGAAACCAGTGTAAATCCTTCCTGTGTTTAGAGAGCGCTGCTATCGTTCGTTCGAGGCCCGGTGCATTTGCGGGAAGAC
psmd1_down_247	CGGCTCGCAGCGTGTAAACGCATCAACGCCACGATCAGCTTCTGTTTGACGCGCTGGACGCAGAGCTGCAACAATTCACCGGGTTTCTGTCGGCTATCGTTCGTTCGAGGCCCGGTGCATTTGCGGGAAGAC
psmd1_down_248	CGGCTCGCAGCGTGTAAACGCATCAACGCCACGATCAGCTTCTGTTTGACGCGCTGGACGTCTGTCCCGCAGACCCTCTAACCATGTTAAACAGCTATCGTTCGTTCGAGGCCCGGTGCATTTGCGGGAAGAC
psmd1_down_249	CGGCTCGCAGCGTGTAAACGCATCAACGCCACGATCAGCTTCTGTTTGACGCGCTGGACGTGCAAATCACGCAAACAGCACACCCTCCTCGCTATCGTTCGTTCGAGGCCCGGTGCATTTGCGGGAAGAC
psmd1_down_250	CGGCTCGCAGCGTGTAAACGCATCAACGCCACGATCAGCTTCTGTTTGACGCGCTGGACGTTTTGCGTGAACTTATGGCTTTAAAGGGTCGTGACAGCTATCGTTCGTTCGAGGCCCGGTGCATTTGCGGGAAGAC
psmd1_down_251	CGGCTCGCAGCGTGTAAACGCATCAACGCCACGATCAGCTTCTGTTTGACGCGCTGGACGTTTTCAAAAGGTGCATGATAATGGGCGCGGCGCTATCGTTCGTTCGAGGCCCGGTGCATTTGCGGGAAGAC
psmd1_down_252	CGGCTCGCAGCGTGTAAACGCATCAACGCCACGATCAGCTTCTGTTTGACGCGCTGGACGTGTTGTTAGTCGACAAATGAGACACAAACCGTGAGCGCTATCGTTCGTTCGAGGCCCGGTGCATTTGCGGGAAGAC
psmd1_down_253	CGGCTCGCAGCGTGTAAACGCATCAACGCCACGATCAGCTTCTGTTTGACGCGCTGGACGAACATTATAAATGAGGTCTTTTCCCTCAGTCCCCGGGGCTATCGTTCGTTCGAGGCCCGGTGCATTTGCGGGAAGAC
psmd1_down_254	CGGCTCGCAGCGTGTAAACGCATCAACGCCACGATCAGCTTCTGTTTGACGCGCTGGACGTTCTCCTATTCTCGTGCTGCTCTCCCGACAGCTATCGTTCGTTCGAGGCCCGGTGCATTTGCGGGAAGAC
psmd1_down_255	CGGCTCGCAGCGTGTAAACGCATCAACGCCACGATCAGCTTCTGTTTGACGCGCTGGACGAATGCTTGCTGCACATAAACCGCTTTGCTATATTGGCGCTATCGTTCGTTCGAGGCCCGGTGCATTTGCGGGAAGAC
psmd1_down_256	CGGCTCGCAGCGTGTAAACGCATCAACGCCACGATCAGCTTCTGTTTGACGCGCTGGACGCATCATGAACAGCTCAATACTGTGTGCCGTAGGTCCGCTATCGTTCGTTCGAGGCCCGGTGCATTTGCGGGAAGAC
psmd1_down_257	CGGCTCGCAGCGTGTAAACGCATCAACGCCACGATCAGCTTCTGTTTGACGCGCTGGACGTCTCACCCAGTTATCAACAATAGGTCTCACAGCTTGGGCTATCGTTCGTTCGAGGCCCGGTGCATTTGCGGGAAGAC
psmd1_down_258	CGGCTCGCAGCGTGTAAACGCATCAACGCCACGATCAGCTTCTGTTTGACGCGCTGGACGCACTTGCAGGTTTGTCTTGCCTTTGGACAGCGCTATCGTTCGTTCGAGGCCCGGTGCATTTGCGGGAAGAC
psmd1_down_259	CGGCTCGCAGCGTGTAAACGCATCAACGCCACGATCAGCTTCTGTTTGACGCGCTGGACGTAATGAGAAGCCGACGTGTCATCACTCCACTACATCGCTATCGTTCGTTCGAGGCCCGGTGCATTTGCGGGAAGAC
psmd1_down_260	CGGCTCGCAGCGTGTAAACGCATCAACGCCACGATCAGCTTCTGTTTGACGCGCTGGACGTTGATCTGCCCCAATTATCATTTTAAACCCGGAAGCCGCTATCGTTCGTTCGAGGCCCGGTGCATTTGCGGGAAGAC
psmd1_down_261	CGGCTCGCAGCGTGTAAACGCATCAACGCCACGATCAGCTTCTGTTTGACGCGCTGGACGGTACTTGAGGGTTTCTTGAACCTTCAACCAAAGGAGCGCTATCGTTCGTTCGAGGCCCGGTGCATTTGCGGGAAGAC
psmd1_down_262	CGGCTCGCAGCGTGTAAACGCATCAACGCCACGATCAGCTTCTGTTTGACGCGCTGGACGTGCCTTCACATTGTAGAGCTTGTCTACTACCTTTGGGGCTATCGTTCGTTCGAGGCCCGGTGCATTTGCGGGAAGAC
psmd1_down_263	CGGCTCGCAGCGTGTAAACGCATCAACGCCACGATCAGCTTCTGTTTGACGCGCTGGACGATGTGCATGACAGTCTCATGCCTCAAAGTACTGCTGCTATCGTTCGTTCGAGGCCCGGTGCATTTGCGGGAAGAC
psmd1_down_264	CGGCTCGCAGCGTGTAAACGCATCAACGCCACGATCAGCTTCTGTTTGACGCGCTGGACGTTTTAGGGTTGGGCTGATAGACGATGCCATTGTTCAGCTATCGTTCGTTCGAGGCCCGGTGCATTTGCGGGAAGAC
psmd1_down_265	CGGCTCGCAGCGTGTAAACGCATCAACGCCACGATCAGCTTCTGTTTGACGCGCTGGACGTCCGTACGCCGAGAATGCACATCACTTAACCAGCTATCGTTCGTTCGAGGCCCGGTGCATTTGCGGGAAGAC
psmd1_down_266	CGGCTCGCAGCGTGTAAACGCATCAACGCCACGATCAGCTTCTGTTTGACGCGCTGGACGCACACACACACAGACACACACTTTCATGCGCGCTATCGTTCGTTCGAGGCCCGGTGCATTTGCGGGAAGAC
psmd1_down_267	CGGCTCGCAGCGTGTAAACGCATCAACGCCACGATCAGCTTCTGTTTGACGCGCTGGACGTCGTCTGAGCTCCAGAGAGCAGTGCACTTCGCTATCGTTCGTTCGAGGCCCGGTGCATTTGCGGGAAGAC
psmd1_down_268	CGGCTCGCAGCGTGTAAACGCATCAACGCCACGATCAGCTTCTGTTTGACGCGCTGGACGAGACAGTTTATCAAGGATGTACTCCGGGATCGCGGCTATCGTTCGTTCGAGGCCCGGTGCATTTGCGGGAAGAC
psmd1_down_269	CGGCTCGCAGCGTGTAAACGCATCAACGCCACGATCAGCTTCTGTTTGACGCGCTGGACGGGAAGTCTTTGCATTTGCGGGACTCATAATTGCCAGCTATCGTTCGTTCGAGGCCCGGTGCATTTGCGGGAAGAC
psmd1_down_270	CGGCTCGCAGCGTGTAAACGCATCAACGCCACGATCAGCTTCTGTTTGACGCGCTGGACGCAAACGAGTCATAATCTGGAAATCGCGCATCCTTCTCGCTATCGTTCGTTCGAGGCCCGGTGCATTTGCGGGAAGAC
psmd1_down_271	CGGCTCGCAGCGTGTAAACGCATCAACGCCACGATCAGCTTCTGTTTGACGCGCTGGACGTCGCGCGCACTATCAAACCCTCCCTATACAGCTATCGTTCGTTCGAGGCCCGGTGCATTTGCGGGAAGAC
psmd1_down_272	CGGCTCGCAGCGTGTAAACGCATCAACGCCACGATCAGCTTCTGTTTGACGCGCTGGACGCCAACCCTAAATGCTTGCTCTTTGGTGGGTTTCTGCTATCGTTCGTTCGAGGCCCGGTGCATTTGCGGGAAGAC
psmd1_down_273	CGGCTCGCAGCGTGTAAACGCATCAACGCCACGATCAGCTTCTGTTTGACGCGCTGGACGCACGTGTTCATTGTGTTCGAGGCGCAAGTACAGCTATCGTTCGTTCGAGGCCCGGTGCATTTGCGGGAAGAC
psmd1_down_274	CGGCTCGCAGCGTGTAAACGCATCAACGCCACGATCAGCTTCTGTTTGACGCGCTGGACGACAAACAAACTTGCACAACAGTGATGGAGTATGTGCTGCTATCGTTCGTTCGAGGCCCGGTGCATTTGCGGGAAGAC
psmd1_down_275	CGGCTCGCAGCGTGTAAACGCATCAACGCCACGATCAGCTTCTGTTTGACGCGCTGGACGAGTGTTGTTGTTGCTCAAGTGTTTGCGAATGCTTCGCTATCGTTCGTTCGAGGCCCGGTGCATTTGCGGGAAGAC
psmd1_down_276	CGGCTCGCAGCGTGTAAACGCATCAACGCCACGATCAGCTTCTGTTTGACGCGCTGGACGAGTAAAAGTTGGCGACGAGGATAAACTAATGCTCGGAGCTATCGTTCGTTCGAGGCCCGGTGCATTTGCGGGAAGAC
psmd1_down_277	CGGCTCGCAGCGTGTAAACGCATCAACGCCACGATCAGCTTCTGTTTGACGCGCTGGACGATGGCACTCATTGGAAGTATAGGTGAATTTGCTCCGAGCTATCGTTCGTTCGAGGCCCGGTGCATTTGCGGGAAGAC
psmd1_down_278	CGGCTCGCAGCGTGTAAACGCATCAACGCCACGATCAGCTTCTGTTTGACGCGCTGGACGAAGCAGAATCTTGGTCGGCCTACATTGAACGGGCTATCGTTCGTTCGAGGCCCGGTGCATTTGCGGGAAGAC
psmd1_down_279	CGGCTCGCAGCGTGTAAACGCATCAACGCCACGATCAGCTTCTGTTTGACGCGCTGGACGCTGGAACAGTTCTTTGTGGCGAATGAGATAAGCCAGGCTATCGTTCGTTCGAGGCCCGGTGCATTTGCGGGAAGAC
psmd1_down_280	CGGCTCGCAGCGTGTAAACGCATCAACGCCACGATCAGCTTCTGTTTGACGCGCTGGACGGAGAAGCAGGTTGCAACACTCTTGAGCGTGAGCTATCGTTCGTTCGAGGCCCGGTGCATTTGCGGGAAGAC
psmd1_down_281	CGGCTCGCAGCGTGTAAACGCATCAACGCCACGATCAGCTTCTGTTTGACGCGCTGGACGGGGGCAACAACCTATGGTTTACTGAGGAACTTGGGCTATCGTTCGTTCGAGGCCCGGTGCATTTGCGGGAAGAC
psmd1_down_282	CGGCTCGCAGCGTGTAAACGCATCAACGCCACGATCAGCTTCTGTTTGACGCGCTGGACGTGTCGACACCTTAAAGAGTCATTTTGAACCAAAGCCGGCTATCGTTCGTTCGAGGCCCGGTGCATTTGCGGGAAGAC
psmd1_down_283	CGGCTCGCAGCGTGTAAACGCATCAACGCCACGATCAGCTTCTGTTTGACGCGCTGGACGTCAAAGAGCCGATGAAACAGTTACGGAATATGCAGCGGCTATCGTTCGTTCGAGGCCCGGTGCATTTGCGGGAAGAC
psmd1_down_284	CGGCTCGCAGCGTGTAAACGCATCAACGCCACGATCAGCTTCTGTTTGACGCGCTGGACGGAGCTGAAACAGTGTGCTGTGAGTTGTGAGTTCGGCTATCGTTCGTTCGAGGCCCGGTGCATTTGCGGGAAGAC
psmd1_down_285	CGGCTCGCAGCGTGTAAACGCATCAACGCCACGATCAGCTTCTGTTTGACGCGCTGGACGGGGCAACGCTGGATGAAGCATTGCGTGATCGCTATCGTTCGTTCGAGGCCCGGTGCATTTGCGGGAAGAC
psmd1_down_286	CGGCTCGCAGCGTGTAAACGCATCAACGCCACGATCAGCTTCTGTTTGACGCGCTGGACGGATTCGTGAGTGGAATCCGCAACGAAGCCTGCTATCGTTCGTTCGAGGCCCGGTGCATTTGCGGGAAGAC
psmd1_down_287	CGGCTCGCAGCGTGTAAACGCATCAACGCCACGATCAGCTTCTGTTTGACGCGCTGGACGGCCAGCGACGGCTGTTGTCAGAATCTAATCTGCTATCGTTCGTTCGAGGCCCGGTGCATTTGCGGGAAGAC
psmd1_down_288	CGGCTCGCAGCGTGTAAACGCATCAACGCCACGATCAGCTTCTGTTTGACGCGCTGGACGGACGTTTGCACGAGCGTTCGAAATCGCATTGCTATCGTTCGTTCGAGGCCCGGTGCATTTGCGGGAAGAC
psmd1_down_289	CGGCTCGCAGCGTGTAAACGCATCAACGCCACGATCAGCTTCTGTTTGACGCGCTGGACGAAGCATGGAGACAGCTGAGAAAGACACGCAGGCTATCGTTCGTTCGAGGCCCGGTGCATTTGCGGGAAGAC
psmd1_down_290	CGGCTCGCAGCGTGTAAACGCATCAACGCCACGATCAGCTTCTGTTTGACGCGCTGGACGCAGTTGCGAGGGCATGACTCGCACTCGAGTGCTATCGTTCGTTCGAGGCCCGGTGCATTTGCGGGAAGAC
psmd1_down_291	CGGCTCGCAGCGTGTAAACGCATCAACGCCACGATCAGCTTCTGTTTGACGCGCTGGACGTTGTACATAAGGTGGAAGTGCGACCTTTCAGTCAACGGCTATCGTTCGTTCGAGGCCCGGTGCATTTGCGGGAAGAC
psmd1_down_292	CGGCTCGCAGCGTGTAAACGCATCAACGCCACGATCAGCTTCTGTTTGACGCGCTGGACGTAGCGCTCAGGTATGTCATTTTAAGGATGCAAGGTGCGCTATCGTTCGTTCGAGGCCCGGTGCATTTGCGGGAAGAC
psmd1_down_293	CGGCTCGCAGCGTGTAAACGCATCAACGCCACGATCAGCTTCTGTTTGACGCGCTGGACGAAAATTGGGCACATTAGGAGAGCATGCAGAGGAAAGGCTATCGTTCGTTCGAGGCCCGGTGCATTTGCGGGAAGAC
psmd1_down_294	CGGCTCGCAGCGTGTAAACGCATCAACGCCACGATCAGCTTCTGTTTGACGCGCTGGACGAAATATGTGGAGGCAGAGGAAGCTGAATTACCCATGTGCTATCGTTCGTTCGAGGCCCGGTGCATTTGCGGGAAGAC
psmd1_down_295	CGGCTCGCAGCGTGTAAACGCATCAACGCCACGATCAGCTTCTGTTTGACGCGCTGGACGTGGCAAGGAAATTATGATGGAAATTGATACTGGCGCGGCTATCGTTCGTTCGAGGCCCGGTGCATTTGCGGGAAGAC
psmd1_down_296	CGGCTCGCAGCGTGTAAACGCATCAACGCCACGATCAGCTTCTGTTTGACGCGCTGGACGTGAGAAAGAATTTAAGGCGGTATTCCCAACTGAGCCAGCTATCGTTCGTTCGAGGCCCGGTGCATTTGCGGGAAGAC
psmd1_down_297	CGGCTCGCAGCGTGTAAACGCATCAACGCCACGATCAGCTTCTGTTTGACGCGCTGGACGAGGTGAGCTTATGCCTGTATTAGGACAGTTTGAAGCAGCTATCGTTCGTTCGAGGCCCGGTGCATTTGCGGGAAGAC
psmd1_down_298	CGGCTCGCAGCGTGTAAACGCATCAACGCCACGATCAGCTTCTGTTTGACGCGCTGGACGTGATGGGCAAACTGAAGTGCTAAGTTTGATTGTGGTGGCTATCGTTCGTTCGAGGCCCGGTGCATTTGCGGGAAGAC
psmd1_down_299	CGGCTCGCAGCGTGTAAACGCATCAACGCCACGATCAGCTTCTGTTTGACGCGCTGGACGAAAGGAGAGGGGCCTTCGTTGTGTGGCAGGGCTATCGTTCGTTCGAGGCCCGGTGCATTTGCGGGAAGAC
psmd1_down_300	CGGCTCGCAGCGTGTAAACGCATCAACGCCACGATCAGCTTCTGTTTGACGCGCTGGACGAAGCATGTCAGTCAAGTGCAACAAGTCACGTCTGCTATCGTTCGTTCGAGGCCCGGTGCATTTGCGGGAAGAC
psmd1_down_301	CGGCTCGCAGCGTGTAAACGCATCAACGCCACGATCAGCTTCTGTTTGACGCGCTGGACGATTGAAGAGGTGCTGGAGTCATGCTCTGAGGTGCTATCGTTCGTTCGAGGCCCGGTGCATTTGCGGGAAGAC
psmd1_down_302	CGGCTCGCAGCGTGTAAACGCATCAACGCCACGATCAGCTTCTGTTTGACGCGCTGGACGTTTAAAGAGGAATTGGGCACACTCAGAGGGCTTAAGGGCTATCGTTCGTTCGAGGCCCGGTGCATTTGCGGGAAGAC
psmd1_down_303	CGGCTCGCAGCGTGTAAACGCATCAACGCCACGATCAGCTTCTGTTTGACGCGCTGGACGTGAAAGCTCAAGTTGATGCAGAATTAGACCGGTTGGAGCTATCGTTCGTTCGAGGCCCGGTGCATTTGCGGGAAGAC
psmd1_down_304	CGGCTCGCAGCGTGTAAACGCATCAACGCCACGATCAGCTTCTGTTTGACGCGCTGGACGTAATCACGCCTGTTAAATACAGTGAATGGGCAGCACGCTATCGTTCGTTCGAGGCCCGGTGCATTTGCGGGAAGAC
psmd1_down_305	CGGCTCGCAGCGTGTAAACGCATCAACGCCACGATCAGCTTCTGTTTGACGCGCTGGACGTCAAGCAGTCACTACAGAAATTTATCCACTACCGCGGGCTATCGTTCGTTCGAGGCCCGGTGCATTTGCGGGAAGAC
psmd1_down_306	CGGCTCGCAGCGTGTAAACGCATCAACGCCACGATCAGCTTCTGTTTGACGCGCTGGACGATTGAGGAGTTGATGGCTACACTGAGTGGAGGTACCGCTATCGTTCGTTCGAGGCCCGGTGCATTTGCGGGAAGAC
psmd1_down_307	CGGCTCGCAGCGTGTAAACGCATCAACGCCACGATCAGCTTCTGTTTGACGCGCTGGACGATATTTTCCAAGATTGACCTGGCTTCCGCGTATCAGCGCTATCGTTCGTTCGAGGCCCGGTGCATTTGCGGGAAGAC
psmd1_down_308	CGGCTCGCAGCGTGTAAACGCATCAACGCCACGATCAGCTTCTGTTTGACGCGCTGGACGGAAGATGAGTCCAAAGAGTTGCTAACCATCAACACGCGCTATCGTTCGTTCGAGGCCCGGTGCATTTGCGGGAAGAC
psmd1_down_309	CGGCTCGCAGCGTGTAAACGCATCAACGCCACGATCAGCTTCTGTTTGACGCGCTGGACGCTATAATAGACTTCCTTTCGGTGTCAGTTCAGCGCCCGCTATCGTTCGTTCGAGGCCCGGTGCATTTGCGGGAAGAC
psmd1_down_310	CGGCTCGCAGCGTGTAAACGCATCAACGCCACGATCAGCTTCTGTTTGACGCGCTGGACGAAAACAGAGCAGGAACACCTGCAGAGACTACAGGGCTATCGTTCGTTCGAGGCCCGGTGCATTTGCGGGAAGAC
psmd1_down_311	CGGCTCGCAGCGTGTAAACGCATCAACGCCACGATCAGCTTCTGTTTGACGCGCTGGACGCGGTGCTGAAAAGACTCCAGGAGAACGGTTGCTATCGTTCGTTCGAGGCCCGGTGCATTTGCGGGAAGAC
psmd1_down_312	CGGCTCGCAGCGTGTAAACGCATCAACGCCACGATCAGCTTCTGTTTGACGCGCTGGACGTTGAGTATTTAGGATTTGTGCTAAACAGCCAGGGCCTGCTATCGTTCGTTCGAGGCCCGGTGCATTTGCGGGAAGAC
psmd1_down_313	CGGCTCGCAGCGTGTAAACGCATCAACGCCACGATCAGCTTCTGTTTGACGCGCTGGACGTCATCCATCCCCAGACAAAGTGGATGCAGTCAGCTATCGTTCGTTCGAGGCCCGGTGCATTTGCGGGAAGAC
psmd1_down_314	CGGCTCGCAGCGTGTAAACGCATCAACGCCACGATCAGCTTCTGTTTGACGCGCTGGACGAGAATGCACCAGTACCTACCTGCGTGAAGGAGCTATCGTTCGTTCGAGGCCCGGTGCATTTGCGGGAAGAC
psmd1_down_315	CGGCTCGCAGCGTGTAAACGCATCAACGCCACGATCAGCTTCTGTTTGACGCGCTGGACGTTTTGCCCAACCAGAGTACTATGGCTGCCCGCTATCGTTCGTTCGAGGCCCGGTGCATTTGCGGGAAGAC
psmd1_down_316	CGGCTCGCAGCGTGTAAACGCATCAACGCCACGATCAGCTTCTGTTTGACGCGCTGGACGCGCTCTACAGACTGTTGAGAGATAACGTGCCATGGGCTATCGTTCGTTCGAGGCCCGGTGCATTTGCGGGAAGAC
psmd1_down_317	CGGCTCGCAGCGTGTAAACGCATCAACGCCACGATCAGCTTCTGTTTGACGCGCTGGACGACCACTTACCTTAGCTTGTGATTCTTCTGCCTATGGGGCTATCGTTCGTTCGAGGCCCGGTGCATTTGCGGGAAGAC
psmd1_down_318	CGGCTCGCAGCGTGTAAACGCATCAACGCCACGATCAGCTTCTGTTTGACGCGCTGGACGATCGGCGCTGTGTTGCAACACACCATGCCCGCTATCGTTCGTTCGAGGCCCGGTGCATTTGCGGGAAGAC
psmd1_down_319	CGGCTCGCAGCGTGTAAACGCATCAACGCCACGATCAGCTTCTGTTTGACGCGCTGGACGACCGGAGAAGAACGTCCCATTGCTTACGCCGCTATCGTTCGTTCGAGGCCCGGTGCATTTGCGGGAAGAC
psmd1_down_320	CGGCTCGCAGCGTGTAAACGCATCAACGCCACGATCAGCTTCTGTTTGACGCGCTGGACGAAAAGTATTCGCAGATTGAAAAGGAGGGGTTGTCGCGCTATCGTTCGTTCGAGGCCCGGTGCATTTGCGGGAAGAC
psmd1_down_321	CGGCTCGCAGCGTGTAAACGCATCAACGCCACGATCAGCTTCTGTTTGACGCGCTGGACGTTCACCAGTACCTTTGGGGAAGAAAGTTCAAGATGGTGCTATCGTTCGTTCGAGGCCCGGTGCATTTGCGGGAAGAC
psmd1_down_322	CGGCTCGCAGCGTGTAAACGCATCAACGCCACGATCAGCTTCTGTTTGACGCGCTGGACGGTTGACTTTGTTTGGAGAGCACAAAAGTCTACCCACCGCTATCGTTCGTTCGAGGCCCGGTGCATTTGCGGGAAGAC
psmd1_down_323	CGGCTCGCAGCGTGTAAACGCATCAACGCCACGATCAGCTTCTGTTTGACGCGCTGGACGATGGCAGCAGCCAGAATTCAAAGGTGGGCAGCTATCGTTCGTTCGAGGCCCGGTGCATTTGCGGGAAGAC
psmd1_down_324	CGGCTCGCAGCGTGTAAACGCATCAACGCCACGATCAGCTTCTGTTTGACGCGCTGGACGTTCTGTCCGCTTACGATTACCACATTGAGTACTGTCCGCTATCGTTCGTTCGAGGCCCGGTGCATTTGCGGGAAGAC
psmd1_down_325	CGGCTCGCAGCGTGTAAACGCATCAACGCCACGATCAGCTTCTGTTTGACGCGCTGGACGAAAACAGTAATGCAGATGGCCTTTCACGTGTTCCCGCTATCGTTCGTTCGAGGCCCGGTGCATTTGCGGGAAGAC
psmd1_down_326	CGGCTCGCAGCGTGTAAACGCATCAACGCCACGATCAGCTTCTGTTTGACGCGCTGGACGGGGGCACAGCTGCCCTATCAGAGCATATTCGCTATCGTTCGTTCGAGGCCCGGTGCATTTGCGGGAAGAC
psmd1_down_327	CGGCTCGCAGCGTGTAAACGCATCAACGCCACGATCAGCTTCTGTTTGACGCGCTGGACGATGCACTAATAGCGGAGCACTTCGAACAAGCTCCGCTATCGTTCGTTCGAGGCCCGGTGCATTTGCGGGAAGAC
psmd1_down_328	CGGCTCGCAGCGTGTAAACGCATCAACGCCACGATCAGCTTCTGTTTGACGCGCTGGACGTTTGAAGGCAGAACATGTGTCTCGTGTAACACGCGCTATCGTTCGTTCGAGGCCCGGTGCATTTGCGGGAAGAC
psmd1_down_329	CGGCTCGCAGCGTGTAAACGCATCAACGCCACGATCAGCTTCTGTTTGACGCGCTGGACGATCCAAGGTGCTTAAATATGTCATGGAAGGTTGGCCAGCTATCGTTCGTTCGAGGCCCGGTGCATTTGCGGGAAGAC
psmd1_down_330	CGGCTCGCAGCGTGTAAACGCATCAACGCCACGATCAGCTTCTGTTTGACGCGCTGGACGTGTGGATGAAAATCTAAAGGCCTATCACTTGCGGAGGGCTATCGTTCGTTCGAGGCCCGGTGCATTTGCGGGAAGAC
psmd1_down_331	CGGCTCGCAGCGTGTAAACGCATCAACGCCACGATCAGCTTCTGTTTGACGCGCTGGACGTTAGAACTGTCGGCAGAGAGAGGATGTGTACTTTGGGGCTATCGTTCGTTCGAGGCCCGGTGCATTTGCGGGAAGAC
psmd1_down_332	CGGCTCGCAGCGTGTAAACGCATCAACGCCACGATCAGCTTCTGTTTGACGCGCTGGACGAAAATTGTGCTGAAAGAGTTGCATGTCGGCCATCAGCTATCGTTCGTTCGAGGCCCGGTGCATTTGCGGGAAGAC
psmd1_down_333	CGGCTCGCAGCGTGTAAACGCATCAACGCCACGATCAGCTTCTGTTTGACGCGCTGGACGAGGGATGGTAAAGATGAAGGCACTTGCCCGGCTATCGTTCGTTCGAGGCCCGGTGCATTTGCGGGAAGAC
psmd1_down_334	CGGCTCGCAGCGTGTAAACGCATCAACGCCACGATCAGCTTCTGTTTGACGCGCTGGACGCAAGTATGTGTGGTGGCCTAAAATGGATGCAGAACTGGCTATCGTTCGTTCGAGGCCCGGTGCATTTGCGGGAAGAC
psmd1_down_335	CGGCTCGCAGCGTGTAAACGCATCAACGCCACGATCAGCTTCTGTTTGACGCGCTGGACGGAACAGGTTTGTAGAACCTGTGAGCCATGTCAGATGGGCTATCGTTCGTTCGAGGCCCGGTGCATTTGCGGGAAGAC
psmd1_down_336	CGGCTCGCAGCGTGTAAACGCATCAACGCCACGATCAGCTTCTGTTTGACGCGCTGGACGAACAAAAGGCACCCCGCCAGGTTCCTTTACGCTATCGTTCGTTCGAGGCCCGGTGCATTTGCGGGAAGAC
psmd1_down_337	CGGCTCGCAGCGTGTAAACGCATCAACGCCACGATCAGCTTCTGTTTGACGCGCTGGACGACCCCTGGGAATTTCCTGGTCAGAGCTGGAGCTATCGTTCGTTCGAGGCCCGGTGCATTTGCGGGAAGAC
psmd1_down_338	CGGCTCGCAGCGTGTAAACGCATCAACGCCACGATCAGCTTCTGTTTGACGCGCTGGACGTGCCTAACCTTACTTCACAATCCACCATTTCAAGGCTGCTATCGTTCGTTCGAGGCCCGGTGCATTTGCGGGAAGAC
psmd1_down_339	CGGCTCGCAGCGTGTAAACGCATCAACGCCACGATCAGCTTCTGTTTGACGCGCTGGACGGAGAAGGCTGTTTGCAGCATACGGACTTCCGGCTATCGTTCGTTCGAGGCCCGGTGCATTTGCGGGAAGAC
psmd1_down_340	CGGCTCGCAGCGTGTAAACGCATCAACGCCACGATCAGCTTCTGTTTGACGCGCTGGACGTATGCAGCAAAATGGCATTCTTCATTCCACAAGTGCCGCTATCGTTCGTTCGAGGCCCGGTGCATTTGCGGGAAGAC
psmd1_down_341	CGGCTCGCAGCGTGTAAACGCATCAACGCCACGATCAGCTTCTGTTTGACGCGCTGGACGCCAGGTCATCCCGCTACCAATGGCCTTGCAGCTATCGTTCGTTCGAGGCCCGGTGCATTTGCGGGAAGAC
psmd1_down_342	CGGCTCGCAGCGTGTAAACGCATCAACGCCACGATCAGCTTCTGTTTGACGCGCTGGACGGGGGAATAAAGAAACTTGCACACGTGACAATGGACTGCTATCGTTCGTTCGAGGCCCGGTGCATTTGCGGGAAGAC
psmd1_down_343	CGGCTCGCAGCGTGTAAACGCATCAACGCCACGATCAGCTTCTGTTTGACGCGCTGGACGTTTAATGCAGTATCGCACTACTCCGAACTGCACTACAGCTATCGTTCGTTCGAGGCCCGGTGCATTTGCGGGAAGAC
psmd1_down_344	CGGCTCGCAGCGTGTAAACGCATCAACGCCACGATCAGCTTCTGTTTGACGCGCTGGACGGGGCAATCACCAGCCGATCTTTTCCTTAACAGACGCTATCGTTCGTTCGAGGCCCGGTGCATTTGCGGGAAGAC
psmd1_down_345	CGGCTCGCAGCGTGTAAACGCATCAACGCCACGATCAGCTTCTGTTTGACGCGCTGGACGATGTGCGCACTCGGCTGGACTTTGTTCACCGCTATCGTTCGTTCGAGGCCCGGTGCATTTGCGGGAAGAC
psmd1_down_346	CGGCTCGCAGCGTGTAAACGCATCAACGCCACGATCAGCTTCTGTTTGACGCGCTGGACGCAGATGTCACTGTTGCTGTTCGCAGGAAACAGTGCTATCGTTCGTTCGAGGCCCGGTGCATTTGCGGGAAGAC
psmd1_down_347	CGGCTCGCAGCGTGTAAACGCATCAACGCCACGATCAGCTTCTGTTTGACGCGCTGGACGAAGGTCTGTGGAGAGATCATTCTCTGAGAAGGATGCGGCTATCGTTCGTTCGAGGCCCGGTGCATTTGCGGGAAGAC
psmd1_down_348	CGGCTCGCAGCGTGTAAACGCATCAACGCCACGATCAGCTTCTGTTTGACGCGCTGGACGACCTTCGTAATACCACAGGAAAAGGGAACAAATGGGTGCTATCGTTCGTTCGAGGCCCGGTGCATTTGCGGGAAGAC
psmd1_down_349	CGGCTCGCAGCGTGTAAACGCATCAACGCCACGATCAGCTTCTGTTTGACGCGCTGGACGTCCTGGAGTGATAGTAAAGCAAACCGGTCCTGTGCTATCGTTCGTTCGAGGCCCGGTGCATTTGCGGGAAGAC
psmd1_down_350	CGGCTCGCAGCGTGTAAACGCATCAACGCCACGATCAGCTTCTGTTTGACGCGCTGGACGGTCTTATAACGTTCAGGGACAAGACACAGATGGCACTGCTATCGTTCGTTCGAGGCCCGGTGCATTTGCGGGAAGAC
psmd1_down_351	CGGCTCGCAGCGTGTAAACGCATCAACGCCACGATCAGCTTCTGTTTGACGCGCTGGACGTTCAGGAGACATTGTGATCAGTTAAGACCACGGGTGCTATCGTTCGTTCGAGGCCCGGTGCATTTGCGGGAAGAC
psmd1_down_352	CGGCTCGCAGCGTGTAAACGCATCAACGCCACGATCAGCTTCTGTTTGACGCGCTGGACGTGTAGTGGATGATCCTGTTGAACAGATGGACTGCTCGCTATCGTTCGTTCGAGGCCCGGTGCATTTGCGGGAAGAC
psmd1_down_353	CGGCTCGCAGCGTGTAAACGCATCAACGCCACGATCAGCTTCTGTTTGACGCGCTGGACGTGAGACTGGGACTGAAACTTCCGTTAGACCCTGGCTATCGTTCGTTCGAGGCCCGGTGCATTTGCGGGAAGAC
psmd1_down_354	CGGCTCGCAGCGTGTAAACGCATCAACGCCACGATCAGCTTCTGTTTGACGCGCTGGACGTGCATCAGAAGAGGAGGAACCGGTCATTTCAGAGCTATCGTTCGTTCGAGGCCCGGTGCATTTGCGGGAAGAC
psmd1_down_355	CGGCTCGCAGCGTGTAAACGCATCAACGCCACGATCAGCTTCTGTTTGACGCGCTGGACGGAAAAGGACAGTGTAGGAAATACAAGCATGGCACAGGGCTATCGTTCGTTCGAGGCCCGGTGCATTTGCGGGAAGAC
psmd1_down_356	CGGCTCGCAGCGTGTAAACGCATCAACGCCACGATCAGCTTCTGTTTGACGCGCTGGACGTTGAAACAATGGGGACTCCGTAGTACGGAAGTAGTTGGCTATCGTTCGTTCGAGGCCCGGTGCATTTGCGGGAAGAC
psmd1_down_357	CGGCTCGCAGCGTGTAAACGCATCAACGCCACGATCAGCTTCTGTTTGACGCGCTGGACGAGTTCTGGCAGTTTCGGTTGAAAGCAGAAAGTAAAGCGCTATCGTTCGTTCGAGGCCCGGTGCATTTGCGGGAAGAC
psmd1_down_358	CGGCTCGCAGCGTGTAAACGCATCAACGCCACGATCAGCTTCTGTTTGACGCGCTGGACGTGTTGCTTAATACGGACGCTCCGACTCAAGTGTGCTATCGTTCGTTCGAGGCCCGGTGCATTTGCGGGAAGAC
psmd1_down_359	CGGCTCGCAGCGTGTAAACGCATCAACGCCACGATCAGCTTCTGTTTGACGCGCTGGACGTAGCAGAGACAATTCTTAAACCAACACATCGACCGCAGCTATCGTTCGTTCGAGGCCCGGTGCATTTGCGGGAAGAC
psmd1_down_360	CGGCTCGCAGCGTGTAAACGCATCAACGCCACGATCAGCTTCTGTTTGACGCGCTGGACGTCTGTAGGGAAGTGATGGTGGAAAATAGTAGCCTGGCGCTATCGTTCGTTCGAGGCCCGGTGCATTTGCGGGAAGAC
psmd1_down_361	CGGCTCGCAGCGTGTAAACGCATCAACGCCACGATCAGCTTCTGTTTGACGCGCTGGACGTTTTGGAATGGGTAACAGTTACAGGAACTAGCCACCAGCTATCGTTCGTTCGAGGCCCGGTGCATTTGCGGGAAGAC
psmd1_down_362	CGGCTCGCAGCGTGTAAACGCATCAACGCCACGATCAGCTTCTGTTTGACGCGCTGGACGCCTTTCAACTTCCCCTTTAAGGCATGTTTCTGGTTGCGCTATCGTTCGTTCGAGGCCCGGTGCATTTGCGGGAAGAC
psmd1_down_363	CGGCTCGCAGCGTGTAAACGCATCAACGCCACGATCAGCTTCTGTTTGACGCGCTGGACGACTCACACCACCTGTAGGAACCCGGAGGATGCTATCGTTCGTTCGAGGCCCGGTGCATTTGCGGGAAGAC
psmd1_down_364	CGGCTCGCAGCGTGTAAACGCATCAACGCCACGATCAGCTTCTGTTTGACGCGCTGGACGACGTTCATACATTGGGTGCAATATCCTAGTGTTGCCAGCTATCGTTCGTTCGAGGCCCGGTGCATTTGCGGGAAGAC
psmd1_down_365	CGGCTCGCAGCGTGTAAACGCATCAACGCCACGATCAGCTTCTGTTTGACGCGCTGGACGTATTTCATTGCCTCACATGAGCTTTGTGGCCACTGCTATCGTTCGTTCGAGGCCCGGTGCATTTGCGGGAAGAC
psmd1_down_366	CGGCTCGCAGCGTGTAAACGCATCAACGCCACGATCAGCTTCTGTTTGACGCGCTGGACGTTGGCTTTTCATGAGATCTTCTACACGTGGCTTACGTGCTATCGTTCGTTCGAGGCCCGGTGCATTTGCGGGAAGAC
psmd1_down_367	CGGCTCGCAGCGTGTAAACGCATCAACGCCACGATCAGCTTCTGTTTGACGCGCTGGACGTTCATCAGGTTTGCAGTCTTCATTGTCTGTCAACAGCGCTATCGTTCGTTCGAGGCCCGGTGCATTTGCGGGAAGAC
psmd1_down_368	CGGCTCGCAGCGTGTAAACGCATCAACGCCACGATCAGCTTCTGTTTGACGCGCTGGACGAACGTGTCTAACATGATATTTGCAGACGTCTGCAGCGCTATCGTTCGTTCGAGGCCCGGTGCATTTGCGGGAAGAC
psmd1_down_369	CGGCTCGCAGCGTGTAAACGCATCAACGCCACGATCAGCTTCTGTTTGACGCGCTGGACGTGCGTTGATCGATGCCTGATCGGACTCTGAGCTATCGTTCGTTCGAGGCCCGGTGCATTTGCGGGAAGAC
psmd1_down_370	CGGCTCGCAGCGTGTAAACGCATCAACGCCACGATCAGCTTCTGTTTGACGCGCTGGACGTAACCTACAGGGCTGATGCCATTCTTCATACCGTGCTATCGTTCGTTCGAGGCCCGGTGCATTTGCGGGAAGAC
psmd1_down_371	CGGCTCGCAGCGTGTAAACGCATCAACGCCACGATCAGCTTCTGTTTGACGCGCTGGACGTCATAAACCGCTTTGAGTTTTCGGTCACTGATGAACGGCTATCGTTCGTTCGAGGCCCGGTGCATTTGCGGGAAGAC
psmd1_down_372	CGGCTCGCAGCGTGTAAACGCATCAACGCCACGATCAGCTTCTGTTTGACGCGCTGGACGAAAGGAGATTTTGCTTCTCCGTTGCAGTTTCGGAGCTATCGTTCGTTCGAGGCCCGGTGCATTTGCGGGAAGAC
psmd1_down_373	CGGCTCGCAGCGTGTAAACGCATCAACGCCACGATCAGCTTCTGTTTGACGCGCTGGACGGTCCTCACGCTCTTGTAGTTACAGGTGATGTAGCGGCTATCGTTCGTTCGAGGCCCGGTGCATTTGCGGGAAGAC
psmd1_down_374	CGGCTCGCAGCGTGTAAACGCATCAACGCCACGATCAGCTTCTGTTTGACGCGCTGGACGCCTGAAGGCCAGTCTGAACGTCCTATTGAACAGAGCTATCGTTCGTTCGAGGCCCGGTGCATTTGCGGGAAGAC
psmd1_down_375	CGGCTCGCAGCGTGTAAACGCATCAACGCCACGATCAGCTTCTGTTTGACGCGCTGGACGGTATAGACCAGCGGGTTGATGCCTGACGAAACGCTATCGTTCGTTCGAGGCCCGGTGCATTTGCGGGAAGAC
psmd1_down_376	CGGCTCGCAGCGTGTAAACGCATCAACGCCACGATCAGCTTCTGTTTGACGCGCTGGACGATAGCCCACCCACTGAAAGATATCCAGCAGCTGCTATCGTTCGTTCGAGGCCCGGTGCATTTGCGGGAAGAC
psmd1_down_377	CGGCTCGCAGCGTGTAAACGCATCAACGCCACGATCAGCTTCTGTTTGACGCGCTGGACGGGTCCACTAGATTACCGTTGCACCTTTCACAGAGCGCTATCGTTCGTTCGAGGCCCGGTGCATTTGCGGGAAGAC
psmd1_down_378	CGGCTCGCAGCGTGTAAACGCATCAACGCCACGATCAGCTTCTGTTTGACGCGCTGGACGAATGAAGAAAGGACACCACATCACAACGAACAGCATGGCTATCGTTCGTTCGAGGCCCGGTGCATTTGCGGGAAGAC
psmd1_down_379	CGGCTCGCAGCGTGTAAACGCATCAACGCCACGATCAGCTTCTGTTTGACGCGCTGGACGAATACGATCCCCAGAACCTTCGAGGCCCTTGCTATCGTTCGTTCGAGGCCCGGTGCATTTGCGGGAAGAC
psmd1_down_380	CGGCTCGCAGCGTGTAAACGCATCAACGCCACGATCAGCTTCTGTTTGACGCGCTGGACGTTGGTCAAGTTTTGCATGGACCTCTTTCCTATGGTGGGCTATCGTTCGTTCGAGGCCCGGTGCATTTGCGGGAAGAC
psmd1_down_381	CGGCTCGCAGCGTGTAAACGCATCAACGCCACGATCAGCTTCTGTTTGACGCGCTGGACGACATCCTGCGCAGAGGGACCTCATCTCCTGGCTATCGTTCGTTCGAGGCCCGGTGCATTTGCGGGAAGAC
psmd1_down_382	CGGCTCGCAGCGTGTAAACGCATCAACGCCACGATCAGCTTCTGTTTGACGCGCTGGACGTGATGGGATTGACGGGGTTCAGTGTTCGGTGCTATCGTTCGTTCGAGGCCCGGTGCATTTGCGGGAAGAC
psmd1_down_383	CGGCTCGCAGCGTGTAAACGCATCAACGCCACGATCAGCTTCTGTTTGACGCGCTGGACGACCATTTTCTCTGGTGAAGCAAGAACTGAGAGTTCCTGCTATCGTTCGTTCGAGGCCCGGTGCATTTGCGGGAAGAC
psmd1_down_384	CGGCTCGCAGCGTGTAAACGCATCAACGCCACGATCAGCTTCTGTTTGACGCGCTGGACGGCTGGAAGACCGTGGAAATGGAGGGCCTCGGCTATCGTTCGTTCGAGGCCCGGTGCATTTGCGGGAAGAC
psmd1_down_385	CGGCTCGCAGCGTGTAAACGCATCAACGCCACGATCAGCTTCTGTTTGACGCGCTGGACGTGTCAGCAAGTAAATGATCATCATGATTGCGAGGGGTGCTATCGTTCGTTCGAGGCCCGGTGCATTTGCGGGAAGAC
psmd1_down_386	CGGCTCGCAGCGTGTAAACGCATCAACGCCACGATCAGCTTCTGTTTGACGCGCTGGACGATGAAGAAAGCCACCAAAGACCCGTACACCTTGGCTATCGTTCGTTCGAGGCCCGGTGCATTTGCGGGAAGAC
psmd1_down_387	CGGCTCGCAGCGTGTAAACGCATCAACGCCACGATCAGCTTCTGTTTGACGCGCTGGACGAAGTCCCTGAAGCCCTCCGGCGACAACAAGGCTATCGTTCGTTCGAGGCCCGGTGCATTTGCGGGAAGAC
psmd1_down_388	CGGCTCGCAGCGTGTAAACGCATCAACGCCACGATCAGCTTCTGTTTGACGCGCTGGACGAATTGAAGCCCTTTGATTGGAATCGGTATCGCAATGCGCTATCGTTCGTTCGAGGCCCGGTGCATTTGCGGGAAGAC
psmd1_down_389	CGGCTCGCAGCGTGTAAACGCATCAACGCCACGATCAGCTTCTGTTTGACGCGCTGGACGACTGTCCTACAGTGTTTAGCTAAAATCTGGGACACGCGCTATCGTTCGTTCGAGGCCCGGTGCATTTGCGGGAAGAC
psmd1_down_390	CGGCTCGCAGCGTGTAAACGCATCAACGCCACGATCAGCTTCTGTTTGACGCGCTGGACGAAAGCTGACTCCTAAGAACTTGAACTTGTCAGCCGCGCTATCGTTCGTTCGAGGCCCGGTGCATTTGCGGGAAGAC
psmd1_down_391	CGGCTCGCAGCGTGTAAACGCATCAACGCCACGATCAGCTTCTGTTTGACGCGCTGGACGATCCGGTCCAAAACCTTTGAACACACCAAACGAGCTATCGTTCGTTCGAGGCCCGGTGCATTTGCGGGAAGAC
psmd1_down_392	CGGCTCGCAGCGTGTAAACGCATCAACGCCACGATCAGCTTCTGTTTGACGCGCTGGACGACTTCAGTTTTGTTCTCACGCTCTGATTTGTTGCTGGGCTATCGTTCGTTCGAGGCCCGGTGCATTTGCGGGAAGAC
psmd1_down_393	CGGCTCGCAGCGTGTAAACGCATCAACGCCACGATCAGCTTCTGTTTGACGCGCTGGACGAAAGCTGGCGATGCCTGACTTTGTTCTACAAGCGCTATCGTTCGTTCGAGGCCCGGTGCATTTGCGGGAAGAC
psmd1_down_394	CGGCTCGCAGCGTGTAAACGCATCAACGCCACGATCAGCTTCTGTTTGACGCGCTGGACGGAATTTGAACTCACCGAACAAACCATCCTGACAGACGGCTATCGTTCGTTCGAGGCCCGGTGCATTTGCGGGAAGAC
psmd1_down_395	CGGCTCGCAGCGTGTAAACGCATCAACGCCACGATCAGCTTCTGTTTGACGCGCTGGACGATCGCCAAAGTCCGTATGCTGCCCCATGGCGCTATCGTTCGTTCGAGGCCCGGTGCATTTGCGGGAAGAC
psmd1_down_396	CGGCTCGCAGCGTGTAAACGCATCAACGCCACGATCAGCTTCTGTTTGACGCGCTGGACGCCATGGTTGACCATTGGCTTGCCGTGTCCTGCTATCGTTCGTTCGAGGCCCGGTGCATTTGCGGGAAGAC
psmd1_down_397	CGGCTCGCAGCGTGTAAACGCATCAACGCCACGATCAGCTTCTGTTTGACGCGCTGGACGAGCCAGGTGTGTTGAAGCAAGGTGATTTATAGCATTGGCTATCGTTCGTTCGAGGCCCGGTGCATTTGCGGGAAGAC
psmd1_down_398	CGGCTCGCAGCGTGTAAACGCATCAACGCCACGATCAGCTTCTGTTTGACGCGCTGGACGCTGAATTGCTCAGACCCTCAGTCTTGAGTTACTCTGCGCTATCGTTCGTTCGAGGCCCGGTGCATTTGCGGGAAGAC
psmd1_down_399	CGGCTCGCAGCGTGTAAACGCATCAACGCCACGATCAGCTTCTGTTTGACGCGCTGGACGTTGGGGTCACTGTCATGGTTCTGATTTAACCTACTCCGCTATCGTTCGTTCGAGGCCCGGTGCATTTGCGGGAAGAC
psmd1_down_400	CGGCTCGCAGCGTGTAAACGCATCAACGCCACGATCAGCTTCTGTTTGACGCGCTGGACGTCCCTGGGCTCTACAACTCAACTACAGCATTGGGCTATCGTTCGTTCGAGGCCCGGTGCATTTGCGGGAAGAC
psmd1_down_401	CGGCTCGCAGCGTGTAAACGCATCAACGCCACGATCAGCTTCTGTTTGACGCGCTGGACGTTGGAGATGAACATTCCGTTGGACACTCCTGGAGCTATCGTTCGTTCGAGGCCCGGTGCATTTGCGGGAAGAC
psmd1_down_402	CGGCTCGCAGCGTGTAAACGCATCAACGCCACGATCAGCTTCTGTTTGACGCGCTGGACGACTCCTCCAACACAAATAGTTTTGTTTTGGCAACGGCGCTATCGTTCGTTCGAGGCCCGGTGCATTTGCGGGAAGAC
psmd1_down_403	CGGCTCGCAGCGTGTAAACGCATCAACGCCACGATCAGCTTCTGTTTGACGCGCTGGACGTTCTACTAGTTGATTGGTTGCCAGAACAGCTGGTTGAGCTATCGTTCGTTCGAGGCCCGGTGCATTTGCGGGAAGAC
psmd1_down_404	CGGCTCGCAGCGTGTAAACGCATCAACGCCACGATCAGCTTCTGTTTGACGCGCTGGACGTCGATTATTGCAGCATTCAAAGCTTCCTCAGGACCGGCTATCGTTCGTTCGAGGCCCGGTGCATTTGCGGGAAGAC
psmd1_down_405	CGGCTCGCAGCGTGTAAACGCATCAACGCCACGATCAGCTTCTGTTTGACGCGCTGGACGAAACACAAAACTCATCGTGCACCCTAAAGAATGCTGTGCTATCGTTCGTTCGAGGCCCGGTGCATTTGCGGGAAGAC
psmd1_down_406	CGGCTCGCAGCGTGTAAACGCATCAACGCCACGATCAGCTTCTGTTTGACGCGCTGGACGAAAACCCAATGATTGGGTTTGCCTATATTCGCCCTGCTATCGTTCGTTCGAGGCCCGGTGCATTTGCGGGAAGAC
psmd1_down_407	CGGCTCGCAGCGTGTAAACGCATCAACGCCACGATCAGCTTCTGTTTGACGCGCTGGACGTAGAGTGTAACCCTAAGCTCCTGTTGCCTGTTTTCTCGCTATCGTTCGTTCGAGGCCCGGTGCATTTGCGGGAAGAC
psmd1_down_408	CGGCTCGCAGCGTGTAAACGCATCAACGCCACGATCAGCTTCTGTTTGACGCGCTGGACGTATGCGAAATTGTCAGTTCAACACAGACCATGAGCACGCTATCGTTCGTTCGAGGCCCGGTGCATTTGCGGGAAGAC
psmd1_down_409	CGGCTCGCAGCGTGTAAACGCATCAACGCCACGATCAGCTTCTGTTTGACGCGCTGGACGCACATCCCTGTGTATTCCTGAAAACGGAGCACGGCTATCGTTCGTTCGAGGCCCGGTGCATTTGCGGGAAGAC
psmd1_down_410	CGGCTCGCAGCGTGTAAACGCATCAACGCCACGATCAGCTTCTGTTTGACGCGCTGGACGTGGCCTGCCTTTCATGGTGGTGAATCGGCTGCTATCGTTCGTTCGAGGCCCGGTGCATTTGCGGGAAGAC
psmd1_down_411	CGGCTCGCAGCGTGTAAACGCATCAACGCCACGATCAGCTTCTGTTTGACGCGCTGGACGTCAAGACTCCAGAACCGTGCGTTGAGCTCAGCTATCGTTCGTTCGAGGCCCGGTGCATTTGCGGGAAGAC
psmd1_down_412	CGGCTCGCAGCGTGTAAACGCATCAACGCCACGATCAGCTTCTGTTTGACGCGCTGGACGTCCAAACACCACAGCCAAAGTAATCTTCTCCACTGAGCTATCGTTCGTTCGAGGCCCGGTGCATTTGCGGGAAGAC
psmd1_down_413	CGGCTCGCAGCGTGTAAACGCATCAACGCCACGATCAGCTTCTGTTTGACGCGCTGGACGAACGAGCTGAAATTTCGAGGTGTTTACCTTCAGTCCAGCTATCGTTCGTTCGAGGCCCGGTGCATTTGCGGGAAGAC
psmd1_down_414	CGGCTCGCAGCGTGTAAACGCATCAACGCCACGATCAGCTTCTGTTTGACGCGCTGGACGCCCCACAAGCCAACGTCAACGTATAACCGAGCTATCGTTCGTTCGAGGCCCGGTGCATTTGCGGGAAGAC
psmd1_down_415	CGGCTCGCAGCGTGTAAACGCATCAACGCCACGATCAGCTTCTGTTTGACGCGCTGGACGAAAGTAAATCGCTGCGCCTGTATAAATGGTCAGTCGAGCTATCGTTCGTTCGAGGCCCGGTGCATTTGCGGGAAGAC
psmd1_down_416	CGGCTCGCAGCGTGTAAACGCATCAACGCCACGATCAGCTTCTGTTTGACGCGCTGGACGAGGAGATTTATGCGTTTGCGACTTTTCCAGAGACTCCGCTATCGTTCGTTCGAGGCCCGGTGCATTTGCGGGAAGAC
psmd1_down_417	CGGCTCGCAGCGTGTAAACGCATCAACGCCACGATCAGCTTCTGTTTGACGCGCTGGACGGAGTGCTGAGATCATCAATCGCTGGGGAGTTTCTGCTATCGTTCGTTCGAGGCCCGGTGCATTTGCGGGAAGAC
psmd1_down_418	CGGCTCGCAGCGTGTAAACGCATCAACGCCACGATCAGCTTCTGTTTGACGCGCTGGACGAGCCTACATTACCATACCGACACAGCCCCAGCTATCGTTCGTTCGAGGCCCGGTGCATTTGCGGGAAGAC
psmd1_down_419	CGGCTCGCAGCGTGTAAACGCATCAACGCCACGATCAGCTTCTGTTTGACGCGCTGGACGAAAACAGTCTGTGAATCTTGTAGAGTCCGTGTGCTGTGCTATCGTTCGTTCGAGGCCCGGTGCATTTGCGGGAAGAC
psmd1_down_420	CGGCTCGCAGCGTGTAAACGCATCAACGCCACGATCAGCTTCTGTTTGACGCGCTGGACGAGCAAAACTATTAAGCAAACATCACGGCCTGTCACTCGCTATCGTTCGTTCGAGGCCCGGTGCATTTGCGGGAAGAC
psmd1_down_421	CGGCTCGCAGCGTGTAAACGCATCAACGCCACGATCAGCTTCTGTTTGACGCGCTGGACGAAAACGTGACCACGATCTCTGCCACTGGTGGCTATCGTTCGTTCGAGGCCCGGTGCATTTGCGGGAAGAC
psmd1_down_422	CGGCTCGCAGCGTGTAAACGCATCAACGCCACGATCAGCTTCTGTTTGACGCGCTGGACGACATTTCCAGCCTGCAAAACAGCGAGATTCAGGGCTATCGTTCGTTCGAGGCCCGGTGCATTTGCGGGAAGAC
psmd1_down_423	CGGCTCGCAGCGTGTAAACGCATCAACGCCACGATCAGCTTCTGTTTGACGCGCTGGACGGCTCGACTTCTGATGTATATTTTGAAACCAACCGGCCGCTATCGTTCGTTCGAGGCCCGGTGCATTTGCGGGAAGAC
psmd1_down_424	CGGCTCGCAGCGTGTAAACGCATCAACGCCACGATCAGCTTCTGTTTGACGCGCTGGACGTTAAACGACCGGCTCACATTTAATAAATGGTTCGGCCGCTATCGTTCGTTCGAGGCCCGGTGCATTTGCGGGAAGAC
psmd1_down_425	CGGCTCGCAGCGTGTAAACGCATCAACGCCACGATCAGCTTCTGTTTGACGCGCTGGACGCAGTCCACCCCTGGGTTAGGGTTTGGCCAGGCTATCGTTCGTTCGAGGCCCGGTGCATTTGCGGGAAGAC
psmd1_down_426	CGGCTCGCAGCGTGTAAACGCATCAACGCCACGATCAGCTTCTGTTTGACGCGCTGGACGAAATTTGAAACCCTTTGCAATATGCCGTCCTTCACCAGCTATCGTTCGTTCGAGGCCCGGTGCATTTGCGGGAAGAC
psmd1_down_427	CGGCTCGCAGCGTGTAAACGCATCAACGCCACGATCAGCTTCTGTTTGACGCGCTGGACGACCTATGGAGATTAGCCAGACAAGTGCGATTTTAGCCGCTATCGTTCGTTCGAGGCCCGGTGCATTTGCGGGAAGAC
psmd1_down_428	CGGCTCGCAGCGTGTAAACGCATCAACGCCACGATCAGCTTCTGTTTGACGCGCTGGACGAGCACTTTAGCTCTGGACTTGAACTGGCTGTGCGCTATCGTTCGTTCGAGGCCCGGTGCATTTGCGGGAAGAC
psmd1_down_429	CGGCTCGCAGCGTGTAAACGCATCAACGCCACGATCAGCTTCTGTTTGACGCGCTGGACGTTTTAATGGCTATGTAGCGGTCCAGAGAGATGGCAGCTATCGTTCGTTCGAGGCCCGGTGCATTTGCGGGAAGAC
psmd1_down_430	CGGCTCGCAGCGTGTAAACGCATCAACGCCACGATCAGCTTCTGTTTGACGCGCTGGACGCACAAGTGCATGATGGACGCAGTGGAGAACAGCTATCGTTCGTTCGAGGCCCGGTGCATTTGCGGGAAGAC
psmd1_down_431	CGGCTCGCAGCGTGTAAACGCATCAACGCCACGATCAGCTTCTGTTTGACGCGCTGGACGAGACATCCAGAAACAGCCAGATCGGGCACAGCTATCGTTCGTTCGAGGCCCGGTGCATTTGCGGGAAGAC
psmd1_down_432	CGGCTCGCAGCGTGTAAACGCATCAACGCCACGATCAGCTTCTGTTTGACGCGCTGGACGGGAAATCTGCAAGGGGCCATGTGGAGTCTGGCTATCGTTCGTTCGAGGCCCGGTGCATTTGCGGGAAGAC
psmd1_down_433	CGGCTCGCAGCGTGTAAACGCATCAACGCCACGATCAGCTTCTGTTTGACGCGCTGGACGAAGCATTAATCAGTGGGCTAGCAGAAATGCAAATGGGGCTATCGTTCGTTCGAGGCCCGGTGCATTTGCGGGAAGAC
psmd1_down_434	CGGCTCGCAGCGTGTAAACGCATCAACGCCACGATCAGCTTCTGTTTGACGCGCTGGACGAGCAGTTCAGAGTCATTCTTGTGGTGGGAAACAAACGCTATCGTTCGTTCGAGGCCCGGTGCATTTGCGGGAAGAC
psmd1_down_435	CGGCTCGCAGCGTGTAAACGCATCAACGCCACGATCAGCTTCTGTTTGACGCGCTGGACGACATCCTTTCAGCGTTATATCATGCACGCTAACTCCAGCTATCGTTCGTTCGAGGCCCGGTGCATTTGCGGGAAGAC
psmd1_down_436	CGGCTCGCAGCGTGTAAACGCATCAACGCCACGATCAGCTTCTGTTTGACGCGCTGGACGAATGGCTTGCTAACCCTGATGAAAGCCATGCTGCTATCGTTCGTTCGAGGCCCGGTGCATTTGCGGGAAGAC
psmd1_down_437	CGGCTCGCAGCGTGTAAACGCATCAACGCCACGATCAGCTTCTGTTTGACGCGCTGGACGAGATTGTGCCTTTGCCACAACTTAGGATTCTTGACGGCTATCGTTCGTTCGAGGCCCGGTGCATTTGCGGGAAGAC
psmd1_down_438	CGGCTCGCAGCGTGTAAACGCATCAACGCCACGATCAGCTTCTGTTTGACGCGCTGGACGTACTTTTGCATCTCATCTCGCATGTTAGTGGGTCTCAGCTATCGTTCGTTCGAGGCCCGGTGCATTTGCGGGAAGAC
psmd1_down_439	CGGCTCGCAGCGTGTAAACGCATCAACGCCACGATCAGCTTCTGTTTGACGCGCTGGACGGGGGCTTTTGGACGATTCATCAAGCGCTTCGCTATCGTTCGTTCGAGGCCCGGTGCATTTGCGGGAAGAC
psmd1_down_440	CGGCTCGCAGCGTGTAAACGCATCAACGCCACGATCAGCTTCTGTTTGACGCGCTGGACGAATGGTGGATATTTGACTTGGTCTTCGTCCCAAACGCGCTATCGTTCGTTCGAGGCCCGGTGCATTTGCGGGAAGAC
psmd1_down_441	CGGCTCGCAGCGTGTAAACGCATCAACGCCACGATCAGCTTCTGTTTGACGCGCTGGACGAAGACAGTGTTGGAGATAGACTTGTCCTGGTTTGAGCGCTATCGTTCGTTCGAGGCCCGGTGCATTTGCGGGAAGAC
psmd1_down_442	CGGCTCGCAGCGTGTAAACGCATCAACGCCACGATCAGCTTCTGTTTGACGCGCTGGACGTTCTGGAAAGTACTCCAGTGATAATAGGGTAGGCCCAGCTATCGTTCGTTCGAGGCCCGGTGCATTTGCGGGAAGAC
psmd1_down_443	CGGCTCGCAGCGTGTAAACGCATCAACGCCACGATCAGCTTCTGTTTGACGCGCTGGACGAAAACGTCTGCAGATTCCCTGTGGCCATAGTAGTGCTATCGTTCGTTCGAGGCCCGGTGCATTTGCGGGAAGAC
psmd1_down_444	CGGCTCGCAGCGTGTAAACGCATCAACGCCACGATCAGCTTCTGTTTGACGCGCTGGACGAAAACACAGACCGTTAGGAATGGCCTCCACAGGGCTATCGTTCGTTCGAGGCCCGGTGCATTTGCGGGAAGAC
psmd1_down_445	CGGCTCGCAGCGTGTAAACGCATCAACGCCACGATCAGCTTCTGTTTGACGCGCTGGACGACCTGAATGTTATAGAGGCCCTATGAGATCACCTGGTGCTATCGTTCGTTCGAGGCCCGGTGCATTTGCGGGAAGAC
psmd1_down_446	CGGCTCGCAGCGTGTAAACGCATCAACGCCACGATCAGCTTCTGTTTGACGCGCTGGACGAAGCTCTGTTGAGTGCTAAAAGAAGCCTGGTTTCACGCTATCGTTCGTTCGAGGCCCGGTGCATTTGCGGGAAGAC
psmd1_down_447	CGGCTCGCAGCGTGTAAACGCATCAACGCCACGATCAGCTTCTGTTTGACGCGCTGGACGTCAGGATAATTAGAACAAAACAGTGCCAAGGGACGCCGCTATCGTTCGTTCGAGGCCCGGTGCATTTGCGGGAAGAC
psmd1_down_448	CGGCTCGCAGCGTGTAAACGCATCAACGCCACGATCAGCTTCTGTTTGACGCGCTGGACGAACAGACTTTTGCTTAACCTTCTAGGGCTTAGTGGCCGCTATCGTTCGTTCGAGGCCCGGTGCATTTGCGGGAAGAC
psmd1_down_449	CGGCTCGCAGCGTGTAAACGCATCAACGCCACGATCAGCTTCTGTTTGACGCGCTGGACGTTACATTGTGCCAAAGTTTTAGGCTAGCAAAGCTGGCGCTATCGTTCGTTCGAGGCCCGGTGCATTTGCGGGAAGAC
psmd1_down_450	CGGCTCGCAGCGTGTAAACGCATCAACGCCACGATCAGCTTCTGTTTGACGCGCTGGACGATAATGCATCCATGAACCTGGATCTGTGGTTTGGAGAGCTATCGTTCGTTCGAGGCCCGGTGCATTTGCGGGAAGAC
psmd1_down_451	CGGCTCGCAGCGTGTAAACGCATCAACGCCACGATCAGCTTCTGTTTGACGCGCTGGACGGCTTGTTAGCAGATGTTACCGGCATTAGTCAGATCGAGCTATCGTTCGTTCGAGGCCCGGTGCATTTGCGGGAAGAC
psmd1_down_452	CGGCTCGCAGCGTGTAAACGCATCAACGCCACGATCAGCTTCTGTTTGACGCGCTGGACGCCCTCTTCACTAAACAGATCCCCATAGAAGCTCCACGCTATCGTTCGTTCGAGGCCCGGTGCATTTGCGGGAAGAC
psmd1_down_453	CGGCTCGCAGCGTGTAAACGCATCAACGCCACGATCAGCTTCTGTTTGACGCGCTGGACGAGAGAGGGGTGCATCATTGCCAGCTGGGCTGCTATCGTTCGTTCGAGGCCCGGTGCATTTGCGGGAAGAC
psmd1_down_454	CGGCTCGCAGCGTGTAAACGCATCAACGCCACGATCAGCTTCTGTTTGACGCGCTGGACGTCTGTTCCCAATATAGACCTCCAGGTATAACGCACCCGCTATCGTTCGTTCGAGGCCCGGTGCATTTGCGGGAAGAC
psmd1_down_455	CGGCTCGCAGCGTGTAAACGCATCAACGCCACGATCAGCTTCTGTTTGACGCGCTGGACGTAAAGAGACACTCTGCTCTACCGCACTTTAGGTCTGCGCTATCGTTCGTTCGAGGCCCGGTGCATTTGCGGGAAGAC
psmd1_down_456	CGGCTCGCAGCGTGTAAACGCATCAACGCCACGATCAGCTTCTGTTTGACGCGCTGGACGATATTTCCCTCTTTCTCCGAGAAGTGCATCTGTGGTGGCTATCGTTCGTTCGAGGCCCGGTGCATTTGCGGGAAGAC
psmd1_down_457	CGGCTCGCAGCGTGTAAACGCATCAACGCCACGATCAGCTTCTGTTTGACGCGCTGGACGTTATCCCTGCAGAGACTCTTTATCAAGCAGTGTGTCGGCTATCGTTCGTTCGAGGCCCGGTGCATTTGCGGGAAGAC
psmd1_down_458	CGGCTCGCAGCGTGTAAACGCATCAACGCCACGATCAGCTTCTGTTTGACGCGCTGGACGATCTGTAGTTTAACTGAGTCCCCGTCTTCACCTGCGCTATCGTTCGTTCGAGGCCCGGTGCATTTGCGGGAAGAC
psmd1_down_459	CGGCTCGCAGCGTGTAAACGCATCAACGCCACGATCAGCTTCTGTTTGACGCGCTGGACGTTTTGCTTATACTGTTTTAGCAAGCACGTCCGTCCCGCTATCGTTCGTTCGAGGCCCGGTGCATTTGCGGGAAGAC
psmd1_down_460	CGGCTCGCAGCGTGTAAACGCATCAACGCCACGATCAGCTTCTGTTTGACGCGCTGGACGAATGTCTAGAGTTACTGCTAAGGTGAAGCAGACGGCGCTATCGTTCGTTCGAGGCCCGGTGCATTTGCGGGAAGAC
psmd1_down_461	CGGCTCGCAGCGTGTAAACGCATCAACGCCACGATCAGCTTCTGTTTGACGCGCTGGACGCGTCTCTGTGTGTGCGCGCTGTCCTGGTCAGCTATCGTTCGTTCGAGGCCCGGTGCATTTGCGGGAAGAC
psmd1_down_462	CGGCTCGCAGCGTGTAAACGCATCAACGCCACGATCAGCTTCTGTTTGACGCGCTGGACGCCCCTCCTCCTGAGGATTTAATTACCTGTCAGCGGCTATCGTTCGTTCGAGGCCCGGTGCATTTGCGGGAAGAC
psmd1_down_463	CGGCTCGCAGCGTGTAAACGCATCAACGCCACGATCAGCTTCTGTTTGACGCGCTGGACGATAGTACTCATGGTCACCGTTAGGACCTGTTTGCTTCGCTATCGTTCGTTCGAGGCCCGGTGCATTTGCGGGAAGAC
psmd1_down_464	CGGCTCGCAGCGTGTAAACGCATCAACGCCACGATCAGCTTCTGTTTGACGCGCTGGACGTTTTCATGCCATCAAGAGCCCCTTTCACACAGTGCTATCGTTCGTTCGAGGCCCGGTGCATTTGCGGGAAGAC
psmd1_down_465	CGGCTCGCAGCGTGTAAACGCATCAACGCCACGATCAGCTTCTGTTTGACGCGCTGGACGAAAAGCGCTGTTCATACGGACGAGCACGTTGCTATCGTTCGTTCGAGGCCCGGTGCATTTGCGGGAAGAC
psmd1_down_466	CGGCTCGCAGCGTGTAAACGCATCAACGCCACGATCAGCTTCTGTTTGACGCGCTGGACGGACGTTATTGACCAGAAATGAGCTCTAAATGGCTGCGGCTATCGTTCGTTCGAGGCCCGGTGCATTTGCGGGAAGAC
psmd1_down_467	CGGCTCGCAGCGTGTAAACGCATCAACGCCACGATCAGCTTCTGTTTGACGCGCTGGACGTCGCATGTTGAGATGTTCATAAAATGTGTGTGCTGGCGCTATCGTTCGTTCGAGGCCCGGTGCATTTGCGGGAAGAC
psmd1_down_468	CGGCTCGCAGCGTGTAAACGCATCAACGCCACGATCAGCTTCTGTTTGACGCGCTGGACGACTCACCAGTTGCTTTATGTGCATACGCTACGTATCAGCTATCGTTCGTTCGAGGCCCGGTGCATTTGCGGGAAGAC
psmd1_down_469	CGGCTCGCAGCGTGTAAACGCATCAACGCCACGATCAGCTTCTGTTTGACGCGCTGGACGTTTAATTTCATAAGCCGCACAGACATGAATGCGTCGGGCTATCGTTCGTTCGAGGCCCGGTGCATTTGCGGGAAGAC
psmd1_down_470	CGGCTCGCAGCGTGTAAACGCATCAACGCCACGATCAGCTTCTGTTTGACGCGCTGGACGTTCTAGACGTGATCGCAGTCTTTGCGGCAATCGCTATCGTTCGTTCGAGGCCCGGTGCATTTGCGGGAAGAC
psmd1_down_471	CGGCTCGCAGCGTGTAAACGCATCAACGCCACGATCAGCTTCTGTTTGACGCGCTGGACGTGAACGCAGAAGTATACAACTGTGTCTTAAGCAGGGTGCTATCGTTCGTTCGAGGCCCGGTGCATTTGCGGGAAGAC
psmd1_down_472	CGGCTCGCAGCGTGTAAACGCATCAACGCCACGATCAGCTTCTGTTTGACGCGCTGGACGTTAATTTGTGCTGGAACAAGCCGGATCTAGATCCAGCGCTATCGTTCGTTCGAGGCCCGGTGCATTTGCGGGAAGAC
psmd1_down_473	CGGCTCGCAGCGTGTAAACGCATCAACGCCACGATCAGCTTCTGTTTGACGCGCTGGACGACCTCATTTTACCAATTTTGCAATTCAGGCACCCCAGCTATCGTTCGTTCGAGGCCCGGTGCATTTGCGGGAAGAC
psmd1_down_474	CGGCTCGCAGCGTGTAAACGCATCAACGCCACGATCAGCTTCTGTTTGACGCGCTGGACGACTTATTCTGCACTTCCTAATGTCTTGCCCATGGTGAGCTATCGTTCGTTCGAGGCCCGGTGCATTTGCGGGAAGAC
psmd1_down_475	CGGCTCGCAGCGTGTAAACGCATCAACGCCACGATCAGCTTCTGTTTGACGCGCTGGACGACACACAAGTGTGCAACATCTGGAAGCATAACAATCGGCTATCGTTCGTTCGAGGCCCGGTGCATTTGCGGGAAGAC
psmd1_down_476	CGGCTCGCAGCGTGTAAACGCATCAACGCCACGATCAGCTTCTGTTTGACGCGCTGGACGAGGTTTCAAAGGCATGTGGAAGACTAAGGTCAACACTGCTATCGTTCGTTCGAGGCCCGGTGCATTTGCGGGAAGAC
psmd1_down_477	CGGCTCGCAGCGTGTAAACGCATCAACGCCACGATCAGCTTCTGTTTGACGCGCTGGACGTTGAAGAATGTTGGAAACCAATAGCCGTCGACTGTCAGCTATCGTTCGTTCGAGGCCCGGTGCATTTGCGGGAAGAC
psmd1_down_478	CGGCTCGCAGCGTGTAAACGCATCAACGCCACGATCAGCTTCTGTTTGACGCGCTGGACGAAGTGATTGCTAATTCAGGGCACACAAGTTCTGGTTCGCTATCGTTCGTTCGAGGCCCGGTGCATTTGCGGGAAGAC
psmd1_down_479	CGGCTCGCAGCGTGTAAACGCATCAACGCCACGATCAGCTTCTGTTTGACGCGCTGGACGACCTTAAGCAGTGTGAAGACCAGCACACGGGCTATCGTTCGTTCGAGGCCCGGTGCATTTGCGGGAAGAC
psmd1_down_480	CGGCTCGCAGCGTGTAAACGCATCAACGCCACGATCAGCTTCTGTTTGACGCGCTGGACGTAATAAGGAATAATGGACCAACTGGAGCGTTCTGGCAGCTATCGTTCGTTCGAGGCCCGGTGCATTTGCGGGAAGAC
psmd1_down_481	CGGCTCGCAGCGTGTAAACGCATCAACGCCACGATCAGCTTCTGTTTGACGCGCTGGACGTCACGACTGAACGCCGGGCTGCCGTAAGAAGCTATCGTTCGTTCGAGGCCCGGTGCATTTGCGGGAAGAC
psmd1_down_482	CGGCTCGCAGCGTGTAAACGCATCAACGCCACGATCAGCTTCTGTTTGACGCGCTGGACGTGACAGCAGAAGAAGTGCCTTGGCAGATGTTGCTATCGTTCGTTCGAGGCCCGGTGCATTTGCGGGAAGAC
psmd1_down_483	CGGCTCGCAGCGTGTAAACGCATCAACGCCACGATCAGCTTCTGTTTGACGCGCTGGACGACTCCACAAATGTTTTGAAGAGTGTTTGACTGCCGTGCTATCGTTCGTTCGAGGCCCGGTGCATTTGCGGGAAGAC
psmd1_down_484	CGGCTCGCAGCGTGTAAACGCATCAACGCCACGATCAGCTTCTGTTTGACGCGCTGGACGGTGTGTTCGCTCTGTCTGGACATGAAACATGGTGCTATCGTTCGTTCGAGGCCCGGTGCATTTGCGGGAAGAC
psmd1_down_485	CGGCTCGCAGCGTGTAAACGCATCAACGCCACGATCAGCTTCTGTTTGACGCGCTGGACGTTTTAGTGCTACCCTTGGAAACTTTGACTTTTGCGGGGCTATCGTTCGTTCGAGGCCCGGTGCATTTGCGGGAAGAC
psmd1_down_486	CGGCTCGCAGCGTGTAAACGCATCAACGCCACGATCAGCTTCTGTTTGACGCGCTGGACGTTTTGAATGTGTTCAAGCGATCTTCGTGTCTGGCGGCTATCGTTCGTTCGAGGCCCGGTGCATTTGCGGGAAGAC
psmd1_down_487	CGGCTCGCAGCGTGTAAACGCATCAACGCCACGATCAGCTTCTGTTTGACGCGCTGGACGTTTAAAGCGTGACTGCATCAGTTGCTAAGACCAACAGGCTATCGTTCGTTCGAGGCCCGGTGCATTTGCGGGAAGAC
psmd1_down_488	CGGCTCGCAGCGTGTAAACGCATCAACGCCACGATCAGCTTCTGTTTGACGCGCTGGACGAAAAGGCTAGGACAGGGGTGGCCAACCCTGGCTATCGTTCGTTCGAGGCCCGGTGCATTTGCGGGAAGAC
psmd1_down_489	CGGCTCGCAGCGTGTAAACGCATCAACGCCACGATCAGCTTCTGTTTGACGCGCTGGACGTGATAATACACAGACAATCAGCTCGCTTCAGCAAGGGGCTATCGTTCGTTCGAGGCCCGGTGCATTTGCGGGAAGAC
psmd1_down_490	CGGCTCGCAGCGTGTAAACGCATCAACGCCACGATCAGCTTCTGTTTGACGCGCTGGACGGTGGTGTTGGTGAAGCTGAAAATTTGGTCCCATGTGCTATCGTTCGTTCGAGGCCCGGTGCATTTGCGGGAAGAC
psmd1_down_491	CGGCTCGCAGCGTGTAAACGCATCAACGCCACGATCAGCTTCTGTTTGACGCGCTGGACGTTCCAAGGGACTTTCACCATTGTAAGTTTAGGGTGCTGCTATCGTTCGTTCGAGGCCCGGTGCATTTGCGGGAAGAC
psmd1_down_492	CGGCTCGCAGCGTGTAAACGCATCAACGCCACGATCAGCTTCTGTTTGACGCGCTGGACGCTTTTGTCCCAGGGGTGCAACTTACACCCCGCTATCGTTCGTTCGAGGCCCGGTGCATTTGCGGGAAGAC
psmd1_down_493	CGGCTCGCAGCGTGTAAACGCATCAACGCCACGATCAGCTTCTGTTTGACGCGCTGGACGCCAAGGGACTTTCACCATTGTAAGTGCGATAGTTTGGGCTATCGTTCGTTCGAGGCCCGGTGCATTTGCGGGAAGAC
psmd1_down_494	CGGCTCGCAGCGTGTAAACGCATCAACGCCACGATCAGCTTCTGTTTGACGCGCTGGACGGGTGCTCTTCTGTCCCAGGGATGCAACTTACGCTATCGTTCGTTCGAGGCCCGGTGCATTTGCGGGAAGAC
psmd1_down_495	CGGCTCGCAGCGTGTAAACGCATCAACGCCACGATCAGCTTCTGTTTGACGCGCTGGACGGCTTGTTCAGAGTTATGATGGGTCAAAGTTTGGTCCCGCTATCGTTCGTTCGAGGCCCGGTGCATTTGCGGGAAGAC
psmd1_down_496	CGGCTCGCAGCGTGTAAACGCATCAACGCCACGATCAGCTTCTGTTTGACGCGCTGGACGAGGGACTTTCACCATTGTATATGCGATAGTTTGGGGTGCTATCGTTCGTTCGAGGCCCGGTGCATTTGCGGGAAGAC
psmd1_down_497	CGGCTCGCAGCGTGTAAACGCATCAACGCCACGATCAGCTTCTGTTTGACGCGCTGGACGCTGTCCCGGGGTGCCGCTTACACCCCAGTTTAATAGCTATCGTTCGTTCGAGGCCCGGTGCATTTGCGGGAAGAC
psmd1_down_498	CGGCTCGCAGCGTGTAAACGCATCAACGCCACGATCAGCTTCTGTTTGACGCGCTGGACGACACGGCTTGACAACCTCTTCAATTGTTTTGGATCAGCTATCGTTCGTTCGAGGCCCGGTGCATTTGCGGGAAGAC
psmd1_down_499	CGGCTCGCAGCGTGTAAACGCATCAACGCCACGATCAGCTTCTGTTTGACGCGCTGGACGCCAAGGGACTTTCACCATTGTAAGTCGATGCAAAAGTGCTATCGTTCGTTCGAGGCCCGGTGCATTTGCGGGAAGAC
psmd1_down_500	CGGCTCGCAGCGTGTAAACGCATCAACGCCACGATCAGCTTCTGTTTGACGCGCTGGACGTTGGGGTGCTCTTCTGTCCCAGGGATGCAAGCTATCGTTCGTTCGAGGCCCGGTGCATTTGCGGGAAGAC
psmd1_down_501	CGGCTCGCAGCGTGTAAACGCATCAACGCCACGATCAGCTTCTGTTTGACGCGCTGGACGTTTTCCAAGGGACTTTCACCATTGTAGGTCATTGCGGCTATCGTTCGTTCGAGGCCCGGTGCATTTGCGGGAAGAC
psmd1_down_502	CGGCTCGCAGCGTGTAAACGCATCAACGCCACGATCAGCTTCTGTTTGACGCGCTGGACGACAGTTTGGGGTGCTCTTCTGTCTCAGGGGGCTATCGTTCGTTCGAGGCCCGGTGCATTTGCGGGAAGAC
psmd1_down_503	CGGCTCGCAGCGTGTAAACGCATCAACGCCACGATCAGCTTCTGTTTGACGCGCTGGACGAGTTCCAGGAATCGCTTGTTCAGAGTTATGATGGGTGCTATCGTTCGTTCGAGGCCCGGTGCATTTGCGGGAAGAC
psmd1_down_504	CGGCTCGCAGCGTGTAAACGCATCAACGCCACGATCAGCTTCTGTTTGACGCGCTGGACGATCAGCGTTCAACACAAAGTCAAAGAGGTTTGGAACAGCTATCGTTCGTTCGAGGCCCGGTGCATTTGCGGGAAGAC
psmd1_down_505	CGGCTCGCAGCGTGTAAACGCATCAACGCCACGATCAGCTTCTGTTTGACGCGCTGGACGTAACTTACTGTAAAGCACTGTGACCAAAGCGATGGGCGCTATCGTTCGTTCGAGGCCCGGTGCATTTGCGGGAAGAC
psmd1_down_506	CGGCTCGCAGCGTGTAAACGCATCAACGCCACGATCAGCTTCTGTTTGACGCGCTGGACGATCACCAGCAGTCCTACCAGCAGATCAGCCGCTATCGTTCGTTCGAGGCCCGGTGCATTTGCGGGAAGAC
psmd1_down_507	CGGCTCGCAGCGTGTAAACGCATCAACGCCACGATCAGCTTCTGTTTGACGCGCTGGACGACAGCCAGAGACATCAGGAAGAAGTTAGTGGCGGCTATCGTTCGTTCGAGGCCCGGTGCATTTGCGGGAAGAC
psmd1_down_508	CGGCTCGCAGCGTGTAAACGCATCAACGCCACGATCAGCTTCTGTTTGACGCGCTGGACGTTCTGGAGTTTTCTCTCCAGCGACACTGCCAGCTATCGTTCGTTCGAGGCCCGGTGCATTTGCGGGAAGAC
psmd1_down_509	CGGCTCGCAGCGTGTAAACGCATCAACGCCACGATCAGCTTCTGTTTGACGCGCTGGACGGAATGACCAGGATGTTTCCGCCGATGGTGGGCTATCGTTCGTTCGAGGCCCGGTGCATTTGCGGGAAGAC
psmd1_down_510	CGGCTCGCAGCGTGTAAACGCATCAACGCCACGATCAGCTTCTGTTTGACGCGCTGGACGGAACGATGACCAGAAGAATGAGCAGCGCTGCGCTATCGTTCGTTCGAGGCCCGGTGCATTTGCGGGAAGAC
psmd1_down_511	CGGCTCGCAGCGTGTAAACGCATCAACGCCACGATCAGCTTCTGTTTGACGCGCTGGACGCCAATGCGAAGGCCAATCCACACTGTCTGTGCTATCGTTCGTTCGAGGCCCGGTGCATTTGCGGGAAGAC
psmd1_down_512	CGGCTCGCAGCGTGTAAACGCATCAACGCCACGATCAGCTTCTGTTTGACGCGCTGGACGTTGCCTGACGTTAGCCATTCTGCCTTGGGAGCTATCGTTCGTTCGAGGCCCGGTGCATTTGCGGGAAGAC
psmd1_down_513	CGGCTCGCAGCGTGTAAACGCATCAACGCCACGATCAGCTTCTGTTTGACGCGCTGGACGAGTTGTGCTTGTAATATTTCTGAGGGCTCGTCCAGCGCTATCGTTCGTTCGAGGCCCGGTGCATTTGCGGGAAGAC
psmd1_down_514	CGGCTCGCAGCGTGTAAACGCATCAACGCCACGATCAGCTTCTGTTTGACGCGCTGGACGATTGTCACAGACTCTCTTCGTTCAGGGCAAGTGAGCTATCGTTCGTTCGAGGCCCGGTGCATTTGCGGGAAGAC
psmd1_down_515	CGGCTCGCAGCGTGTAAACGCATCAACGCCACGATCAGCTTCTGTTTGACGCGCTGGACGAGCACTTCTGTTTGCTAGCGAAAATCCAGTTCATCGGCTATCGTTCGTTCGAGGCCCGGTGCATTTGCGGGAAGAC
psmd1_down_516	CGGCTCGCAGCGTGTAAACGCATCAACGCCACGATCAGCTTCTGTTTGACGCGCTGGACGAATTCCTCCAGAAATGATGGAATCAGAGTCACGTGGTGCTATCGTTCGTTCGAGGCCCGGTGCATTTGCGGGAAGAC
psmd1_down_517	CGGCTCGCAGCGTGTAAACGCATCAACGCCACGATCAGCTTCTGTTTGACGCGCTGGACGTCATGTGATTAGCAGTACGTGTTCCAGAGCATGTTCGGCTATCGTTCGTTCGAGGCCCGGTGCATTTGCGGGAAGAC
psmd1_down_518	CGGCTCGCAGCGTGTAAACGCATCAACGCCACGATCAGCTTCTGTTTGACGCGCTGGACGTTAAGCAAGGAAGCAGCTATCAGGGATGATCTGTGAAGCTATCGTTCGTTCGAGGCCCGGTGCATTTGCGGGAAGAC
psmd1_down_519	CGGCTCGCAGCGTGTAAACGCATCAACGCCACGATCAGCTTCTGTTTGACGCGCTGGACGTGTTGACCATGCGCAGTCATTTGTGTTCCTATCTAGCGCTATCGTTCGTTCGAGGCCCGGTGCATTTGCGGGAAGAC
psmd1_down_520	CGGCTCGCAGCGTGTAAACGCATCAACGCCACGATCAGCTTCTGTTTGACGCGCTGGACGAATTACATTACCTCTCTGAAGCTGCTTCTTCTGGCGTGCTATCGTTCGTTCGAGGCCCGGTGCATTTGCGGGAAGAC
psmd1_down_521	CGGCTCGCAGCGTGTAAACGCATCAACGCCACGATCAGCTTCTGTTTGACGCGCTGGACGACTTGCCTTGAACTCCAATCTGAGTATTTCCTCCACAGCTATCGTTCGTTCGAGGCCCGGTGCATTTGCGGGAAGAC
psmd1_down_522	CGGCTCGCAGCGTGTAAACGCATCAACGCCACGATCAGCTTCTGTTTGACGCGCTGGACGTGAAACAAGCACTTTGTCACAATAAACCGTCTCCTCGGCTATCGTTCGTTCGAGGCCCGGTGCATTTGCGGGAAGAC
psmd1_down_523	CGGCTCGCAGCGTGTAAACGCATCAACGCCACGATCAGCTTCTGTTTGACGCGCTGGACGTCTCATACTGAGGAATTTCCTTGTCGTGAAGGAGCTGGCTATCGTTCGTTCGAGGCCCGGTGCATTTGCGGGAAGAC
psmd1_down_524	CGGCTCGCAGCGTGTAAACGCATCAACGCCACGATCAGCTTCTGTTTGACGCGCTGGACGGACGAATCCCCAGATCGTCTCCGCATCACCGCTATCGTTCGTTCGAGGCCCGGTGCATTTGCGGGAAGAC
psmd1_down_525	CGGCTCGCAGCGTGTAAACGCATCAACGCCACGATCAGCTTCTGTTTGACGCGCTGGACGATCAGAGGTCTGAAACTTCCACATGTCTTGTAAGCCGGCTATCGTTCGTTCGAGGCCCGGTGCATTTGCGGGAAGAC
psmd1_down_526	CGGCTCGCAGCGTGTAAACGCATCAACGCCACGATCAGCTTCTGTTTGACGCGCTGGACGTGCTTTTCATTCTGCCTCTGCACGCTGACTGCTATCGTTCGTTCGAGGCCCGGTGCATTTGCGGGAAGAC
psmd1_down_527	CGGCTCGCAGCGTGTAAACGCATCAACGCCACGATCAGCTTCTGTTTGACGCGCTGGACGGGCTCTGGCTCTCCCTCCTTCTCTCTCTCCGCTATCGTTCGTTCGAGGCCCGGTGCATTTGCGGGAAGAC
psmd1_down_528	CGGCTCGCAGCGTGTAAACGCATCAACGCCACGATCAGCTTCTGTTTGACGCGCTGGACGTGATGAGTTAAACCTGGAGAAGCAGATGAACGTCTCCGCTATCGTTCGTTCGAGGCCCGGTGCATTTGCGGGAAGAC
psmd1_down_529	CGGCTCGCAGCGTGTAAACGCATCAACGCCACGATCAGCTTCTGTTTGACGCGCTGGACGGGGGTCATTTTCTGCAGTGCAACTGAGCTGCGCTATCGTTCGTTCGAGGCCCGGTGCATTTGCGGGAAGAC
psmd1_down_530	CGGCTCGCAGCGTGTAAACGCATCAACGCCACGATCAGCTTCTGTTTGACGCGCTGGACGAGTATATGGAAGCCTGGTTTTGGAATGAAAAGCGGGGCTATCGTTCGTTCGAGGCCCGGTGCATTTGCGGGAAGAC
psmd1_down_531	CGGCTCGCAGCGTGTAAACGCATCAACGCCACGATCAGCTTCTGTTTGACGCGCTGGACGAAACAATCGTTTGTAGAAGCTTCTGCATGCCTAGTGCGCTATCGTTCGTTCGAGGCCCGGTGCATTTGCGGGAAGAC
psmd1_down_532	CGGCTCGCAGCGTGTAAACGCATCAACGCCACGATCAGCTTCTGTTTGACGCGCTGGACGATACACCTGTGGACATGGAAGTCATTGAACACTGGAGCTATCGTTCGTTCGAGGCCCGGTGCATTTGCGGGAAGAC
psmd1_down_533	CGGCTCGCAGCGTGTAAACGCATCAACGCCACGATCAGCTTCTGTTTGACGCGCTGGACGGTTCAATACTGTGAAACCGGTGTCCCCAAACATTTGGGCTATCGTTCGTTCGAGGCCCGGTGCATTTGCGGGAAGAC
psmd1_down_534	CGGCTCGCAGCGTGTAAACGCATCAACGCCACGATCAGCTTCTGTTTGACGCGCTGGACGAAATCGCTTGCCATCAAATTGTTAGCAACTAAGGGCTGCTATCGTTCGTTCGAGGCCCGGTGCATTTGCGGGAAGAC
psmd1_down_535	CGGCTCGCAGCGTGTAAACGCATCAACGCCACGATCAGCTTCTGTTTGACGCGCTGGACGTCTCAACACTCTCATCGGAAATATGCAAACTTGCCCTGCTATCGTTCGTTCGAGGCCCGGTGCATTTGCGGGAAGAC
psmd1_down_536	CGGCTCGCAGCGTGTAAACGCATCAACGCCACGATCAGCTTCTGTTTGACGCGCTGGACGTAAAACTCAAAAGCCCATTGAGCTTCTCTCCAGACCTGCTATCGTTCGTTCGAGGCCCGGTGCATTTGCGGGAAGAC
psmd1_down_537	CGGCTCGCAGCGTGTAAACGCATCAACGCCACGATCAGCTTCTGTTTGACGCGCTGGACGAACCTTGAAGCACCCAGCTAATATTCTTCAGGTGTCTGCTATCGTTCGTTCGAGGCCCGGTGCATTTGCGGGAAGAC
psmd1_down_538	CGGCTCGCAGCGTGTAAACGCATCAACGCCACGATCAGCTTCTGTTTGACGCGCTGGACGTAAAGGATATTGAGAGGTGAGGTTCAGTGGACGACGGGCTATCGTTCGTTCGAGGCCCGGTGCATTTGCGGGAAGAC
psmd1_down_539	CGGCTCGCAGCGTGTAAACGCATCAACGCCACGATCAGCTTCTGTTTGACGCGCTGGACGTCTGGATTCACCACATAAACCTTTCTCCTCCTCCTCTGCTATCGTTCGTTCGAGGCCCGGTGCATTTGCGGGAAGAC
psmd1_down_540	CGGCTCGCAGCGTGTAAACGCATCAACGCCACGATCAGCTTCTGTTTGACGCGCTGGACGACCACTGTATGCTCAGTGTAGGTCTAGACACATCTGTGCTATCGTTCGTTCGAGGCCCGGTGCATTTGCGGGAAGAC
psmd1_down_541	CGGCTCGCAGCGTGTAAACGCATCAACGCCACGATCAGCTTCTGTTTGACGCGCTGGACGTTTCCACCTTGCCATGGTGAAGTCAGAGGTTAAAGCGCTATCGTTCGTTCGAGGCCCGGTGCATTTGCGGGAAGAC
psmd1_down_542	CGGCTCGCAGCGTGTAAACGCATCAACGCCACGATCAGCTTCTGTTTGACGCGCTGGACGATTGCACACATTAGGAGACAGAAGTCTGAACACACCGGCTATCGTTCGTTCGAGGCCCGGTGCATTTGCGGGAAGAC
psmd1_down_543	CGGCTCGCAGCGTGTAAACGCATCAACGCCACGATCAGCTTCTGTTTGACGCGCTGGACGTTTTGGAGGGTCTTTGTCCTCTTCTTTTGCTGGTTTGGCTATCGTTCGTTCGAGGCCCGGTGCATTTGCGGGAAGAC
psmd1_down_544	CGGCTCGCAGCGTGTAAACGCATCAACGCCACGATCAGCTTCTGTTTGACGCGCTGGACGTCGGATCACATCTGGATAAGGGAAACTCTGCGCGCTATCGTTCGTTCGAGGCCCGGTGCATTTGCGGGAAGAC
psmd1_down_545	CGGCTCGCAGCGTGTAAACGCATCAACGCCACGATCAGCTTCTGTTTGACGCGCTGGACGAAAAGGCTGTTAGGTATTAGCGAAGACACCACAGGTGCTATCGTTCGTTCGAGGCCCGGTGCATTTGCGGGAAGAC
psmd1_down_546	CGGCTCGCAGCGTGTAAACGCATCAACGCCACGATCAGCTTCTGTTTGACGCGCTGGACGGCATTTGAGTATTACCATACGTTCACACCGAAAGCGGGCTATCGTTCGTTCGAGGCCCGGTGCATTTGCGGGAAGAC
psmd1_down_547	CGGCTCGCAGCGTGTAAACGCATCAACGCCACGATCAGCTTCTGTTTGACGCGCTGGACGCTCCGGCGGCGAAAGCGTCAAATGTCGCTAGCTATCGTTCGTTCGAGGCCCGGTGCATTTGCGGGAAGAC
psmd1_down_548	CGGCTCGCAGCGTGTAAACGCATCAACGCCACGATCAGCTTCTGTTTGACGCGCTGGACGATCTCGTATTGGGGTCATATGTAGGGGTTAGCATCCTGCTATCGTTCGTTCGAGGCCCGGTGCATTTGCGGGAAGAC
psmd1_down_549	CGGCTCGCAGCGTGTAAACGCATCAACGCCACGATCAGCTTCTGTTTGACGCGCTGGACGAGCCTCTTAAAAGCCAAACGAGTTGTCAGGATTAGCTGCTATCGTTCGTTCGAGGCCCGGTGCATTTGCGGGAAGAC
psmd1_down_550	CGGCTCGCAGCGTGTAAACGCATCAACGCCACGATCAGCTTCTGTTTGACGCGCTGGACGTGAATAAATGGCAGCGGGTGGGCATAAGACTCGCTATCGTTCGTTCGAGGCCCGGTGCATTTGCGGGAAGAC
psmd1_down_551	CGGCTCGCAGCGTGTAAACGCATCAACGCCACGATCAGCTTCTGTTTGACGCGCTGGACGTCCCAACTTCATCAACATTGAAACTGCATTTCCCAGCGCTATCGTTCGTTCGAGGCCCGGTGCATTTGCGGGAAGAC
psmd1_down_552	CGGCTCGCAGCGTGTAAACGCATCAACGCCACGATCAGCTTCTGTTTGACGCGCTGGACGCTGCCAAATTGGGTTGATATCCAGCGCAACACGCTATCGTTCGTTCGAGGCCCGGTGCATTTGCGGGAAGAC
psmd1_down_553	CGGCTCGCAGCGTGTAAACGCATCAACGCCACGATCAGCTTCTGTTTGACGCGCTGGACGTTTTGTTGGCCGTTGACATTTGTATGCGAGCGGCTATCGTTCGTTCGAGGCCCGGTGCATTTGCGGGAAGAC
psmd1_down_554	CGGCTCGCAGCGTGTAAACGCATCAACGCCACGATCAGCTTCTGTTTGACGCGCTGGACGCTAAGTTGTGGATTAGCTTCCCACGGAGAAGGTTTGGGCTATCGTTCGTTCGAGGCCCGGTGCATTTGCGGGAAGAC
psmd1_down_555	CGGCTCGCAGCGTGTAAACGCATCAACGCCACGATCAGCTTCTGTTTGACGCGCTGGACGTCACAGTCACATCCTAGTACTGAGGAACATCCATGCAGCTATCGTTCGTTCGAGGCCCGGTGCATTTGCGGGAAGAC
psmd1_down_556	CGGCTCGCAGCGTGTAAACGCATCAACGCCACGATCAGCTTCTGTTTGACGCGCTGGACGATGAATGGTTAGGTTTCCCCTCTTTCAGTGACTTCGTGCTATCGTTCGTTCGAGGCCCGGTGCATTTGCGGGAAGAC
psmd1_down_557	CGGCTCGCAGCGTGTAAACGCATCAACGCCACGATCAGCTTCTGTTTGACGCGCTGGACGATGGCACGTCTTAAAACCTAGTCTCAAAGGATGGCTGCTATCGTTCGTTCGAGGCCCGGTGCATTTGCGGGAAGAC
psmd1_down_558	CGGCTCGCAGCGTGTAAACGCATCAACGCCACGATCAGCTTCTGTTTGACGCGCTGGACGATTCCTAGATGGGCATTTAGACCTTCAGGCTATTGCGGCTATCGTTCGTTCGAGGCCCGGTGCATTTGCGGGAAGAC
psmd1_down_559	CGGCTCGCAGCGTGTAAACGCATCAACGCCACGATCAGCTTCTGTTTGACGCGCTGGACGTACCACTCCTGCAGACTTAATCGGAAGCTTTACATGGGCTATCGTTCGTTCGAGGCCCGGTGCATTTGCGGGAAGAC
psmd1_down_560	CGGCTCGCAGCGTGTAAACGCATCAACGCCACGATCAGCTTCTGTTTGACGCGCTGGACGTTTAGCATGGTTTGACAATGTGACGAGAGTCTGTGCCGCTATCGTTCGTTCGAGGCCCGGTGCATTTGCGGGAAGAC
psmd1_down_561	CGGCTCGCAGCGTGTAAACGCATCAACGCCACGATCAGCTTCTGTTTGACGCGCTGGACGAGTTTCCTCTGCATAAACGCCGAACAACGAACTGCTATCGTTCGTTCGAGGCCCGGTGCATTTGCGGGAAGAC
psmd1_down_562	CGGCTCGCAGCGTGTAAACGCATCAACGCCACGATCAGCTTCTGTTTGACGCGCTGGACGAAAGCCTCGCATTCCTACACCCCATCCAAAGGCTATCGTTCGTTCGAGGCCCGGTGCATTTGCGGGAAGAC
psmd1_down_563	CGGCTCGCAGCGTGTAAACGCATCAACGCCACGATCAGCTTCTGTTTGACGCGCTGGACGACGCTTTTGAGAAATGGATGGTCGTTTCTTCAAGTGCGCTATCGTTCGTTCGAGGCCCGGTGCATTTGCGGGAAGAC
psmd1_down_564	CGGCTCGCAGCGTGTAAACGCATCAACGCCACGATCAGCTTCTGTTTGACGCGCTGGACGGTTCTGTTTGTGTCTGCAGGACTCCAGAACAATGTCGCTATCGTTCGTTCGAGGCCCGGTGCATTTGCGGGAAGAC
psmd1_down_565	CGGCTCGCAGCGTGTAAACGCATCAACGCCACGATCAGCTTCTGTTTGACGCGCTGGACGCCAGTGTGGTTTCTCTGCTGTCTGAGAGCTACAGCTATCGTTCGTTCGAGGCCCGGTGCATTTGCGGGAAGAC
psmd1_down_566	CGGCTCGCAGCGTGTAAACGCATCAACGCCACGATCAGCTTCTGTTTGACGCGCTGGACGATCCTCACGTCCGCTACGGCGCTGCTATGGGCTATCGTTCGTTCGAGGCCCGGTGCATTTGCGGGAAGAC
psmd1_down_567	CGGCTCGCAGCGTGTAAACGCATCAACGCCACGATCAGCTTCTGTTTGACGCGCTGGACGCTGGGCATCTGCTGCGCTGGCACTGGAAACGCTATCGTTCGTTCGAGGCCCGGTGCATTTGCGGGAAGAC
psmd1_down_568	CGGCTCGCAGCGTGTAAACGCATCAACGCCACGATCAGCTTCTGTTTGACGCGCTGGACGAAAATAATCTGTAGATTTGCTTGGCATCCCCGTGCGGCTATCGTTCGTTCGAGGCCCGGTGCATTTGCGGGAAGAC
psmd1_down_569	CGGCTCGCAGCGTGTAAACGCATCAACGCCACGATCAGCTTCTGTTTGACGCGCTGGACGTTCTTCTCAGAACTGCAGCTTTATGGCTCACAAGTGCGCTATCGTTCGTTCGAGGCCCGGTGCATTTGCGGGAAGAC
psmd1_down_570	CGGCTCGCAGCGTGTAAACGCATCAACGCCACGATCAGCTTCTGTTTGACGCGCTGGACGTTTAGCACCGTTTCAAATGACACACTCCTTTTAGCCCGCTATCGTTCGTTCGAGGCCCGGTGCATTTGCGGGAAGAC
psmd1_down_571	CGGCTCGCAGCGTGTAAACGCATCAACGCCACGATCAGCTTCTGTTTGACGCGCTGGACGATCAAGACACAAGCAAGTATATGCAAGGTGTCGACCTGCTATCGTTCGTTCGAGGCCCGGTGCATTTGCGGGAAGAC
psmd1_down_572	CGGCTCGCAGCGTGTAAACGCATCAACGCCACGATCAGCTTCTGTTTGACGCGCTGGACGTTTCCCCATAATTTCCTCTCTCTCCAATCATGCTCCGGCTATCGTTCGTTCGAGGCCCGGTGCATTTGCGGGAAGAC
psmd1_down_573	CGGCTCGCAGCGTGTAAACGCATCAACGCCACGATCAGCTTCTGTTTGACGCGCTGGACGTGACAGTCTGAAAGTCCTATACCCTGAGCATTGCATGGCTATCGTTCGTTCGAGGCCCGGTGCATTTGCGGGAAGAC
psmd1_down_574	CGGCTCGCAGCGTGTAAACGCATCAACGCCACGATCAGCTTCTGTTTGACGCGCTGGACGATGCAATAGCCAATGAAGCTGGTATGGCTGTAAACAGGCTATCGTTCGTTCGAGGCCCGGTGCATTTGCGGGAAGAC
psmd1_down_575	CGGCTCGCAGCGTGTAAACGCATCAACGCCACGATCAGCTTCTGTTTGACGCGCTGGACGAATGTCTGGATAGGTTGCACAACCATTATTCCACCCAGCTATCGTTCGTTCGAGGCCCGGTGCATTTGCGGGAAGAC
psmd1_down_576	CGGCTCGCAGCGTGTAAACGCATCAACGCCACGATCAGCTTCTGTTTGACGCGCTGGACGTGTGGTGGTGTTGTTGCATTTGTGACCATTTTAGTCAGCTATCGTTCGTTCGAGGCCCGGTGCATTTGCGGGAAGAC
psmd1_down_577	CGGCTCGCAGCGTGTAAACGCATCAACGCCACGATCAGCTTCTGTTTGACGCGCTGGACGAAAATGATTGAATAAGCCCATGAGGCAGCTGAGCTGGCTATCGTTCGTTCGAGGCCCGGTGCATTTGCGGGAAGAC
psmd1_down_578	CGGCTCGCAGCGTGTAAACGCATCAACGCCACGATCAGCTTCTGTTTGACGCGCTGGACGGACCCAGGAGAGAGCATTTTGAGCCATCTTACAGCGCTATCGTTCGTTCGAGGCCCGGTGCATTTGCGGGAAGAC
psmd1_down_579	CGGCTCGCAGCGTGTAAACGCATCAACGCCACGATCAGCTTCTGTTTGACGCGCTGGACGACTCCTGAGTGATGTTATTGGCTCTTTTGCATGCTCAGCTATCGTTCGTTCGAGGCCCGGTGCATTTGCGGGAAGAC
psmd1_down_580	CGGCTCGCAGCGTGTAAACGCATCAACGCCACGATCAGCTTCTGTTTGACGCGCTGGACGACTAATTGCATTACCAGTGGAAGAGTCACAGATGGCGGCTATCGTTCGTTCGAGGCCCGGTGCATTTGCGGGAAGAC
psmd1_down_581	CGGCTCGCAGCGTGTAAACGCATCAACGCCACGATCAGCTTCTGTTTGACGCGCTGGACGATTGGGAAAACCTTGGACGATGTCCTAGCCATTTACCGCTATCGTTCGTTCGAGGCCCGGTGCATTTGCGGGAAGAC
psmd1_down_582	CGGCTCGCAGCGTGTAAACGCATCAACGCCACGATCAGCTTCTGTTTGACGCGCTGGACGTTCTAACAACTCTAATCCAAATCCCTCTCAGGTGCCCGCTATCGTTCGTTCGAGGCCCGGTGCATTTGCGGGAAGAC
psmd1_down_583	CGGCTCGCAGCGTGTAAACGCATCAACGCCACGATCAGCTTCTGTTTGACGCGCTGGACGTACAGTCATTCTGTGACGATGCTGGGAAATCAGACTCGCTATCGTTCGTTCGAGGCCCGGTGCATTTGCGGGAAGAC
psmd1_down_584	CGGCTCGCAGCGTGTAAACGCATCAACGCCACGATCAGCTTCTGTTTGACGCGCTGGACGTTTTACTGCACTATAATTTGTGCTCTTGCTGGGACGCGCTATCGTTCGTTCGAGGCCCGGTGCATTTGCGGGAAGAC
psmd1_down_585	CGGCTCGCAGCGTGTAAACGCATCAACGCCACGATCAGCTTCTGTTTGACGCGCTGGACGTTTTGGGCTCCATCTGTCAGACAGACTCAGCCGCTATCGTTCGTTCGAGGCCCGGTGCATTTGCGGGAAGAC
psmd1_down_586	CGGCTCGCAGCGTGTAAACGCATCAACGCCACGATCAGCTTCTGTTTGACGCGCTGGACGTTTAGGATGAAACAACTGCTGACTCGATGGCAGAAGTGCTATCGTTCGTTCGAGGCCCGGTGCATTTGCGGGAAGAC
psmd1_down_587	CGGCTCGCAGCGTGTAAACGCATCAACGCCACGATCAGCTTCTGTTTGACGCGCTGGACGAAAAGCATGGTATCACTTTCAGCCTCAAGGAGACTGCGCTATCGTTCGTTCGAGGCCCGGTGCATTTGCGGGAAGAC
psmd1_down_588	CGGCTCGCAGCGTGTAAACGCATCAACGCCACGATCAGCTTCTGTTTGACGCGCTGGACGACTGTGGAAGTCAATGGTTGTTGACGATCTTCAGTGTGCTATCGTTCGTTCGAGGCCCGGTGCATTTGCGGGAAGAC
psmd1_down_589	CGGCTCGCAGCGTGTAAACGCATCAACGCCACGATCAGCTTCTGTTTGACGCGCTGGACGAACTCAAACAGGTTTGGTACAAGTGTGGAGGATGAGTGCTATCGTTCGTTCGAGGCCCGGTGCATTTGCGGGAAGAC
psmd1_down_590	CGGCTCGCAGCGTGTAAACGCATCAACGCCACGATCAGCTTCTGTTTGACGCGCTGGACGAAAACCTTGAGGGAAACAAGGCTCAGTTGGGCGCTATCGTTCGTTCGAGGCCCGGTGCATTTGCGGGAAGAC
psmd1_down_591	CGGCTCGCAGCGTGTAAACGCATCAACGCCACGATCAGCTTCTGTTTGACGCGCTGGACGGAGCTGCAGTCTAGGCAACAAGGACTGGAGAGCTATCGTTCGTTCGAGGCCCGGTGCATTTGCGGGAAGAC
psmd1_down_592	CGGCTCGCAGCGTGTAAACGCATCAACGCCACGATCAGCTTCTGTTTGACGCGCTGGACGTTTTGTCCCCGGAGCATCACAGGAATCAGACGGCTATCGTTCGTTCGAGGCCCGGTGCATTTGCGGGAAGAC
psmd1_down_593	CGGCTCGCAGCGTGTAAACGCATCAACGCCACGATCAGCTTCTGTTTGACGCGCTGGACGCATGCTCTCTATCTGCTTATGATACGGCCTGGTCCGCTATCGTTCGTTCGAGGCCCGGTGCATTTGCGGGAAGAC
psmd1_down_594	CGGCTCGCAGCGTGTAAACGCATCAACGCCACGATCAGCTTCTGTTTGACGCGCTGGACGAACCTTGGGATCATCTCTTCACAGATCTTGGATTGCAGCTATCGTTCGTTCGAGGCCCGGTGCATTTGCGGGAAGAC
psmd1_down_595	CGGCTCGCAGCGTGTAAACGCATCAACGCCACGATCAGCTTCTGTTTGACGCGCTGGACGTCAGTGGCACAGCATAATCTCTAAGGGCCTCGGCTATCGTTCGTTCGAGGCCCGGTGCATTTGCGGGAAGAC
psmd1_down_596	CGGCTCGCAGCGTGTAAACGCATCAACGCCACGATCAGCTTCTGTTTGACGCGCTGGACGAAACGAGATGTGTGAAGCACATTCATGCATCATACCGGCTATCGTTCGTTCGAGGCCCGGTGCATTTGCGGGAAGAC
psmd1_down_597	CGGCTCGCAGCGTGTAAACGCATCAACGCCACGATCAGCTTCTGTTTGACGCGCTGGACGTTGGAAGAGTGTGTCTAAGCCTCAGACATCATCAGGAGCTATCGTTCGTTCGAGGCCCGGTGCATTTGCGGGAAGAC
psmd1_down_598	CGGCTCGCAGCGTGTAAACGCATCAACGCCACGATCAGCTTCTGTTTGACGCGCTGGACGAGGCTTTTCCAGAGTTTGGGAGCCATAAATGAGAAGTGCTATCGTTCGTTCGAGGCCCGGTGCATTTGCGGGAAGAC
psmd1_down_599	CGGCTCGCAGCGTGTAAACGCATCAACGCCACGATCAGCTTCTGTTTGACGCGCTGGACGTGTAGCGAGACAGAAAGTTGGTTAGATAAGCAGGAGCGCTATCGTTCGTTCGAGGCCCGGTGCATTTGCGGGAAGAC
psmd1_down_600	CGGCTCGCAGCGTGTAAACGCATCAACGCCACGATCAGCTTCTGTTTGACGCGCTGGACGAGACCTGCTAAGAACTCTGGCAGTTGCATAAGAACTGCTATCGTTCGTTCGAGGCCCGGTGCATTTGCGGGAAGAC
psmd1_down_601	CGGCTCGCAGCGTGTAAACGCATCAACGCCACGATCAGCTTCTGTTTGACGCGCTGGACGAGAACTTACGCTGACTAAAGCCGAACCATTAGTTGGTGCTATCGTTCGTTCGAGGCCCGGTGCATTTGCGGGAAGAC
psmd1_down_602	CGGCTCGCAGCGTGTAAACGCATCAACGCCACGATCAGCTTCTGTTTGACGCGCTGGACGTGCAGGGAGATTCCTTCATATAGTGGACTTCAGTGGTGCTATCGTTCGTTCGAGGCCCGGTGCATTTGCGGGAAGAC
psmd1_down_603	CGGCTCGCAGCGTGTAAACGCATCAACGCCACGATCAGCTTCTGTTTGACGCGCTGGACGTCAGTGGACCACATCTAGACAACTTTTAAAGGCGTGTGCTATCGTTCGTTCGAGGCCCGGTGCATTTGCGGGAAGAC
psmd1_down_604	CGGCTCGCAGCGTGTAAACGCATCAACGCCACGATCAGCTTCTGTTTGACGCGCTGGACGGCTCGATCAAGCCAAGCGTGATAGAAAAGCTCTGCTATCGTTCGTTCGAGGCCCGGTGCATTTGCGGGAAGAC
psmd1_down_605	CGGCTCGCAGCGTGTAAACGCATCAACGCCACGATCAGCTTCTGTTTGACGCGCTGGACGATAATCTAGGATGATGGGATACTTGGGGAGCTGGTGAGCTATCGTTCGTTCGAGGCCCGGTGCATTTGCGGGAAGAC
psmd1_down_606	CGGCTCGCAGCGTGTAAACGCATCAACGCCACGATCAGCTTCTGTTTGACGCGCTGGACGAAGATGATTTCCATCAACAGGAGGCCATCAATCTCCTGCTATCGTTCGTTCGAGGCCCGGTGCATTTGCGGGAAGAC
psmd1_down_607	CGGCTCGCAGCGTGTAAACGCATCAACGCCACGATCAGCTTCTGTTTGACGCGCTGGACGGGAGCCCATGACCAATGACCCGGTCAATTACGCTATCGTTCGTTCGAGGCCCGGTGCATTTGCGGGAAGAC
psmd1_down_608	CGGCTCGCAGCGTGTAAACGCATCAACGCCACGATCAGCTTCTGTTTGACGCGCTGGACGGTAAGACAGGGCGCTCTGATCGCCTCAGCTGCTATCGTTCGTTCGAGGCCCGGTGCATTTGCGGGAAGAC
psmd1_down_609	CGGCTCGCAGCGTGTAAACGCATCAACGCCACGATCAGCTTCTGTTTGACGCGCTGGACGCTGATCATGATCCAGCAGACCGAGGTCACCTGCTATCGTTCGTTCGAGGCCCGGTGCATTTGCGGGAAGAC
psmd1_down_610	CGGCTCGCAGCGTGTAAACGCATCAACGCCACGATCAGCTTCTGTTTGACGCGCTGGACGGTCCGAAGGTAAGTGCTAGTTTGGTGTTTGCACCGCTATCGTTCGTTCGAGGCCCGGTGCATTTGCGGGAAGAC
psmd1_down_611	CGGCTCGCAGCGTGTAAACGCATCAACGCCACGATCAGCTTCTGTTTGACGCGCTGGACGAATCAACAGATCGCCAAGGATTTCATTACAGGGCTGTGCTATCGTTCGTTCGAGGCCCGGTGCATTTGCGGGAAGAC
psmd1_down_612	CGGCTCGCAGCGTGTAAACGCATCAACGCCACGATCAGCTTCTGTTTGACGCGCTGGACGGGGGTCACAGGACAATGAGGAGGGTGGGCGGCTATCGTTCGTTCGAGGCCCGGTGCATTTGCGGGAAGAC
psmd1_down_613	CGGCTCGCAGCGTGTAAACGCATCAACGCCACGATCAGCTTCTGTTTGACGCGCTGGACGTCTGGTGGATCGGTTACTTAGACCTATTGGTGTTCGTGCTATCGTTCGTTCGAGGCCCGGTGCATTTGCGGGAAGAC
psmd1_down_614	CGGCTCGCAGCGTGTAAACGCATCAACGCCACGATCAGCTTCTGTTTGACGCGCTGGACGGCGCCGTTGCACACAAGCTTTGTACATTACTAACCGCTATCGTTCGTTCGAGGCCCGGTGCATTTGCGGGAAGAC
psmd1_down_615	CGGCTCGCAGCGTGTAAACGCATCAACGCCACGATCAGCTTCTGTTTGACGCGCTGGACGACTACAGATGATAGTGCGGGTCGCAATTCATTGGCGCTATCGTTCGTTCGAGGCCCGGTGCATTTGCGGGAAGAC
psmd1_down_616	CGGCTCGCAGCGTGTAAACGCATCAACGCCACGATCAGCTTCTGTTTGACGCGCTGGACGTTTAGAGGTCGTAGACTACAAATTTGGGAACCCGTGCGCTATCGTTCGTTCGAGGCCCGGTGCATTTGCGGGAAGAC
psmd1_down_617	CGGCTCGCAGCGTGTAAACGCATCAACGCCACGATCAGCTTCTGTTTGACGCGCTGGACGATTCCCAGATAACAACCACTGAATCGAACAGCACAGGGCTATCGTTCGTTCGAGGCCCGGTGCATTTGCGGGAAGAC
psmd1_down_618	CGGCTCGCAGCGTGTAAACGCATCAACGCCACGATCAGCTTCTGTTTGACGCGCTGGACGTTCACATGCTTATCTATATGCACACTGCTGTCCGTGAGCTATCGTTCGTTCGAGGCCCGGTGCATTTGCGGGAAGAC
psmd1_down_619	CGGCTCGCAGCGTGTAAACGCATCAACGCCACGATCAGCTTCTGTTTGACGCGCTGGACGTATATGCTCCATTCAGGCGTTTTCATCTCTGTCAGCTGCTATCGTTCGTTCGAGGCCCGGTGCATTTGCGGGAAGAC
psmd1_down_620	CGGCTCGCAGCGTGTAAACGCATCAACGCCACGATCAGCTTCTGTTTGACGCGCTGGACGAGCCATGTAATAAGCTGGCTAAAGTACATTCAGGCGGGCTATCGTTCGTTCGAGGCCCGGTGCATTTGCGGGAAGAC
psmd1_down_621	CGGCTCGCAGCGTGTAAACGCATCAACGCCACGATCAGCTTCTGTTTGACGCGCTGGACGATTCCTTACCTAAATTCCCCTGAGACGCAGAAAAGCCGCTATCGTTCGTTCGAGGCCCGGTGCATTTGCGGGAAGAC
psmd1_down_622	CGGCTCGCAGCGTGTAAACGCATCAACGCCACGATCAGCTTCTGTTTGACGCGCTGGACGACACAAAGTGCATTCAAAATGCTGTCGATCATCCAGCGCTATCGTTCGTTCGAGGCCCGGTGCATTTGCGGGAAGAC
psmd1_down_623	CGGCTCGCAGCGTGTAAACGCATCAACGCCACGATCAGCTTCTGTTTGACGCGCTGGACGTGTCATCATGACATGCTTGTTTCTGCACTTTACCAGCGCTATCGTTCGTTCGAGGCCCGGTGCATTTGCGGGAAGAC
psmd1_down_624	CGGCTCGCAGCGTGTAAACGCATCAACGCCACGATCAGCTTCTGTTTGACGCGCTGGACGGAGAGAGAGAGTACACATGCAGAAGATTATGCGTGCAGCTATCGTTCGTTCGAGGCCCGGTGCATTTGCGGGAAGAC
psmd1_down_625	CGGCTCGCAGCGTGTAAACGCATCAACGCCACGATCAGCTTCTGTTTGACGCGCTGGACGGCCCATCTTCCAGACAATCCGAATCAAGAATTTCAGCGCTATCGTTCGTTCGAGGCCCGGTGCATTTGCGGGAAGAC
psmd1_down_626	CGGCTCGCAGCGTGTAAACGCATCAACGCCACGATCAGCTTCTGTTTGACGCGCTGGACGTTCCAAGTTTCCAGTCATCGCCAGGTCTATATTTGGCGCTATCGTTCGTTCGAGGCCCGGTGCATTTGCGGGAAGAC
psmd1_down_627	CGGCTCGCAGCGTGTAAACGCATCAACGCCACGATCAGCTTCTGTTTGACGCGCTGGACGATACAATACTGTGGACTGCTTGTTGGACCAATGAGGTGCTATCGTTCGTTCGAGGCCCGGTGCATTTGCGGGAAGAC
psmd1_down_628	CGGCTCGCAGCGTGTAAACGCATCAACGCCACGATCAGCTTCTGTTTGACGCGCTGGACGTAGTTAGAGGGAGTGGGCTTTATTACGAGTCCACACAGCTATCGTTCGTTCGAGGCCCGGTGCATTTGCGGGAAGAC
psmd1_down_629	CGGCTCGCAGCGTGTAAACGCATCAACGCCACGATCAGCTTCTGTTTGACGCGCTGGACGTTTGTAGTCACGGTACATTTGCTTGTTTCTTGGGCTGGCTATCGTTCGTTCGAGGCCCGGTGCATTTGCGGGAAGAC
psmd1_down_630	CGGCTCGCAGCGTGTAAACGCATCAACGCCACGATCAGCTTCTGTTTGACGCGCTGGACGTTCCTTCAATTTCACCACACGATTATTACCCGGCTGTGCTATCGTTCGTTCGAGGCCCGGTGCATTTGCGGGAAGAC
psmd1_down_631	CGGCTCGCAGCGTGTAAACGCATCAACGCCACGATCAGCTTCTGTTTGACGCGCTGGACGACGGCCACATGAAAGCAGAATTGATTTGAAATCCCTGCTATCGTTCGTTCGAGGCCCGGTGCATTTGCGGGAAGAC
psmd1_down_632	CGGCTCGCAGCGTGTAAACGCATCAACGCCACGATCAGCTTCTGTTTGACGCGCTGGACGTAATGGCACTCATTTGTTAAACATCCAGAGCGTGCACGCTATCGTTCGTTCGAGGCCCGGTGCATTTGCGGGAAGAC
psmd1_down_633	CGGCTCGCAGCGTGTAAACGCATCAACGCCACGATCAGCTTCTGTTTGACGCGCTGGACGACTTTGACTCCCGCTGGCCACGTGTTTTATGCTATCGTTCGTTCGAGGCCCGGTGCATTTGCGGGAAGAC
psmd1_down_634	CGGCTCGCAGCGTGTAAACGCATCAACGCCACGATCAGCTTCTGTTTGACGCGCTGGACGAAAGTCTGTCTGCAGTAGTCATGGAGTCTTTTCTGCAGCTATCGTTCGTTCGAGGCCCGGTGCATTTGCGGGAAGAC
psmd1_down_635	CGGCTCGCAGCGTGTAAACGCATCAACGCCACGATCAGCTTCTGTTTGACGCGCTGGACGTCCATAGGTGAACCAGTTTCGCCAGCTCTACTGCTATCGTTCGTTCGAGGCCCGGTGCATTTGCGGGAAGAC
psmd1_down_636	CGGCTCGCAGCGTGTAAACGCATCAACGCCACGATCAGCTTCTGTTTGACGCGCTGGACGAAAGGTGATCAATGACAAGCATGATGATGTCATGGCCGCTATCGTTCGTTCGAGGCCCGGTGCATTTGCGGGAAGAC
psmd1_down_637	CGGCTCGCAGCGTGTAAACGCATCAACGCCACGATCAGCTTCTGTTTGACGCGCTGGACGAAATTTGGGGCCATCCTGGCTCAGGGCGTTGCTATCGTTCGTTCGAGGCCCGGTGCATTTGCGGGAAGAC
psmd1_down_638	CGGCTCGCAGCGTGTAAACGCATCAACGCCACGATCAGCTTCTGTTTGACGCGCTGGACGAGAGTCCAGATGCAAACACTGATGCACTTTTCTTTGCGCTATCGTTCGTTCGAGGCCCGGTGCATTTGCGGGAAGAC
psmd1_down_639	CGGCTCGCAGCGTGTAAACGCATCAACGCCACGATCAGCTTCTGTTTGACGCGCTGGACGAAGGGGATTAAACAGTTGTGTGTCAGAAGTGTGTGCGCTATCGTTCGTTCGAGGCCCGGTGCATTTGCGGGAAGAC
psmd1_down_640	CGGCTCGCAGCGTGTAAACGCATCAACGCCACGATCAGCTTCTGTTTGACGCGCTGGACGACCAGCTTCTAATGGTAGACATGCCTACTAGTGACCAGCTATCGTTCGTTCGAGGCCCGGTGCATTTGCGGGAAGAC
psmd1_down_641	CGGCTCGCAGCGTGTAAACGCATCAACGCCACGATCAGCTTCTGTTTGACGCGCTGGACGTCTGCCACTATGCTGACAAATAGGCATTTGTAGCTCCGCTATCGTTCGTTCGAGGCCCGGTGCATTTGCGGGAAGAC
psmd1_down_642	CGGCTCGCAGCGTGTAAACGCATCAACGCCACGATCAGCTTCTGTTTGACGCGCTGGACGAAGCATAATCGCCACAATTAGGACCAAAAGAGTCCCTGCTATCGTTCGTTCGAGGCCCGGTGCATTTGCGGGAAGAC
psmd1_down_643	CGGCTCGCAGCGTGTAAACGCATCAACGCCACGATCAGCTTCTGTTTGACGCGCTGGACGTTCAGCCATTCAAACAAACACAAAATACATCGCCCCTGCTATCGTTCGTTCGAGGCCCGGTGCATTTGCGGGAAGAC
psmd1_down_644	CGGCTCGCAGCGTGTAAACGCATCAACGCCACGATCAGCTTCTGTTTGACGCGCTGGACGATCTGAAGGTGATCCGTCATTTTGACGGATTATGCCGGCTATCGTTCGTTCGAGGCCCGGTGCATTTGCGGGAAGAC
psmd1_down_645	CGGCTCGCAGCGTGTAAACGCATCAACGCCACGATCAGCTTCTGTTTGACGCGCTGGACGATGGCGATTGCTTTTCTTTCGTCTCCTTTGTCACCGCTATCGTTCGTTCGAGGCCCGGTGCATTTGCGGGAAGAC
psmd1_down_646	CGGCTCGCAGCGTGTAAACGCATCAACGCCACGATCAGCTTCTGTTTGACGCGCTGGACGGCTGGCTGAAGTGGCGCTAGTGATTCCGGTGCTATCGTTCGTTCGAGGCCCGGTGCATTTGCGGGAAGAC
psmd1_down_647	CGGCTCGCAGCGTGTAAACGCATCAACGCCACGATCAGCTTCTGTTTGACGCGCTGGACGCTCCAGTGTGGCAGCAGAACGTGACTTCAGGCTATCGTTCGTTCGAGGCCCGGTGCATTTGCGGGAAGAC
psmd1_down_648	CGGCTCGCAGCGTGTAAACGCATCAACGCCACGATCAGCTTCTGTTTGACGCGCTGGACGAAGTTAAAACTGTCACGAGAAGTCGACTTTCCGAGGCGCTATCGTTCGTTCGAGGCCCGGTGCATTTGCGGGAAGAC
psmd1_down_649	CGGCTCGCAGCGTGTAAACGCATCAACGCCACGATCAGCTTCTGTTTGACGCGCTGGACGATCAGATACAGCCGCAAAATCGGAATTGACCATCAAGGCTATCGTTCGTTCGAGGCCCGGTGCATTTGCGGGAAGAC
psmd1_down_650	CGGCTCGCAGCGTGTAAACGCATCAACGCCACGATCAGCTTCTGTTTGACGCGCTGGACGATCTGCTGTGGAAATGCAGCCTTAGTAGCACCGCTATCGTTCGTTCGAGGCCCGGTGCATTTGCGGGAAGAC
psmd1_down_651	CGGCTCGCAGCGTGTAAACGCATCAACGCCACGATCAGCTTCTGTTTGACGCGCTGGACGTTTTGTCCTCAGCCTATCACATGGCTGATTTGTCCGGCTATCGTTCGTTCGAGGCCCGGTGCATTTGCGGGAAGAC
psmd1_down_652	CGGCTCGCAGCGTGTAAACGCATCAACGCCACGATCAGCTTCTGTTTGACGCGCTGGACGACTTCCCCAACACTGGTTGTTTCTTATGGAAACGTCTGCTATCGTTCGTTCGAGGCCCGGTGCATTTGCGGGAAGAC
psmd1_down_653	CGGCTCGCAGCGTGTAAACGCATCAACGCCACGATCAGCTTCTGTTTGACGCGCTGGACGCATTACACTCTGCGTGTTCAGTGCAAAATGCGTGGCTATCGTTCGTTCGAGGCCCGGTGCATTTGCGGGAAGAC
psmd1_down_654	CGGCTCGCAGCGTGTAAACGCATCAACGCCACGATCAGCTTCTGTTTGACGCGCTGGACGGGTGAAAACGAACCTTCCAATTCATGTCAAGGCAGGGCTATCGTTCGTTCGAGGCCCGGTGCATTTGCGGGAAGAC
psmd1_down_655	CGGCTCGCAGCGTGTAAACGCATCAACGCCACGATCAGCTTCTGTTTGACGCGCTGGACGTAGGTCCGTTTACAGCCATATGACCGAATGCTGAGCTATCGTTCGTTCGAGGCCCGGTGCATTTGCGGGAAGAC
psmd1_down_656	CGGCTCGCAGCGTGTAAACGCATCAACGCCACGATCAGCTTCTGTTTGACGCGCTGGACGCGTGACAAGAATGTGGCATTAGAAACATGATAGCGGCGCTATCGTTCGTTCGAGGCCCGGTGCATTTGCGGGAAGAC
psmd1_down_657	CGGCTCGCAGCGTGTAAACGCATCAACGCCACGATCAGCTTCTGTTTGACGCGCTGGACGGGCAAATATCATTCACTCAATCCCAAGGGAGATTGCCGCTATCGTTCGTTCGAGGCCCGGTGCATTTGCGGGAAGAC
psmd1_down_658	CGGCTCGCAGCGTGTAAACGCATCAACGCCACGATCAGCTTCTGTTTGACGCGCTGGACGCCCCAGCTATAGCACCATCCCAGAGCAGGTGCTATCGTTCGTTCGAGGCCCGGTGCATTTGCGGGAAGAC
psmd1_down_659	CGGCTCGCAGCGTGTAAACGCATCAACGCCACGATCAGCTTCTGTTTGACGCGCTGGACGACATCCTAAAGATCTGATCTGAAGTTAGCGCTGCAGCGCTATCGTTCGTTCGAGGCCCGGTGCATTTGCGGGAAGAC
psmd1_down_660	CGGCTCGCAGCGTGTAAACGCATCAACGCCACGATCAGCTTCTGTTTGACGCGCTGGACGACATCAGTTGATATCCATGAGCTGCTGTAACATCGCTGCTATCGTTCGTTCGAGGCCCGGTGCATTTGCGGGAAGAC
psmd1_down_661	CGGCTCGCAGCGTGTAAACGCATCAACGCCACGATCAGCTTCTGTTTGACGCGCTGGACGTTCTCTTTGCCTGTTTCATTTGGTTTGTTCGATGGCTGCTATCGTTCGTTCGAGGCCCGGTGCATTTGCGGGAAGAC
psmd1_down_662	CGGCTCGCAGCGTGTAAACGCATCAACGCCACGATCAGCTTCTGTTTGACGCGCTGGACGTATAAGGGGTGCAACGGTTCAATCTACTCACAGTTCGGCTATCGTTCGTTCGAGGCCCGGTGCATTTGCGGGAAGAC
psmd1_down_663	CGGCTCGCAGCGTGTAAACGCATCAACGCCACGATCAGCTTCTGTTTGACGCGCTGGACGATTGGGTAACAAACACCTGACAATGCAACAGCTTCAGCTATCGTTCGTTCGAGGCCCGGTGCATTTGCGGGAAGAC
psmd1_down_664	CGGCTCGCAGCGTGTAAACGCATCAACGCCACGATCAGCTTCTGTTTGACGCGCTGGACGATATGAATGTAGATTAGGGTTGGGCGATGTCGAAGGGGCTATCGTTCGTTCGAGGCCCGGTGCATTTGCGGGAAGAC
psmd1_down_665	CGGCTCGCAGCGTGTAAACGCATCAACGCCACGATCAGCTTCTGTTTGACGCGCTGGACGGTGTCTGAAGAGCGAGGAGGGATCTGGGGCGCTATCGTTCGTTCGAGGCCCGGTGCATTTGCGGGAAGAC
psmd1_down_666	CGGCTCGCAGCGTGTAAACGCATCAACGCCACGATCAGCTTCTGTTTGACGCGCTGGACGGTTTGTTTAAACACGCATCCAAAACCCAGACTTTCGCGCTATCGTTCGTTCGAGGCCCGGTGCATTTGCGGGAAGAC
psmd1_down_667	CGGCTCGCAGCGTGTAAACGCATCAACGCCACGATCAGCTTCTGTTTGACGCGCTGGACGTCCGCCTCAAATCGCGTGTACAGAATCCTTTTGGCTATCGTTCGTTCGAGGCCCGGTGCATTTGCGGGAAGAC
psmd1_down_668	CGGCTCGCAGCGTGTAAACGCATCAACGCCACGATCAGCTTCTGTTTGACGCGCTGGACGGGAAACGGCGTCTATTTATCACTGTGGATCACGTCAGCTATCGTTCGTTCGAGGCCCGGTGCATTTGCGGGAAGAC
psmd1_down_669	CGGCTCGCAGCGTGTAAACGCATCAACGCCACGATCAGCTTCTGTTTGACGCGCTGGACGTGAGGATTGCATAGGAAGGGTGAAGGCACCTGCTATCGTTCGTTCGAGGCCCGGTGCATTTGCGGGAAGAC
psmd1_down_670	CGGCTCGCAGCGTGTAAACGCATCAACGCCACGATCAGCTTCTGTTTGACGCGCTGGACGTGTGCCTAAACAAAGAGAAAGCACAGAACAGACTCGCGCTATCGTTCGTTCGAGGCCCGGTGCATTTGCGGGAAGAC
psmd1_down_671	CGGCTCGCAGCGTGTAAACGCATCAACGCCACGATCAGCTTCTGTTTGACGCGCTGGACGCCCCTGGTGGTTCGCCGGTATGGGTTGCATAGCTATCGTTCGTTCGAGGCCCGGTGCATTTGCGGGAAGAC
psmd1_down_672	CGGCTCGCAGCGTGTAAACGCATCAACGCCACGATCAGCTTCTGTTTGACGCGCTGGACGAGAGAGGTTCGGCTCTTTAATGTTTCTTGTCACCCTGCTATCGTTCGTTCGAGGCCCGGTGCATTTGCGGGAAGAC
psmd1_down_673	CGGCTCGCAGCGTGTAAACGCATCAACGCCACGATCAGCTTCTGTTTGACGCGCTGGACGTGAAAATACGGGAACTCTAAAATGCGGGAGAATCCCGGCTATCGTTCGTTCGAGGCCCGGTGCATTTGCGGGAAGAC
psmd1_down_674	CGGCTCGCAGCGTGTAAACGCATCAACGCCACGATCAGCTTCTGTTTGACGCGCTGGACGAAAACGGGAGGGTTTACAGGTATGATCCGAGGGGCTATCGTTCGTTCGAGGCCCGGTGCATTTGCGGGAAGAC
psmd1_down_675	CGGCTCGCAGCGTGTAAACGCATCAACGCCACGATCAGCTTCTGTTTGACGCGCTGGACGTGAGAAGGATGCGCAACTTATTTGAGGACTGGGAGCTATCGTTCGTTCGAGGCCCGGTGCATTTGCGGGAAGAC
psmd1_down_676	CGGCTCGCAGCGTGTAAACGCATCAACGCCACGATCAGCTTCTGTTTGACGCGCTGGACGTGAGATTATCACTCATTTGCGGGCATAATGAGTCCCGGCTATCGTTCGTTCGAGGCCCGGTGCATTTGCGGGAAGAC
psmd1_down_677	CGGCTCGCAGCGTGTAAACGCATCAACGCCACGATCAGCTTCTGTTTGACGCGCTGGACGCAAATGCATAGAGACTCCCGGAACTTTCTGTGTCTGAGCTATCGTTCGTTCGAGGCCCGGTGCATTTGCGGGAAGAC
psmd1_down_678	CGGCTCGCAGCGTGTAAACGCATCAACGCCACGATCAGCTTCTGTTTGACGCGCTGGACGTATCCAGTGGTAAATCCTTGATAAGCTGTCCGACGTGGCTATCGTTCGTTCGAGGCCCGGTGCATTTGCGGGAAGAC
psmd1_down_679	CGGCTCGCAGCGTGTAAACGCATCAACGCCACGATCAGCTTCTGTTTGACGCGCTGGACGCACTGCTCTCCGGAGCTCAGACGAGTGAATGCTATCGTTCGTTCGAGGCCCGGTGCATTTGCGGGAAGAC
psmd1_down_680	CGGCTCGCAGCGTGTAAACGCATCAACGCCACGATCAGCTTCTGTTTGACGCGCTGGACGAAAAGTGTGTGGCTGTGTGCATGTGGTTACGTGCTATCGTTCGTTCGAGGCCCGGTGCATTTGCGGGAAGAC
psmd1_down_681	CGGCTCGCAGCGTGTAAACGCATCAACGCCACGATCAGCTTCTGTTTGACGCGCTGGACGTGTAGAGCCAATCGATCATCGTTTTCATGCTCGATCAGCTATCGTTCGTTCGAGGCCCGGTGCATTTGCGGGAAGAC
psmd1_down_682	CGGCTCGCAGCGTGTAAACGCATCAACGCCACGATCAGCTTCTGTTTGACGCGCTGGACGTTAATTGCGCACATCCCTAATAGCGAGAGTGAACAGCGCTATCGTTCGTTCGAGGCCCGGTGCATTTGCGGGAAGAC
psmd1_down_683	CGGCTCGCAGCGTGTAAACGCATCAACGCCACGATCAGCTTCTGTTTGACGCGCTGGACGCTGAAGGAGCGAAACTAACACGGATCTTGATCCGCGCTATCGTTCGTTCGAGGCCCGGTGCATTTGCGGGAAGAC
psmd1_down_684	CGGCTCGCAGCGTGTAAACGCATCAACGCCACGATCAGCTTCTGTTTGACGCGCTGGACGCTGTGGACTCAAGCACGACTCCAAATGATGCTGCTATCGTTCGTTCGAGGCCCGGTGCATTTGCGGGAAGAC
psmd1_down_685	CGGCTCGCAGCGTGTAAACGCATCAACGCCACGATCAGCTTCTGTTTGACGCGCTGGACGCTCAATAAAATCCATGTTGGATGACTGCCCAGTCACCGCTATCGTTCGTTCGAGGCCCGGTGCATTTGCGGGAAGAC
psmd1_down_686	CGGCTCGCAGCGTGTAAACGCATCAACGCCACGATCAGCTTCTGTTTGACGCGCTGGACGAGGCAGACAGAAGCCCTGCAAATCCATGTCGCTATCGTTCGTTCGAGGCCCGGTGCATTTGCGGGAAGAC
psmd1_down_687	CGGCTCGCAGCGTGTAAACGCATCAACGCCACGATCAGCTTCTGTTTGACGCGCTGGACGTATTGCTCAGTGAGTTTGATGCGCGAATGAAGCGGCTATCGTTCGTTCGAGGCCCGGTGCATTTGCGGGAAGAC
psmd1_down_688	CGGCTCGCAGCGTGTAAACGCATCAACGCCACGATCAGCTTCTGTTTGACGCGCTGGACGTACACGTGAATAGCACGATTTATCCGAGCTTACTGCAGCTATCGTTCGTTCGAGGCCCGGTGCATTTGCGGGAAGAC
psmd1_down_689	CGGCTCGCAGCGTGTAAACGCATCAACGCCACGATCAGCTTCTGTTTGACGCGCTGGACGACAAAACACAACTACATCTCAGATAACCTGTGGGCGTGCTATCGTTCGTTCGAGGCCCGGTGCATTTGCGGGAAGAC
psmd1_down_690	CGGCTCGCAGCGTGTAAACGCATCAACGCCACGATCAGCTTCTGTTTGACGCGCTGGACGAAACATTTGCGTTCATGTTGAAATGATGACCCTCCGCGCTATCGTTCGTTCGAGGCCCGGTGCATTTGCGGGAAGAC
psmd1_down_691	CGGCTCGCAGCGTGTAAACGCATCAACGCCACGATCAGCTTCTGTTTGACGCGCTGGACGAACGTTTTGAACTCTTTCTCAGTGCAGCGTGATTCAGCTATCGTTCGTTCGAGGCCCGGTGCATTTGCGGGAAGAC
psmd1_down_692	CGGCTCGCAGCGTGTAAACGCATCAACGCCACGATCAGCTTCTGTTTGACGCGCTGGACGTGGCCTGGTTTGGCAGAGCCTTCAGACGCAGCTATCGTTCGTTCGAGGCCCGGTGCATTTGCGGGAAGAC
psmd1_down_693	CGGCTCGCAGCGTGTAAACGCATCAACGCCACGATCAGCTTCTGTTTGACGCGCTGGACGAGGCCATAATTTCTCATATGCTCATTGCAGCAGATGCGCTATCGTTCGTTCGAGGCCCGGTGCATTTGCGGGAAGAC
psmd1_down_694	CGGCTCGCAGCGTGTAAACGCATCAACGCCACGATCAGCTTCTGTTTGACGCGCTGGACGCAACAGGAAACGTGCAGTCTAATAATTCAACGGTGCCGCTATCGTTCGTTCGAGGCCCGGTGCATTTGCGGGAAGAC
psmd1_down_695	CGGCTCGCAGCGTGTAAACGCATCAACGCCACGATCAGCTTCTGTTTGACGCGCTGGACGATTCAGAGCCAACTCCATCCTCTAAACTGATGATGCCGCTATCGTTCGTTCGAGGCCCGGTGCATTTGCGGGAAGAC
psmd1_down_696	CGGCTCGCAGCGTGTAAACGCATCAACGCCACGATCAGCTTCTGTTTGACGCGCTGGACGCCAAAACCCCATTCGTCTTTTAAAGTGCGTTGTTTCGGCTATCGTTCGTTCGAGGCCCGGTGCATTTGCGGGAAGAC
psmd1_down_697	CGGCTCGCAGCGTGTAAACGCATCAACGCCACGATCAGCTTCTGTTTGACGCGCTGGACGGACATTTCCGCATCCCTCACTCCTGCTATTGTCTGCTATCGTTCGTTCGAGGCCCGGTGCATTTGCGGGAAGAC
psmd1_down_698	CGGCTCGCAGCGTGTAAACGCATCAACGCCACGATCAGCTTCTGTTTGACGCGCTGGACGCATCAGGCAGCCGGAGGGTGGATTCGCCTTGCTATCGTTCGTTCGAGGCCCGGTGCATTTGCGGGAAGAC
psmd1_down_699	CGGCTCGCAGCGTGTAAACGCATCAACGCCACGATCAGCTTCTGTTTGACGCGCTGGACGTAGCCCTCGACCTTCATATCATCTCATCTTAGCAGCTGCTATCGTTCGTTCGAGGCCCGGTGCATTTGCGGGAAGAC
psmd1_down_700	CGGCTCGCAGCGTGTAAACGCATCAACGCCACGATCAGCTTCTGTTTGACGCGCTGGACGCAATCTTGTTTTGGCTCCATGTTCTGTACACCTCGACGCTATCGTTCGTTCGAGGCCCGGTGCATTTGCGGGAAGAC
psmd1_down_701	CGGCTCGCAGCGTGTAAACGCATCAACGCCACGATCAGCTTCTGTTTGACGCGCTGGACGTGGTTGTCAATTGTTAATCAAGACGTTACGGGTGCACGCTATCGTTCGTTCGAGGCCCGGTGCATTTGCGGGAAGAC
psmd1_down_702	CGGCTCGCAGCGTGTAAACGCATCAACGCCACGATCAGCTTCTGTTTGACGCGCTGGACGATCTGGGCCAGCTCTTATTAGCATCACACTTGTGTGCTATCGTTCGTTCGAGGCCCGGTGCATTTGCGGGAAGAC
psmd1_down_703	CGGCTCGCAGCGTGTAAACGCATCAACGCCACGATCAGCTTCTGTTTGACGCGCTGGACGACATGTTTGACCGTTAAGCTGGCATCTTTTGAAGTGTGCTATCGTTCGTTCGAGGCCCGGTGCATTTGCGGGAAGAC
psmd1_down_704	CGGCTCGCAGCGTGTAAACGCATCAACGCCACGATCAGCTTCTGTTTGACGCGCTGGACGCGTGTACGTCAATGCTGATCTTTAACGTTCACATGCAGCTATCGTTCGTTCGAGGCCCGGTGCATTTGCGGGAAGAC
psmd1_down_705	CGGCTCGCAGCGTGTAAACGCATCAACGCCACGATCAGCTTCTGTTTGACGCGCTGGACGGCACAGCTCATCACTGTCAGGTCCAAAAGCAGCTATCGTTCGTTCGAGGCCCGGTGCATTTGCGGGAAGAC
psmd1_down_706	CGGCTCGCAGCGTGTAAACGCATCAACGCCACGATCAGCTTCTGTTTGACGCGCTGGACGGTGGAGCAATCAGAAGACGGGGCAACCCTTGCTATCGTTCGTTCGAGGCCCGGTGCATTTGCGGGAAGAC
psmd1_down_707	CGGCTCGCAGCGTGTAAACGCATCAACGCCACGATCAGCTTCTGTTTGACGCGCTGGACGTACAACGGTTTTACTGACCACTATATCATGGCGGAGGGCTATCGTTCGTTCGAGGCCCGGTGCATTTGCGGGAAGAC
psmd1_down_708	CGGCTCGCAGCGTGTAAACGCATCAACGCCACGATCAGCTTCTGTTTGACGCGCTGGACGAGGCACCCATTGTGTCTTCGTCCAGAAAATCCGCTATCGTTCGTTCGAGGCCCGGTGCATTTGCGGGAAGAC
psmd1_down_709	CGGCTCGCAGCGTGTAAACGCATCAACGCCACGATCAGCTTCTGTTTGACGCGCTGGACGTTTTACACAGCGAAAACGCCCATGCACACTCAGCTATCGTTCGTTCGAGGCCCGGTGCATTTGCGGGAAGAC
psmd1_down_710	CGGCTCGCAGCGTGTAAACGCATCAACGCCACGATCAGCTTCTGTTTGACGCGCTGGACGACCGCAAGTGTTCGGACAGTAGGGGAAACCGCTATCGTTCGTTCGAGGCCCGGTGCATTTGCGGGAAGAC
psmd1_down_711	CGGCTCGCAGCGTGTAAACGCATCAACGCCACGATCAGCTTCTGTTTGACGCGCTGGACGTGTGAGGCAACTGCAATACCTACTGCGCCAGCTATCGTTCGTTCGAGGCCCGGTGCATTTGCGGGAAGAC
psmd1_down_712	CGGCTCGCAGCGTGTAAACGCATCAACGCCACGATCAGCTTCTGTTTGACGCGCTGGACGCTGCGTCGCCTTCCTCTTTCATAATATTGCTTGCAGCTATCGTTCGTTCGAGGCCCGGTGCATTTGCGGGAAGAC
psmd1_down_713	CGGCTCGCAGCGTGTAAACGCATCAACGCCACGATCAGCTTCTGTTTGACGCGCTGGACGAGAAACAAAGAGCCCTAAGACTGCATCATGAAGTCCCGCTATCGTTCGTTCGAGGCCCGGTGCATTTGCGGGAAGAC
psmd1_down_714	CGGCTCGCAGCGTGTAAACGCATCAACGCCACGATCAGCTTCTGTTTGACGCGCTGGACGTACTGTCGAAGCTCGTATACACCTCATAAGTCCAGCCGCTATCGTTCGTTCGAGGCCCGGTGCATTTGCGGGAAGAC
psmd1_down_715	CGGCTCGCAGCGTGTAAACGCATCAACGCCACGATCAGCTTCTGTTTGACGCGCTGGACGAAATCATCAGCCAGTATTTCCATCGCCGTCTCTCTGCTATCGTTCGTTCGAGGCCCGGTGCATTTGCGGGAAGAC
psmd1_down_716	CGGCTCGCAGCGTGTAAACGCATCAACGCCACGATCAGCTTCTGTTTGACGCGCTGGACGTGCTCTTCCTGATAGCGCCACAGCAATGGCGCTATCGTTCGTTCGAGGCCCGGTGCATTTGCGGGAAGAC
psmd1_down_717	CGGCTCGCAGCGTGTAAACGCATCAACGCCACGATCAGCTTCTGTTTGACGCGCTGGACGGCTTTTGAATAACTTCCCCTCTTCATAACTTCCGCGGGCTATCGTTCGTTCGAGGCCCGGTGCATTTGCGGGAAGAC
psmd1_down_718	CGGCTCGCAGCGTGTAAACGCATCAACGCCACGATCAGCTTCTGTTTGACGCGCTGGACGTTGCTAATCGTTCCTTGCCACCAATTTGCTACAAAGTGCTATCGTTCGTTCGAGGCCCGGTGCATTTGCGGGAAGAC
psmd1_down_719	CGGCTCGCAGCGTGTAAACGCATCAACGCCACGATCAGCTTCTGTTTGACGCGCTGGACGTTTTGAACTTGTCTCTTTTATTGCCTGACCGCCATGGGCTATCGTTCGTTCGAGGCCCGGTGCATTTGCGGGAAGAC
psmd1_down_720	CGGCTCGCAGCGTGTAAACGCATCAACGCCACGATCAGCTTCTGTTTGACGCGCTGGACGCTGTTCACAACCAAAACAACAACTCTCCCACACTTGTGCTATCGTTCGTTCGAGGCCCGGTGCATTTGCGGGAAGAC
psmd1_down_721	CGGCTCGCAGCGTGTAAACGCATCAACGCCACGATCAGCTTCTGTTTGACGCGCTGGACGAATGTCAATGATTCGTTCACGTTACACTGACGGTCGCGCTATCGTTCGTTCGAGGCCCGGTGCATTTGCGGGAAGAC
psmd1_down_722	CGGCTCGCAGCGTGTAAACGCATCAACGCCACGATCAGCTTCTGTTTGACGCGCTGGACGTGAAATATATGATACCAGCTGCACAAATGTGCGCACGGCTATCGTTCGTTCGAGGCCCGGTGCATTTGCGGGAAGAC
psmd1_down_723	CGGCTCGCAGCGTGTAAACGCATCAACGCCACGATCAGCTTCTGTTTGACGCGCTGGACGATCGTTCATAAACGACCTATCACTCCCAAACACTCCGGCTATCGTTCGTTCGAGGCCCGGTGCATTTGCGGGAAGAC
psmd1_down_724	CGGCTCGCAGCGTGTAAACGCATCAACGCCACGATCAGCTTCTGTTTGACGCGCTGGACGTCACATAACTTAAGTCCTCACGCTTCTTCCCATGTGCGCTATCGTTCGTTCGAGGCCCGGTGCATTTGCGGGAAGAC
psmd1_down_725	CGGCTCGCAGCGTGTAAACGCATCAACGCCACGATCAGCTTCTGTTTGACGCGCTGGACGACAAGTGTGTTGGGCTTGGTTAGAGGTAAATTCTGCAGCTATCGTTCGTTCGAGGCCCGGTGCATTTGCGGGAAGAC
psmd1_down_726	CGGCTCGCAGCGTGTAAACGCATCAACGCCACGATCAGCTTCTGTTTGACGCGCTGGACGCACAGATACAGATGCACACACATTGTCATGCGCTGCTATCGTTCGTTCGAGGCCCGGTGCATTTGCGGGAAGAC
psmd1_down_727	CGGCTCGCAGCGTGTAAACGCATCAACGCCACGATCAGCTTCTGTTTGACGCGCTGGACGAGCTTGTGTTCTGGAGGAGTTGAACTCAAAGGAGTGCTATCGTTCGTTCGAGGCCCGGTGCATTTGCGGGAAGAC
psmd1_down_728	CGGCTCGCAGCGTGTAAACGCATCAACGCCACGATCAGCTTCTGTTTGACGCGCTGGACGTGAGTTGTGCCTCCTGCATTGCTATGTTGTGTGCTATCGTTCGTTCGAGGCCCGGTGCATTTGCGGGAAGAC
psmd1_down_729	CGGCTCGCAGCGTGTAAACGCATCAACGCCACGATCAGCTTCTGTTTGACGCGCTGGACGGACATTTTGTTATTGCGACTGCACATTTGGACAAGGCGCTATCGTTCGTTCGAGGCCCGGTGCATTTGCGGGAAGAC
psmd1_down_730	CGGCTCGCAGCGTGTAAACGCATCAACGCCACGATCAGCTTCTGTTTGACGCGCTGGACGAGGTTGGTGACACTCTGCCGTTTGGATTGTGCTATCGTTCGTTCGAGGCCCGGTGCATTTGCGGGAAGAC
psmd1_down_731	CGGCTCGCAGCGTGTAAACGCATCAACGCCACGATCAGCTTCTGTTTGACGCGCTGGACGTTTCAGGTGGTCGTAACGTGACGATCTCTCTCCGCTATCGTTCGTTCGAGGCCCGGTGCATTTGCGGGAAGAC
psmd1_down_732	CGGCTCGCAGCGTGTAAACGCATCAACGCCACGATCAGCTTCTGTTTGACGCGCTGGACGGCCACACACACATGCCGTCTGTGGTGGGTCGCTATCGTTCGTTCGAGGCCCGGTGCATTTGCGGGAAGAC
psmd1_down_733	CGGCTCGCAGCGTGTAAACGCATCAACGCCACGATCAGCTTCTGTTTGACGCGCTGGACGTGCTGGTCTTCACACAGTTCTGGTTCTGGTTCCGCTATCGTTCGTTCGAGGCCCGGTGCATTTGCGGGAAGAC
psmd1_down_734	CGGCTCGCAGCGTGTAAACGCATCAACGCCACGATCAGCTTCTGTTTGACGCGCTGGACGCACTCTCTCACTTCCTGTCTCTGGCCTTCACAGCTATCGTTCGTTCGAGGCCCGGTGCATTTGCGGGAAGAC
psmd1_down_735	CGGCTCGCAGCGTGTAAACGCATCAACGCCACGATCAGCTTCTGTTTGACGCGCTGGACGCCCACAGCCATCATTGGCCTCAACAAGGATGCTATCGTTCGTTCGAGGCCCGGTGCATTTGCGGGAAGAC
psmd1_down_736	CGGCTCGCAGCGTGTAAACGCATCAACGCCACGATCAGCTTCTGTTTGACGCGCTGGACGAAATGCTTCATGTTCCTTAAAAGCTGCTGATTGGCCGGCTATCGTTCGTTCGAGGCCCGGTGCATTTGCGGGAAGAC
psmd1_down_737	CGGCTCGCAGCGTGTAAACGCATCAACGCCACGATCAGCTTCTGTTTGACGCGCTGGACGGAAAAGGTCATCACTTCACCACATGTTCACCAAGTGCGCTATCGTTCGTTCGAGGCCCGGTGCATTTGCGGGAAGAC
psmd1_down_738	CGGCTCGCAGCGTGTAAACGCATCAACGCCACGATCAGCTTCTGTTTGACGCGCTGGACGAAGTTGTATCAGAGCTGACTGTTCAGCTGATAGACGCGCTATCGTTCGTTCGAGGCCCGGTGCATTTGCGGGAAGAC
psmd1_down_739	CGGCTCGCAGCGTGTAAACGCATCAACGCCACGATCAGCTTCTGTTTGACGCGCTGGACGGGCTTTCAAATGCTCATGTGTCTGTCTATCCGCGGCTATCGTTCGTTCGAGGCCCGGTGCATTTGCGGGAAGAC
psmd1_down_740	CGGCTCGCAGCGTGTAAACGCATCAACGCCACGATCAGCTTCTGTTTGACGCGCTGGACGTTTACGCTTGGTGAACAGCGATGATGACATGCTGCTATCGTTCGTTCGAGGCCCGGTGCATTTGCGGGAAGAC
psmd1_down_741	CGGCTCGCAGCGTGTAAACGCATCAACGCCACGATCAGCTTCTGTTTGACGCGCTGGACGTATCCCTTTAAAGAGGTGAACACAGCAGCCAATCAGCGCTATCGTTCGTTCGAGGCCCGGTGCATTTGCGGGAAGAC
psmd1_down_742	CGGCTCGCAGCGTGTAAACGCATCAACGCCACGATCAGCTTCTGTTTGACGCGCTGGACGAGTATGTACTTGACACCTCTACTCCTAACCCAAGCGAGCTATCGTTCGTTCGAGGCCCGGTGCATTTGCGGGAAGAC
psmd1_down_743	CGGCTCGCAGCGTGTAAACGCATCAACGCCACGATCAGCTTCTGTTTGACGCGCTGGACGAAGAGAAATGGTTGTTGTAGGATGTCTGGTCTCTGGGGCTATCGTTCGTTCGAGGCCCGGTGCATTTGCGGGAAGAC
psmd1_down_744	CGGCTCGCAGCGTGTAAACGCATCAACGCCACGATCAGCTTCTGTTTGACGCGCTGGACGATCCAATGAGTTGCAAAGCCATTAATGTCTGGCACAGCTATCGTTCGTTCGAGGCCCGGTGCATTTGCGGGAAGAC
psmd1_down_745	CGGCTCGCAGCGTGTAAACGCATCAACGCCACGATCAGCTTCTGTTTGACGCGCTGGACGGGTTGTGCAAACCTTTTCCTGGAAAGCAGCTGGCTATCGTTCGTTCGAGGCCCGGTGCATTTGCGGGAAGAC
psmd1_down_746	CGGCTCGCAGCGTGTAAACGCATCAACGCCACGATCAGCTTCTGTTTGACGCGCTGGACGTTGACATTCTCCCTTTTGTACGTGTCATCAGAGGAGGGCTATCGTTCGTTCGAGGCCCGGTGCATTTGCGGGAAGAC
psmd1_down_747	CGGCTCGCAGCGTGTAAACGCATCAACGCCACGATCAGCTTCTGTTTGACGCGCTGGACGCGTGTGTAGCTCCTCCCTCTTCTGAAAAGAGCAGCTATCGTTCGTTCGAGGCCCGGTGCATTTGCGGGAAGAC
psmd1_down_748	CGGCTCGCAGCGTGTAAACGCATCAACGCCACGATCAGCTTCTGTTTGACGCGCTGGACGCGAAGGTACAATTCCAAAACCTGCGATTAGAACAGGCGCTATCGTTCGTTCGAGGCCCGGTGCATTTGCGGGAAGAC
psmd1_down_749	CGGCTCGCAGCGTGTAAACGCATCAACGCCACGATCAGCTTCTGTTTGACGCGCTGGACGACGATGGGTGTACTTTACAAACACGAAACGCAGTTTGCTATCGTTCGTTCGAGGCCCGGTGCATTTGCGGGAAGAC
psmd1_down_750	CGGCTCGCAGCGTGTAAACGCATCAACGCCACGATCAGCTTCTGTTTGACGCGCTGGACGATGAGTACGAATCAAACAGCGACACTCCACTGTCAGCTATCGTTCGTTCGAGGCCCGGTGCATTTGCGGGAAGAC
psmd1_down_751	CGGCTCGCAGCGTGTAAACGCATCAACGCCACGATCAGCTTCTGTTTGACGCGCTGGACGTGAGATGAGCAATTTCTGTCCCATTAACAGATGCCGAGCTATCGTTCGTTCGAGGCCCGGTGCATTTGCGGGAAGAC
psmd1_down_752	CGGCTCGCAGCGTGTAAACGCATCAACGCCACGATCAGCTTCTGTTTGACGCGCTGGACGAGGTGCAGTATCGCTCCAACTGTAAACCCTCCGCTATCGTTCGTTCGAGGCCCGGTGCATTTGCGGGAAGAC
psmd1_down_753	CGGCTCGCAGCGTGTAAACGCATCAACGCCACGATCAGCTTCTGTTTGACGCGCTGGACGACCTTTGCCTACCCTCCACCCCTGGAAGTGGCTATCGTTCGTTCGAGGCCCGGTGCATTTGCGGGAAGAC
psmd1_down_754	CGGCTCGCAGCGTGTAAACGCATCAACGCCACGATCAGCTTCTGTTTGACGCGCTGGACGCCAAAGGAGAAGGAAAAGGAGAAGGTCTGTGTGTGCGCTATCGTTCGTTCGAGGCCCGGTGCATTTGCGGGAAGAC
[truncated: 10,473 more rows]

## Sheet: miR430
miR430 oligopaint
miR430-probe3MK	CGGCTCGCAGCGTGTAAACGCATCAACGCCACGATCAGCTCCCCAACAAATAGCACTTACCAATTACAGCATCCCGGTGCATTTGCGGGAAGAC
