# Supplementary material for: Transcription bodies regulate gene expression by sequestering CDK9
Source: Nat Cell Biol. 2024 Apr 8;26(4):604–12. doi: 10.1038/s41556-024-01389-9 (PMC11021188; doi:10.1038/s41556-024-01389-9)
Supplement: Supplementary file 5 — Numerical source data. [file 41556_2024_1389_MOESM5_ESM.xlsx]

## Sheet: Figure 1H
Experiment	Embryo_Number	Genotype	Signal_type	Area	Mean	Min	Max	Signal_norm	Signal_ratio	Signal_ratio_log
No_Rescue_1	1	miR430-/-	RFP	7735	42174	27	53	39827	1.50139	0.176495
No_Rescue_1	1	miR430-/-	GFP	7735	62008	40	79	59796
No_Rescue_1	1	miR430-/-	RFP_Background	9483	2347	1	3
No_Rescue_1	1	miR430-/-	GFP_Background	9483	2212	1	3
No_Rescue_1	2	miR430-/-	RFP	7254	12708	9	17	10607	1.53559	0.186275
No_Rescue_1	2	miR430-/-	GFP	7254	18339	13	23	16288
No_Rescue_1	2	miR430-/-	RFP_Background	8091	2101	1	3
No_Rescue_1	2	miR430-/-	GFP_Background	8091	2051	1	3
No_Rescue_1	3	miR430-/-	RFP	7215	35404	25	49	33229	1.36221	0.134245
No_Rescue_1	3	miR430-/-	GFP	7215	47366	35	65	45265
No_Rescue_1	3	miR430-/-	RFP_Background	9797	2175	2	3
No_Rescue_1	3	miR430-/-	GFP_Background	9797	2101	2	3
No_Rescue_1	4	miR430-/-	RFP	4104	29642	19	44	27384	1.6021	0.204691
No_Rescue_1	4	miR430-/-	GFP	4104	46062	28	67	43872
No_Rescue_1	4	miR430-/-	RFP_Background	7719	2258	2	3
No_Rescue_1	4	miR430-/-	GFP_Background	7719	2190	2	4
No_Rescue_1	5	miR430-/-	RFP	4503	19290	13	28	17202	1.60394	0.205188
No_Rescue_1	5	miR430-/-	GFP	4503	29631	20	44	27591
No_Rescue_1	5	miR430-/-	RFP_Background	5688	2088	1	3
No_Rescue_1	5	miR430-/-	GFP_Background	5688	2040	2	3
No_Rescue_1	6	miR430-/-	RFP	6264	15170	11	21	13089	1.3467	0.129272
No_Rescue_1	6	miR430-/-	GFP	6264	19696	15	25	17627
No_Rescue_1	6	miR430-/-	RFP_Background	6210	2081	1	3
No_Rescue_1	6	miR430-/-	GFP_Background	6210	2069	2	3
No_Rescue_1	7	miR430-/-	RFP	4950	26602	12	37	24539	1.42899	0.155029
No_Rescue_1	7	miR430-/-	GFP	4950	37139	18	51	35066
No_Rescue_1	7	miR430-/-	RFP_Background	4950	2063	1	3
No_Rescue_1	7	miR430-/-	GFP_Background	4950	2073	1	3
No_Rescue_1	8	miR430-/-	RFP	6208	20146	12	30	18021	1.3007	0.114179
No_Rescue_1	8	miR430-/-	GFP	6208	25527	14	38	23440
No_Rescue_1	8	miR430-/-	RFP_Background	7110	2125	1	3
No_Rescue_1	8	miR430-/-	GFP_Background	7110	2087	2	3
No_Rescue_1	9	miR430-/-	RFP	6210	15059	9	22	12894	1.3179	0.119882
No_Rescue_1	9	miR430-/-	GFP	6210	19136	12	29	16993
No_Rescue_1	9	miR430-/-	RFP_Background	6318	2165	1	3
No_Rescue_1	9	miR430-/-	GFP_Background	6318	2143	2	3
No_Rescue_1	10	miR430-/-	RFP	8970	12245	7	17	10046	1.37866	0.139457
No_Rescue_1	10	miR430-/-	GFP	8970	16028	11	21	13850
No_Rescue_1	10	miR430-/-	RFP_Background	8787	2199	2	3
No_Rescue_1	10	miR430-/-	GFP_Background	8787	2178	2	3
No_Rescue_1	11	miR430-/-	RFP	7272	11377	7	16	9328	1.46848	0.166869
No_Rescue_1	11	miR430-/-	GFP	7272	15753	9	23	13698
No_Rescue_1	11	miR430-/-	RFP_Background	9898	2049	1	3
No_Rescue_1	11	miR430-/-	GFP_Background	9898	2055	1	3
No_Rescue_1	12	miR430-/-	RFP	7020	17138	13	21	15077	1.51496	0.1804
No_Rescue_1	12	miR430-/-	GFP	7020	24895	19	30	22841
No_Rescue_1	12	miR430-/-	RFP_Background	7047	2061	1	3
No_Rescue_1	12	miR430-/-	GFP_Background	7047	2054	1	3
No_Rescue_1	13	miR430-/-	RFP	5850	20335	13	26	18256	1.17638	0.0705478
No_Rescue_1	13	miR430-/-	GFP	5850	23562	16	30	21476
No_Rescue_1	13	miR430-/-	RFP_Background	7830	2079	1	3
No_Rescue_1	13	miR430-/-	GFP_Background	7830	2086	1	3
No_Rescue_1	14	miR430-/-	RFP	5727	11740	8	15	9681	1.24605	0.0955351
No_Rescue_1	14	miR430-/-	GFP	5727	14109	10	18	12063
No_Rescue_1	14	miR430-/-	RFP_Background	8827	2059	1	3
No_Rescue_1	14	miR430-/-	GFP_Background	8827	2046	1	3
No_Rescue_1	15	miR430+/+	RFP	6624	13337	9	18	11304	0.214172	-0.669237
No_Rescue_1	15	miR430+/+	GFP	6624	4450	3	6	2421
No_Rescue_1	15	miR430+/+	RFP_Background	9765	2033	1	6
No_Rescue_1	15	miR430+/+	GFP_Background	9765	2029	1	6
No_Rescue_1	16	miR430+/+	RFP	8410	10080	5	19	7992	0.231106	-0.636189
No_Rescue_1	16	miR430+/+	GFP	8410	3906	3	6	1847
No_Rescue_1	16	miR430+/+	RFP_Background	9212	2088	1	3
No_Rescue_1	16	miR430+/+	GFP_Background	9212	2059	1	3
No_Rescue_1	17	miR430+/-	RFP	12610	19535	10	26	17515	0.153468	-0.813981
No_Rescue_1	17	miR430+/-	GFP	12610	4702	3	8	2688
No_Rescue_1	17	miR430+/-	RFP_Background	11960	2020	1	3
No_Rescue_1	17	miR430+/-	GFP_Background	11960	2014	1	3
No_Rescue_1	18	miR430+/-	RFP	12834	21503	5	33	19459	0.166607	-0.778308
No_Rescue_1	18	miR430+/-	GFP	12834	5290	3	8	3242
No_Rescue_1	18	miR430+/-	RFP_Background	11934	2044	1	3
No_Rescue_1	18	miR430+/-	GFP_Background	11934	2048	1	3
No_Rescue_1	19	miR430+/+	RFP	9216	14931	8	20	12715	0.171608	-0.765462
No_Rescue_1	19	miR430+/+	GFP	9216	4348	3	6	2182
No_Rescue_1	19	miR430+/+	RFP_Background	8928	2216	1	3
No_Rescue_1	19	miR430+/+	GFP_Background	8928	2166	2	4
No_Rescue_1	20	miR430+/+	RFP	5978	7353	5	11	5288	0.426626	-0.369952
No_Rescue_1	20	miR430+/+	GFP	5978	4308	3	6	2256
No_Rescue_1	20	miR430+/+	RFP_Background	8051	2065	1	3
No_Rescue_1	20	miR430+/+	GFP_Background	8051	2052	1	3
No_Rescue_1	21	miR430+/-	RFP	10701	11019	6	17	8989	0.224608	-0.648575
No_Rescue_1	21	miR430+/-	GFP	10701	4042	3	6	2019
No_Rescue_1	21	miR430+/-	RFP_Background	11312	2030	1	3
No_Rescue_1	21	miR430+/-	GFP_Background	11312	2023	1	3
No_Rescue_1	22	miR430+/-	RFP	15660	12239	6	18	10144	0.194203	-0.711743
No_Rescue_1	22	miR430+/-	GFP	15660	4143	3	6	1970
No_Rescue_1	22	miR430+/-	RFP_Background	12019	2095	1	4
No_Rescue_1	22	miR430+/-	GFP_Background	12019	2173	1	4
No_Rescue_1	23	miR430+/-	RFP	9545	12301	6	17	9652	0.187837	-0.72622
No_Rescue_1	23	miR430+/-	GFP	9545	4075	3	5	1813
No_Rescue_1	23	miR430+/-	RFP_Background	7830	2649	2	3
No_Rescue_1	23	miR430+/-	GFP_Background	7830	2262	2	3
No_Rescue_1	24	miR430+/+	RFP	12008	16618	3	26	14490	0.173568	-0.76053
No_Rescue_1	24	miR430+/+	GFP	12008	4639	2	7	2515
No_Rescue_1	24	miR430+/+	RFP_Background	13104	2128	1	3
No_Rescue_1	24	miR430+/+	GFP_Background	13104	2124	1	3
No_Rescue_1	25	miR430+/-	RFP	10416	10409	5	15	8177	0.228323	-0.64145
No_Rescue_1	25	miR430+/-	GFP	10416	4001	3	5	1867
No_Rescue_1	25	miR430+/-	RFP_Background	9360	2232	1	4
No_Rescue_1	25	miR430+/-	GFP_Background	9360	2134	1	3
No_Rescue_1	26	miR430+/-	RFP	19092	18763	2	31	28	0.142857	-0.845098
No_Rescue_1	26	miR430+/-	GFP	19092	4763	2	7	4
No_Rescue_1	26	miR430+/-	RFP_Background	14145	2016	1	3
No_Rescue_1	26	miR430+/-	GFP_Background	14145	2018	1	3
No_Rescue_1	27	miR430+/-	RFP	10976	18588	7	31	15656	0.172011	-0.764444
No_Rescue_1	27	miR430+/-	GFP	10976	5001	4	7	2693
No_Rescue_1	27	miR430+/-	RFP_Background	17290	2932	2	16
No_Rescue_1	27	miR430+/-	GFP_Background	17290	2308	2	21
No_Rescue_1	28	miR430+/+	RFP	12971	10084	6	17	7933	0.222236	-0.653185
No_Rescue_1	28	miR430+/+	GFP	12971	3841	3	5	1763
No_Rescue_1	28	miR430+/+	RFP_Background	13340	2151	1	3
No_Rescue_1	28	miR430+/+	GFP_Background	13340	2078	1	3
No_Rescue_1	29	miR430+/+	RFP	17420	6903	4	13	4832	0.493791	-0.306456
No_Rescue_1	29	miR430+/+	GFP	17420	4458	3	7	2386
No_Rescue_1	29	miR430+/+	RFP_Background	15372	2071	1	3
No_Rescue_1	29	miR430+/+	GFP_Background	15372	2072	1	4
No_Rescue_1	30	miR430+/-	RFP	8295	10003	8	12	9	0.222222	-0.653213
No_Rescue_1	30	miR430+/-	GFP	8295	3885	3	5	2
No_Rescue_1	30	miR430+/-	RFP_Background	12376	2108	1	3
No_Rescue_1	30	miR430+/-	GFP_Background	12376	2101	1	3
No_Rescue_1	31	miR430+/-	RFP	14400	18899	10	27	16873	0.147277	-0.831866
No_Rescue_1	31	miR430+/-	GFP	14400	4531	3	6	2485
No_Rescue_1	31	miR430+/-	RFP_Background	15207	2026	1	3
No_Rescue_1	31	miR430+/-	GFP_Background	15207	2046	1	3
No_Rescue_1	32	miR430+/-	RFP	10005	11610	6	16	9370	0.239594	-0.620523
No_Rescue_1	32	miR430+/-	GFP	10005	4407	3	6	2245
No_Rescue_1	32	miR430+/-	RFP_Background	15113	2240	1	3
No_Rescue_1	32	miR430+/-	GFP_Background	15113	2162	1	3
No_Rescue_1	33	miR430+/-	RFP	11186	17828	9	24	15643	0.178291	-0.748872
No_Rescue_1	33	miR430+/-	GFP	11186	4891	3	7	2789
No_Rescue_1	33	miR430+/-	RFP_Background	15225	2185	1	3
No_Rescue_1	33	miR430+/-	GFP_Background	15225	2102	1	3
No_Rescue_2	1	miR430-/-	RFP	4747	8288	7	10	6207	2.16755	0.33597
No_Rescue_2	1	miR430-/-	GFP	4747	15677	13	19	13454
No_Rescue_2	1	miR430-/-	RFP_Background	5757	2081	1	3
No_Rescue_2	1	miR430-/-	GFP_Background	5757	2223	2	3
No_Rescue_2	2	miR430-/-	RFP	7280	14199	7	19	12005	1.7092	0.232794
No_Rescue_2	2	miR430-/-	GFP	7280	22904	12	30	20519
No_Rescue_2	2	miR430-/-	RFP_Background	9877	2194	1	3
No_Rescue_2	2	miR430-/-	GFP_Background	9877	2385	2	4
No_Rescue_2	3	miR430-/-	RFP	7676	9637	4	13	7584	1.72139	0.235879
No_Rescue_2	3	miR430-/-	GFP	7676	15394	7	20	13055
No_Rescue_2	3	miR430-/-	RFP_Background	7830	2053	1	3
No_Rescue_2	3	miR430-/-	GFP_Background	7830	2339	2	4
No_Rescue_2	4	miR430-/-	RFP	9545	14185	10	20	11881	2.55753	0.407821
No_Rescue_2	4	miR430-/-	GFP	9545	32947	21	47	30386
No_Rescue_2	4	miR430-/-	RFP_Background	9085	2304	1	3
No_Rescue_2	4	miR430-/-	GFP_Background	9085	2561	2	4
No_Rescue_2	5	miR430-/-	RFP	7575	8579	2	12	5958	3.18496	0.503104
No_Rescue_2	5	miR430-/-	GFP	7575	21859	3	30	18976
No_Rescue_2	5	miR430-/-	RFP_Background	6873	2621	2	3
No_Rescue_2	5	miR430-/-	GFP_Background	6873	2883	2	4
No_Rescue_2	6	miR430-/-	RFP	14796	5769	4	7	3537	1.96042	0.292349
No_Rescue_2	6	miR430-/-	GFP	14796	9294	6	12	6934
No_Rescue_2	6	miR430-/-	RFP_Background	9720	2232	1	3
No_Rescue_2	6	miR430-/-	GFP_Background	9720	2360	2	3
No_Rescue_2	7	miR430-/-	RFP	13677	16343	10	27	14061	1.9776	0.296138
No_Rescue_2	7	miR430-/-	GFP	13677	30339	17	50	27807
No_Rescue_2	7	miR430-/-	RFP_Background	7373	2282	1	3
No_Rescue_2	7	miR430-/-	GFP_Background	7373	2532	2	4
No_Rescue_2	8	miR430-/-	RFP	10201	9439	5	15	7184	1.77937	0.250266
No_Rescue_2	8	miR430-/-	GFP	10201	15259	6	24	12783
No_Rescue_2	8	miR430-/-	RFP_Background	9409	2255	2	3
No_Rescue_2	8	miR430-/-	GFP_Background	9409	2476	2	4
No_Rescue_2	9	miR430+/-	RFP	9976	13864	5	18	11762	0.232103	-0.634319
No_Rescue_2	9	miR430+/-	GFP	9976	5235	4	7	2730
No_Rescue_2	9	miR430+/-	RFP_Background	7740	2102	2	3
No_Rescue_2	9	miR430+/-	GFP_Background	7740	2505	2	4
No_Rescue_2	10	miR430+/-	RFP	15251	9238	4	14	7104	0.238035	-0.623359
No_Rescue_2	10	miR430+/-	GFP	15251	3894	3	5	1691
No_Rescue_2	10	miR430+/-	RFP_Background	10908	2134	1	3
No_Rescue_2	10	miR430+/-	GFP_Background	10908	2203	1	3
No_Rescue_2	11	miR430+/-	RFP	16268	19429	8	30	16936	0.141769	-0.848419
No_Rescue_2	11	miR430+/-	GFP	16268	5021	3	7	2401
No_Rescue_2	11	miR430+/-	RFP_Background	10092	2493	1	4
No_Rescue_2	11	miR430+/-	GFP_Background	10092	2620	2	4
No_Rescue_2	12	miR430+/+	RFP	3696	6013	4	9	3916	0.474208	-0.324031
No_Rescue_2	12	miR430+/+	GFP	3696	4116	3	5	1857
No_Rescue_2	12	miR430+/+	RFP_Background	5063	2097	1	3
No_Rescue_2	12	miR430+/+	GFP_Background	5063	2259	2	3
No_Rescue_2	13	miR430+/-	RFP	12726	13261	6	20	10994	0.190649	-0.719764
No_Rescue_2	13	miR430+/-	GFP	12726	4600	3	6	2096
No_Rescue_2	13	miR430+/-	RFP_Background	7802	2267	1	3
No_Rescue_2	13	miR430+/-	GFP_Background	7802	2504	2	3
No_Rescue_2	14	miR430+/+	RFP	9028	9248	5	15	7186	0.271918	-0.565563
No_Rescue_2	14	miR430+/+	GFP	9028	4068	3	5	1954
No_Rescue_2	14	miR430+/+	RFP_Background	6308	2062	1	3
No_Rescue_2	14	miR430+/+	GFP_Background	6308	2114	2	3
No_Rescue_2	15	miR430+/-	RFP	9720	7988	2	12	5851	0.298752	-0.524689
No_Rescue_2	15	miR430+/-	GFP	9720	4029	2	5	1748
No_Rescue_2	15	miR430+/-	RFP_Background	8964	2137	1	3
No_Rescue_2	15	miR430+/-	GFP_Background	8964	2281	2	3
No_Rescue_2	16	miR430+/-	RFP	5850	9471	6	12	7278	0.279335	-0.553875
No_Rescue_2	16	miR430+/-	GFP	5850	4397	3	6	2033
No_Rescue_2	16	miR430+/-	RFP_Background	6241	2193	1	3
No_Rescue_2	16	miR430+/-	GFP_Background	6241	2364	2	3
No_Rescue_2	17	miR430+/-	RFP	10790	7674	4	13	5608	0.244116	-0.612405
No_Rescue_2	17	miR430+/-	GFP	10790	3476	2	5	1369
No_Rescue_2	17	miR430+/-	RFP_Background	8532	2066	1	3
No_Rescue_2	17	miR430+/-	GFP_Background	8532	2107	1	3
No_Rescue_2	18	miR430+/+	RFP	8439	5709	3	9	3632	0.427863	-0.368695
No_Rescue_2	18	miR430+/+	GFP	8439	3698	3	5	1554
No_Rescue_2	18	miR430+/+	RFP_Background	8836	2077	1	3
No_Rescue_2	18	miR430+/+	GFP_Background	8836	2144	1	4
No_Rescue_2	19	miR430+/-	RFP	12596	8134	5	11	5762	0.296598	-0.527831
No_Rescue_2	19	miR430+/-	GFP	12596	4342	3	6	1709
No_Rescue_2	19	miR430+/-	RFP_Background	10080	2372	2	3
No_Rescue_2	19	miR430+/-	GFP_Background	10080	2633	2	4
No_Rescue_2	20	miR430+/-	RFP	11938	22785	9	30	20432	0.156177	-0.806384
No_Rescue_2	20	miR430+/-	GFP	11938	5616	3	7	3191
No_Rescue_2	20	miR430+/-	RFP_Background	8816	2353	2	5
No_Rescue_2	20	miR430+/-	GFP_Background	8816	2425	2	6
No_Rescue_2	21	miR430+/-	RFP	12535	22484	5	29	20347	0.204944	-0.688364
No_Rescue_2	21	miR430+/-	GFP	12535	6420	3	9	4170
No_Rescue_2	21	miR430+/-	RFP_Background	10192	2137	1	3
No_Rescue_2	21	miR430+/-	GFP_Background	10192	2250	2	3
No_Rescue_2	22	miR430+/-	RFP	9545	5581	3	9	3215	0.410264	-0.386936
No_Rescue_2	22	miR430+/-	GFP	9545	3872	3	5	1319
No_Rescue_2	22	miR430+/-	RFP_Background	9118	2366	1	3
No_Rescue_2	22	miR430+/-	GFP_Background	9118	2553	2	4
No_Rescue_2	23	miR430+/-	RFP	18576	17228	6	28	14750	0.224068	-0.649621
No_Rescue_2	23	miR430+/-	GFP	18576	6000	3	9	3305
No_Rescue_2	23	miR430+/-	RFP_Background	11988	2478	2	3
No_Rescue_2	23	miR430+/-	GFP_Background	11988	2695	2	4
No_Rescue_2	24	miR430+/-	RFP	9191	9336	5	12	7177	0.302494	-0.519283
No_Rescue_2	24	miR430+/-	GFP	9191	4559	3	6	2171
No_Rescue_2	24	miR430+/-	RFP_Background	9191	2159	1	4
No_Rescue_2	24	miR430+/-	GFP_Background	9191	2388	1	5
No_Rescue_2	25	miR430+/-	RFP	20049	19980	3	31	17890	0.209167	-0.679507
No_Rescue_2	25	miR430+/-	GFP	20049	5910	2	9	3742
No_Rescue_2	25	miR430+/-	RFP_Background	10605	2090	1	3
No_Rescue_2	25	miR430+/-	GFP_Background	10605	2168	1	3
No_Rescue_2	26	miR430+/+	RFP	18252	27002	8	42	37	0.162162	-0.79005
No_Rescue_2	26	miR430+/+	GFP	18252	7287	4	11	6
No_Rescue_2	26	miR430+/+	RFP_Background	12432	2371	1	5
No_Rescue_2	26	miR430+/+	GFP_Background	12432	2530	2	5
No_Rescue_2	27	miR430+/+	RFP	14940	6439	3	10	4229	0.346891	-0.459808
No_Rescue_2	27	miR430+/+	GFP	14940	3890	3	6	1467
No_Rescue_2	27	miR430+/+	RFP_Background	10864	2210	2	3
No_Rescue_2	27	miR430+/+	GFP_Background	10864	2423	1	4
No_Rescue_2	28	miR430+/+	RFP	22896	22875	7	45	20721	0.201486	-0.695754
No_Rescue_2	28	miR430+/+	GFP	22896	6406	4	10	4175
No_Rescue_2	28	miR430+/+	RFP_Background	14950	2154	1	3
No_Rescue_2	28	miR430+/+	GFP_Background	14950	2231	1	3
No_Rescue_2	29	miR430+/-	RFP	22752	6371	2	11	4147	0.400531	-0.397364
No_Rescue_2	29	miR430+/-	GFP	22752	4052	2	7	1661
No_Rescue_2	29	miR430+/-	RFP_Background	11716	2224	1	4
No_Rescue_2	29	miR430+/-	GFP_Background	11716	2391	1	4
No_Rescue_2	30	miR430+/-	RFP	10920	11585	6	16	13	0.153846	-0.812913
No_Rescue_2	30	miR430+/-	GFP	10920	4443	3	6	2
No_Rescue_2	30	miR430+/-	RFP_Background	10908	2084	1	3
No_Rescue_2	30	miR430+/-	GFP_Background	10908	2240	1	4
No_Rescue_2	31	miR430+/-	RFP	16262	18860	10	29	16800	0.265655	-0.575682
No_Rescue_2	31	miR430+/-	GFP	16262	6601	4	9	4463
No_Rescue_2	31	miR430+/-	RFP_Background	11232	2060	1	3
No_Rescue_2	31	miR430+/-	GFP_Background	11232	2138	1	3
No_Rescue_2	32	miR430+/-	RFP	18330	17544	3	28	14970	0.15992	-0.796098
No_Rescue_2	32	miR430+/-	GFP	18330	5197	2	7	2394
No_Rescue_2	32	miR430+/-	RFP_Background	10605	2574	2	4
No_Rescue_2	32	miR430+/-	GFP_Background	10605	2803	2	4
No_Rescue_2	33	miR430+/+	RFP	19256	11325	2	20	9294	0.221433	-0.654757
No_Rescue_2	33	miR430+/+	GFP	19256	4120	2	7	2058
No_Rescue_2	33	miR430+/+	RFP_Background	18204	2031	1	3
No_Rescue_2	33	miR430+/+	GFP_Background	18204	2062	1	3
No_Rescue_3	1	miR430-/-	RFP	18585	20476	5	38	18396	1.77223	0.248521
No_Rescue_3	1	miR430-/-	GFP	18585	34628	7	63	32602
No_Rescue_3	1	miR430-/-	RFP_Background	17969	2080	1	3
No_Rescue_3	1	miR430-/-	GFP_Background	17969	2026	1	3
No_Rescue_3	2	miR430-/-	RFP	16393	16235	10	23	14119	1.38848	0.142541
No_Rescue_3	2	miR430-/-	GFP	16393	21686	14	29	19604
No_Rescue_3	2	miR430-/-	RFP_Background	11562	2116	1	3
No_Rescue_3	2	miR430-/-	GFP_Background	11562	2082	1	3
No_Rescue_3	3	miR430-/-	RFP	10701	15460	8	21	13140	1.36043	0.133675
No_Rescue_3	3	miR430-/-	GFP	10701	20104	12	26	17876
No_Rescue_3	3	miR430-/-	RFP_Background	13776	2320	2	3
No_Rescue_3	3	miR430-/-	GFP_Background	13776	2228	2	4
No_Rescue_3	4	miR430-/-	RFP	9720	8888	4	12	6842	1.38103	0.140203
No_Rescue_3	4	miR430-/-	GFP	9720	11485	5	16	9449
No_Rescue_3	4	miR430-/-	RFP_Background	8460	2046	1	3
No_Rescue_3	4	miR430-/-	GFP_Background	8460	2036	1	3
No_Rescue_3	5	miR430-/-	RFP	13608	16362	11	22	14208	1.53568	0.186302
No_Rescue_3	5	miR430-/-	GFP	13608	23922	15	32	21819
No_Rescue_3	5	miR430-/-	RFP_Background	9898	2154	1	3
No_Rescue_3	5	miR430-/-	GFP_Background	9898	2103	1	3
No_Rescue_3	6	miR430-/-	RFP	16560	19883	2	31	17620	1.57111	0.196207
No_Rescue_3	6	miR430-/-	GFP	16560	29869	2	48	27683
No_Rescue_3	6	miR430-/-	RFP_Background	14763	2263	1	3
No_Rescue_3	6	miR430-/-	GFP_Background	14763	2186	2	3
No_Rescue_3	7	miR430-/-	RFP	19728	12995	2	22	10957	1.67528	0.224086
No_Rescue_3	7	miR430-/-	GFP	19728	20392	3	32	18356
No_Rescue_3	7	miR430-/-	RFP_Background	16226	2038	1	3
No_Rescue_3	7	miR430-/-	GFP_Background	16226	2036	1	3
No_Rescue_3	8	miR430-/-	RFP	21060	12354	6	18	10016	1.76258	0.246149
No_Rescue_3	8	miR430-/-	GFP	21060	19815	10	28	17654
No_Rescue_3	8	miR430-/-	RFP_Background	13433	2338	2	3
No_Rescue_3	8	miR430-/-	GFP_Background	13433	2161	2	3
No_Rescue_3	9	miR430-/-	RFP	21235	17219	2	30	15020	1.5496	0.19022
No_Rescue_3	9	miR430-/-	GFP	21235	25380	2	44	23275
No_Rescue_3	9	miR430-/-	RFP_Background	18769	2199	1	3
No_Rescue_3	9	miR430-/-	GFP_Background	18769	2105	1	3
No_Rescue_3	10	miR430+/+	RFP	25208	13543	6	26	11500	0.173826	-0.759885
No_Rescue_3	10	miR430+/+	GFP	25208	4028	2	6	1999
No_Rescue_3	10	miR430+/+	RFP_Background	26019	2043	1	3
No_Rescue_3	10	miR430+/+	GFP_Background	26019	2029	1	3
No_Rescue_3	11	miR430+/-	RFP	20824	15950	7	24	13770	0.190995	-0.718978
No_Rescue_3	11	miR430+/-	GFP	20824	4717	3	7	2630
No_Rescue_3	11	miR430+/-	RFP_Background	19026	2180	1	3
No_Rescue_3	11	miR430+/-	GFP_Background	19026	2087	1	4
No_Rescue_3	12	miR430+/+	RFP	32470	11185	2	21	8605	0.210227	-0.677312
No_Rescue_3	12	miR430+/+	GFP	32470	4052	2	7	1809
No_Rescue_3	12	miR430+/+	RFP_Background	21594	2580	2	3
No_Rescue_3	12	miR430+/+	GFP_Background	21594	2243	2	4
No_Rescue_3	13	miR430+/+	RFP	17343	6885	2	11	4659	0.369822	-0.432007
No_Rescue_3	13	miR430+/+	GFP	17343	3877	2	6	1723
No_Rescue_3	13	miR430+/+	RFP_Background	12075	2226	1	3
No_Rescue_3	13	miR430+/+	GFP_Background	12075	2154	2	3
No_Rescue_3	14	miR430+/-	RFP	26195	14721	2	24	12303	0.239941	-0.619895
No_Rescue_3	14	miR430+/-	GFP	26195	5109	2	9	2952
No_Rescue_3	14	miR430+/-	RFP_Background	19285	2418	1	3
No_Rescue_3	14	miR430+/-	GFP_Background	19285	2157	2	3
No_Rescue_3	15	miR430+/-	RFP	29880	22237	2	37	20180	0.158722	-0.799364
No_Rescue_3	15	miR430+/-	GFP	29880	5250	2	8	3203
No_Rescue_3	15	miR430+/-	RFP_Background	15295	2057	1	3
No_Rescue_3	15	miR430+/-	GFP_Background	15295	2047	1	3
No_Rescue_3	16	miR430+/-	RFP	24568	11297	6	25	9172	0.237789	-0.623808
No_Rescue_3	16	miR430+/-	GFP	24568	4241	3	19	2181
No_Rescue_3	16	miR430+/-	RFP_Background	22752	2125	1	6
No_Rescue_3	16	miR430+/-	GFP_Background	22752	2060	1	5
No_Rescue_3	17	miR430+/-	RFP	24038	11492	4	20	9401	0.242847	-0.614668
No_Rescue_3	17	miR430+/-	GFP	24038	4338	2	11	2283
No_Rescue_3	17	miR430+/-	RFP_Background	16132	2091	1	3
No_Rescue_3	17	miR430+/-	GFP_Background	16132	2055	1	3
No_Rescue_3	18	miR430+/+	RFP	23406	7885	3	14	5842	0.29151	-0.535347
No_Rescue_3	18	miR430+/+	GFP	23406	3735	2	7	1703
No_Rescue_3	18	miR430+/+	RFP_Background	15946	2043	1	3
No_Rescue_3	18	miR430+/+	GFP_Background	15946	2032	1	3
No_Rescue_3	19	miR430+/-	RFP	21840	20566	2	36	18192	0.150341	-0.822923
No_Rescue_3	19	miR430+/-	GFP	21840	4828	2	11	2735
No_Rescue_3	19	miR430+/-	RFP_Background	16576	2374	2	3
No_Rescue_3	19	miR430+/-	GFP_Background	16576	2093	1	3
No_Rescue_3	20	miR430+/-	RFP	19548	17691	2	29	15424	0.159881	-0.796204
No_Rescue_3	20	miR430+/-	GFP	19548	4509	2	7	2466
No_Rescue_3	20	miR430+/-	RFP_Background	10701	2267	1	3
No_Rescue_3	20	miR430+/-	GFP_Background	10701	2043	1	3
No_Rescue_3	21	miR430+/-	RFP	36900	11743	5	22	9352	0.240376	-0.619108
No_Rescue_3	21	miR430+/-	GFP	36900	4441	2	10	2248
No_Rescue_3	21	miR430+/-	RFP_Background	12495	2391	2	3
No_Rescue_3	21	miR430+/-	GFP_Background	12495	2193	2	3
No_Rescue_3	22	miR430+/+	RFP	12992	8231	3	14	6141	0.249959	-0.602131
No_Rescue_3	22	miR430+/+	GFP	12992	3635	2	5	1535
No_Rescue_3	22	miR430+/+	RFP_Background	13776	2090	1	3
No_Rescue_3	22	miR430+/+	GFP_Background	13776	2100	1	3
No_Rescue_3	23	miR430+/+	RFP	25344	16926	2	32	14839	0.207763	-0.682431
No_Rescue_3	23	miR430+/+	GFP	25344	5145	2	10	3083
No_Rescue_3	23	miR430+/+	RFP_Background	20252	2087	1	3
No_Rescue_3	23	miR430+/+	GFP_Background	20252	2062	1	3
No_Rescue_3	24	miR430+/+	RFP	10234	13690	2	23	11424	0.211572	-0.674542
No_Rescue_3	24	miR430+/+	GFP	10234	4609	2	8	2417
No_Rescue_3	24	miR430+/+	RFP_Background	10350	2266	1	3
No_Rescue_3	24	miR430+/+	GFP_Background	10350	2192	2	4
No_Rescue_3	25	miR430+/+	RFP	20587	16115	3	35	14024	0.152096	-0.817881
No_Rescue_3	25	miR430+/+	GFP	20587	4196	2	6	2133
No_Rescue_3	25	miR430+/+	RFP_Background	16380	2091	1	5
No_Rescue_3	25	miR430+/+	GFP_Background	16380	2063	1	5
No_Rescue_3	26	miR430+/+	RFP	16895	19290	9	32	29	0.137931	-0.860338
No_Rescue_3	26	miR430+/+	GFP	16895	4679	3	7	4
No_Rescue_3	26	miR430+/+	RFP_Background	16303	2140	1	3
No_Rescue_3	26	miR430+/+	GFP_Background	16303	2165	2	3
No_Rescue_3	27	miR430+/-	RFP	12420	18605	4	29	16328	0.162298	-0.789687
No_Rescue_3	27	miR430+/-	GFP	12420	4798	3	10	2650
No_Rescue_3	27	miR430+/-	RFP_Background	14664	2277	2	3
No_Rescue_3	27	miR430+/-	GFP_Background	14664	2148	1	3
No_Rescue_3	28	miR430+/-	RFP	24025	14349	2	24	12255	0.181477	-0.741179
No_Rescue_3	28	miR430+/-	GFP	24025	4274	2	11	2224
No_Rescue_3	28	miR430+/-	RFP_Background	15470	2094	1	3
No_Rescue_3	28	miR430+/-	GFP_Background	15470	2050	1	3
No_Rescue_3	29	miR430+/-	RFP	20111	16988	2	30	14909	0.16433	-0.784282
No_Rescue_3	29	miR430+/-	GFP	20111	4503	2	7	2450
No_Rescue_3	29	miR430+/-	RFP_Background	21235	2079	1	3
No_Rescue_3	29	miR430+/-	GFP_Background	21235	2053	1	3
No_Rescue_3	30	miR430+/-	RFP	31960	9959	2	19	7814	0.313284	-0.504062
No_Rescue_3	30	miR430+/-	GFP	31960	4566	2	11	2448
No_Rescue_3	30	miR430+/-	RFP_Background	21888	2145	1	3
No_Rescue_3	30	miR430+/-	GFP_Background	21888	2118	1	3
No_Rescue_3	31	miR430+/-	RFP	27280	12044	2	23	10024	0.258779	-0.587071
No_Rescue_3	31	miR430+/-	GFP	27280	4656	2	10	2594
No_Rescue_3	31	miR430+/-	RFP_Background	18753	2020	1	3
No_Rescue_3	31	miR430+/-	GFP_Background	18753	2062	1	3
No_Rescue_3	32	miR430+/-	RFP	19291	17556	3	28	15234	0.166929	-0.777468
No_Rescue_3	32	miR430+/-	GFP	19291	4737	2	7	2543
No_Rescue_3	32	miR430+/-	RFP_Background	17493	2322	1	5
No_Rescue_3	32	miR430+/-	GFP_Background	17493	2194	1	5
No_Rescue_3	33	miR430+/-	RFP	19364	13322	2	24	11202	0.176843	-0.752411
No_Rescue_3	33	miR430+/-	GFP	19364	4148	2	6	1981
No_Rescue_3	33	miR430+/-	RFP_Background	20034	2120	2	4
No_Rescue_3	33	miR430+/-	GFP_Background	20034	2167	1	3
No_Rescue_3	34	miR430+/-	RFP	33856	12421	2	24	10364	0.217001	-0.663538
No_Rescue_3	34	miR430+/-	GFP	33856	4296	2	7	2249
No_Rescue_3	34	miR430+/-	RFP_Background	33276	2057	1	3
No_Rescue_3	34	miR430+/-	GFP_Background	33276	2047	1	3
No_Rescue_3	35	miR430+/-	RFP	23368	11165	6	18	9114	0.261356	-0.582767
No_Rescue_3	35	miR430+/-	GFP	23368	4434	3	10	2382
No_Rescue_3	35	miR430+/-	RFP_Background	14884	2051	1	3
No_Rescue_3	35	miR430+/-	GFP_Background	14884	2052	1	3
No_Rescue_3	36	miR430+/-	RFP	14241	8476	5	13	6402	0.283661	-0.5472
No_Rescue_3	36	miR430+/-	GFP	14241	3889	3	6	1816
No_Rescue_3	36	miR430+/-	RFP_Background	11772	2074	1	3
No_Rescue_3	36	miR430+/-	GFP_Background	11772	2073	1	3
No_Rescue_3	37	miR430+/-	RFP	28268	10613	2	18	8562	0.223663	-0.650406
No_Rescue_3	37	miR430+/-	GFP	28268	3964	2	6	1915
No_Rescue_3	37	miR430+/-	RFP_Background	25730	2051	1	6
No_Rescue_3	37	miR430+/-	GFP_Background	25730	2049	1	6
No_Rescue_3	38	miR430+/-	RFP	12852	21503	2	33	19362	0.222239	-0.653179
No_Rescue_3	38	miR430+/-	GFP	12852	6401	2	10	4303
No_Rescue_3	38	miR430+/-	RFP_Background	21190	2141	1	3
No_Rescue_3	38	miR430+/-	GFP_Background	21190	2098	1	3
No_Rescue_3	39	miR430+/+	RFP	21996	16741	7	27	14576	0.199437	-0.700193
No_Rescue_3	39	miR430+/+	GFP	21996	5029	3	8	2907
No_Rescue_3	39	miR430+/+	RFP_Background	17810	2165	1	6
No_Rescue_3	39	miR430+/+	GFP_Background	17810	2122	1	6
No_Rescue_3	40	miR430+/+	RFP	31590	11977	2	26	9727	0.213838	-0.669916
No_Rescue_3	40	miR430+/+	GFP	31590	4230	1	8	2080
No_Rescue_3	40	miR430+/+	RFP_Background	22680	2250	1	4
No_Rescue_3	40	miR430+/+	GFP_Background	22680	2150	2	4
No_Rescue_3	41	miR430+/+	RFP	21280	15895	6	28	13881	0.179022	-0.747094
No_Rescue_3	41	miR430+/+	GFP	21280	4518	3	8	2485
No_Rescue_3	41	miR430+/+	RFP_Background	16714	2014	1	3
No_Rescue_3	41	miR430+/+	GFP_Background	16714	2033	1	3
No_Rescue_3	42	miR430+/+	RFP	30049	15485	7	28	13361	0.195569	-0.7087
No_Rescue_3	42	miR430+/+	GFP	30049	4729	2	14	2613
No_Rescue_3	42	miR430+/+	RFP_Background	19240	2124	1	3
No_Rescue_3	42	miR430+/+	GFP_Background	19240	2116	1	4
No_Rescue_3	43	miR430+/-	RFP	30690	15768	3	25	13736	0.186299	-0.72979
No_Rescue_3	43	miR430+/-	GFP	30690	4583	2	7	2559
No_Rescue_3	43	miR430+/-	RFP_Background	19760	2032	1	3
No_Rescue_3	43	miR430+/-	GFP_Background	19760	2024	1	3
No_Rescue_3	44	miR430+/-	RFP	32688	16337	2	32	14234	0.172193	-0.763984
No_Rescue_3	44	miR430+/-	GFP	32688	4520	2	7	2451
No_Rescue_3	44	miR430+/-	RFP_Background	25160	2103	1	3
No_Rescue_3	44	miR430+/-	GFP_Background	25160	2069	1	3
No_Rescue_3	45	miR430+/-	RFP	42120	15905	2	29	13289	0.17759	-0.75058
No_Rescue_3	45	miR430+/-	GFP	42120	4581	2	8	2360
No_Rescue_3	45	miR430+/-	RFP_Background	23530	2616	2	4
No_Rescue_3	45	miR430+/-	GFP_Background	23530	2221	2	4
No_Rescue_3	46	miR430+/+	RFP	29256	12197	2	22	10160	0.19498	-0.710009
No_Rescue_3	46	miR430+/+	GFP	29256	4007	2	6	1981
No_Rescue_3	46	miR430+/+	RFP_Background	16758	2037	1	3
No_Rescue_3	46	miR430+/+	GFP_Background	16758	2026	1	3
No_Rescue_3	47	miR430+/+	RFP	25215	8361	4	14	6199	0.266495	-0.574312
No_Rescue_3	47	miR430+/+	GFP	25215	3791	2	5	1652
No_Rescue_3	47	miR430+/+	RFP_Background	24025	2162	1	3
No_Rescue_3	47	miR430+/+	GFP_Background	24025	2139	1	3
No_Rescue_3	48	miR430+/+	RFP	31280	15061	2	30	12943	0.197713	-0.703965
No_Rescue_3	48	miR430+/+	GFP	31280	4664	2	10	2559
No_Rescue_3	48	miR430+/+	RFP_Background	26871	2118	1	3
No_Rescue_3	48	miR430+/+	GFP_Background	26871	2105	1	3
With_Rescue_1	1	miR430+/+	RFP	25670	18250	2	31	15378	0.104695	-0.980074
With_Rescue_1	1	miR430+/+	GFP	25670	4210	2	6	1610
With_Rescue_1	1	miR430+/+	RFP_Background	15372	2872	2	3
With_Rescue_1	1	miR430+/+	GFP_Background	15372	2600	2	4
With_Rescue_1	2	miR430+/-	RFP	10201	41076	14	66	38154	0.0854956	-1.06806
With_Rescue_1	2	miR430+/-	GFP	10201	6005	4	9	3262
With_Rescue_1	2	miR430+/-	RFP_Background	9450	2922	2	4
With_Rescue_1	2	miR430+/-	GFP_Background	9450	2743	2	4
With_Rescue_1	3	miR430+/+	RFP	12992	14373	3	22	12041	0.182294	-0.739228
With_Rescue_1	3	miR430+/+	GFP	12992	4332	2	7	2195
With_Rescue_1	3	miR430+/+	RFP_Background	10767	2332	2	3
With_Rescue_1	3	miR430+/+	GFP_Background	10767	2137	2	3
With_Rescue_1	4	miR430+/+	RFP	18445	11623	2	21	8838	0.211247	-0.67521
With_Rescue_1	4	miR430+/+	GFP	18445	4190	2	6	1867
With_Rescue_1	4	miR430+/+	RFP_Background	13734	2785	2	19
With_Rescue_1	4	miR430+/+	GFP_Background	13734	2323	2	18
With_Rescue_1	5	miR430+/+	RFP	16770	21763	7	35	19075	0.130013	-0.886013
With_Rescue_1	5	miR430+/+	GFP	16770	4854	3	7	2480
With_Rescue_1	5	miR430+/+	RFP_Background	16851	2688	2	3
With_Rescue_1	5	miR430+/+	GFP_Background	16851	2374	2	4
With_Rescue_1	6	miR430+/-	RFP	23184	42455	3	74	39807	0.0932751	-1.03023
With_Rescue_1	6	miR430+/-	GFP	23184	5970	2	9	3713
With_Rescue_1	6	miR430+/-	RFP_Background	20304	2648	2	3
With_Rescue_1	6	miR430+/-	GFP_Background	20304	2257	1	3
With_Rescue_1	7	miR430+/+	RFP	14964	19149	2	29	16402	0.137056	-0.863101
With_Rescue_1	7	miR430+/+	GFP	14964	4496	2	6	2248
With_Rescue_1	7	miR430+/+	RFP_Background	9506	2747	2	3
With_Rescue_1	7	miR430+/+	GFP_Background	9506	2248	1	4
With_Rescue_1	8	miR430+/-	RFP	20099	24951	13	45	22103	0.107859	-0.967145
With_Rescue_1	8	miR430+/-	GFP	20099	4910	3	7	2384
With_Rescue_1	8	miR430+/-	RFP_Background	14994	2848	2	3
With_Rescue_1	8	miR430+/-	GFP_Background	14994	2526	1	4
With_Rescue_1	9	miR430-/-	RFP	22248	7101	4	13	4870	0.344559	-0.462737
With_Rescue_1	9	miR430-/-	GFP	22248	3747	3	5	1678
With_Rescue_1	9	miR430-/-	RFP_Background	11543	2231	1	3
With_Rescue_1	9	miR430-/-	GFP_Background	11543	2069	2	3
With_Rescue_1	10	miR430+/+	RFP	21783	17862	3	43	15297	0.14493	-0.838841
With_Rescue_1	10	miR430+/+	GFP	21783	4478	2	7	2217
With_Rescue_1	10	miR430+/+	RFP_Background	14964	2565	2	3
With_Rescue_1	10	miR430+/+	GFP_Background	14964	2261	2	4
With_Rescue_1	11	miR430+/-	RFP	15410	22593	3	43	19889	0.143346	-0.843616
With_Rescue_1	11	miR430+/-	GFP	15410	5218	2	7	2851
With_Rescue_1	11	miR430+/-	RFP_Background	15827	2704	2	3
With_Rescue_1	11	miR430+/-	GFP_Background	15827	2367	2	4
With_Rescue_1	12	miR430+/-	RFP	20304	16495	6	32	13744	0.218423	-0.660702
With_Rescue_1	12	miR430+/-	GFP	20304	5467	3	12	3002
With_Rescue_1	12	miR430+/-	RFP_Background	20824	2751	1	4
With_Rescue_1	12	miR430+/-	GFP_Background	20824	2465	2	4
With_Rescue_1	13	miR430+/-	RFP	22742	15602	2	29	12827	0.115849	-0.936106
With_Rescue_1	13	miR430+/-	GFP	22742	4051	2	6	1486
With_Rescue_1	13	miR430+/-	RFP_Background	19180	2775	2	4
With_Rescue_1	13	miR430+/-	GFP_Background	19180	2565	1	4
With_Rescue_1	14	miR430+/-	RFP	24568	27149	2	43	24250	0.115175	-0.938641
With_Rescue_1	14	miR430+/-	GFP	24568	5526	2	11	2793
With_Rescue_1	14	miR430+/-	RFP_Background	21756	2899	2	4
With_Rescue_1	14	miR430+/-	GFP_Background	21756	2733	2	4
With_Rescue_1	15	miR430+/+	RFP	15876	34369	7	56	31594	0.109641	-0.960027
With_Rescue_1	15	miR430+/+	GFP	15876	5891	3	11	3464
With_Rescue_1	15	miR430+/+	RFP_Background	14560	2775	2	4
With_Rescue_1	15	miR430+/+	GFP_Background	14560	2427	1	4
With_Rescue_1	16	miR430+/+	RFP	15129	22708	2	42	19828	0.148981	-0.826868
With_Rescue_1	16	miR430+/+	GFP	15129	5489	2	10	2954
With_Rescue_1	16	miR430+/+	RFP_Background	14616	2880	2	4
With_Rescue_1	16	miR430+/+	GFP_Background	14616	2535	2	4
With_Rescue_1	17	miR430-/-	RFP	21798	51102	3	74	48771	0.0914683	-1.03873
With_Rescue_1	17	miR430-/-	GFP	21798	6533	2	9	4461
With_Rescue_1	17	miR430-/-	RFP_Background	14560	2331	1	3
With_Rescue_1	17	miR430-/-	GFP_Background	14560	2072	1	3
With_Rescue_1	18	miR430+/-	RFP	18330	21563	10	38	18690	0.11252	-0.94877
With_Rescue_1	18	miR430+/-	GFP	18330	4772	3	7	2103
With_Rescue_1	18	miR430+/-	RFP_Background	16100	2873	2	3
With_Rescue_1	18	miR430+/-	GFP_Background	16100	2669	2	4
With_Rescue_1	19	miR430+/+	RFP	29510	17354	5	33	14554	0.138656	-0.858061
With_Rescue_1	19	miR430+/+	GFP	29510	4593	2	10	2018
With_Rescue_1	19	miR430+/+	RFP_Background	15120	2800	2	3
With_Rescue_1	19	miR430+/+	GFP_Background	15120	2575	1	4
With_Rescue_1	20	miR430-/-	RFP	18928	21098	12	37	18577	0.147763	-0.830433
With_Rescue_1	20	miR430-/-	GFP	18928	5035	3	7	2745
With_Rescue_1	20	miR430-/-	RFP_Background	19995	2521	1	10
With_Rescue_1	20	miR430-/-	GFP_Background	19995	2290	2	11
With_Rescue_1	21	miR430+/+	RFP	28542	14675	4	35	11876	0.158892	-0.798898
With_Rescue_1	21	miR430+/+	GFP	28542	4482	3	7	1887
With_Rescue_1	21	miR430+/+	RFP_Background	23490	2799	2	3
With_Rescue_1	21	miR430+/+	GFP_Background	23490	2595	2	4
With_Rescue_1	22	miR430+/-	RFP	19600	28714	12	52	25940	0.1165	-0.933676
With_Rescue_1	22	miR430+/-	GFP	19600	5355	3	8	3022
With_Rescue_1	22	miR430+/-	RFP_Background	16851	2774	1	3
With_Rescue_1	22	miR430+/-	GFP_Background	16851	2333	2	4
With_Rescue_1	23	miR430-/-	RFP	26123	17664	3	34	15544	0.165916	-0.780111
With_Rescue_1	23	miR430-/-	GFP	26123	4673	2	8	2579
With_Rescue_1	23	miR430-/-	RFP_Background	18445	2120	1	3
With_Rescue_1	23	miR430-/-	GFP_Background	18445	2094	1	3
With_Rescue_1	24	miR430+/+	RFP	19430	16697	3	30	14006	0.166857	-0.777655
With_Rescue_1	24	miR430+/+	GFP	19430	4710	3	10	2337
With_Rescue_1	24	miR430+/+	RFP_Background	18144	2691	2	3
With_Rescue_1	24	miR430+/+	GFP_Background	18144	2373	2	4
With_Rescue_1	25	miR430+/+	RFP	19594	31188	12	55	28308	0.117211	-0.931033
With_Rescue_1	25	miR430+/+	GFP	19594	5939	3	10	3318
With_Rescue_1	25	miR430+/+	RFP_Background	12610	2880	2	4
With_Rescue_1	25	miR430+/+	GFP_Background	12610	2621	2	4
With_Rescue_1	26	miR430-/-	RFP	24660	29852	12	49	46	0.0869565	-1.0607
With_Rescue_1	26	miR430-/-	GFP	24660	5196	3	8	4
With_Rescue_1	26	miR430-/-	RFP_Background	16510	2729	1	3
With_Rescue_1	26	miR430-/-	GFP_Background	16510	2538	2	4
With_Rescue_1	27	miR430+/+	RFP	14194	21835	3	32	19159	0.154288	-0.811668
With_Rescue_1	27	miR430+/+	GFP	14194	5534	3	8	2956
With_Rescue_1	27	miR430+/+	RFP_Background	12544	2676	2	4
With_Rescue_1	27	miR430+/+	GFP_Background	12544	2578	2	4
With_Rescue_1	28	miR430+/-	RFP	18144	25395	2	40	22729	0.154296	-0.811645
With_Rescue_1	28	miR430+/-	GFP	18144	5900	2	10	3507
With_Rescue_1	28	miR430+/-	RFP_Background	15544	2666	2	3
With_Rescue_1	28	miR430+/-	GFP_Background	15544	2393	2	4
With_Rescue_1	29	miR430-/-	RFP	17877	31480	17	44	28678	0.137248	-0.862494
With_Rescue_1	29	miR430-/-	GFP	17877	6706	4	9	3936
With_Rescue_1	29	miR430-/-	RFP_Background	14385	2802	2	3
With_Rescue_1	29	miR430-/-	GFP_Background	14385	2770	2	4
With_Rescue_1	30	miR430+/-	RFP	9672	48760	29	63	60	0.0833333	-1.07918
With_Rescue_1	30	miR430+/-	GFP	9672	6976	5	9	5
With_Rescue_1	30	miR430+/-	RFP_Background	12810	2767	2	3
With_Rescue_1	30	miR430+/-	GFP_Background	12810	2605	2	4
With_Rescue_1	31	miR430+/-	RFP	10419	35776	12	51	33042	0.0994189	-1.00253
With_Rescue_1	31	miR430+/-	GFP	10419	5737	4	8	3285
With_Rescue_1	31	miR430+/-	RFP_Background	16275	2734	2	3
With_Rescue_1	31	miR430+/-	GFP_Background	16275	2452	2	4
With_Rescue_2	1	miR430+/+	RFP	25619	19540	2	32	17332	0.140607	-0.851993
With_Rescue_2	1	miR430+/+	GFP	25619	4498	2	6	2437
With_Rescue_2	1	miR430+/+	RFP_Background	20150	2208	1	3
With_Rescue_2	1	miR430+/+	GFP_Background	20150	2061	2	3
With_Rescue_2	2	miR430+/-	RFP	9576	14096	8	21	11714	0.199249	-0.700604
With_Rescue_2	2	miR430+/-	GFP	9576	4436	3	6	2334
With_Rescue_2	2	miR430+/-	RFP_Background	15552	2382	2	3
With_Rescue_2	2	miR430+/-	GFP_Background	15552	2102	2	3
With_Rescue_2	3	miR430-/-	RFP	17745	15747	8	24	13206	0.180448	-0.743647
With_Rescue_2	3	miR430-/-	GFP	17745	4531	3	6	2383
With_Rescue_2	3	miR430-/-	RFP_Background	15990	2541	2	3
With_Rescue_2	3	miR430-/-	GFP_Background	15990	2148	1	3
With_Rescue_2	4	miR430+/+	RFP	14670	9441	3	15	6939	0.293702	-0.532093
With_Rescue_2	4	miR430+/+	GFP	14670	4267	2	6	2038
With_Rescue_2	4	miR430+/+	RFP_Background	14950	2502	2	4
With_Rescue_2	4	miR430+/+	GFP_Background	14950	2229	2	4
With_Rescue_2	5	miR430+/-	RFP	18753	16899	3	27	14523	0.167459	-0.776093
With_Rescue_2	5	miR430+/-	GFP	18753	4588	2	6	2432
With_Rescue_2	5	miR430+/-	RFP_Background	12992	2376	1	3
With_Rescue_2	5	miR430+/-	GFP_Background	12992	2156	2	3
With_Rescue_2	6	miR430-/-	RFP	13433	10858	3	16	8342	0.330856	-0.480361
With_Rescue_2	6	miR430-/-	GFP	13433	4888	2	9	2760
With_Rescue_2	6	miR430-/-	RFP_Background	13284	2516	1	21
With_Rescue_2	6	miR430-/-	GFP_Background	13284	2128	1	20
With_Rescue_2	7	miR430-/-	RFP	13677	12781	6	19	10278	0.229227	-0.639733
With_Rescue_2	7	miR430-/-	GFP	13677	4547	3	6	2356
With_Rescue_2	7	miR430-/-	RFP_Background	13664	2503	2	3
With_Rescue_2	7	miR430-/-	GFP_Background	13664	2191	2	3
With_Rescue_2	8	miR430+/+	RFP	19092	20074	2	32	17927	0.140124	-0.853488
With_Rescue_2	8	miR430+/+	GFP	19092	4563	2	7	2512
With_Rescue_2	8	miR430+/+	RFP_Background	16758	2147	1	6
With_Rescue_2	8	miR430+/+	GFP_Background	16758	2051	1	6
With_Rescue_2	9	miR430+/+	RFP	14356	9366	3	15	7089	0.442376	-0.354209
With_Rescue_2	9	miR430+/+	GFP	14356	5253	3	10	3136
With_Rescue_2	9	miR430+/+	RFP_Background	19276	2277	1	3
With_Rescue_2	9	miR430+/+	GFP_Background	19276	2117	2	3
With_Rescue_2	10	miR430+/-	RFP	14647	10883	5	17	8424	0.234924	-0.629073
With_Rescue_2	10	miR430+/-	GFP	14647	4085	3	5	1979
With_Rescue_2	10	miR430+/-	RFP_Background	10528	2459	1	3
With_Rescue_2	10	miR430+/-	GFP_Background	10528	2106	1	3
With_Rescue_2	11	miR430-/-	RFP	20687	28066	3	49	25325	0.160079	-0.795666
With_Rescue_2	11	miR430-/-	GFP	20687	6316	2	11	4054
With_Rescue_2	11	miR430-/-	RFP_Background	17810	2741	2	3
With_Rescue_2	11	miR430-/-	GFP_Background	17810	2262	2	4
With_Rescue_2	12	miR430-/-	RFP	17835	23223	3	37	20725	0.12415	-0.906055
With_Rescue_2	12	miR430-/-	GFP	17835	4765	2	6	2573
With_Rescue_2	12	miR430-/-	RFP_Background	17780	2498	1	3
With_Rescue_2	12	miR430-/-	GFP_Background	17780	2192	1	4
With_Rescue_2	13	miR430+/+	RFP	20304	22743	3	39	20431	0.129999	-0.886062
With_Rescue_2	13	miR430+/+	GFP	20304	4817	2	7	2656
With_Rescue_2	13	miR430+/+	RFP_Background	17136	2312	1	3
With_Rescue_2	13	miR430+/+	GFP_Background	17136	2161	1	3
With_Rescue_2	14	miR430+/-	RFP	23265	20297	2	34	17883	0.133982	-0.872954
With_Rescue_2	14	miR430+/-	GFP	23265	4507	2	10	2396
With_Rescue_2	14	miR430+/-	RFP_Background	17766	2414	1	6
With_Rescue_2	14	miR430+/-	GFP_Background	17766	2111	2	6
With_Rescue_2	15	miR430-/-	RFP	12423	22522	2	48	20252	0.153861	-0.81287
With_Rescue_2	15	miR430-/-	GFP	12423	5234	2	9	3116
With_Rescue_2	15	miR430-/-	RFP_Background	13542	2270	1	3
With_Rescue_2	15	miR430-/-	GFP_Background	13542	2118	1	3
With_Rescue_2	16	miR430-/-	RFP	12998	17849	7	29	15747	0.203912	-0.690558
With_Rescue_2	16	miR430-/-	GFP	12998	5252	3	11	3211
With_Rescue_2	16	miR430-/-	RFP_Background	11543	2102	1	3
With_Rescue_2	16	miR430-/-	GFP_Background	11543	2041	1	3
With_Rescue_2	17	miR430+/-	RFP	12330	23254	16	40	21174	0.176915	-0.752235
With_Rescue_2	17	miR430+/-	GFP	12330	5822	4	13	3746
With_Rescue_2	17	miR430+/-	RFP_Background	8084	2080	1	3
With_Rescue_2	17	miR430+/-	GFP_Background	8084	2076	1	3
With_Rescue_2	18	miR430+/+	RFP	21312	18611	2	27	16211	0.181605	-0.740872
With_Rescue_2	18	miR430+/+	GFP	21312	4986	2	14	2944
With_Rescue_2	18	miR430+/+	RFP_Background	24220	2400	1	3
With_Rescue_2	18	miR430+/+	GFP_Background	24220	2042	1	3
With_Rescue_2	19	miR430+/-	RFP	20418	17172	8	31	14990	0.168446	-0.77354
With_Rescue_2	19	miR430+/-	GFP	20418	4593	3	7	2525
With_Rescue_2	19	miR430+/-	RFP_Background	11252	2182	1	5
With_Rescue_2	19	miR430+/-	GFP_Background	11252	2068	2	5
With_Rescue_2	20	miR430+/-	RFP	18144	19849	10	30	17771	0.165494	-0.781217
With_Rescue_2	20	miR430+/-	GFP	18144	4999	3	7	2941
With_Rescue_2	20	miR430+/-	RFP_Background	14637	2078	1	3
With_Rescue_2	20	miR430+/-	GFP_Background	14637	2058	1	3
With_Rescue_2	21	miR430+/-	RFP	19740	16456	8	31	14433	0.172937	-0.762112
With_Rescue_2	21	miR430+/-	GFP	19740	4521	2	7	2496
With_Rescue_2	21	miR430+/-	RFP_Background	17262	2023	1	3
With_Rescue_2	21	miR430+/-	GFP_Background	17262	2025	1	3
With_Rescue_2	22	miR430+/-	RFP	8512	14242	2	22	11790	0.222816	-0.652054
With_Rescue_2	22	miR430+/-	GFP	8512	4788	2	11	2627
With_Rescue_2	22	miR430+/-	RFP_Background	13685	2452	1	3
With_Rescue_2	22	miR430+/-	GFP_Background	13685	2161	2	3
With_Rescue_2	23	miR430+/-	RFP	16362	22466	10	34	19786	0.150056	-0.823748
With_Rescue_2	23	miR430+/-	GFP	16362	5228	3	8	2969
With_Rescue_2	23	miR430+/-	RFP_Background	19065	2680	2	3
With_Rescue_2	23	miR430+/-	GFP_Background	19065	2259	2	3
With_Rescue_2	24	miR430+/-	RFP	9750	35144	17	50	33021	0.111747	-0.951764
With_Rescue_2	24	miR430+/-	GFP	9750	5774	4	8	3690
With_Rescue_2	24	miR430+/-	RFP_Background	9396	2123	1	3
With_Rescue_2	24	miR430+/-	GFP_Background	9396	2084	1	3
With_Rescue_2	25	miR430+/-	RFP	15023	19109	3	34	16886	0.155158	-0.809225
With_Rescue_2	25	miR430+/-	GFP	15023	4750	2	7	2620
With_Rescue_2	25	miR430+/-	RFP_Background	15113	2223	1	5
With_Rescue_2	25	miR430+/-	GFP_Background	15113	2130	1	5
With_Rescue_2	26	miR430+/+	RFP	20160	10585	6	18	15	0.2	-0.69897
With_Rescue_2	26	miR430+/+	GFP	20160	4310	3	6	3
With_Rescue_2	26	miR430+/+	RFP_Background	14112	2095	1	3
With_Rescue_2	26	miR430+/+	GFP_Background	14112	2076	1	3
With_Rescue_2	27	miR430-/-	RFP	18648	24525	4	34	22389	0.146724	-0.833499
With_Rescue_2	27	miR430-/-	GFP	18648	5380	3	7	3285
With_Rescue_2	27	miR430-/-	RFP_Background	19740	2136	1	3
With_Rescue_2	27	miR430-/-	GFP_Background	19740	2095	2	3
With_Rescue_2	28	miR430+/-	RFP	16781	14688	10	24	12423	0.234726	-0.629439
With_Rescue_2	28	miR430+/-	GFP	16781	5063	3	9	2916
With_Rescue_2	28	miR430+/-	RFP_Background	13130	2265	2	4
With_Rescue_2	28	miR430+/-	GFP_Background	13130	2147	2	4
With_Rescue_2	29	miR430+/+	RFP	11223	15170	9	22	13059	0.230646	-0.637055
With_Rescue_2	29	miR430+/+	GFP	11223	5041	3	9	3012
With_Rescue_2	29	miR430+/+	RFP_Background	16128	2111	1	3
With_Rescue_2	29	miR430+/+	GFP_Background	16128	2029	1	3
With_Rescue_2	30	miR430+/-	RFP	19635	18162	2	28	24	0.208333	-0.681241
With_Rescue_2	30	miR430+/-	GFP	19635	5393	2	8	5
With_Rescue_2	30	miR430+/-	RFP_Background	14385	2129	1	4
With_Rescue_2	30	miR430+/-	GFP_Background	14385	2098	1	3
With_Rescue_3	1	miR430+/-	RFP	20720	16453	4	25	14248	0.185219	-0.732315
With_Rescue_3	1	miR430+/-	GFP	20720	4677	3	9	2639
With_Rescue_3	1	miR430+/-	RFP_Background	13776	2205	1	3
With_Rescue_3	1	miR430+/-	GFP_Background	13776	2038	1	3
With_Rescue_3	2	miR430+/-	RFP	13176	5401	2	8	2911	0.463758	-0.333708
With_Rescue_3	2	miR430+/-	GFP	13176	3476	2	5	1350
With_Rescue_3	2	miR430+/-	RFP_Background	10908	2490	2	3
With_Rescue_3	2	miR430+/-	GFP_Background	10908	2126	2	3
With_Rescue_3	3	miR430+/-	RFP	16359	12541	2	19	10028	0.150279	-0.823101
With_Rescue_3	3	miR430+/-	GFP	16359	3671	2	5	1507
With_Rescue_3	3	miR430+/-	RFP_Background	15892	2513	1	3
With_Rescue_3	3	miR430+/-	GFP_Background	15892	2164	2	4
With_Rescue_3	4	miR430+/-	RFP	10656	5890	4	8	3656	0.347648	-0.458861
With_Rescue_3	4	miR430+/-	GFP	10656	3387	2	5	1271
With_Rescue_3	4	miR430+/-	RFP_Background	12600	2234	1	4
With_Rescue_3	4	miR430+/-	GFP_Background	12600	2116	1	3
With_Rescue_3	5	miR430+/-	RFP	13456	6359	3	9	4105	0.339586	-0.46905
With_Rescue_3	5	miR430+/-	GFP	13456	3487	2	7	1394
With_Rescue_3	5	miR430+/-	RFP_Background	15129	2254	1	3
With_Rescue_3	5	miR430+/-	GFP_Background	15129	2093	1	3
With_Rescue_3	6	miR430-/-	RFP	18648	8833	3	13	6671	0.233548	-0.631623
With_Rescue_3	6	miR430-/-	GFP	18648	3683	2	6	1558
With_Rescue_3	6	miR430-/-	RFP_Background	12420	2162	1	3
With_Rescue_3	6	miR430-/-	GFP_Background	12420	2125	1	3
With_Rescue_3	7	miR430+/-	RFP	11648	7314	4	10	5161	0.296067	-0.528611
With_Rescue_3	7	miR430+/-	GFP	11648	3601	2	5	1528
With_Rescue_3	7	miR430+/-	RFP_Background	13176	2153	1	21
With_Rescue_3	7	miR430+/-	GFP_Background	13176	2073	1	21
With_Rescue_3	8	miR430+/-	RFP	22372	21431	8	35	18687	0.200942	-0.69693
With_Rescue_3	8	miR430+/-	GFP	22372	5988	3	10	3755
With_Rescue_3	8	miR430+/-	RFP_Background	21945	2744	1	3
With_Rescue_3	8	miR430+/-	GFP_Background	21945	2233	2	3
With_Rescue_3	9	miR430+/+	RFP	14637	6905	3	11	4452	0.335355	-0.474495
With_Rescue_3	9	miR430+/+	GFP	14637	3703	2	6	1493
With_Rescue_3	9	miR430+/+	RFP_Background	16393	2453	2	3
With_Rescue_3	9	miR430+/+	GFP_Background	16393	2210	2	3
With_Rescue_3	10	miR430+/+	RFP	19998	11219	4	19	8938	0.217386	-0.662768
With_Rescue_3	10	miR430+/+	GFP	19998	4060	2	6	1943
With_Rescue_3	10	miR430+/+	RFP_Background	20230	2281	1	3
With_Rescue_3	10	miR430+/+	GFP_Background	20230	2117	1	3
With_Rescue_3	11	miR430+/-	RFP	4080	8765	6	13	6600	0.318333	-0.497118
With_Rescue_3	11	miR430+/-	GFP	4080	4210	3	9	2101
With_Rescue_3	11	miR430+/-	RFP_Background	7245	2165	2	3
With_Rescue_3	11	miR430+/-	GFP_Background	7245	2109	2	3
With_Rescue_3	12	miR430+/+	RFP	22968	8989	2	17	6857	0.22488	-0.64805
With_Rescue_3	12	miR430+/+	GFP	22968	3583	2	7	1542
With_Rescue_3	12	miR430+/+	RFP_Background	16820	2132	1	3
With_Rescue_3	12	miR430+/+	GFP_Background	16820	2041	1	3
With_Rescue_3	13	miR430+/-	RFP	22331	14208	2	22	12129	0.184681	-0.733577
With_Rescue_3	13	miR430+/-	GFP	22331	4307	2	8	2240
With_Rescue_3	13	miR430+/-	RFP_Background	12726	2079	1	3
With_Rescue_3	13	miR430+/-	GFP_Background	12726	2067	2	3
With_Rescue_3	14	miR430+/-	RFP	19240	10830	6	18	8408	0.293054	-0.533052
With_Rescue_3	14	miR430+/-	GFP	19240	4735	3	8	2464
With_Rescue_3	14	miR430+/-	RFP_Background	13938	2422	2	3
With_Rescue_3	14	miR430+/-	GFP_Background	13938	2271	2	4
With_Rescue_3	15	miR430+/-	RFP	20540	10590	4	16	8483	0.220087	-0.657405
With_Rescue_3	15	miR430+/-	GFP	20540	3952	3	5	1867
With_Rescue_3	15	miR430+/-	RFP_Background	18144	2107	1	4
With_Rescue_3	15	miR430+/-	GFP_Background	18144	2085	1	3
With_Rescue_3	16	miR430+/-	RFP	15080	12573	5	30	10287	0.226111	-0.645679
With_Rescue_3	16	miR430+/-	GFP	15080	4464	3	19	2326
With_Rescue_3	16	miR430+/-	RFP_Background	14948	2286	1	3
With_Rescue_3	16	miR430+/-	GFP_Background	14948	2138	2	3
With_Rescue_3	17	miR430+/+	RFP	16758	6360	2	10	4249	0.41445	-0.382527
With_Rescue_3	17	miR430+/+	GFP	16758	3798	2	7	1761
With_Rescue_3	17	miR430+/+	RFP_Background	11310	2111	1	3
With_Rescue_3	17	miR430+/+	GFP_Background	11310	2037	1	3
With_Rescue_3	18	miR430+/-	RFP	20272	12185	6	18	10126	0.194549	-0.710972
With_Rescue_3	18	miR430+/-	GFP	20272	4005	3	5	1970
With_Rescue_3	18	miR430+/-	RFP_Background	16303	2059	1	3
With_Rescue_3	18	miR430+/-	GFP_Background	16303	2035	1	3
With_Rescue_3	19	miR430+/+	RFP	14544	15676	6	23	13525	0.163771	-0.785764
With_Rescue_3	19	miR430+/+	GFP	14544	4289	3	6	2215
With_Rescue_3	19	miR430+/+	RFP_Background	13674	2151	1	3
With_Rescue_3	19	miR430+/+	GFP_Background	13674	2074	1	4
With_Rescue_3	20	miR430+/+	RFP	20787	9575	5	21	7185	0.239109	-0.621404
With_Rescue_3	20	miR430+/+	GFP	20787	3979	3	6	1718
With_Rescue_3	20	miR430+/+	RFP_Background	15604	2390	1	3
With_Rescue_3	20	miR430+/+	GFP_Background	15604	2261	1	4
With_Rescue_3	21	miR430+/+	RFP	24393	12245	2	22	9939	0.184526	-0.733943
With_Rescue_3	21	miR430+/+	GFP	24393	4070	2	6	1834
With_Rescue_3	21	miR430+/+	RFP_Background	20234	2306	1	3
With_Rescue_3	21	miR430+/+	GFP_Background	20234	2236	2	3
With_Rescue_3	22	miR430+/-	RFP	17496	7138	2	11	5046	0.281213	-0.550965
With_Rescue_3	22	miR430+/-	GFP	17496	3501	2	7	1419
With_Rescue_3	22	miR430+/-	RFP_Background	17696	2092	1	3
With_Rescue_3	22	miR430+/-	GFP_Background	17696	2082	1	3
With_Rescue_3	23	miR430+/+	RFP	21798	11184	2	17	9074	0.206304	-0.685493
With_Rescue_3	23	miR430+/+	GFP	21798	3980	2	6	1872
With_Rescue_3	23	miR430+/+	RFP_Background	21798	2110	1	3
With_Rescue_3	23	miR430+/+	GFP_Background	21798	2108	1	3
With_Rescue_3	24	miR430+/+	RFP	13667	12332	2	18	10218	0.191133	-0.718664
With_Rescue_3	24	miR430+/+	GFP	13667	3987	2	5	1953
With_Rescue_3	24	miR430+/+	RFP_Background	20216	2114	1	3
With_Rescue_3	24	miR430+/+	GFP_Background	20216	2034	1	3
With_Rescue_3	25	miR430+/-	RFP	17716	8252	4	12	6131	0.257381	-0.589424
With_Rescue_3	25	miR430+/-	GFP	17716	3692	2	5	1578
With_Rescue_3	25	miR430+/-	RFP_Background	17496	2121	1	3
With_Rescue_3	25	miR430+/-	GFP_Background	17496	2114	2	3
With_Rescue_3	26	miR430+/-	RFP	19728	8341	5	13	10	0.4	-0.39794
With_Rescue_3	26	miR430+/-	GFP	19728	4172	3	7	4
With_Rescue_3	26	miR430+/-	RFP_Background	17473	2123	1	3
With_Rescue_3	26	miR430+/-	GFP_Background	17473	2108	2	3
With_Rescue_3	27	miR430+/+	RFP	11088	7036	4	10	4867	0.406205	-0.391255
With_Rescue_3	27	miR430+/+	GFP	11088	4142	3	5	1977
With_Rescue_3	27	miR430+/+	RFP_Background	14391	2169	1	3
With_Rescue_3	27	miR430+/+	GFP_Background	14391	2165	2	3
With_Rescue_3	28	miR430+/+	RFP	17712	7859	2	13	5556	0.241541	-0.61701
With_Rescue_3	28	miR430+/+	GFP	17712	3543	2	5	1342
With_Rescue_3	28	miR430+/+	RFP_Background	21896	2303	1	3
With_Rescue_3	28	miR430+/+	GFP_Background	21896	2201	2	3
With_Rescue_3	29	miR430+/-	RFP	13520	6209	3	10	4146	0.302943	-0.51864
With_Rescue_3	29	miR430+/-	GFP	13520	3336	2	5	1256
With_Rescue_3	29	miR430+/-	RFP_Background	14112	2063	1	3
With_Rescue_3	29	miR430+/-	GFP_Background	14112	2080	1	3
With_Rescue_3	30	miR430+/-	RFP	11716	4741	2	9	6	0.333333	-0.477121
With_Rescue_3	30	miR430+/-	GFP	11716	3360	2	5	2
With_Rescue_3	30	miR430+/-	RFP_Background	15984	2086	1	3
With_Rescue_3	30	miR430+/-	GFP_Background	15984	2077	1	3
With_Rescue_3	31	miR430+/-	RFP	14933	5234	2	8	3111	0.484089	-0.315075
With_Rescue_3	31	miR430+/-	GFP	14933	3618	2	6	1506
With_Rescue_3	31	miR430+/-	RFP_Background	16820	2123	1	3
With_Rescue_3	31	miR430+/-	GFP_Background	16820	2112	1	3
With_Rescue_3	32	miR430+/-	RFP	18705	7367	4	18	5195	0.358614	-0.445373
With_Rescue_3	32	miR430+/-	GFP	18705	4014	3	10	1863
With_Rescue_3	32	miR430+/-	RFP_Background	15892	2172	1	3
With_Rescue_3	32	miR430+/-	GFP_Background	15892	2151	2	3
With_Rescue_3	33	miR430+/-	RFP	16226	6491	4	10	4451	0.346439	-0.460373
With_Rescue_3	33	miR430+/-	GFP	16226	3585	2	5	1542
With_Rescue_3	33	miR430+/-	RFP_Background	17420	2040	1	3
With_Rescue_3	33	miR430+/-	GFP_Background	17420	2043	1	3
With_Rescue_3	34	miR430-/-	RFP	17222	9570	6	15	7458	0.259855	-0.585269
With_Rescue_3	34	miR430-/-	GFP	17222	4067	3	6	1938
With_Rescue_3	34	miR430-/-	RFP_Background	14616	2112	1	3
With_Rescue_3	34	miR430-/-	GFP_Background	14616	2129	2	3
With_Rescue_3	35	miR430-/-	RFP	9348	7832	2	11	5682	0.417987	-0.378838
With_Rescue_3	35	miR430-/-	GFP	9348	4513	2	8	2375
With_Rescue_3	35	miR430-/-	RFP_Background	14110	2150	1	4
With_Rescue_3	35	miR430-/-	GFP_Background	14110	2138	1	4
With_Rescue_3	36	miR430+/-	RFP	15035	8380	3	13	6279	0.311515	-0.506522
With_Rescue_3	36	miR430+/-	GFP	15035	4052	2	5	1956
With_Rescue_3	36	miR430+/-	RFP_Background	12596	2101	1	3
With_Rescue_3	36	miR430+/-	GFP_Background	12596	2096	1	3
With_Rescue_3	37	miR430+/-	RFP	15984	7711	5	11	5620	0.348754	-0.45748
With_Rescue_3	37	miR430+/-	GFP	15984	4046	3	7	1960
With_Rescue_3	37	miR430+/-	RFP_Background	22302	2091	1	3
With_Rescue_3	37	miR430+/-	GFP_Background	22302	2086	2	3
With_Rescue_3	38	miR430+/-	RFP	14194	7913	2	12	5858	0.274326	-0.561733
With_Rescue_3	38	miR430+/-	GFP	14194	3666	2	6	1607
With_Rescue_3	38	miR430+/-	RFP_Background	17632	2055	1	3
With_Rescue_3	38	miR430+/-	GFP_Background	17632	2059	1	3
With_Rescue_4	1	miR430+/-	RFP	10001	5203	3	8	2574	0.513209	-0.289706
With_Rescue_4	1	miR430+/-	GFP	10001	3612	2	5	1321
With_Rescue_4	1	miR430+/-	RFP_Background	13485	2629	2	3
With_Rescue_4	1	miR430+/-	GFP_Background	13485	2291	2	3
With_Rescue_4	2	miR430+/+	RFP	17810	12588	2	22	9777	0.174491	-0.758227
With_Rescue_4	2	miR430+/+	GFP	17810	4083	2	6	1706
With_Rescue_4	2	miR430+/+	RFP_Background	15120	2811	2	3
With_Rescue_4	2	miR430+/+	GFP_Background	15120	2377	2	3
With_Rescue_4	3	miR430+/-	RFP	11371	4343	2	9	1836	0.657952	-0.181806
With_Rescue_4	3	miR430+/-	GFP	11371	3389	2	5	1208
With_Rescue_4	3	miR430+/-	RFP_Background	11571	2507	1	3
With_Rescue_4	3	miR430+/-	GFP_Background	11571	2181	1	3
With_Rescue_4	4	miR430-/-	RFP	12322	5505	4	8	3180	0.433333	-0.363178
With_Rescue_4	4	miR430-/-	GFP	12322	3534	3	5	1378
With_Rescue_4	4	miR430-/-	RFP_Background	15080	2325	1	3
With_Rescue_4	4	miR430-/-	GFP_Background	15080	2156	2	3
With_Rescue_4	5	miR430-/-	RFP	18824	11023	2	17	8164	0.24951	-0.602912
With_Rescue_4	5	miR430-/-	GFP	18824	4608	2	7	2037
With_Rescue_4	5	miR430-/-	RFP_Background	16576	2859	2	4
With_Rescue_4	5	miR430-/-	GFP_Background	16576	2571	2	4
With_Rescue_4	6	miR430+/-	RFP	13818	8151	4	14	5337	0.297545	-0.526447
With_Rescue_4	6	miR430+/-	GFP	13818	4090	3	6	1588
With_Rescue_4	6	miR430+/-	RFP_Background	16308	2814	2	3
With_Rescue_4	6	miR430+/-	GFP_Background	16308	2502	2	4
With_Rescue_4	7	miR430+/+	RFP	14620	6589	3	10	4238	0.37848	-0.421957
With_Rescue_4	7	miR430+/+	GFP	14620	3700	2	5	1604
With_Rescue_4	7	miR430+/+	RFP_Background	16269	2351	1	3
With_Rescue_4	7	miR430+/+	GFP_Background	16269	2096	2	3
With_Rescue_4	8	miR430+/-	RFP	13837	4508	2	6	1741	0.778863	-0.108539
With_Rescue_4	8	miR430+/-	GFP	13837	3880	2	5	1356
With_Rescue_4	8	miR430+/-	RFP_Background	17612	2767	2	4
With_Rescue_4	8	miR430+/-	GFP_Background	17612	2524	2	4
With_Rescue_4	9	miR430+/-	RFP	16900	6742	4	10	3964	0.378658	-0.421753
With_Rescue_4	9	miR430+/-	GFP	16900	3938	3	7	1501
With_Rescue_4	9	miR430+/-	RFP_Background	16576	2778	1	3
With_Rescue_4	9	miR430+/-	GFP_Background	16576	2437	1	4
With_Rescue_4	10	miR430-/-	RFP	15470	6278	2	9	4075	0.444417	-0.352209
With_Rescue_4	10	miR430-/-	GFP	15470	3935	2	6	1811
With_Rescue_4	10	miR430-/-	RFP_Background	19434	2203	1	3
With_Rescue_4	10	miR430-/-	GFP_Background	19434	2124	2	3
With_Rescue_4	11	miR430+/-	RFP	9840	5657	4	8	3135	0.595853	-0.224861
With_Rescue_4	11	miR430+/-	GFP	9840	4094	3	8	1868
With_Rescue_4	11	miR430+/-	RFP_Background	15035	2522	2	4
With_Rescue_4	11	miR430+/-	GFP_Background	15035	2226	1	4
With_Rescue_4	12	miR430+/-	RFP	14145	12718	2	19	10165	0.254206	-0.594815
With_Rescue_4	12	miR430+/-	GFP	14145	4790	2	7	2584
With_Rescue_4	12	miR430+/-	RFP_Background	11252	2553	2	3
With_Rescue_4	12	miR430+/-	GFP_Background	11252	2206	2	3
With_Rescue_4	13	miR430+/-	RFP	13818	6995	3	10	4216	0.332068	-0.478773
With_Rescue_4	13	miR430+/-	GFP	13818	3804	3	5	1400
With_Rescue_4	13	miR430+/-	RFP_Background	13716	2779	2	3
With_Rescue_4	13	miR430+/-	GFP_Background	13716	2404	2	3
With_Rescue_4	14	miR430+/+	RFP	21014	10042	2	17	7171	0.211686	-0.674308
With_Rescue_4	14	miR430+/+	GFP	21014	4269	2	7	1518
With_Rescue_4	14	miR430+/+	RFP_Background	15470	2871	2	4
With_Rescue_4	14	miR430+/+	GFP_Background	15470	2751	2	4
With_Rescue_4	15	miR430+/+	RFP	22302	10876	5	16	8395	0.354258	-0.45068
With_Rescue_4	15	miR430+/+	GFP	22302	5150	3	9	2974
With_Rescue_4	15	miR430+/+	RFP_Background	17472	2481	1	3
With_Rescue_4	15	miR430+/+	GFP_Background	17472	2176	2	3
With_Rescue_4	16	miR430+/-	RFP	9296	6828	3	10	4242	0.432107	-0.364408
With_Rescue_4	16	miR430+/-	GFP	9296	4064	3	5	1833
With_Rescue_4	16	miR430+/-	RFP_Background	11988	2586	1	3
With_Rescue_4	16	miR430+/-	GFP_Background	11988	2231	2	4
With_Rescue_4	17	miR430+/+	RFP	18921	12254	2	22	9467	0.203655	-0.691105
With_Rescue_4	17	miR430+/+	GFP	18921	4416	2	6	1928
With_Rescue_4	17	miR430+/+	RFP_Background	14040	2787	2	3
With_Rescue_4	17	miR430+/+	GFP_Background	14040	2488	2	4
With_Rescue_4	18	miR430+/+	RFP	25380	8093	3	14	5568	0.381645	-0.41834
With_Rescue_4	18	miR430+/+	GFP	25380	4370	2	6	2125
With_Rescue_4	18	miR430+/+	RFP_Background	14385	2525	1	3
With_Rescue_4	18	miR430+/+	GFP_Background	14385	2245	2	3
With_Rescue_4	19	miR430-/-	RFP	12019	4601	3	6	1978	0.78817	-0.10338
With_Rescue_4	19	miR430-/-	GFP	12019	3829	3	5	1559
With_Rescue_4	19	miR430-/-	RFP_Background	20034	2623	1	4
With_Rescue_4	19	miR430-/-	GFP_Background	20034	2270	2	3
With_Rescue_4	20	miR430-/-	RFP	25654	7877	2	12	5161	0.335206	-0.474688
With_Rescue_4	20	miR430-/-	GFP	25654	4156	2	6	1730
With_Rescue_4	20	miR430-/-	RFP_Background	14950	2716	2	3
With_Rescue_4	20	miR430-/-	GFP_Background	14950	2426	2	3
With_Rescue_4	21	miR430+/-	RFP	17220	6742	3	11	4684	0.347139	-0.459496
With_Rescue_4	21	miR430+/-	GFP	17220	3664	2	5	1626
With_Rescue_4	21	miR430+/-	RFP_Background	16848	2058	1	3
With_Rescue_4	21	miR430+/-	GFP_Background	16848	2038	1	3
With_Rescue_4	22	miR430+/-	RFP	15470	6597	3	10	3807	0.364592	-0.438193
With_Rescue_4	22	miR430+/-	GFP	15470	3983	2	7	1388
With_Rescue_4	22	miR430+/-	RFP_Background	23182	2790	2	4
With_Rescue_4	22	miR430+/-	GFP_Background	23182	2595	2	4
With_Rescue_4	23	miR430+/+	RFP	11782	7259	4	11	4993	0.310635	-0.50775
With_Rescue_4	23	miR430+/+	GFP	11782	3688	2	5	1551
With_Rescue_4	23	miR430+/+	RFP_Background	15892	2266	1	3
With_Rescue_4	23	miR430+/+	GFP_Background	15892	2137	2	3
With_Rescue_4	24	miR430-/-	RFP	18200	6379	2	13	4045	0.364153	-0.438716
With_Rescue_4	24	miR430-/-	GFP	18200	3631	2	12	1473
With_Rescue_4	24	miR430-/-	RFP_Background	21306	2334	1	3
With_Rescue_4	24	miR430-/-	GFP_Background	21306	2158	2	3
With_Rescue_4	25	miR430+/+	RFP	24009	9414	2	18	6659	0.218501	-0.660546
With_Rescue_4	25	miR430+/+	GFP	24009	3959	2	6	1455
With_Rescue_4	25	miR430+/+	RFP_Background	16714	2755	2	3
With_Rescue_4	25	miR430+/+	GFP_Background	16714	2504	2	4
With_Rescue_4	26	miR430-/-	RFP	15876	10925	3	18	15	0.333333	-0.477121
With_Rescue_4	26	miR430-/-	GFP	15876	4675	2	8	5
With_Rescue_4	26	miR430-/-	RFP_Background	21744	2362	1	3
With_Rescue_4	26	miR430-/-	GFP_Background	21744	2171	1	3
With_Rescue_4	27	miR430+/+	RFP	15498	7481	4	11	4926	0.372919	-0.428385
With_Rescue_4	27	miR430+/+	GFP	15498	4066	3	6	1837
With_Rescue_4	27	miR430+/+	RFP_Background	18221	2555	2	3
With_Rescue_4	27	miR430+/+	GFP_Background	18221	2229	2	3
With_Rescue_4	28	miR430+/-	RFP	15990	5166	2	10	2357	0.537123	-0.269926
With_Rescue_4	28	miR430+/-	GFP	15990	3656	2	5	1266
With_Rescue_4	28	miR430+/-	RFP_Background	12495	2809	2	4
With_Rescue_4	28	miR430+/-	GFP_Background	12495	2390	2	4
With_Rescue_4	29	miR430+/-	RFP	17136	12034	2	17	9350	0.211016	-0.675685
With_Rescue_4	29	miR430+/-	GFP	17136	4220	2	7	1973
With_Rescue_4	29	miR430+/-	RFP_Background	16576	2684	1	20
With_Rescue_4	29	miR430+/-	GFP_Background	16576	2247	1	21
With_Rescue_4	30	miR430+/-	RFP	20068	6783	2	10	4307	0.456234	-0.340812
With_Rescue_4	30	miR430+/-	GFP	20068	4215	2	7	1965
With_Rescue_4	30	miR430+/-	RFP_Background	12726	2476	2	3
With_Rescue_4	30	miR430+/-	GFP_Background	12726	2250	1	4
With_Rescue_4	31	miR430+/-	RFP	19685	7686	2	13	5253	0.346278	-0.460575
With_Rescue_4	31	miR430+/-	GFP	19685	3961	2	7	1819
With_Rescue_4	31	miR430+/-	RFP_Background	17262	2433	1	4
With_Rescue_4	31	miR430+/-	GFP_Background	17262	2142	1	3
With_Rescue_4	32	miR430+/-	RFP	12423	5230	3	8	2895	0.62418	-0.20469
With_Rescue_4	32	miR430+/-	GFP	12423	3988	3	5	1807
With_Rescue_4	32	miR430+/-	RFP_Background	11211	2335	1	4
With_Rescue_4	32	miR430+/-	GFP_Background	11211	2181	2	4
With_Rescue_4	33	miR430+/+	RFP	17473	7944	5	12	5764	0.32408	-0.489347
With_Rescue_4	33	miR430+/+	GFP	17473	3950	3	6	1868
With_Rescue_4	33	miR430+/+	RFP_Background	20150	2180	1	6
With_Rescue_4	33	miR430+/+	GFP_Background	20150	2082	1	6
With_Rescue_4	34	miR430+/+	RFP	15251	8465	3	12	5968	0.273123	-0.563641
With_Rescue_4	34	miR430+/+	GFP	15251	3878	2	5	1630
With_Rescue_4	34	miR430+/+	RFP_Background	16002	2497	1	3
With_Rescue_4	34	miR430+/+	GFP_Background	16002	2248	2	3
With_Rescue_4	35	miR430+/-	RFP	11438	19491	5	29	16951	0.197274	-0.704929
With_Rescue_4	35	miR430+/-	GFP	11438	5567	3	8	3344
With_Rescue_4	35	miR430+/-	RFP_Background	25058	2540	1	6
With_Rescue_4	35	miR430+/-	GFP_Background	25058	2223	2	6
With_Rescue_4	36	miR430+/+	RFP	11039	7902	4	14	5412	0.297302	-0.526802
With_Rescue_4	36	miR430+/+	GFP	11039	3850	3	5	1609
With_Rescue_4	36	miR430+/+	RFP_Background	12432	2490	1	3
With_Rescue_4	36	miR430+/+	GFP_Background	12432	2241	2	3
With_Rescue_4	37	miR430+/-	RFP	18684	11133	3	16	8418	0.468757	-0.329052
With_Rescue_4	37	miR430+/-	GFP	18684	6368	3	10	3946
With_Rescue_4	37	miR430+/-	RFP_Background	22820	2715	2	4
With_Rescue_4	37	miR430+/-	GFP_Background	22820	2422	2	4
With_Rescue_4	38	miR430+/-	RFP	15544	11076	3	17	8630	0.252723	-0.597355
With_Rescue_4	38	miR430+/-	GFP	15544	4402	3	6	2181
With_Rescue_4	38	miR430+/-	RFP_Background	22610	2446	2	4
With_Rescue_4	38	miR430+/-	GFP_Background	22610	2221	2	3
With_Rescue_4	39	miR430+/-	RFP	9870	12892	3	18	10330	0.259245	-0.58629
With_Rescue_4	39	miR430+/-	GFP	9870	4870	2	13	2678
With_Rescue_4	39	miR430+/-	RFP_Background	12495	2562	2	3
With_Rescue_4	39	miR430+/-	GFP_Background	12495	2192	1	3
With_Rescue_4	40	miR430-/-	RFP	15755	12287	4	18	9763	0.1941	-0.711974
With_Rescue_4	40	miR430-/-	GFP	15755	4107	2	6	1895
With_Rescue_4	40	miR430-/-	RFP_Background	20083	2524	1	3
With_Rescue_4	40	miR430-/-	GFP_Background	20083	2212	2	3
With_Rescue_4	41	miR430+/-	RFP	15080	8565	5	12	6435	0.274747	-0.561066
With_Rescue_4	41	miR430+/-	GFP	15080	3873	3	5	1768
With_Rescue_4	41	miR430+/-	RFP_Background	13837	2130	2	3
With_Rescue_4	41	miR430+/-	GFP_Background	13837	2105	1	3
With_Rescue_4	42	miR430-/-	RFP	16308	9600	5	15	7314	0.760596	-0.118846
With_Rescue_4	42	miR430-/-	GFP	16308	7706	4	10	5563
With_Rescue_4	42	miR430-/-	RFP_Background	14700	2286	2	6
With_Rescue_4	42	miR430-/-	GFP_Background	14700	2143	1	6
With_Rescue_4	43	miR430+/+	RFP	13426	9438	3	13	7025	0.298078	-0.52567
With_Rescue_4	43	miR430+/+	GFP	13426	4344	2	6	2094
With_Rescue_4	43	miR430+/+	RFP_Background	17420	2413	2	3
With_Rescue_4	43	miR430+/+	GFP_Background	17420	2250	2	3
With_Rescue_4	44	miR430+/-	RFP	8715	7364	4	11	4635	0.338296	-0.470704
With_Rescue_4	44	miR430+/-	GFP	8715	3898	3	5	1568
With_Rescue_4	44	miR430+/-	RFP_Background	14040	2729	2	3
With_Rescue_4	44	miR430+/-	GFP_Background	14040	2330	2	3
With_Rescue_4	45	miR430+/-	RFP	12960	10200	3	17	7425	0.232458	-0.633656
With_Rescue_4	45	miR430+/-	GFP	12960	4192	3	6	1726
With_Rescue_4	45	miR430+/-	RFP_Background	12726	2775	2	3
With_Rescue_4	45	miR430+/-	GFP_Background	12726	2466	2	4
With_Rescue_4	46	miR430+/-	RFP	14364	10990	3	18	8379	0.238692	-0.622162
With_Rescue_4	46	miR430+/-	GFP	14364	4216	2	6	2000
With_Rescue_4	46	miR430+/-	RFP_Background	14040	2611	2	3
With_Rescue_4	46	miR430+/-	GFP_Background	14040	2216	2	3
With_Rescue_4	47	miR430-/-	RFP	13433	8571	4	12	6075	0.312593	-0.505021
With_Rescue_4	47	miR430-/-	GFP	13433	4142	3	5	1899
With_Rescue_4	47	miR430-/-	RFP_Background	14994	2496	2	3
With_Rescue_4	47	miR430-/-	GFP_Background	14994	2243	2	3

## Sheet: Figure 1JK
Experiment	Treatment	Embryo	Genotype	Feature	Frame
20200903_no_rescue_1	no rescue	1	miR430 -/-	100% Epiboly	74
20200903_no_rescue_1	no rescue	1	miR430 -/-	Kupffer's vesicle	83
20200903_no_rescue_1	no rescue	2	miR430 +/-	100% Epiboly	67
20200903_no_rescue_1	no rescue	2	miR430 +/-	Kupffer's vesicle	74
20200903_no_rescue_1	no rescue	2	miR430 +/-	Onset of movement	123
20200903_no_rescue_1	no rescue	3	miR430 -/-	100% Epiboly	73
20200903_no_rescue_1	no rescue	5	miR430 -/-	100% Epiboly	74
20200903_no_rescue_1	no rescue	5	miR430 -/-	Kupffer's vesicle	83
20200903_no_rescue_1	no rescue	5	miR430 -/-	Onset of movement	137
20200903_no_rescue_1	no rescue	6	miR430 +/-	100% Epiboly	65
20200903_no_rescue_1	no rescue	6	miR430 +/-	Kupffer's vesicle	73
20200903_no_rescue_1	no rescue	6	miR430 +/-	Onset of movement	120
20200903_no_rescue_1	no rescue	8	miR430 +/+	100% Epiboly	63
20200903_no_rescue_1	no rescue	8	miR430 +/+	Kupffer's vesicle	74
20200903_no_rescue_1	no rescue	8	miR430 +/+	Onset of movement	121
20200903_no_rescue_1	no rescue	9	miR430 -/-	100% Epiboly	75
20200903_no_rescue_1	no rescue	10	miR430 +/-	100% Epiboly	64
20200903_no_rescue_1	no rescue	10	miR430 +/-	Onset of movement	124
20200903_no_rescue_1	no rescue	11	miR430 +/-	100% Epiboly	71
20200903_no_rescue_1	no rescue	11	miR430 +/-	Kupffer's vesicle	79
20200903_no_rescue_1	no rescue	11	miR430 +/-	Onset of movement	123
20200903_no_rescue_1	no rescue	12	miR430 +/-	100% Epiboly	66
20200903_no_rescue_1	no rescue	12	miR430 +/-	Kupffer's vesicle	78
20200903_no_rescue_1	no rescue	12	miR430 +/-	Onset of movement	120
20200903_no_rescue_1	no rescue	14	miR430 +/+	100% Epiboly	64
20200903_no_rescue_1	no rescue	14	miR430 +/+	Kupffer's vesicle	77
20200903_no_rescue_1	no rescue	14	miR430 +/+	Onset of movement	121
20200903_no_rescue_1	no rescue	15	miR430 +/-	100% Epiboly	64
20200903_no_rescue_1	no rescue	15	miR430 +/-	Kupffer's vesicle	76
20200903_no_rescue_1	no rescue	15	miR430 +/-	Onset of movement	119
20200903_no_rescue_1	no rescue	16	miR430 +/+	100% Epiboly	65
20200903_no_rescue_1	no rescue	16	miR430 +/+	Kupffer's vesicle	73
20200903_no_rescue_1	no rescue	16	miR430 +/+	Onset of movement	118
20200903_no_rescue_1	no rescue	17	miR430 +/-	100% Epiboly	64
20200903_no_rescue_1	no rescue	17	miR430 +/-	Kupffer's vesicle	74
20200903_no_rescue_1	no rescue	17	miR430 +/-	Onset of movement	121
20200903_no_rescue_1	no rescue	19	miR430 -/-	100% Epiboly	72
20200903_no_rescue_1	no rescue	19	miR430 -/-	Kupffer's vesicle	83
20200903_no_rescue_1	no rescue	19	miR430 -/-	Onset of movement	133
20200903_no_rescue_1	no rescue	20	miR430 +/+	100% Epiboly	69
20200903_no_rescue_1	no rescue	20	miR430 +/+	Kupffer's vesicle	74
20200903_no_rescue_1	no rescue	20	miR430 +/+	Onset of movement	125
20200903_no_rescue_1	no rescue	21	miR430 -/-	100% Epiboly	66
20200903_no_rescue_1	no rescue	21	miR430 -/-	Kupffer's vesicle	78
20200903_no_rescue_1	no rescue	22	miR430 +/-	100% Epiboly	63
20200903_no_rescue_1	no rescue	22	miR430 +/-	Onset of movement	123
20200903_no_rescue_1	no rescue	23	miR430 -/-	100% Epiboly	74
20200903_no_rescue_1	no rescue	23	miR430 -/-	Kupffer's vesicle	86
20200903_no_rescue_1	no rescue	24	miR430 +/-	100% Epiboly	64
20200903_no_rescue_1	no rescue	24	miR430 +/-	Kupffer's vesicle	74
20200903_no_rescue_1	no rescue	24	miR430 +/-	Onset of movement	116
20200903_no_rescue_1	no rescue	25	miR430 +/-	100% Epiboly	61
20200903_no_rescue_1	no rescue	25	miR430 +/-	Onset of movement	119
20200903_no_rescue_1	no rescue	26	miR430 +/+	100% Epiboly	63
20200903_no_rescue_1	no rescue	26	miR430 +/+	Kupffer's vesicle	75
20200903_no_rescue_1	no rescue	26	miR430 +/+	Onset of movement	119
20200903_no_rescue_1	no rescue	28	miR430 +/+	100% Epiboly	63
20200903_no_rescue_1	no rescue	28	miR430 +/+	Kupffer's vesicle	72
20200903_no_rescue_1	no rescue	28	miR430 +/+	Onset of movement	118
20200903_no_rescue_1	no rescue	29	miR430 +/-	100% Epiboly	62
20200903_no_rescue_1	no rescue	29	miR430 +/-	Onset of movement	119
20200903_no_rescue_1	no rescue	30	miR430 +/+	100% Epiboly	63
20200903_no_rescue_1	no rescue	30	miR430 +/+	Kupffer's vesicle	73
20200903_no_rescue_1	no rescue	30	miR430 +/+	Onset of movement	116
20200907_no_rescue_2	no rescue	1	miR430 -/-	100% Epiboly	69
20200907_no_rescue_2	no rescue	1	miR430 -/-	Kupffer's vesicle	77
20200907_no_rescue_2	no rescue	3	miR430 +/-	100% Epiboly	60
20200907_no_rescue_2	no rescue	3	miR430 +/-	Kupffer's vesicle	72
20200907_no_rescue_2	no rescue	4	miR430 +/-	100% Epiboly	61
20200907_no_rescue_2	no rescue	4	miR430 +/-	Kupffer's vesicle	72
20200907_no_rescue_2	no rescue	5	miR430 +/+	100% Epiboly	60
20200907_no_rescue_2	no rescue	5	miR430 +/+	Kupffer's vesicle	73
20200907_no_rescue_2	no rescue	6	miR430 +/-	100% Epiboly	61
20200907_no_rescue_2	no rescue	6	miR430 +/-	Kupffer's vesicle	70
20200907_no_rescue_2	no rescue	7	miR430 +/+	100% Epiboly	61
20200907_no_rescue_2	no rescue	7	miR430 +/+	Kupffer's vesicle	73
20200907_no_rescue_2	no rescue	8	miR430 +/+	100% Epiboly	59
20200907_no_rescue_2	no rescue	8	miR430 +/+	Kupffer's vesicle	70
20200907_no_rescue_2	no rescue	10	miR430 +/+	100% Epiboly	60
20200907_no_rescue_2	no rescue	11	miR430 -/-	100% Epiboly	74
20200907_no_rescue_2	no rescue	13	miR430 +/-	100% Epiboly	62
20200907_no_rescue_2	no rescue	13	miR430 +/-	Kupffer's vesicle	71
20200907_no_rescue_2	no rescue	14	miR430 +/-	100% Epiboly	61
20200907_no_rescue_2	no rescue	14	miR430 +/-	Kupffer's vesicle	70
20200907_no_rescue_2	no rescue	15	miR430 +/-	100% Epiboly	60
20200907_no_rescue_2	no rescue	15	miR430 +/-	Kupffer's vesicle	70
20200907_no_rescue_2	no rescue	16	miR430 +/+	100% Epiboly	59
20200907_no_rescue_2	no rescue	16	miR430 +/+	Kupffer's vesicle	71
20200907_no_rescue_2	no rescue	18	miR430 +/+	100% Epiboly	59
20200907_no_rescue_2	no rescue	18	miR430 +/+	Kupffer's vesicle	71
20200907_no_rescue_2	no rescue	19	miR430 -/-	100% Epiboly	69
20200907_no_rescue_2	no rescue	20	miR430 +/-	100% Epiboly	61
20200907_no_rescue_2	no rescue	20	miR430 +/-	Kupffer's vesicle	71
20200907_no_rescue_2	no rescue	22	miR430 -/-	100% Epiboly	69
20200907_no_rescue_2	no rescue	22	miR430 -/-	Kupffer's vesicle	77
20200907_no_rescue_2	no rescue	23	miR430 +/-	100% Epiboly	60
20200907_no_rescue_2	no rescue	24	miR430 +/-	100% Epiboly	61
20200907_no_rescue_2	no rescue	24	miR430 +/-	Kupffer's vesicle	71
20200907_no_rescue_2	no rescue	25	miR430 -/-	100% Epiboly	66
20200907_no_rescue_2	no rescue	25	miR430 -/-	Kupffer's vesicle	75
20200907_no_rescue_2	no rescue	26	miR430 +/-	100% Epiboly	61
20200907_no_rescue_2	no rescue	26	miR430 +/-	Kupffer's vesicle	69
20200907_no_rescue_2	no rescue	27	miR430 +/-	100% Epiboly	60
20200907_no_rescue_2	no rescue	27	miR430 +/-	Kupffer's vesicle	71
20200907_no_rescue_2	no rescue	29	miR430 +/+	100% Epiboly	61
20200907_no_rescue_2	no rescue	29	miR430 +/+	Kupffer's vesicle	72
20200907_no_rescue_2	no rescue	30	miR430 -/-	100% Epiboly	68
20200907_no_rescue_2	no rescue	30	miR430 -/-	Kupffer's vesicle	73
20201006_no_rescue_6	no rescue	1	miR430 +/+	100% Epiboly	58
20201006_no_rescue_6	no rescue	1	miR430 +/+	Kupffer's vesicle	71
20201006_no_rescue_6	no rescue	3	miR430 +/-	100% Epiboly	58
20201006_no_rescue_6	no rescue	3	miR430 +/-	Kupffer's vesicle	70
20201006_no_rescue_6	no rescue	4	miR430 -/-	100% Epiboly	68
20201006_no_rescue_6	no rescue	4	miR430 -/-	Kupffer's vesicle	79
20201006_no_rescue_6	no rescue	5	miR430 -/-	100% Epiboly	67
20201006_no_rescue_6	no rescue	5	miR430 -/-	Kupffer's vesicle	78
20201006_no_rescue_6	no rescue	6	miR430 +/-	100% Epiboly	60
20201006_no_rescue_6	no rescue	7	miR430 +/-	100% Epiboly	60
20201006_no_rescue_6	no rescue	8	miR430 +/-	100% Epiboly	62
20201006_no_rescue_6	no rescue	8	miR430 +/-	Kupffer's vesicle	72
20201006_no_rescue_6	no rescue	9	miR430 +/+	100% Epiboly	57
20201006_no_rescue_6	no rescue	9	miR430 +/+	Kupffer's vesicle	69
20201006_no_rescue_6	no rescue	10	miR430 +/-	100% Epiboly	58
20201006_no_rescue_6	no rescue	10	miR430 +/-	Kupffer's vesicle	73
20201006_no_rescue_6	no rescue	11	miR430 +/-	100% Epiboly	60
20201006_no_rescue_6	no rescue	11	miR430 +/-	Kupffer's vesicle	73
20201006_no_rescue_6	no rescue	12	miR430 +/-	100% Epiboly	60
20201006_no_rescue_6	no rescue	12	miR430 +/-	Kupffer's vesicle	71
20201006_no_rescue_6	no rescue	13	miR430 +/+	100% Epiboly	61
20201006_no_rescue_6	no rescue	13	miR430 +/+	Kupffer's vesicle	72
20201006_no_rescue_6	no rescue	14	miR430 +/-	100% Epiboly	60
20201006_no_rescue_6	no rescue	14	miR430 +/-	Kupffer's vesicle	69
20201006_no_rescue_6	no rescue	15	miR430 +/-	100% Epiboly	60
20201006_no_rescue_6	no rescue	15	miR430 +/-	Kupffer's vesicle	71
20201006_no_rescue_6	no rescue	16	miR430 -/-	100% Epiboly	68
20201006_no_rescue_6	no rescue	16	miR430 -/-	Kupffer's vesicle	79
20201006_no_rescue_6	no rescue	17	miR430 +/+	100% Epiboly	58
20201006_no_rescue_6	no rescue	17	miR430 +/+	Kupffer's vesicle	70
20201006_no_rescue_6	no rescue	19	miR430 -/-	100% Epiboly	70
20201006_no_rescue_6	no rescue	19	miR430 -/-	Kupffer's vesicle	77
20201006_no_rescue_6	no rescue	20	miR430 +/+	100% Epiboly	59
20201006_no_rescue_6	no rescue	20	miR430 +/+	Kupffer's vesicle	69
20201006_no_rescue_6	no rescue	24	miR430 +/-	100% Epiboly	59
20201006_no_rescue_6	no rescue	24	miR430 +/-	Kupffer's vesicle	73
20201006_no_rescue_6	no rescue	26	miR430 +/-	100% Epiboly	61
20201006_no_rescue_6	no rescue	26	miR430 +/-	Kupffer's vesicle	70
20201006_no_rescue_6	no rescue	27	miR430 -/-	100% Epiboly	69
20201006_no_rescue_6	no rescue	27	miR430 -/-	Kupffer's vesicle	79
20201006_no_rescue_6	no rescue	29	miR430 +/-	100% Epiboly	60
20201006_no_rescue_6	no rescue	29	miR430 +/-	Kupffer's vesicle	72
20201006_no_rescue_6	no rescue	30	miR430 -/-	100% Epiboly	69
miR430 +/-_incross_plus_rescue_20200909	With rescue	1	miR430 -/-	100% Epiboly	61
miR430 +/-_incross_plus_rescue_20200909	With rescue	1	miR430 -/-	Kupffer's vesicle	70
miR430 +/-_incross_plus_rescue_20200909	With rescue	2	miR430 +/-	100% Epiboly	61
miR430 +/-_incross_plus_rescue_20200909	With rescue	3	miR430 +/+	100% Epiboly	62
miR430 +/-_incross_plus_rescue_20200909	With rescue	4	miR430 +/-	100% Epiboly	67
miR430 +/-_incross_plus_rescue_20200909	With rescue	5	miR430 +/-	100% Epiboly	59
miR430 +/-_incross_plus_rescue_20200909	With rescue	5	miR430 +/-	Kupffer's vesicle	70
miR430 +/-_incross_plus_rescue_20200909	With rescue	6	miR430 +/-	100% Epiboly	60
miR430 +/-_incross_plus_rescue_20200909	With rescue	6	miR430 +/-	Kupffer's vesicle	72
miR430 +/-_incross_plus_rescue_20200909	With rescue	7	miR430 -/-	100% Epiboly	62
miR430 +/-_incross_plus_rescue_20200909	With rescue	7	miR430 -/-	Kupffer's vesicle	71
miR430 +/-_incross_plus_rescue_20200909	With rescue	8	miR430 +/-	100% Epiboly	60
miR430 +/-_incross_plus_rescue_20200909	With rescue	8	miR430 +/-	Kupffer's vesicle	69
miR430 +/-_incross_plus_rescue_20200909	With rescue	9	miR430 +/+	100% Epiboly	60
miR430 +/-_incross_plus_rescue_20200909	With rescue	9	miR430 +/+	Kupffer's vesicle	72
miR430 +/-_incross_plus_rescue_20200909	With rescue	10	miR430 +/-	100% Epiboly	60
miR430 +/-_incross_plus_rescue_20200909	With rescue	10	miR430 +/-	Kupffer's vesicle	70
miR430 +/-_incross_plus_rescue_20200909	With rescue	11	miR430 -/-	100% Epiboly	62
miR430 +/-_incross_plus_rescue_20200909	With rescue	11	miR430 -/-	Kupffer's vesicle	72
miR430 +/-_incross_plus_rescue_20200909	With rescue	12	miR430 +/+	100% Epiboly	59
miR430 +/-_incross_plus_rescue_20200909	With rescue	12	miR430 +/+	Kupffer's vesicle	69
miR430 +/-_incross_plus_rescue_20200909	With rescue	13	miR430 +/-	100% Epiboly	60
miR430 +/-_incross_plus_rescue_20200909	With rescue	13	miR430 +/-	Kupffer's vesicle	72
miR430 +/-_incross_plus_rescue_20200909	With rescue	14	miR430 -/-	100% Epiboly	61
miR430 +/-_incross_plus_rescue_20200909	With rescue	14	miR430 -/-	Kupffer's vesicle	69
miR430 +/-_incross_plus_rescue_20200909	With rescue	15	miR430 +/+	100% Epiboly	59
miR430 +/-_incross_plus_rescue_20200909	With rescue	15	miR430 +/+	Kupffer's vesicle	70
miR430 +/-_incross_plus_rescue_20200909	With rescue	16	miR430 +/-	100% Epiboly	61
miR430 +/-_incross_plus_rescue_20200909	With rescue	18	miR430 +/-	100% Epiboly	62
miR430 +/-_incross_plus_rescue_20200909	With rescue	18	miR430 +/-	Kupffer's vesicle	72
miR430 +/-_incross_plus_rescue_20200909	With rescue	19	miR430 +/-	100% Epiboly	60
miR430 +/-_incross_plus_rescue_20200909	With rescue	19	miR430 +/-	Kupffer's vesicle	70
miR430 +/-_incross_plus_rescue_20200909	With rescue	20	miR430 +/-	100% Epiboly	61
miR430 +/-_incross_plus_rescue_20200909	With rescue	20	miR430 +/-	Kupffer's vesicle	73
miR430 +/-_incross_plus_rescue_20200909	With rescue	21	miR430 -/-	100% Epiboly	61
miR430 +/-_incross_plus_rescue_20200909	With rescue	21	miR430 -/-	Kupffer's vesicle	73
miR430 +/-_incross_plus_rescue_20200909	With rescue	22	miR430 +/+	100% Epiboly	62
miR430 +/-_incross_plus_rescue_20200909	With rescue	22	miR430 +/+	Kupffer's vesicle	69
miR430 +/-_incross_plus_rescue_20200909	With rescue	23	miR430 +/+	100% Epiboly	62
miR430 +/-_incross_plus_rescue_20200909	With rescue	23	miR430 +/+	Kupffer's vesicle	71
miR430 +/-_incross_plus_rescue_20200909	With rescue	24	miR430 +/-	100% Epiboly	58
miR430 +/-_incross_plus_rescue_20200909	With rescue	24	miR430 +/-	Kupffer's vesicle	69
miR430 +/-_incross_plus_rescue_20200909	With rescue	26	miR430 +/-	100% Epiboly	60
miR430 +/-_incross_plus_rescue_20200909	With rescue	26	miR430 +/-	Kupffer's vesicle	71
miR430 +/-_incross_plus_rescue_20200909	With rescue	27	miR430 -/-	100% Epiboly	61
miR430 +/-_incross_plus_rescue_20200909	With rescue	27	miR430 -/-	Kupffer's vesicle	72
miR430 +/-_incross_plus_rescue_20200909	With rescue	28	miR430 +/-	100% Epiboly	61
miR430 +/-_incross_plus_rescue_20200909	With rescue	28	miR430 +/-	Kupffer's vesicle	71
miR430 +/-_incross_plus_rescue_20201013	With rescue	2	miR430 +/-	100% Epiboly	65
miR430 +/-_incross_plus_rescue_20201013	With rescue	2	miR430 +/-	Kupffer's vesicle	75
miR430 +/-_incross_plus_rescue_20201013	With rescue	3	miR430 -/-	100% Epiboly	60
miR430 +/-_incross_plus_rescue_20201013	With rescue	3	miR430 -/-	Kupffer's vesicle	71
miR430 +/-_incross_plus_rescue_20201013	With rescue	4	miR430 +/-	100% Epiboly	59
miR430 +/-_incross_plus_rescue_20201013	With rescue	5	miR430 +/+	100% Epiboly	59
miR430 +/-_incross_plus_rescue_20201013	With rescue	5	miR430 +/+	Kupffer's vesicle	69
miR430 +/-_incross_plus_rescue_20201013	With rescue	6	miR430 -/-	100% Epiboly	59
miR430 +/-_incross_plus_rescue_20201013	With rescue	6	miR430 -/-	Kupffer's vesicle	70
miR430 +/-_incross_plus_rescue_20201013	With rescue	7	miR430 +/+	100% Epiboly	58
miR430 +/-_incross_plus_rescue_20201013	With rescue	7	miR430 +/+	Kupffer's vesicle	70
miR430 +/-_incross_plus_rescue_20201013	With rescue	8	miR430 +/+	100% Epiboly	59
miR430 +/-_incross_plus_rescue_20201013	With rescue	8	miR430 +/+	Kupffer's vesicle	71
miR430 +/-_incross_plus_rescue_20201013	With rescue	9	miR430 +/-	100% Epiboly	60
miR430 +/-_incross_plus_rescue_20201013	With rescue	9	miR430 +/-	Kupffer's vesicle	72
miR430 +/-_incross_plus_rescue_20201013	With rescue	10	miR430 +/-	100% Epiboly	59
miR430 +/-_incross_plus_rescue_20201013	With rescue	10	miR430 +/-	Kupffer's vesicle	72
miR430 +/-_incross_plus_rescue_20201013	With rescue	11	miR430 -/-	100% Epiboly	60
miR430 +/-_incross_plus_rescue_20201013	With rescue	12	miR430 +/-	100% Epiboly	61
miR430 +/-_incross_plus_rescue_20201013	With rescue	13	miR430 -/-	100% Epiboly	59
miR430 +/-_incross_plus_rescue_20201013	With rescue	13	miR430 -/-	Kupffer's vesicle	70
miR430 +/-_incross_plus_rescue_20201013	With rescue	14	miR430 -/-	100% Epiboly	61
miR430 +/-_incross_plus_rescue_20201013	With rescue	14	miR430 -/-	Kupffer's vesicle	73
miR430 +/-_incross_plus_rescue_20201013	With rescue	15	miR430 +/-	100% Epiboly	64
miR430 +/-_incross_plus_rescue_20201013	With rescue	15	miR430 +/-	Kupffer's vesicle	76
miR430 +/-_incross_plus_rescue_20201013	With rescue	16	miR430 -/-	100% Epiboly	62
miR430 +/-_incross_plus_rescue_20201013	With rescue	16	miR430 -/-	Kupffer's vesicle	72
miR430 +/-_incross_plus_rescue_20201013	With rescue	17	miR430 +/+	100% Epiboly	63
miR430 +/-_incross_plus_rescue_20201013	With rescue	17	miR430 +/+	Kupffer's vesicle	72
miR430 +/-_incross_plus_rescue_20201013	With rescue	18	miR430 -/-	100% Epiboly	61
miR430 +/-_incross_plus_rescue_20201013	With rescue	18	miR430 -/-	Kupffer's vesicle	73
miR430 +/-_incross_plus_rescue_20201013	With rescue	19	miR430 +/+	100% Epiboly	64
miR430 +/-_incross_plus_rescue_20201013	With rescue	19	miR430 +/+	Kupffer's vesicle	74
miR430 +/-_incross_plus_rescue_20201013	With rescue	20	miR430 -/-	100% Epiboly	63
miR430 +/-_incross_plus_rescue_20201013	With rescue	20	miR430 -/-	Kupffer's vesicle	74
miR430 +/-_incross_plus_rescue_20201013	With rescue	21	miR430 +/-	100% Epiboly	61
miR430 +/-_incross_plus_rescue_20201013	With rescue	21	miR430 +/-	Kupffer's vesicle	72
miR430 +/-_incross_plus_rescue_20201013	With rescue	22	miR430 +/-	100% Epiboly	59
miR430 +/-_incross_plus_rescue_20201013	With rescue	22	miR430 +/-	Kupffer's vesicle	70
miR430 +/-_incross_plus_rescue_20201013	With rescue	24	miR430 -/-	100% Epiboly	62
miR430 +/-_incross_plus_rescue_20201013	With rescue	24	miR430 -/-	Kupffer's vesicle	73
miR430 +/-_incross_plus_rescue_20201013	With rescue	25	miR430 +/+	100% Epiboly	62
miR430 +/-_incross_plus_rescue_20201013	With rescue	25	miR430 +/+	Kupffer's vesicle	73
miR430 +/-_incross_plus_rescue_20201013	With rescue	26	miR430 +/-	100% Epiboly	61
miR430 +/-_incross_plus_rescue_20201013	With rescue	26	miR430 +/-	Kupffer's vesicle	76
miR430 +/-_incross_plus_rescue_20201013	With rescue	27	miR430 -/-	100% Epiboly	59
miR430 +/-_incross_plus_rescue_20201013	With rescue	28	miR430 +/-	100% Epiboly	60
miR430 +/-_incross_plus_rescue_20201013	With rescue	28	miR430 +/-	Kupffer's vesicle	75
miR430 +/-_incross_plus_rescue_20201013	With rescue	29	miR430 -/-	100% Epiboly	60
miR430 +/-_incross_plus_rescue_20201013	With rescue	29	miR430 -/-	Kupffer's vesicle	73
miR430 +/-_incross_plus_rescue_20201021	With rescue	1	miR430 -/-	100% Epiboly	61
miR430 +/-_incross_plus_rescue_20201021	With rescue	1	miR430 -/-	Kupffer's vesicle	75
miR430 +/-_incross_plus_rescue_20201021	With rescue	2	miR430 +/-	100% Epiboly	61
miR430 +/-_incross_plus_rescue_20201021	With rescue	2	miR430 +/-	Kupffer's vesicle	73
miR430 +/-_incross_plus_rescue_20201021	With rescue	3	miR430 +/-	100% Epiboly	63
miR430 +/-_incross_plus_rescue_20201021	With rescue	3	miR430 +/-	Kupffer's vesicle	74
miR430 +/-_incross_plus_rescue_20201021	With rescue	4	miR430 +/+	100% Epiboly	62
miR430 +/-_incross_plus_rescue_20201021	With rescue	4	miR430 +/+	Kupffer's vesicle	71
miR430 +/-_incross_plus_rescue_20201021	With rescue	5	miR430 +/-	100% Epiboly	64
miR430 +/-_incross_plus_rescue_20201021	With rescue	5	miR430 +/-	Kupffer's vesicle	76
miR430 +/-_incross_plus_rescue_20201021	With rescue	6	miR430 +/-	100% Epiboly	62
miR430 +/-_incross_plus_rescue_20201021	With rescue	6	miR430 +/-	Kupffer's vesicle	73
miR430 +/-_incross_plus_rescue_20201021	With rescue	7	miR430 +/+	100% Epiboly	61
miR430 +/-_incross_plus_rescue_20201021	With rescue	7	miR430 +/+	Kupffer's vesicle	76
miR430 +/-_incross_plus_rescue_20201021	With rescue	8	miR430 +/-	100% Epiboly	62
miR430 +/-_incross_plus_rescue_20201021	With rescue	8	miR430 +/-	Kupffer's vesicle	73
miR430 +/-_incross_plus_rescue_20201021	With rescue	9	miR430 +/+	100% Epiboly	61
miR430 +/-_incross_plus_rescue_20201021	With rescue	9	miR430 +/+	Kupffer's vesicle	74
miR430 +/-_incross_plus_rescue_20201021	With rescue	10	miR430 -/-	100% Epiboly	62
miR430 +/-_incross_plus_rescue_20201021	With rescue	10	miR430 -/-	Kupffer's vesicle	73
miR430 +/-_incross_plus_rescue_20201021	With rescue	11	miR430 -/-	100% Epiboly	64
miR430 +/-_incross_plus_rescue_20201021	With rescue	11	miR430 -/-	Kupffer's vesicle	73
miR430 +/-_incross_plus_rescue_20201021	With rescue	12	miR430 +/-	100% Epiboly	59
miR430 +/-_incross_plus_rescue_20201021	With rescue	12	miR430 +/-	Kupffer's vesicle	72
miR430 +/-_incross_plus_rescue_20201021	With rescue	13	miR430 -/-	100% Epiboly	60
miR430 +/-_incross_plus_rescue_20201021	With rescue	13	miR430 -/-	Kupffer's vesicle	75
miR430 +/-_incross_plus_rescue_20201021	With rescue	14	miR430 +/+	100% Epiboly	61
miR430 +/-_incross_plus_rescue_20201021	With rescue	15	miR430 +/-	100% Epiboly	61
miR430 +/-_incross_plus_rescue_20201021	With rescue	15	miR430 +/-	Kupffer's vesicle	71
miR430 +/-_incross_plus_rescue_20201021	With rescue	16	miR430 +/-	100% Epiboly	65
miR430 +/-_incross_plus_rescue_20201021	With rescue	16	miR430 +/-	Kupffer's vesicle	76
miR430 +/-_incross_plus_rescue_20201021	With rescue	17	miR430 +/+	100% Epiboly	59
miR430 +/-_incross_plus_rescue_20201021	With rescue	17	miR430 +/+	Kupffer's vesicle	72
miR430 +/-_incross_plus_rescue_20201021	With rescue	18	miR430 -/-	100% Epiboly	61
miR430 +/-_incross_plus_rescue_20201021	With rescue	18	miR430 -/-	Kupffer's vesicle	73
miR430 +/-_incross_plus_rescue_20201021	With rescue	19	miR430 +/-	100% Epiboly	62
miR430 +/-_incross_plus_rescue_20201021	With rescue	20	miR430 +/-	100% Epiboly	61
miR430 +/-_incross_plus_rescue_20201021	With rescue	20	miR430 +/-	Kupffer's vesicle	74
miR430 +/-_incross_plus_rescue_20201021	With rescue	22	miR430 +/-	100% Epiboly	61
miR430 +/-_incross_plus_rescue_20201021	With rescue	22	miR430 +/-	Kupffer's vesicle	72
miR430 +/-_incross_plus_rescue_20201021	With rescue	23	miR430 +/+	100% Epiboly	60
miR430 +/-_incross_plus_rescue_20201021	With rescue	23	miR430 +/+	Kupffer's vesicle	70
miR430 +/-_incross_plus_rescue_20201021	With rescue	24	miR430 +/+	100% Epiboly	61
miR430 +/-_incross_plus_rescue_20201021	With rescue	24	miR430 +/+	Kupffer's vesicle	75
miR430 +/-_incross_plus_rescue_20201021	With rescue	25	miR430 +/+	100% Epiboly	60
miR430 +/-_incross_plus_rescue_20201021	With rescue	25	miR430 +/+	Kupffer's vesicle	71
miR430 +/-_incross_plus_rescue_20201021	With rescue	26	miR430 +/-	100% Epiboly	59
miR430 +/-_incross_plus_rescue_20201021	With rescue	26	miR430 +/-	Kupffer's vesicle	76
miR430 +/-_incross_plus_rescue_20201021	With rescue	27	miR430 +/-	100% Epiboly	60
miR430 +/-_incross_plus_rescue_20201021	With rescue	27	miR430 +/-	Kupffer's vesicle	72
miR430 +/-_incross_plus_rescue_20201021	With rescue	28	miR430 +/-	100% Epiboly	61
miR430 +/-_incross_plus_rescue_20201021	With rescue	28	miR430 +/-	Kupffer's vesicle	72
miR430 +/-_incross_plus_rescue_20201021	With rescue	29	miR430 +/-	100% Epiboly	59
miR430 +/-_incross_plus_rescue_20201021	With rescue	29	miR430 +/-	Kupffer's vesicle	71
miR430 +/-_incross_plus_rescue_20201021	With rescue	30	miR430 -/-	100% Epiboly	60
miR430 +/-_incross_plus_rescue_20201021	With rescue	30	miR430 -/-	Kupffer's vesicle	74
miR430 +/-_incross_plus_rescue_20201107	With rescue	2	miR430 +/+	100% Epiboly	62
miR430 +/-_incross_plus_rescue_20201107	With rescue	2	miR430 +/+	Kupffer's vesicle	72
miR430 +/-_incross_plus_rescue_20201107	With rescue	4	miR430 +/+	100% Epiboly	62
miR430 +/-_incross_plus_rescue_20201107	With rescue	4	miR430 +/+	Kupffer's vesicle	70
miR430 +/-_incross_plus_rescue_20201107	With rescue	5	miR430 +/-	100% Epiboly	63
miR430 +/-_incross_plus_rescue_20201107	With rescue	6	miR430 +/-	100% Epiboly	61
miR430 +/-_incross_plus_rescue_20201107	With rescue	6	miR430 +/-	Kupffer's vesicle	71
miR430 +/-_incross_plus_rescue_20201107	With rescue	7	miR430 -/-	100% Epiboly	60
miR430 +/-_incross_plus_rescue_20201107	With rescue	7	miR430 -/-	Kupffer's vesicle	72
miR430 +/-_incross_plus_rescue_20201107	With rescue	8	miR430 +/+	100% Epiboly	60
miR430 +/-_incross_plus_rescue_20201107	With rescue	8	miR430 +/+	Kupffer's vesicle	73
miR430 +/-_incross_plus_rescue_20201107	With rescue	9	miR430 +/-	100% Epiboly	62
miR430 +/-_incross_plus_rescue_20201107	With rescue	10	miR430 +/+	100% Epiboly	61
miR430 +/-_incross_plus_rescue_20201107	With rescue	10	miR430 +/+	Kupffer's vesicle	72
miR430 +/-_incross_plus_rescue_20201107	With rescue	11	miR430 +/-	100% Epiboly	61
miR430 +/-_incross_plus_rescue_20201107	With rescue	11	miR430 +/-	Kupffer's vesicle	74
miR430 +/-_incross_plus_rescue_20201107	With rescue	12	miR430 +/-	100% Epiboly	62
miR430 +/-_incross_plus_rescue_20201107	With rescue	12	miR430 +/-	Kupffer's vesicle	73
miR430 +/-_incross_plus_rescue_20201107	With rescue	13	miR430 +/-	100% Epiboly	62
miR430 +/-_incross_plus_rescue_20201107	With rescue	13	miR430 +/-	Kupffer's vesicle	72
miR430 +/-_incross_plus_rescue_20201107	With rescue	14	miR430 +/+	100% Epiboly	62
miR430 +/-_incross_plus_rescue_20201107	With rescue	14	miR430 +/+	Kupffer's vesicle	74
miR430 +/-_incross_plus_rescue_20201107	With rescue	15	miR430 -/-	100% Epiboly	61
miR430 +/-_incross_plus_rescue_20201107	With rescue	15	miR430 -/-	Kupffer's vesicle	73
miR430 +/-_incross_plus_rescue_20201107	With rescue	16	miR430 +/-	100% Epiboly	62
miR430 +/-_incross_plus_rescue_20201107	With rescue	16	miR430 +/-	Kupffer's vesicle	74
miR430 +/-_incross_plus_rescue_20201107	With rescue	17	miR430 -/-	100% Epiboly	60
miR430 +/-_incross_plus_rescue_20201107	With rescue	17	miR430 -/-	Kupffer's vesicle	72
miR430 +/-_incross_plus_rescue_20201107	With rescue	18	miR430 +/-	100% Epiboly	59
miR430 +/-_incross_plus_rescue_20201107	With rescue	18	miR430 +/-	Kupffer's vesicle	74
miR430 +/-_incross_plus_rescue_20201107	With rescue	19	miR430 +/+	100% Epiboly	61
miR430 +/-_incross_plus_rescue_20201107	With rescue	19	miR430 +/+	Kupffer's vesicle	74
miR430 +/-_incross_plus_rescue_20201107	With rescue	20	miR430 +/-	100% Epiboly	60
miR430 +/-_incross_plus_rescue_20201107	With rescue	21	miR430 +/-	100% Epiboly	62
miR430 +/-_incross_plus_rescue_20201107	With rescue	21	miR430 +/-	Kupffer's vesicle	75
miR430 +/-_incross_plus_rescue_20201107	With rescue	23	miR430 +/-	100% Epiboly	61
miR430 +/-_incross_plus_rescue_20201107	With rescue	23	miR430 +/-	Kupffer's vesicle	73
miR430 +/-_incross_plus_rescue_20201107	With rescue	24	miR430 +/-	100% Epiboly	61
miR430 +/-_incross_plus_rescue_20201107	With rescue	24	miR430 +/-	Kupffer's vesicle	74
miR430 +/-_incross_plus_rescue_20201107	With rescue	25	miR430 -/-	100% Epiboly	61
miR430 +/-_incross_plus_rescue_20201107	With rescue	25	miR430 -/-	Kupffer's vesicle	73
miR430 +/-_incross_plus_rescue_20201107	With rescue	27	miR430 +/-	100% Epiboly	59
miR430 +/-_incross_plus_rescue_20201107	With rescue	27	miR430 +/-	Kupffer's vesicle	74
miR430 +/-_incross_plus_rescue_20201107	With rescue	28	miR430 -/-	100% Epiboly	63
miR430 +/-_incross_plus_rescue_20201107	With rescue	28	miR430 -/-	Kupffer's vesicle	75
miR430 +/-_incross_plus_rescue_20201107	With rescue	29	miR430 +/+	100% Epiboly	62
miR430 +/-_incross_plus_rescue_20201107	With rescue	29	miR430 +/+	Kupffer's vesicle	73
miR430 +/-_incross_plus_rescue_20201107	With rescue	30	miR430 +/-	100% Epiboly	63
miR430 +/-_incross_plus_rescue_20201107	With rescue	30	miR430 +/-	Kupffer's vesicle	71

## Sheet: Figure 4E
RANK	DB	ID	ALT_ID	CONSENSUS	TP	TP%	FP	FP%	ENR_RATIO	SCORE_THR	PVALUE	LOG_PVALUE	EVALUE	LOG_EVALUE	QVALUE	LOG_QVALUE	FILENAME
1	reduced_database_meme_for_motif_analysis_SEA.txt	MA0834.1	ATF7	NDATGACGTCATMV	61	9.61	211	2.67	3.63	18	1.7e-15	-34.01	1.41e-13	-29.59	1.41e-13	-29.59	SEA_up_vs_not_expressed_enriched.tsv
2	reduced_database_meme_for_motif_analysis_SEA.txt	MA0004.1	Arnt	CACGTG	534	84.09	5885	74.55	1.13	9.9	1.47e-08	-18.04	1.22e-06	-13.62	6.09e-07	-14.31	SEA_up_vs_not_expressed_enriched.tsv
3	reduced_database_meme_for_motif_analysis_SEA.txt	MA1115.1	POU5F1	WHATGCAAATN	221	34.8	1966	24.9	1.4	12	6.05e-08	-16.62	5.02e-06	-12.2	1.67e-06	-13.3	SEA_up_vs_not_expressed_enriched.tsv
4	reduced_database_meme_for_motif_analysis_SEA.txt	MA0604.1	Atf1	RTGACGTA	324	51.02	3186	40.36	1.27	12	1.15e-07	-15.97	9.59e-06	-11.56	2.4e-06	-12.94	SEA_up_vs_not_expressed_enriched.tsv
5	reduced_database_meme_for_motif_analysis_SEA.txt	MA0009.2	TBXT	TCACACMTAKGTGTGA	502	79.06	5525	69.99	1.13	2.8	4.3e-07	-14.66	3.56e-05	-10.24	7.13e-06	-11.85	SEA_up_vs_not_expressed_enriched.tsv
6	reduced_database_meme_for_motif_analysis_SEA.txt	MA0844.1	XBP1	WDKGMCACGTCATC	406	63.94	4283	54.26	1.18	7.9	1.23e-06	-13.61	0.000102	-9.19	1.7e-05	-10.98	SEA_up_vs_not_expressed_enriched.tsv
7	reduced_database_meme_for_motif_analysis_SEA.txt	MA1962.1	POU2F1::SOX2	MATTTRCATMACAATRG	503	79.21	5580	70.69	1.12	6.8	1.64e-06	-13.32	0.000136	-8.9	1.94e-05	-10.85	SEA_up_vs_not_expressed_enriched.tsv
8	reduced_database_meme_for_motif_analysis_SEA.txt	MA0792.1	POU5F1B	TATGCWAAT	237	37.32	2254	28.55	1.31	11	2.85e-06	-12.77	0.000237	-8.35	2.96e-05	-10.43	SEA_up_vs_not_expressed_enriched.tsv
9	reduced_database_meme_for_motif_analysis_SEA.txt	MA0606.2	Nfat5	NNATGGAAAAWN	595	93.7	6953	88.08	1.06	8.8	3.28e-06	-12.63	0.000272	-8.21	3.02e-05	-10.41	SEA_up_vs_not_expressed_enriched.tsv
10	reduced_database_meme_for_motif_analysis_SEA.txt	MA0481.3	FOXP1	NDGTAAACANH	144	22.68	1227	15.54	1.47	12	4.01e-06	-12.43	0.000333	-8.01	3.33e-05	-10.31	SEA_up_vs_not_expressed_enriched.tsv
11	reduced_database_meme_for_motif_analysis_SEA.txt	MA1464.1	ARNT2	GTCACGTGMN	363	57.17	3786	47.96	1.19	8.6	4.78e-06	-12.25	0.000397	-7.83	3.61e-05	-10.23	SEA_up_vs_not_expressed_enriched.tsv
12	reduced_database_meme_for_motif_analysis_SEA.txt	MA0143.4	SOX2	DNACAATGGNN	558	87.87	6416	81.28	1.08	9.4	9.77e-06	-11.54	0.000811	-7.12	6.75e-05	-9.6	SEA_up_vs_not_expressed_enriched.tsv
13	reduced_database_meme_for_motif_analysis_SEA.txt	MA0608.1	Creb3l2	GCCACGTGD	511	80.47	5752	72.87	1.1	5.2	1.09e-05	-11.43	0.000906	-7.01	6.97e-05	-9.57	SEA_up_vs_not_expressed_enriched.tsv
14	reduced_database_meme_for_motif_analysis_SEA.txt	MA0800.1	EOMES	RAGGTGTGAAAWN	460	72.44	5093	64.52	1.12	9.5	2.54e-05	-10.58	0.00211	-6.16	0.00015	-8.8	SEA_up_vs_not_expressed_enriched.tsv
15	reduced_database_meme_for_motif_analysis_SEA.txt	MA0006.1	Ahr::Arnt	YGCGTG	252	39.69	2510	31.8	1.25	12	3.38e-05	-10.3	0.0028	-5.88	0.000187	-8.59	SEA_up_vs_not_expressed_enriched.tsv
16	reduced_database_meme_for_motif_analysis_SEA.txt	MA0090.3	TEAD1	NNACATTCCAGSN	41	6.46	253	3.2	2.05	14	6.18e-05	-9.69	0.00513	-5.27	0.000314	-8.07	SEA_up_vs_not_expressed_enriched.tsv
17	reduced_database_meme_for_motif_analysis_SEA.txt	MA1106.1	HIF1A	SBACGTGCNN	524	82.52	5993	75.92	1.09	8.9	6.43e-05	-9.65	0.00534	-5.23	0.000314	-8.07	SEA_up_vs_not_expressed_enriched.tsv
18	reduced_database_meme_for_motif_analysis_SEA.txt	MA0895.1	HMBOX1	MYTAGTTAMS	537	84.57	6189	78.4	1.08	9.5	9.73e-05	-9.24	0.00808	-4.82	0.000449	-7.71	SEA_up_vs_not_expressed_enriched.tsv
19	reduced_database_meme_for_motif_analysis_SEA.txt	MA1103.2	FOXK2	DDGTAAACANN	209	32.91	2084	26.4	1.25	12	0.000276	-8.19	0.0229	-3.77	0.00121	-6.72	SEA_up_vs_not_expressed_enriched.tsv
20	reduced_database_meme_for_motif_analysis_SEA.txt	Pou5f1_pre-MBT_Leichsenring	Pou5f1_pre-MBT_Leichsenring	WCATTTGCATDWNMA	327	51.5	3500	44.34	1.16	12	0.000292	-8.14	0.0242	-3.72	0.00121	-6.72	SEA_up_vs_not_expressed_enriched.tsv
21	reduced_database_meme_for_motif_analysis_SEA.txt	MA0473.3	ELF1	RDVCAGGAAGTGVN	626	98.58	7598	96.25	1.02	6.8	0.000582	-7.45	0.0483	-3.03	0.0023	-6.07	SEA_up_vs_not_expressed_enriched.tsv
22	reduced_database_meme_for_motif_analysis_SEA.txt	MA0470.2	E2F4	TTTTGGCGCCAWWW	462	72.76	5266	66.71	1.09	4.7	0.000909	-7	0.0754	-2.58	0.00343	-5.68	SEA_up_vs_not_expressed_enriched.tsv
23	reduced_database_meme_for_motif_analysis_SEA.txt	MA1484.1	ETS2	DACCGGAAGY	633	99.69	7751	98.19	1.02	0.76	0.00101	-6.9	0.0836	-2.48	0.00363	-5.62	SEA_up_vs_not_expressed_enriched.tsv
24	reduced_database_meme_for_motif_analysis_SEA.txt	MA0603.1	Arntl	NGTCACGTGH	272	42.83	2890	36.61	1.17	11	0.00111	-6.8	0.0923	-2.38	0.00385	-5.56	SEA_up_vs_not_expressed_enriched.tsv
25	reduced_database_meme_for_motif_analysis_SEA.txt	MA0852.2	FOXK1	NRDGTAAACAAGNN	295	46.46	3173	40.2	1.16	11	0.00121	-6.72	0.1	-2.3	0.00402	-5.52	SEA_up_vs_not_expressed_enriched.tsv
26	reduced_database_meme_for_motif_analysis_SEA.txt	MA0801.1	MGA	AGGTGTGA	620	97.64	7513	95.17	1.03	7.7	0.00156	-6.46	0.129	-2.04	0.00498	-5.3	SEA_up_vs_not_expressed_enriched.tsv
27	reduced_database_meme_for_motif_analysis_SEA.txt	MA0628.1	POU6F1	AYTAATTART	626	98.58	7631	96.67	1.02	7	0.00296	-5.82	0.246	-1.4	0.0091	-4.7	SEA_up_vs_not_expressed_enriched.tsv
28	reduced_database_meme_for_motif_analysis_SEA.txt	MA0785.1	POU2F1	AWTATGCWAATK	573	90.24	6854	86.83	1.04	9.1	0.00668	-5.01	0.555	-0.59	0.0198	-3.92	SEA_up_vs_not_expressed_enriched.tsv
29	reduced_database_meme_for_motif_analysis_SEA.txt	MA0486.2	HSF1	TTCTAGAAYRTTC	208	32.76	2226	28.2	1.16	7.3	0.00874	-4.74	0.725	-0.32	0.025	-3.69	SEA_up_vs_not_expressed_enriched.tsv
30	reduced_database_meme_for_motif_analysis_SEA.txt	MA0520.1	Stat6	BDBTTCCWSAGAAVY	593	93.39	7160	90.7	1.03	6	0.0118	-4.44	0.979	-0.02	0.0326	-3.42	SEA_up_vs_not_expressed_enriched.tsv
31	reduced_database_meme_for_motif_analysis_SEA.txt	MA0808.1	TEAD3	RCATTCCW	616	97.01	7513	95.17	1.02	7.1	0.018	-4.02	1.49	0.4	0.0481	-3.04	SEA_up_vs_not_expressed_enriched.tsv
32	reduced_database_meme_for_motif_analysis_SEA.txt	MA0639.1	DBP	NRTTACGTAAYV	504	79.37	5981	75.77	1.05	7	0.0216	-3.83	1.79	0.58	0.0561	-2.88	SEA_up_vs_not_expressed_enriched.tsv
33	reduced_database_meme_for_motif_analysis_SEA.txt	MA1509.1	IRF6	ACCGAAACT	495	77.95	5875	74.42	1.05	6.7	0.0262	-3.64	2.18	0.78	0.0646	-2.74	SEA_up_vs_not_expressed_enriched.tsv
34	reduced_database_meme_for_motif_analysis_SEA.txt	MA1466.1	ATF6	TGRTGACGTGGCAN	291	45.83	3299	41.79	1.1	3.8	0.0265	-3.63	2.2	0.79	0.0646	-2.74	SEA_up_vs_not_expressed_enriched.tsv
35	reduced_database_meme_for_motif_analysis_SEA.txt	MA1122.1	TFDP1	VSGCGGGAAVN	536	84.41	6417	81.29	1.04	7.8	0.0273	-3.6	2.26	0.82	0.0647	-2.74	SEA_up_vs_not_expressed_enriched.tsv
36	reduced_database_meme_for_motif_analysis_SEA.txt	MA0147.3	MYC	NNCCACGTGCNB	19	2.99	147	1.86	1.68	16	0.0394	-3.23	3.27	1.19	0.0909	-2.4	SEA_up_vs_not_expressed_enriched.tsv
37	reduced_database_meme_for_motif_analysis_SEA.txt	MA0770.1	HSF2	TTCTAGAAYRTTC	305	48.03	3506	44.41	1.08	7.8	0.0427	-3.15	3.54	1.26	0.0957	-2.35	SEA_up_vs_not_expressed_enriched.tsv
38	reduced_database_meme_for_motif_analysis_SEA.txt	MA0142.1	Pou5f1::Sox2	CWTTGTYATGCAAAT	144	22.68	1562	19.79	1.15	12	0.046	-3.08	3.82	1.34	0.101	-2.3	SEA_up_vs_not_expressed_enriched.tsv
39	reduced_database_meme_for_motif_analysis_SEA.txt	MA0144.2	STAT3	YTTCYKGGAAD	596	93.86	7282	92.25	1.02	7.1	0.0788	-2.54	6.54	1.88	0.168	-1.79	SEA_up_vs_not_expressed_enriched.tsv
40	reduced_database_meme_for_motif_analysis_SEA.txt	MA0765.3	ETV5	ACCGGAAGTR	380	59.84	4498	56.98	1.05	7.3	0.0865	-2.45	7.18	1.97	0.18	-1.72	SEA_up_vs_not_expressed_enriched.tsv
41	reduced_database_meme_for_motif_analysis_SEA.txt	MA0677.1	Nr2f6	RRGGTCAAAGGTCA	52	8.19	529	6.7	1.24	14	0.0909	-2.4	7.55	2.02	0.184	-1.69	SEA_up_vs_not_expressed_enriched.tsv
42	reduced_database_meme_for_motif_analysis_SEA.txt	MA1549.1	POU6F1	RTAATGAGVN	613	96.54	7529	95.38	1.01	8.3	0.102	-2.28	8.49	2.14	0.202	-1.6	SEA_up_vs_not_expressed_enriched.tsv
43	reduced_database_meme_for_motif_analysis_SEA.txt	MA1970.1	TRPS1	NHTCTTATCTNH	62	9.76	651	8.25	1.2	13	0.107	-2.24	8.84	2.18	0.206	-1.58	SEA_up_vs_not_expressed_enriched.tsv
44	reduced_database_meme_for_motif_analysis_SEA.txt	MA0062.3	GABPA	NNCACTTCCTGTNN	535	84.25	6493	82.25	1.02	9.1	0.11	-2.2	9.17	2.22	0.208	-1.57	SEA_up_vs_not_expressed_enriched.tsv
45	reduced_database_meme_for_motif_analysis_SEA.txt	MA0479.1	FOXH1	BNSAATCCACA	2	0.31	6	0.08	5.32	17	0.115	-2.16	9.53	2.25	0.212	-1.55	SEA_up_vs_not_expressed_enriched.tsv
1	reduced_database_meme_for_motif_analysis_SEA.txt	MA1969.1	THRA	NYTGTGTCCTCABRTGACCTYWBB	5229	66.24	347	54.65	1.21	5.3	4.08e-09	-19.32	3.39e-07	-14.9	3.39e-07	-14.9	SEA_not_expressed_vs_up_depleted.tsv
2	reduced_database_meme_for_motif_analysis_SEA.txt	MA1532.2	NR1D2	TRGGTYAGTRGGTCA	6252	79.2	445	70.08	1.13	1.2	1.32e-07	-15.84	1.1e-05	-11.42	5.49e-06	-12.11	SEA_not_expressed_vs_up_depleted.tsv
3	reduced_database_meme_for_motif_analysis_SEA.txt	MA0473.3	ELF1	RDVCAGGAAGTGVN	1056	13.38	59	9.29	1.42	14	0.00142	-6.56	0.117	-2.14	0.0392	-3.24	SEA_not_expressed_vs_up_depleted.tsv
4	reduced_database_meme_for_motif_analysis_SEA.txt	MA0592.3	ESRRA	NBTCAAGGTCAHN	7118	90.17	549	86.46	1.04	7.9	0.00242	-6.02	0.201	-1.6	0.0503	-2.99	SEA_not_expressed_vs_up_depleted.tsv
5	reduced_database_meme_for_motif_analysis_SEA.txt	MA1541.1	NR6A1	NYCAAGKTCAAGKTCAN	1015	12.86	60	9.45	1.34	13	0.00618	-5.09	0.513	-0.67	0.103	-2.28	SEA_not_expressed_vs_up_depleted.tsv
6	reduced_database_meme_for_motif_analysis_SEA.txt	MA0137.3	STAT1	TTTCYRGGAAA	5350	67.77	400	62.99	1.07	7.7	0.00799	-4.83	0.663	-0.41	0.11	-2.2	SEA_not_expressed_vs_up_depleted.tsv
7	reduced_database_meme_for_motif_analysis_SEA.txt	MA0728.1	Nr2F6	RAGGTCAARAGGTCA	720	9.12	42	6.61	1.35	2.3	0.017	-4.08	1.41	0.34	0.201	-1.6	SEA_not_expressed_vs_up_depleted.tsv
8	reduced_database_meme_for_motif_analysis_SEA.txt	MA1484.1	ETS2	DACCGGAAGY	5403	68.44	409	64.41	1.06	8.1	0.0206	-3.88	1.71	0.54	0.214	-1.54	SEA_not_expressed_vs_up_depleted.tsv
9	reduced_database_meme_for_motif_analysis_SEA.txt	MA1964.1	SMAD2	NBCCAGACDN	1212	15.35	79	12.44	1.22	13	0.0258	-3.66	2.14	0.76	0.238	-1.43	SEA_not_expressed_vs_up_depleted.tsv
10	reduced_database_meme_for_motif_analysis_SEA.txt	MA1421.1	TCF7L1	AAAGATCAAAGG	3151	39.92	229	36.06	1.1	9.9	0.0304	-3.49	2.53	0.93	0.253	-1.38	SEA_not_expressed_vs_up_depleted.tsv
11	reduced_database_meme_for_motif_analysis_SEA.txt	MA0796.1	TGIF1	TGACAGCTGTCA	3018	38.23	220	34.65	1.1	0.0049	0.0396	-3.23	3.29	1.19	0.287	-1.25	SEA_not_expressed_vs_up_depleted.tsv
12	reduced_database_meme_for_motif_analysis_SEA.txt	MA0147.3	MYC	NNCCACGTGCNB	7527	95.35	595	93.7	1.02	6.5	0.0415	-3.18	3.44	1.24	0.287	-1.25	SEA_not_expressed_vs_up_depleted.tsv
13	reduced_database_meme_for_motif_analysis_SEA.txt	MA0113.3	NR3C1	DRGWACAYDRTGTWCYH	4274	54.14	323	50.87	1.06	0.27	0.0605	-2.81	5.02	1.61	0.374	-0.98	SEA_not_expressed_vs_up_depleted.tsv
14	reduced_database_meme_for_motif_analysis_SEA.txt	MA1116.1	RBPJ	BVTGGGAANN	3967	50.25	299	47.09	1.07	12	0.0675	-2.7	5.61	1.72	0.374	-0.98	SEA_not_expressed_vs_up_depleted.tsv
15	reduced_database_meme_for_motif_analysis_SEA.txt	MA0591.1	Bach1::Mafk	RSSATGACTCAGCAB	2390	30.28	174	27.4	1.1	7.9	0.0693	-2.67	5.75	1.75	0.374	-0.98	SEA_not_expressed_vs_up_depleted.tsv
16	reduced_database_meme_for_motif_analysis_SEA.txt	MA1625.1	Stat5b	NNNTTCCCAGAANNN	4392	55.64	334	52.6	1.06	9.8	0.075	-2.59	6.23	1.83	0.374	-0.98	SEA_not_expressed_vs_up_depleted.tsv
17	reduced_database_meme_for_motif_analysis_SEA.txt	MA1539.1	NR2F6	RAGGTCANTGACCTY	3919	49.65	296	46.61	1.06	2.3	0.0765	-2.57	6.35	1.85	0.374	-0.98	SEA_not_expressed_vs_up_depleted.tsv
18	reduced_database_meme_for_motif_analysis_SEA.txt	MA0062.3	GABPA	NNCACTTCCTGTNN	1153	14.61	81	12.76	1.13	14	0.111	-2.2	9.19	2.22	0.484	-0.73	SEA_not_expressed_vs_up_depleted.tsv
19	reduced_database_meme_for_motif_analysis_SEA.txt	Pou5f1_pre-MBT_Leichsenring	Pou5f1_pre-MBT_Leichsenring	WCATTTGCATDWNMA	2207	27.96	163	25.67	1.08	13	0.116	-2.15	9.63	2.26	0.484	-0.73	SEA_not_expressed_vs_up_depleted.tsv
20	reduced_database_meme_for_motif_analysis_SEA.txt	MA0730.1	RARA	AGGTCAHSYAAAGGTCA	700	8.87	47	7.4	1.18	8.6	0.117	-2.15	9.68	2.27	0.484	-0.73	SEA_not_expressed_vs_up_depleted.tsv
# SEA (Simple Enrichment Analysis): Version 5.5.3 compiled on Jun 15 2023 at 16:41:42
# The format of this file is described at https://meme-suite.org/meme/doc/sea-output-format.html.
# sea --verbosity 1 --oc . --thresh 10.0 --align center --p 2000_not_expressed.fa --n 2000_upregulated.fa --m reduced_database_meme_for_motif_analysis_SEA.txt

## Sheet: Figure 5B
GROUP	NUCLEUS	FRAME	Freq_10	Freq_11	Freq_01
WT_1024	20220524_WT_Ser2PA488_Ser5PCy5-MaxIP-1-1_WT_1024	2	1	0	0
WT_1024	20220524_WT_Ser2PA488_Ser5PCy5-MaxIP-1-1_WT_1024	3	3	0	0
WT_1024	20220524_WT_Ser2PA488_Ser5PCy5-MaxIP-1-1_WT_1024	4	8	0	0
WT_1024	20220524_WT_Ser2PA488_Ser5PCy5-MaxIP-1-1_WT_1024	5	10	0	0
WT_1024	20220524_WT_Ser2PA488_Ser5PCy5-MaxIP-1-1_WT_1024	6	9	0	0
WT_1024	20220524_WT_Ser2PA488_Ser5PCy5-MaxIP-1-1_WT_1024	7	8	0	0
WT_1024	20220524_WT_Ser2PA488_Ser5PCy5-MaxIP-1-1_WT_1024	8	11	0	0
WT_1024	20220524_WT_Ser2PA488_Ser5PCy5-MaxIP-1-1_WT_1024	9	6	1	0
WT_512	20220524_WT_Ser2PA488_Ser5PCy5-MaxIP-1-1_WT_512	1	0	0	0
WT_512	20220524_WT_Ser2PA488_Ser5PCy5-MaxIP-1-1_WT_512	2	1	0	0
WT_512	20220524_WT_Ser2PA488_Ser5PCy5-MaxIP-1-1_WT_512	3	1	0	0
WT_512	20220524_WT_Ser2PA488_Ser5PCy5-MaxIP-1-1_WT_512	4	6	0	0
WT_512	20220524_WT_Ser2PA488_Ser5PCy5-MaxIP-1-1_WT_512	5	8	0	0
WT_512	20220524_WT_Ser2PA488_Ser5PCy5-MaxIP-1-1_WT_512	6	11	2	0
WT_1024	20220524_WT_Ser2PA488_Ser5PCy5-MaxIP-1-10_WT_1024	2	0	0	0
WT_1024	20220524_WT_Ser2PA488_Ser5PCy5-MaxIP-1-10_WT_1024	3	1	0	0
WT_1024	20220524_WT_Ser2PA488_Ser5PCy5-MaxIP-1-10_WT_1024	4	6	0	0
WT_1024	20220524_WT_Ser2PA488_Ser5PCy5-MaxIP-1-10_WT_1024	5	10	0	0
WT_1024	20220524_WT_Ser2PA488_Ser5PCy5-MaxIP-1-10_WT_1024	6	8	0	0
WT_1024	20220524_WT_Ser2PA488_Ser5PCy5-MaxIP-1-10_WT_1024	7	9	0	0
WT_1024	20220524_WT_Ser2PA488_Ser5PCy5-MaxIP-1-10_WT_1024	8	10	1	0
WT_1024	20220524_WT_Ser2PA488_Ser5PCy5-MaxIP-1-10_WT_1024	9	7	2	0
WT_512	20220524_WT_Ser2PA488_Ser5PCy5-MaxIP-1-10_WT_512	3	2	0	0
WT_512	20220524_WT_Ser2PA488_Ser5PCy5-MaxIP-1-10_WT_512	4	8	0	0
WT_512	20220524_WT_Ser2PA488_Ser5PCy5-MaxIP-1-10_WT_512	5	9	0	0
WT_512	20220524_WT_Ser2PA488_Ser5PCy5-MaxIP-1-10_WT_512	6	8	1	0
WT_512	20220524_WT_Ser2PA488_Ser5PCy5-MaxIP-1-10_WT_512	7	12	2	0
WT_512	20220524_WT_Ser2PA488_Ser5PCy5-MaxIP-1-10_WT_512	8	4	1	3
WT_1024	20220524_WT_Ser2PA488_Ser5PCy5-MaxIP-1-11_WT_1024	3	0	0	0
WT_1024	20220524_WT_Ser2PA488_Ser5PCy5-MaxIP-1-11_WT_1024	4	2	0	0
WT_1024	20220524_WT_Ser2PA488_Ser5PCy5-MaxIP-1-11_WT_1024	5	6	0	0
WT_1024	20220524_WT_Ser2PA488_Ser5PCy5-MaxIP-1-11_WT_1024	6	6	0	0
WT_1024	20220524_WT_Ser2PA488_Ser5PCy5-MaxIP-1-11_WT_1024	7	8	0	1
WT_1024	20220524_WT_Ser2PA488_Ser5PCy5-MaxIP-1-11_WT_1024	8	9	0	0
WT_1024	20220524_WT_Ser2PA488_Ser5PCy5-MaxIP-1-11_WT_1024	9	12	0	0
WT_1024	20220524_WT_Ser2PA488_Ser5PCy5-MaxIP-1-11_WT_1024	10	10	2	0
WT_512	20220524_WT_Ser2PA488_Ser5PCy5-MaxIP-1-11_WT_512	2	2	0	0
WT_512	20220524_WT_Ser2PA488_Ser5PCy5-MaxIP-1-11_WT_512	3	3	0	0
WT_512	20220524_WT_Ser2PA488_Ser5PCy5-MaxIP-1-11_WT_512	4	14	0	0
WT_512	20220524_WT_Ser2PA488_Ser5PCy5-MaxIP-1-11_WT_512	5	12	2	0
WT_512	20220524_WT_Ser2PA488_Ser5PCy5-MaxIP-1-11_WT_512	6	10	2	0
WT_1024	20220524_WT_Ser2PA488_Ser5PCy5-MaxIP-1-12_WT_1024	2	1	0	0
WT_1024	20220524_WT_Ser2PA488_Ser5PCy5-MaxIP-1-12_WT_1024	3	2	0	0
WT_1024	20220524_WT_Ser2PA488_Ser5PCy5-MaxIP-1-12_WT_1024	4	5	0	0
WT_1024	20220524_WT_Ser2PA488_Ser5PCy5-MaxIP-1-12_WT_1024	5	5	0	0
WT_1024	20220524_WT_Ser2PA488_Ser5PCy5-MaxIP-1-12_WT_1024	6	8	0	0
WT_1024	20220524_WT_Ser2PA488_Ser5PCy5-MaxIP-1-12_WT_1024	7	7	0	0
WT_1024	20220524_WT_Ser2PA488_Ser5PCy5-MaxIP-1-12_WT_1024	8	9	0	0
WT_1024	20220524_WT_Ser2PA488_Ser5PCy5-MaxIP-1-12_WT_1024	9	9	0	0
WT_1024	20220524_WT_Ser2PA488_Ser5PCy5-MaxIP-1-12_WT_1024	10	6	0	0
WT_512	20220524_WT_Ser2PA488_Ser5PCy5-MaxIP-1-12_WT_512	2	0	0	0
WT_512	20220524_WT_Ser2PA488_Ser5PCy5-MaxIP-1-12_WT_512	3	4	0	0
WT_512	20220524_WT_Ser2PA488_Ser5PCy5-MaxIP-1-12_WT_512	4	5	0	0
WT_512	20220524_WT_Ser2PA488_Ser5PCy5-MaxIP-1-12_WT_512	5	6	1	0
WT_512	20220524_WT_Ser2PA488_Ser5PCy5-MaxIP-1-12_WT_512	6	5	2	0
WT_1024	20220524_WT_Ser2PA488_Ser5PCy5-MaxIP-1-13_WT_1024	2	0	0	0
WT_1024	20220524_WT_Ser2PA488_Ser5PCy5-MaxIP-1-13_WT_1024	3	2	0	0
WT_1024	20220524_WT_Ser2PA488_Ser5PCy5-MaxIP-1-13_WT_1024	4	9	0	0
WT_1024	20220524_WT_Ser2PA488_Ser5PCy5-MaxIP-1-13_WT_1024	5	8	0	0
WT_1024	20220524_WT_Ser2PA488_Ser5PCy5-MaxIP-1-13_WT_1024	6	10	0	0
WT_1024	20220524_WT_Ser2PA488_Ser5PCy5-MaxIP-1-13_WT_1024	7	10	0	0
WT_1024	20220524_WT_Ser2PA488_Ser5PCy5-MaxIP-1-13_WT_1024	8	8	0	0
WT_1024	20220524_WT_Ser2PA488_Ser5PCy5-MaxIP-1-13_WT_1024	9	8	0	0
WT_1024	20220524_WT_Ser2PA488_Ser5PCy5-MaxIP-1-13_WT_1024	10	4	1	0
WT_512	20220524_WT_Ser2PA488_Ser5PCy5-MaxIP-1-13_WT_512	2	1	0	0
WT_512	20220524_WT_Ser2PA488_Ser5PCy5-MaxIP-1-13_WT_512	3	4	0	0
WT_512	20220524_WT_Ser2PA488_Ser5PCy5-MaxIP-1-13_WT_512	4	9	0	0
WT_512	20220524_WT_Ser2PA488_Ser5PCy5-MaxIP-1-13_WT_512	5	9	0	0
WT_512	20220524_WT_Ser2PA488_Ser5PCy5-MaxIP-1-13_WT_512	6	5	2	0
WT_1024	20220524_WT_Ser2PA488_Ser5PCy5-MaxIP-1-14_WT_1024	2	1	0	0
WT_1024	20220524_WT_Ser2PA488_Ser5PCy5-MaxIP-1-14_WT_1024	3	5	0	0
WT_1024	20220524_WT_Ser2PA488_Ser5PCy5-MaxIP-1-14_WT_1024	4	8	0	0
WT_1024	20220524_WT_Ser2PA488_Ser5PCy5-MaxIP-1-14_WT_1024	5	8	0	0
WT_1024	20220524_WT_Ser2PA488_Ser5PCy5-MaxIP-1-14_WT_1024	6	10	0	0
WT_1024	20220524_WT_Ser2PA488_Ser5PCy5-MaxIP-1-14_WT_1024	7	8	3	0
WT_1024	20220524_WT_Ser2PA488_Ser5PCy5-MaxIP-1-14_WT_1024	8	4	1	0
WT_512	20220524_WT_Ser2PA488_Ser5PCy5-MaxIP-1-14_WT_512	2	1	0	0
WT_512	20220524_WT_Ser2PA488_Ser5PCy5-MaxIP-1-14_WT_512	3	2	0	0
WT_512	20220524_WT_Ser2PA488_Ser5PCy5-MaxIP-1-14_WT_512	4	4	0	0
WT_512	20220524_WT_Ser2PA488_Ser5PCy5-MaxIP-1-14_WT_512	5	3	1	0
WT_1024	20220524_WT_Ser2PA488_Ser5PCy5-MaxIP-1-15_WT_1024	2	0	0	0
WT_1024	20220524_WT_Ser2PA488_Ser5PCy5-MaxIP-1-15_WT_1024	3	3	0	0
WT_1024	20220524_WT_Ser2PA488_Ser5PCy5-MaxIP-1-15_WT_1024	4	8	0	0
WT_1024	20220524_WT_Ser2PA488_Ser5PCy5-MaxIP-1-15_WT_1024	5	9	0	0
WT_1024	20220524_WT_Ser2PA488_Ser5PCy5-MaxIP-1-15_WT_1024	6	8	1	0
WT_1024	20220524_WT_Ser2PA488_Ser5PCy5-MaxIP-1-15_WT_1024	7	0	0	0
WT_512	20220524_WT_Ser2PA488_Ser5PCy5-MaxIP-1-15_WT_512	2	0	0	0
WT_512	20220524_WT_Ser2PA488_Ser5PCy5-MaxIP-1-15_WT_512	3	0	0	0
WT_512	20220524_WT_Ser2PA488_Ser5PCy5-MaxIP-1-15_WT_512	4	1	0	0
WT_512	20220524_WT_Ser2PA488_Ser5PCy5-MaxIP-1-15_WT_512	5	3	1	0
WT_512	20220524_WT_Ser2PA488_Ser5PCy5-MaxIP-1-15_WT_512	6	3	1	0
WT_1024	20220524_WT_Ser2PA488_Ser5PCy5-MaxIP-1-16_WT_1024	2	0	0	0
WT_1024	20220524_WT_Ser2PA488_Ser5PCy5-MaxIP-1-16_WT_1024	3	4	0	0
WT_1024	20220524_WT_Ser2PA488_Ser5PCy5-MaxIP-1-16_WT_1024	4	8	0	0
WT_1024	20220524_WT_Ser2PA488_Ser5PCy5-MaxIP-1-16_WT_1024	5	11	0	0
WT_1024	20220524_WT_Ser2PA488_Ser5PCy5-MaxIP-1-16_WT_1024	6	12	0	0
WT_1024	20220524_WT_Ser2PA488_Ser5PCy5-MaxIP-1-16_WT_1024	7	12	1	0
WT_1024	20220524_WT_Ser2PA488_Ser5PCy5-MaxIP-1-16_WT_1024	8	12	0	0
WT_1024	20220524_WT_Ser2PA488_Ser5PCy5-MaxIP-1-16_WT_1024	9	11	4	0
WT_1024	20220524_WT_Ser2PA488_Ser5PCy5-MaxIP-1-16_WT_1024	10	11	3	3
WT_512	20220524_WT_Ser2PA488_Ser5PCy5-MaxIP-1-16_WT_512	2	0	0	0
WT_512	20220524_WT_Ser2PA488_Ser5PCy5-MaxIP-1-16_WT_512	3	3	0	0
WT_512	20220524_WT_Ser2PA488_Ser5PCy5-MaxIP-1-16_WT_512	4	5	0	0
WT_512	20220524_WT_Ser2PA488_Ser5PCy5-MaxIP-1-16_WT_512	5	8	2	0
WT_512	20220524_WT_Ser2PA488_Ser5PCy5-MaxIP-1-16_WT_512	6	5	4	0
WT_1024	20220524_WT_Ser2PA488_Ser5PCy5-MaxIP-1-17_WT_1024	2	1	0	0
WT_1024	20220524_WT_Ser2PA488_Ser5PCy5-MaxIP-1-17_WT_1024	3	5	0	0
WT_1024	20220524_WT_Ser2PA488_Ser5PCy5-MaxIP-1-17_WT_1024	4	7	0	0
WT_1024	20220524_WT_Ser2PA488_Ser5PCy5-MaxIP-1-17_WT_1024	5	9	0	0
WT_1024	20220524_WT_Ser2PA488_Ser5PCy5-MaxIP-1-17_WT_1024	6	9	0	0
WT_1024	20220524_WT_Ser2PA488_Ser5PCy5-MaxIP-1-17_WT_1024	7	6	2	0
WT_1024	20220524_WT_Ser2PA488_Ser5PCy5-MaxIP-1-17_WT_1024	8	0	0	0
WT_512	20220524_WT_Ser2PA488_Ser5PCy5-MaxIP-1-17_WT_512	2	0	0	0
WT_512	20220524_WT_Ser2PA488_Ser5PCy5-MaxIP-1-17_WT_512	3	2	0	0
WT_512	20220524_WT_Ser2PA488_Ser5PCy5-MaxIP-1-17_WT_512	4	4	0	0
WT_512	20220524_WT_Ser2PA488_Ser5PCy5-MaxIP-1-17_WT_512	5	6	0	0
WT_512	20220524_WT_Ser2PA488_Ser5PCy5-MaxIP-1-17_WT_512	6	3	1	0
WT_1024	20220524_WT_Ser2PA488_Ser5PCy5-MaxIP-1-2_WT_1024	2	1	0	0
WT_1024	20220524_WT_Ser2PA488_Ser5PCy5-MaxIP-1-2_WT_1024	3	3	0	0
WT_1024	20220524_WT_Ser2PA488_Ser5PCy5-MaxIP-1-2_WT_1024	4	9	0	0
WT_1024	20220524_WT_Ser2PA488_Ser5PCy5-MaxIP-1-2_WT_1024	5	10	0	0
WT_1024	20220524_WT_Ser2PA488_Ser5PCy5-MaxIP-1-2_WT_1024	6	7	1	0
WT_1024	20220524_WT_Ser2PA488_Ser5PCy5-MaxIP-1-2_WT_1024	7	8	2	0
WT_512	20220524_WT_Ser2PA488_Ser5PCy5-MaxIP-1-2_WT_512	2	1	0	0
WT_512	20220524_WT_Ser2PA488_Ser5PCy5-MaxIP-1-2_WT_512	3	2	0	0
WT_512	20220524_WT_Ser2PA488_Ser5PCy5-MaxIP-1-2_WT_512	4	7	0	0
WT_512	20220524_WT_Ser2PA488_Ser5PCy5-MaxIP-1-2_WT_512	5	8	1	1
WT_1024	20220524_WT_Ser2PA488_Ser5PCy5-MaxIP-1-3_WT_1024	2	1	0	0
WT_1024	20220524_WT_Ser2PA488_Ser5PCy5-MaxIP-1-3_WT_1024	3	4	0	0
WT_1024	20220524_WT_Ser2PA488_Ser5PCy5-MaxIP-1-3_WT_1024	4	8	0	0
WT_1024	20220524_WT_Ser2PA488_Ser5PCy5-MaxIP-1-3_WT_1024	5	8	1	0
WT_1024	20220524_WT_Ser2PA488_Ser5PCy5-MaxIP-1-3_WT_1024	6	7	1	0
WT_1024	20220524_WT_Ser2PA488_Ser5PCy5-MaxIP-1-3_WT_1024	7	6	1	1
WT_512	20220524_WT_Ser2PA488_Ser5PCy5-MaxIP-1-3_WT_512	3	3	0	0
WT_512	20220524_WT_Ser2PA488_Ser5PCy5-MaxIP-1-3_WT_512	4	6	0	0
WT_512	20220524_WT_Ser2PA488_Ser5PCy5-MaxIP-1-3_WT_512	5	7	2	0
WT_512	20220524_WT_Ser2PA488_Ser5PCy5-MaxIP-1-3_WT_512	6	1	0	0
WT_1024	20220524_WT_Ser2PA488_Ser5PCy5-MaxIP-1-4_WT_1024	2	1	0	0
WT_1024	20220524_WT_Ser2PA488_Ser5PCy5-MaxIP-1-4_WT_1024	3	6	0	0
WT_1024	20220524_WT_Ser2PA488_Ser5PCy5-MaxIP-1-4_WT_1024	4	7	0	0
WT_1024	20220524_WT_Ser2PA488_Ser5PCy5-MaxIP-1-4_WT_1024	5	9	0	0
WT_1024	20220524_WT_Ser2PA488_Ser5PCy5-MaxIP-1-4_WT_1024	6	10	1	0
WT_1024	20220524_WT_Ser2PA488_Ser5PCy5-MaxIP-1-4_WT_1024	7	8	1	0
WT_1024	20220524_WT_Ser2PA488_Ser5PCy5-MaxIP-1-4_WT_1024	8	3	1	0
WT_512	20220524_WT_Ser2PA488_Ser5PCy5-MaxIP-1-4_WT_512	2	1	0	0
WT_512	20220524_WT_Ser2PA488_Ser5PCy5-MaxIP-1-4_WT_512	3	4	0	0
WT_512	20220524_WT_Ser2PA488_Ser5PCy5-MaxIP-1-4_WT_512	4	12	0	0
WT_512	20220524_WT_Ser2PA488_Ser5PCy5-MaxIP-1-4_WT_512	5	13	1	0
WT_512	20220524_WT_Ser2PA488_Ser5PCy5-MaxIP-1-4_WT_512	6	16	1	0
WT_512	20220524_WT_Ser2PA488_Ser5PCy5-MaxIP-1-4_WT_512	7	9	4	0
WT_1024	20220524_WT_Ser2PA488_Ser5PCy5-MaxIP-1-5_WT_1024	3	0	0	0
WT_1024	20220524_WT_Ser2PA488_Ser5PCy5-MaxIP-1-5_WT_1024	4	4	0	0
WT_1024	20220524_WT_Ser2PA488_Ser5PCy5-MaxIP-1-5_WT_1024	5	13	0	0
WT_1024	20220524_WT_Ser2PA488_Ser5PCy5-MaxIP-1-5_WT_1024	6	6	0	0
WT_1024	20220524_WT_Ser2PA488_Ser5PCy5-MaxIP-1-5_WT_1024	7	5	0	0
WT_512	20220524_WT_Ser2PA488_Ser5PCy5-MaxIP-1-5_WT_512	2	1	0	0
WT_512	20220524_WT_Ser2PA488_Ser5PCy5-MaxIP-1-5_WT_512	3	2	0	0
WT_512	20220524_WT_Ser2PA488_Ser5PCy5-MaxIP-1-5_WT_512	4	8	0	0
WT_512	20220524_WT_Ser2PA488_Ser5PCy5-MaxIP-1-5_WT_512	5	10	0	0
WT_512	20220524_WT_Ser2PA488_Ser5PCy5-MaxIP-1-5_WT_512	6	11	2	0
WT_512	20220524_WT_Ser2PA488_Ser5PCy5-MaxIP-1-5_WT_512	7	0	0	0
WT_1024	20220524_WT_Ser2PA488_Ser5PCy5-MaxIP-1-6_WT_1024	2	1	0	0
WT_1024	20220524_WT_Ser2PA488_Ser5PCy5-MaxIP-1-6_WT_1024	3	6	0	0
WT_1024	20220524_WT_Ser2PA488_Ser5PCy5-MaxIP-1-6_WT_1024	4	7	0	1
WT_1024	20220524_WT_Ser2PA488_Ser5PCy5-MaxIP-1-6_WT_1024	5	13	1	0
WT_1024	20220524_WT_Ser2PA488_Ser5PCy5-MaxIP-1-6_WT_1024	6	11	0	0
WT_1024	20220524_WT_Ser2PA488_Ser5PCy5-MaxIP-1-6_WT_1024	7	6	1	0
WT_512	20220524_WT_Ser2PA488_Ser5PCy5-MaxIP-1-6_WT_512	2	0	0	0
WT_512	20220524_WT_Ser2PA488_Ser5PCy5-MaxIP-1-6_WT_512	3	2	0	0
WT_512	20220524_WT_Ser2PA488_Ser5PCy5-MaxIP-1-6_WT_512	4	6	0	0
WT_512	20220524_WT_Ser2PA488_Ser5PCy5-MaxIP-1-6_WT_512	5	10	0	0
WT_512	20220524_WT_Ser2PA488_Ser5PCy5-MaxIP-1-6_WT_512	6	0	0	0
WT_1024	20220524_WT_Ser2PA488_Ser5PCy5-MaxIP-1-7_WT_1024	2	0	0	0
WT_1024	20220524_WT_Ser2PA488_Ser5PCy5-MaxIP-1-7_WT_1024	3	5	0	0
WT_1024	20220524_WT_Ser2PA488_Ser5PCy5-MaxIP-1-7_WT_1024	4	7	0	0
WT_1024	20220524_WT_Ser2PA488_Ser5PCy5-MaxIP-1-7_WT_1024	5	9	0	1
WT_1024	20220524_WT_Ser2PA488_Ser5PCy5-MaxIP-1-7_WT_1024	6	9	0	0
WT_1024	20220524_WT_Ser2PA488_Ser5PCy5-MaxIP-1-7_WT_1024	7	10	0	0
WT_1024	20220524_WT_Ser2PA488_Ser5PCy5-MaxIP-1-7_WT_1024	8	13	0	0
WT_1024	20220524_WT_Ser2PA488_Ser5PCy5-MaxIP-1-7_WT_1024	9	11	2	0
WT_1024	20220524_WT_Ser2PA488_Ser5PCy5-MaxIP-1-7_WT_1024	10	5	3	1
WT_512	20220524_WT_Ser2PA488_Ser5PCy5-MaxIP-1-7_WT_512	3	1	0	0
WT_512	20220524_WT_Ser2PA488_Ser5PCy5-MaxIP-1-7_WT_512	4	3	0	0
WT_512	20220524_WT_Ser2PA488_Ser5PCy5-MaxIP-1-7_WT_512	5	6	1	0
WT_512	20220524_WT_Ser2PA488_Ser5PCy5-MaxIP-1-7_WT_512	6	9	0	0
WT_512	20220524_WT_Ser2PA488_Ser5PCy5-MaxIP-1-7_WT_512	7	9	3	0
WT_1024	20220524_WT_Ser2PA488_Ser5PCy5-MaxIP-1-8_WT_1024	3	0	0	0
WT_1024	20220524_WT_Ser2PA488_Ser5PCy5-MaxIP-1-8_WT_1024	4	6	0	0
WT_1024	20220524_WT_Ser2PA488_Ser5PCy5-MaxIP-1-8_WT_1024	5	12	0	0
WT_1024	20220524_WT_Ser2PA488_Ser5PCy5-MaxIP-1-8_WT_1024	6	14	0	0
WT_1024	20220524_WT_Ser2PA488_Ser5PCy5-MaxIP-1-8_WT_1024	7	14	0	0
WT_1024	20220524_WT_Ser2PA488_Ser5PCy5-MaxIP-1-8_WT_1024	8	17	0	0
WT_1024	20220524_WT_Ser2PA488_Ser5PCy5-MaxIP-1-8_WT_1024	9	14	0	0
WT_1024	20220524_WT_Ser2PA488_Ser5PCy5-MaxIP-1-8_WT_1024	10	13	1	0
WT_512	20220524_WT_Ser2PA488_Ser5PCy5-MaxIP-1-8_WT_512	2	0	0	0
WT_512	20220524_WT_Ser2PA488_Ser5PCy5-MaxIP-1-8_WT_512	3	4	0	0
WT_512	20220524_WT_Ser2PA488_Ser5PCy5-MaxIP-1-8_WT_512	4	6	0	0
WT_512	20220524_WT_Ser2PA488_Ser5PCy5-MaxIP-1-8_WT_512	5	4	1	0
WT_512	20220524_WT_Ser2PA488_Ser5PCy5-MaxIP-1-8_WT_512	6	0	0	0
WT_1024	20220524_WT_Ser2PA488_Ser5PCy5-MaxIP-1-9_WT_1024	3	0	0	0
WT_1024	20220524_WT_Ser2PA488_Ser5PCy5-MaxIP-1-9_WT_1024	4	8	0	0
WT_1024	20220524_WT_Ser2PA488_Ser5PCy5-MaxIP-1-9_WT_1024	5	9	1	0
WT_1024	20220524_WT_Ser2PA488_Ser5PCy5-MaxIP-1-9_WT_1024	6	13	0	0
WT_1024	20220524_WT_Ser2PA488_Ser5PCy5-MaxIP-1-9_WT_1024	7	11	1	0
WT_1024	20220524_WT_Ser2PA488_Ser5PCy5-MaxIP-1-9_WT_1024	8	13	0	1
WT_1024	20220524_WT_Ser2PA488_Ser5PCy5-MaxIP-1-9_WT_1024	9	14	2	0
WT_1024	20220524_WT_Ser2PA488_Ser5PCy5-MaxIP-1-9_WT_1024	10	8	3	0
WT_512	20220524_WT_Ser2PA488_Ser5PCy5-MaxIP-1-9_WT_512	2	0	0	0
WT_512	20220524_WT_Ser2PA488_Ser5PCy5-MaxIP-1-9_WT_512	3	3	0	0
WT_512	20220524_WT_Ser2PA488_Ser5PCy5-MaxIP-1-9_WT_512	4	8	0	0
WT_512	20220524_WT_Ser2PA488_Ser5PCy5-MaxIP-1-9_WT_512	5	11	0	2
WT_512	20220524_WT_Ser2PA488_Ser5PCy5-MaxIP-1-9_WT_512	6	6	6	0
WT_1024	20220524_WT_Ser2PA488_Ser5PCy5-MaxIP-2-1_WT_1024	2	0	0	0
WT_1024	20220524_WT_Ser2PA488_Ser5PCy5-MaxIP-2-1_WT_1024	3	4	0	0
WT_1024	20220524_WT_Ser2PA488_Ser5PCy5-MaxIP-2-1_WT_1024	4	8	0	0
WT_1024	20220524_WT_Ser2PA488_Ser5PCy5-MaxIP-2-1_WT_1024	5	5	1	0
WT_1024	20220524_WT_Ser2PA488_Ser5PCy5-MaxIP-2-1_WT_1024	6	5	0	0
WT_1024	20220524_WT_Ser2PA488_Ser5PCy5-MaxIP-2-1_WT_1024	7	0	0	0
WT_512	20220524_WT_Ser2PA488_Ser5PCy5-MaxIP-2-1_WT_512	2	0	0	0
WT_512	20220524_WT_Ser2PA488_Ser5PCy5-MaxIP-2-1_WT_512	3	3	0	0
WT_512	20220524_WT_Ser2PA488_Ser5PCy5-MaxIP-2-1_WT_512	4	6	0	0
WT_512	20220524_WT_Ser2PA488_Ser5PCy5-MaxIP-2-1_WT_512	5	7	2	0
WT_1024	20220524_WT_Ser2PA488_Ser5PCy5-MaxIP-2-10_WT_1024	2	0	0	0
WT_1024	20220524_WT_Ser2PA488_Ser5PCy5-MaxIP-2-10_WT_1024	3	5	0	0
WT_1024	20220524_WT_Ser2PA488_Ser5PCy5-MaxIP-2-10_WT_1024	4	14	0	0
WT_1024	20220524_WT_Ser2PA488_Ser5PCy5-MaxIP-2-10_WT_1024	5	12	0	0
WT_1024	20220524_WT_Ser2PA488_Ser5PCy5-MaxIP-2-10_WT_1024	6	11	2	0
WT_1024	20220524_WT_Ser2PA488_Ser5PCy5-MaxIP-2-10_WT_1024	7	7	2	0
WT_512	20220524_WT_Ser2PA488_Ser5PCy5-MaxIP-2-10_WT_512	4	1	0	0
WT_1024	20220524_WT_Ser2PA488_Ser5PCy5-MaxIP-2-11_WT_1024	2	1	0	0
WT_1024	20220524_WT_Ser2PA488_Ser5PCy5-MaxIP-2-11_WT_1024	3	5	0	0
WT_1024	20220524_WT_Ser2PA488_Ser5PCy5-MaxIP-2-11_WT_1024	4	6	0	0
WT_1024	20220524_WT_Ser2PA488_Ser5PCy5-MaxIP-2-11_WT_1024	5	7	1	0
WT_1024	20220524_WT_Ser2PA488_Ser5PCy5-MaxIP-2-12_WT_1024	3	3	0	0
WT_1024	20220524_WT_Ser2PA488_Ser5PCy5-MaxIP-2-12_WT_1024	4	4	0	0
WT_1024	20220524_WT_Ser2PA488_Ser5PCy5-MaxIP-2-12_WT_1024	5	8	0	0
WT_1024	20220524_WT_Ser2PA488_Ser5PCy5-MaxIP-2-12_WT_1024	6	7	0	0
WT_1024	20220524_WT_Ser2PA488_Ser5PCy5-MaxIP-2-12_WT_1024	7	9	0	0
WT_1024	20220524_WT_Ser2PA488_Ser5PCy5-MaxIP-2-12_WT_1024	8	0	0	0
WT_1024	20220524_WT_Ser2PA488_Ser5PCy5-MaxIP-2-13_WT_1024	2	0	0	0
WT_1024	20220524_WT_Ser2PA488_Ser5PCy5-MaxIP-2-13_WT_1024	3	4	0	0
WT_1024	20220524_WT_Ser2PA488_Ser5PCy5-MaxIP-2-13_WT_1024	4	8	0	0
WT_1024	20220524_WT_Ser2PA488_Ser5PCy5-MaxIP-2-13_WT_1024	5	4	0	0
WT_1024	20220524_WT_Ser2PA488_Ser5PCy5-MaxIP-2-2_WT_1024	2	0	0	0
WT_1024	20220524_WT_Ser2PA488_Ser5PCy5-MaxIP-2-2_WT_1024	3	3	0	0
WT_1024	20220524_WT_Ser2PA488_Ser5PCy5-MaxIP-2-2_WT_1024	4	7	0	0
WT_1024	20220524_WT_Ser2PA488_Ser5PCy5-MaxIP-2-2_WT_1024	5	11	1	0
WT_1024	20220524_WT_Ser2PA488_Ser5PCy5-MaxIP-2-2_WT_1024	6	14	2	1
WT_1024	20220524_WT_Ser2PA488_Ser5PCy5-MaxIP-2-2_WT_1024	7	12	2	0
WT_512	20220524_WT_Ser2PA488_Ser5PCy5-MaxIP-2-2_WT_512	3	1	0	0
WT_512	20220524_WT_Ser2PA488_Ser5PCy5-MaxIP-2-2_WT_512	4	7	0	0
WT_512	20220524_WT_Ser2PA488_Ser5PCy5-MaxIP-2-2_WT_512	5	10	0	0
WT_512	20220524_WT_Ser2PA488_Ser5PCy5-MaxIP-2-2_WT_512	6	0	0	0
WT_1024	20220524_WT_Ser2PA488_Ser5PCy5-MaxIP-2-3_WT_1024	2	0	0	0
WT_1024	20220524_WT_Ser2PA488_Ser5PCy5-MaxIP-2-3_WT_1024	3	3	0	0
WT_1024	20220524_WT_Ser2PA488_Ser5PCy5-MaxIP-2-3_WT_1024	4	9	0	0
WT_1024	20220524_WT_Ser2PA488_Ser5PCy5-MaxIP-2-3_WT_1024	5	12	0	0
WT_1024	20220524_WT_Ser2PA488_Ser5PCy5-MaxIP-2-3_WT_1024	6	14	2	4
WT_1024	20220524_WT_Ser2PA488_Ser5PCy5-MaxIP-2-3_WT_1024	7	12	1	0
WT_1024	20220524_WT_Ser2PA488_Ser5PCy5-MaxIP-2-3_WT_1024	8	8	1	0
WT_512	20220524_WT_Ser2PA488_Ser5PCy5-MaxIP-2-3_WT_512	3	0	0	0
WT_512	20220524_WT_Ser2PA488_Ser5PCy5-MaxIP-2-3_WT_512	4	3	0	0
WT_512	20220524_WT_Ser2PA488_Ser5PCy5-MaxIP-2-3_WT_512	5	7	0	0
WT_512	20220524_WT_Ser2PA488_Ser5PCy5-MaxIP-2-3_WT_512	6	5	1	0
WT_1024	20220524_WT_Ser2PA488_Ser5PCy5-MaxIP-2-4_WT_1024	2	0	0	0
WT_1024	20220524_WT_Ser2PA488_Ser5PCy5-MaxIP-2-4_WT_1024	3	4	0	0
WT_1024	20220524_WT_Ser2PA488_Ser5PCy5-MaxIP-2-4_WT_1024	4	5	0	0
WT_1024	20220524_WT_Ser2PA488_Ser5PCy5-MaxIP-2-4_WT_1024	5	10	0	0
WT_1024	20220524_WT_Ser2PA488_Ser5PCy5-MaxIP-2-4_WT_1024	6	10	3	0
WT_1024	20220524_WT_Ser2PA488_Ser5PCy5-MaxIP-2-4_WT_1024	7	9	4	0
WT_512	20220524_WT_Ser2PA488_Ser5PCy5-MaxIP-2-4_WT_512	3	0	0	0
WT_512	20220524_WT_Ser2PA488_Ser5PCy5-MaxIP-2-4_WT_512	4	3	0	0
WT_512	20220524_WT_Ser2PA488_Ser5PCy5-MaxIP-2-4_WT_512	5	5	0	0
WT_512	20220524_WT_Ser2PA488_Ser5PCy5-MaxIP-2-4_WT_512	6	4	1	0
WT_1024	20220524_WT_Ser2PA488_Ser5PCy5-MaxIP-2-5_WT_1024	2	0	0	0
WT_1024	20220524_WT_Ser2PA488_Ser5PCy5-MaxIP-2-5_WT_1024	3	6	0	0
WT_1024	20220524_WT_Ser2PA488_Ser5PCy5-MaxIP-2-5_WT_1024	4	11	0	0
WT_1024	20220524_WT_Ser2PA488_Ser5PCy5-MaxIP-2-5_WT_1024	5	12	0	0
WT_1024	20220524_WT_Ser2PA488_Ser5PCy5-MaxIP-2-5_WT_1024	6	15	0	0
WT_1024	20220524_WT_Ser2PA488_Ser5PCy5-MaxIP-2-5_WT_1024	7	10	2	0
WT_1024	20220524_WT_Ser2PA488_Ser5PCy5-MaxIP-2-5_WT_1024	8	0	0	0
WT_512	20220524_WT_Ser2PA488_Ser5PCy5-MaxIP-2-5_WT_512	3	1	0	0
WT_1024	20220524_WT_Ser2PA488_Ser5PCy5-MaxIP-2-6_WT_1024	2	1	0	0
WT_1024	20220524_WT_Ser2PA488_Ser5PCy5-MaxIP-2-6_WT_1024	3	9	0	0
WT_1024	20220524_WT_Ser2PA488_Ser5PCy5-MaxIP-2-6_WT_1024	4	10	0	0
WT_1024	20220524_WT_Ser2PA488_Ser5PCy5-MaxIP-2-6_WT_1024	5	8	0	0
WT_512	20220524_WT_Ser2PA488_Ser5PCy5-MaxIP-2-6_WT_512	2	0	0	0
WT_512	20220524_WT_Ser2PA488_Ser5PCy5-MaxIP-2-6_WT_512	3	2	0	0
WT_512	20220524_WT_Ser2PA488_Ser5PCy5-MaxIP-2-6_WT_512	4	4	0	0
WT_512	20220524_WT_Ser2PA488_Ser5PCy5-MaxIP-2-6_WT_512	5	6	1	0
WT_1024	20220524_WT_Ser2PA488_Ser5PCy5-MaxIP-2-7_WT_1024	2	0	0	0
WT_1024	20220524_WT_Ser2PA488_Ser5PCy5-MaxIP-2-7_WT_1024	3	2	0	0
WT_1024	20220524_WT_Ser2PA488_Ser5PCy5-MaxIP-2-7_WT_1024	4	5	0	0
WT_1024	20220524_WT_Ser2PA488_Ser5PCy5-MaxIP-2-7_WT_1024	5	8	0	0
WT_1024	20220524_WT_Ser2PA488_Ser5PCy5-MaxIP-2-7_WT_1024	6	9	0	0
WT_512	20220524_WT_Ser2PA488_Ser5PCy5-MaxIP-2-7_WT_512	2	0	0	0
WT_512	20220524_WT_Ser2PA488_Ser5PCy5-MaxIP-2-7_WT_512	3	1	0	0
WT_512	20220524_WT_Ser2PA488_Ser5PCy5-MaxIP-2-7_WT_512	4	3	0	0
WT_512	20220524_WT_Ser2PA488_Ser5PCy5-MaxIP-2-7_WT_512	5	5	1	0
WT_1024	20220524_WT_Ser2PA488_Ser5PCy5-MaxIP-2-8_WT_1024	2	1	0	0
WT_1024	20220524_WT_Ser2PA488_Ser5PCy5-MaxIP-2-8_WT_1024	3	5	0	0
WT_1024	20220524_WT_Ser2PA488_Ser5PCy5-MaxIP-2-8_WT_1024	4	6	1	0
WT_1024	20220524_WT_Ser2PA488_Ser5PCy5-MaxIP-2-8_WT_1024	5	10	1	0
WT_1024	20220524_WT_Ser2PA488_Ser5PCy5-MaxIP-2-8_WT_1024	6	5	1	0
WT_512	20220524_WT_Ser2PA488_Ser5PCy5-MaxIP-2-8_WT_512	3	2	0	0
WT_512	20220524_WT_Ser2PA488_Ser5PCy5-MaxIP-2-8_WT_512	4	3	0	0
WT_512	20220524_WT_Ser2PA488_Ser5PCy5-MaxIP-2-8_WT_512	5	8	0	0
WT_512	20220524_WT_Ser2PA488_Ser5PCy5-MaxIP-2-8_WT_512	6	0	0	0
WT_1024	20220524_WT_Ser2PA488_Ser5PCy5-MaxIP-2-9_WT_1024	2	0	0	0
WT_1024	20220524_WT_Ser2PA488_Ser5PCy5-MaxIP-2-9_WT_1024	3	5	0	0
WT_1024	20220524_WT_Ser2PA488_Ser5PCy5-MaxIP-2-9_WT_1024	4	10	0	0
WT_1024	20220524_WT_Ser2PA488_Ser5PCy5-MaxIP-2-9_WT_1024	5	8	0	0
WT_1024	20220524_WT_Ser2PA488_Ser5PCy5-MaxIP-2-9_WT_1024	6	7	0	0
WT_1024	20220524_WT_Ser2PA488_Ser5PCy5-MaxIP-2-9_WT_1024	7	0	0	0
WT_512	20220524_WT_Ser2PA488_Ser5PCy5-MaxIP-2-9_WT_512	3	0	0	0
WT_512	20220524_WT_Ser2PA488_Ser5PCy5-MaxIP-2-9_WT_512	4	3	0	0
WT_512	20220524_WT_Ser2PA488_Ser5PCy5-MaxIP-2-9_WT_512	5	5	0	0
WT_1024	20220524_WT_Ser2PA488_Ser5PCy5-MaxIP-4-1_WT_1024	2	1	0	0
WT_1024	20220524_WT_Ser2PA488_Ser5PCy5-MaxIP-4-1_WT_1024	3	2	0	0
WT_1024	20220524_WT_Ser2PA488_Ser5PCy5-MaxIP-4-1_WT_1024	4	3	1	0
WT_1024	20220524_WT_Ser2PA488_Ser5PCy5-MaxIP-4-1_WT_1024	5	10	0	0
WT_1024	20220524_WT_Ser2PA488_Ser5PCy5-MaxIP-4-1_WT_1024	6	9	0	0
WT_512	20220524_WT_Ser2PA488_Ser5PCy5-MaxIP-4-1_WT_512	3	0	0	0
WT_512	20220524_WT_Ser2PA488_Ser5PCy5-MaxIP-4-1_WT_512	4	0	0	0
WT_512	20220524_WT_Ser2PA488_Ser5PCy5-MaxIP-4-1_WT_512	5	1	0	0
WT_1024	20220524_WT_Ser2PA488_Ser5PCy5-MaxIP-4-10_WT_1024	2	0	0	0
WT_1024	20220524_WT_Ser2PA488_Ser5PCy5-MaxIP-4-10_WT_1024	3	2	0	0
WT_1024	20220524_WT_Ser2PA488_Ser5PCy5-MaxIP-4-10_WT_1024	4	7	0	0
WT_1024	20220524_WT_Ser2PA488_Ser5PCy5-MaxIP-4-10_WT_1024	5	10	0	0
WT_1024	20220524_WT_Ser2PA488_Ser5PCy5-MaxIP-4-10_WT_1024	6	11	0	0
WT_1024	20220524_WT_Ser2PA488_Ser5PCy5-MaxIP-4-10_WT_1024	7	5	2	1
WT_512	20220524_WT_Ser2PA488_Ser5PCy5-MaxIP-4-10_WT_512	3	0	0	0
WT_512	20220524_WT_Ser2PA488_Ser5PCy5-MaxIP-4-10_WT_512	4	8	0	0
WT_512	20220524_WT_Ser2PA488_Ser5PCy5-MaxIP-4-10_WT_512	5	11	0	0
WT_512	20220524_WT_Ser2PA488_Ser5PCy5-MaxIP-4-10_WT_512	6	17	0	0
WT_512	20220524_WT_Ser2PA488_Ser5PCy5-MaxIP-4-10_WT_512	7	0	0	0
WT_1024	20220524_WT_Ser2PA488_Ser5PCy5-MaxIP-4-11_WT_1024	2	0	0	0
WT_1024	20220524_WT_Ser2PA488_Ser5PCy5-MaxIP-4-11_WT_1024	3	2	0	0
WT_1024	20220524_WT_Ser2PA488_Ser5PCy5-MaxIP-4-11_WT_1024	4	5	0	0
WT_1024	20220524_WT_Ser2PA488_Ser5PCy5-MaxIP-4-11_WT_1024	5	12	0	0
WT_1024	20220524_WT_Ser2PA488_Ser5PCy5-MaxIP-4-11_WT_1024	6	13	0	0
WT_1024	20220524_WT_Ser2PA488_Ser5PCy5-MaxIP-4-11_WT_1024	7	9	0	0
WT_512	20220524_WT_Ser2PA488_Ser5PCy5-MaxIP-4-11_WT_512	3	1	0	0
WT_512	20220524_WT_Ser2PA488_Ser5PCy5-MaxIP-4-11_WT_512	4	4	0	0
WT_512	20220524_WT_Ser2PA488_Ser5PCy5-MaxIP-4-11_WT_512	5	10	0	0
WT_512	20220524_WT_Ser2PA488_Ser5PCy5-MaxIP-4-11_WT_512	6	17	0	0
WT_512	20220524_WT_Ser2PA488_Ser5PCy5-MaxIP-4-11_WT_512	7	16	1	0
WT_1024	20220524_WT_Ser2PA488_Ser5PCy5-MaxIP-4-12_WT_1024	2	1	0	0
WT_1024	20220524_WT_Ser2PA488_Ser5PCy5-MaxIP-4-12_WT_1024	3	4	0	0
WT_1024	20220524_WT_Ser2PA488_Ser5PCy5-MaxIP-4-12_WT_1024	4	10	0	0
WT_1024	20220524_WT_Ser2PA488_Ser5PCy5-MaxIP-4-12_WT_1024	5	13	0	0
WT_1024	20220524_WT_Ser2PA488_Ser5PCy5-MaxIP-4-12_WT_1024	6	13	2	0
WT_1024	20220524_WT_Ser2PA488_Ser5PCy5-MaxIP-4-12_WT_1024	7	7	4	1
WT_512	20220524_WT_Ser2PA488_Ser5PCy5-MaxIP-4-12_WT_512	2	0	0	0
WT_512	20220524_WT_Ser2PA488_Ser5PCy5-MaxIP-4-12_WT_512	3	2	0	0
WT_512	20220524_WT_Ser2PA488_Ser5PCy5-MaxIP-4-12_WT_512	4	7	0	0
WT_512	20220524_WT_Ser2PA488_Ser5PCy5-MaxIP-4-12_WT_512	5	8	0	0
WT_512	20220524_WT_Ser2PA488_Ser5PCy5-MaxIP-4-12_WT_512	6	7	0	0
WT_1024	20220524_WT_Ser2PA488_Ser5PCy5-MaxIP-4-13_WT_1024	3	3	0	0
WT_1024	20220524_WT_Ser2PA488_Ser5PCy5-MaxIP-4-13_WT_1024	4	8	0	0
WT_1024	20220524_WT_Ser2PA488_Ser5PCy5-MaxIP-4-13_WT_1024	5	13	0	0
WT_1024	20220524_WT_Ser2PA488_Ser5PCy5-MaxIP-4-13_WT_1024	6	12	0	0
WT_1024	20220524_WT_Ser2PA488_Ser5PCy5-MaxIP-4-13_WT_1024	7	11	0	0
WT_1024	20220524_WT_Ser2PA488_Ser5PCy5-MaxIP-4-13_WT_1024	8	0	0	0
WT_1024	20220524_WT_Ser2PA488_Ser5PCy5-MaxIP-4-14_WT_1024	2	0	0	0
WT_1024	20220524_WT_Ser2PA488_Ser5PCy5-MaxIP-4-14_WT_1024	3	0	0	0
WT_1024	20220524_WT_Ser2PA488_Ser5PCy5-MaxIP-4-14_WT_1024	4	8	1	0
WT_1024	20220524_WT_Ser2PA488_Ser5PCy5-MaxIP-4-14_WT_1024	5	11	1	0
WT_1024	20220524_WT_Ser2PA488_Ser5PCy5-MaxIP-4-14_WT_1024	6	12	0	0
WT_1024	20220524_WT_Ser2PA488_Ser5PCy5-MaxIP-4-14_WT_1024	7	11	0	1
WT_1024	20220524_WT_Ser2PA488_Ser5PCy5-MaxIP-4-14_WT_1024	8	14	0	1
WT_1024	20220524_WT_Ser2PA488_Ser5PCy5-MaxIP-4-14_WT_1024	9	12	2	1
WT_1024	20220524_WT_Ser2PA488_Ser5PCy5-MaxIP-4-15_WT_1024	2	1	0	0
WT_1024	20220524_WT_Ser2PA488_Ser5PCy5-MaxIP-4-15_WT_1024	3	2	0	0
WT_1024	20220524_WT_Ser2PA488_Ser5PCy5-MaxIP-4-15_WT_1024	4	6	0	0
WT_1024	20220524_WT_Ser2PA488_Ser5PCy5-MaxIP-4-15_WT_1024	5	9	0	0
WT_1024	20220524_WT_Ser2PA488_Ser5PCy5-MaxIP-4-15_WT_1024	6	8	0	0
WT_1024	20220524_WT_Ser2PA488_Ser5PCy5-MaxIP-4-15_WT_1024	7	8	1	0
WT_1024	20220524_WT_Ser2PA488_Ser5PCy5-MaxIP-4-2_WT_1024	2	1	0	0
WT_1024	20220524_WT_Ser2PA488_Ser5PCy5-MaxIP-4-2_WT_1024	3	2	0	0
WT_1024	20220524_WT_Ser2PA488_Ser5PCy5-MaxIP-4-2_WT_1024	4	8	0	0
WT_1024	20220524_WT_Ser2PA488_Ser5PCy5-MaxIP-4-2_WT_1024	5	9	0	0
WT_1024	20220524_WT_Ser2PA488_Ser5PCy5-MaxIP-4-2_WT_1024	6	11	0	0
WT_1024	20220524_WT_Ser2PA488_Ser5PCy5-MaxIP-4-2_WT_1024	7	4	1	0
WT_512	20220524_WT_Ser2PA488_Ser5PCy5-MaxIP-4-2_WT_512	3	0	0	0
WT_512	20220524_WT_Ser2PA488_Ser5PCy5-MaxIP-4-2_WT_512	4	3	0	0
WT_512	20220524_WT_Ser2PA488_Ser5PCy5-MaxIP-4-2_WT_512	5	6	1	0
WT_512	20220524_WT_Ser2PA488_Ser5PCy5-MaxIP-4-2_WT_512	6	6	1	1
WT_1024	20220524_WT_Ser2PA488_Ser5PCy5-MaxIP-4-3_WT_1024	2	0	0	0
WT_1024	20220524_WT_Ser2PA488_Ser5PCy5-MaxIP-4-3_WT_1024	3	3	0	0
WT_1024	20220524_WT_Ser2PA488_Ser5PCy5-MaxIP-4-3_WT_1024	4	6	0	0
WT_1024	20220524_WT_Ser2PA488_Ser5PCy5-MaxIP-4-3_WT_1024	5	10	0	0
WT_1024	20220524_WT_Ser2PA488_Ser5PCy5-MaxIP-4-3_WT_1024	6	11	0	0
WT_1024	20220524_WT_Ser2PA488_Ser5PCy5-MaxIP-4-3_WT_1024	7	13	1	0
WT_512	20220524_WT_Ser2PA488_Ser5PCy5-MaxIP-4-3_WT_512	2	0	0	0
WT_512	20220524_WT_Ser2PA488_Ser5PCy5-MaxIP-4-3_WT_512	3	5	0	0
WT_512	20220524_WT_Ser2PA488_Ser5PCy5-MaxIP-4-3_WT_512	4	7	0	0
WT_512	20220524_WT_Ser2PA488_Ser5PCy5-MaxIP-4-3_WT_512	5	7	0	0
WT_1024	20220524_WT_Ser2PA488_Ser5PCy5-MaxIP-4-4_WT_1024	2	0	0	0
WT_1024	20220524_WT_Ser2PA488_Ser5PCy5-MaxIP-4-4_WT_1024	3	0	0	0
WT_1024	20220524_WT_Ser2PA488_Ser5PCy5-MaxIP-4-4_WT_1024	4	6	0	0
WT_1024	20220524_WT_Ser2PA488_Ser5PCy5-MaxIP-4-4_WT_1024	5	12	0	0
WT_1024	20220524_WT_Ser2PA488_Ser5PCy5-MaxIP-4-4_WT_1024	6	10	0	1
WT_1024	20220524_WT_Ser2PA488_Ser5PCy5-MaxIP-4-4_WT_1024	7	12	0	1
WT_1024	20220524_WT_Ser2PA488_Ser5PCy5-MaxIP-4-4_WT_1024	8	8	2	0
WT_512	20220524_WT_Ser2PA488_Ser5PCy5-MaxIP-4-4_WT_512	3	0	0	0
WT_512	20220524_WT_Ser2PA488_Ser5PCy5-MaxIP-4-4_WT_512	4	2	0	0
WT_512	20220524_WT_Ser2PA488_Ser5PCy5-MaxIP-4-4_WT_512	5	7	0	0
WT_512	20220524_WT_Ser2PA488_Ser5PCy5-MaxIP-4-4_WT_512	6	6	1	0
WT_1024	20220524_WT_Ser2PA488_Ser5PCy5-MaxIP-4-5_WT_1024	2	0	0	0
WT_1024	20220524_WT_Ser2PA488_Ser5PCy5-MaxIP-4-5_WT_1024	3	4	0	0
WT_1024	20220524_WT_Ser2PA488_Ser5PCy5-MaxIP-4-5_WT_1024	4	10	0	0
WT_1024	20220524_WT_Ser2PA488_Ser5PCy5-MaxIP-4-5_WT_1024	5	10	0	0
WT_1024	20220524_WT_Ser2PA488_Ser5PCy5-MaxIP-4-5_WT_1024	6	10	0	0
WT_1024	20220524_WT_Ser2PA488_Ser5PCy5-MaxIP-4-5_WT_1024	7	11	0	0
WT_1024	20220524_WT_Ser2PA488_Ser5PCy5-MaxIP-4-5_WT_1024	8	0	0	0
WT_512	20220524_WT_Ser2PA488_Ser5PCy5-MaxIP-4-5_WT_512	2	0	0	0
WT_512	20220524_WT_Ser2PA488_Ser5PCy5-MaxIP-4-5_WT_512	3	1	0	0
WT_512	20220524_WT_Ser2PA488_Ser5PCy5-MaxIP-4-5_WT_512	4	3	0	0
WT_512	20220524_WT_Ser2PA488_Ser5PCy5-MaxIP-4-5_WT_512	5	8	0	0
WT_512	20220524_WT_Ser2PA488_Ser5PCy5-MaxIP-4-5_WT_512	6	10	0	4
WT_1024	20220524_WT_Ser2PA488_Ser5PCy5-MaxIP-4-6_WT_1024	2	0	0	0
WT_1024	20220524_WT_Ser2PA488_Ser5PCy5-MaxIP-4-6_WT_1024	3	4	0	0
WT_1024	20220524_WT_Ser2PA488_Ser5PCy5-MaxIP-4-6_WT_1024	4	8	0	0
WT_1024	20220524_WT_Ser2PA488_Ser5PCy5-MaxIP-4-6_WT_1024	5	12	0	0
WT_1024	20220524_WT_Ser2PA488_Ser5PCy5-MaxIP-4-6_WT_1024	6	6	2	0
WT_1024	20220524_WT_Ser2PA488_Ser5PCy5-MaxIP-4-6_WT_1024	7	7	0	1
WT_1024	20220524_WT_Ser2PA488_Ser5PCy5-MaxIP-4-6_WT_1024	8	7	1	1
WT_512	20220524_WT_Ser2PA488_Ser5PCy5-MaxIP-4-6_WT_512	3	0	0	0
WT_512	20220524_WT_Ser2PA488_Ser5PCy5-MaxIP-4-6_WT_512	4	4	0	0
WT_512	20220524_WT_Ser2PA488_Ser5PCy5-MaxIP-4-6_WT_512	5	8	0	0
WT_512	20220524_WT_Ser2PA488_Ser5PCy5-MaxIP-4-6_WT_512	6	9	0	0
WT_1024	20220524_WT_Ser2PA488_Ser5PCy5-MaxIP-4-7_WT_1024	2	0	0	0
WT_1024	20220524_WT_Ser2PA488_Ser5PCy5-MaxIP-4-7_WT_1024	3	4	0	0
WT_1024	20220524_WT_Ser2PA488_Ser5PCy5-MaxIP-4-7_WT_1024	4	10	0	0
WT_1024	20220524_WT_Ser2PA488_Ser5PCy5-MaxIP-4-7_WT_1024	5	10	0	0
WT_1024	20220524_WT_Ser2PA488_Ser5PCy5-MaxIP-4-7_WT_1024	6	13	1	0
WT_1024	20220524_WT_Ser2PA488_Ser5PCy5-MaxIP-4-7_WT_1024	7	4	1	0
WT_512	20220524_WT_Ser2PA488_Ser5PCy5-MaxIP-4-7_WT_512	3	0	0	0
WT_512	20220524_WT_Ser2PA488_Ser5PCy5-MaxIP-4-7_WT_512	4	3	0	0
WT_512	20220524_WT_Ser2PA488_Ser5PCy5-MaxIP-4-7_WT_512	5	1	0	0
WT_1024	20220524_WT_Ser2PA488_Ser5PCy5-MaxIP-4-8_WT_1024	2	1	0	0
WT_1024	20220524_WT_Ser2PA488_Ser5PCy5-MaxIP-4-8_WT_1024	3	5	0	0
WT_1024	20220524_WT_Ser2PA488_Ser5PCy5-MaxIP-4-8_WT_1024	4	8	0	0
WT_1024	20220524_WT_Ser2PA488_Ser5PCy5-MaxIP-4-8_WT_1024	5	9	0	0
WT_1024	20220524_WT_Ser2PA488_Ser5PCy5-MaxIP-4-8_WT_1024	6	12	0	0
WT_1024	20220524_WT_Ser2PA488_Ser5PCy5-MaxIP-4-8_WT_1024	7	10	0	0
WT_1024	20220524_WT_Ser2PA488_Ser5PCy5-MaxIP-4-8_WT_1024	8	9	1	1
WT_1024	20220524_WT_Ser2PA488_Ser5PCy5-MaxIP-4-8_WT_1024	9	9	1	1
WT_512	20220524_WT_Ser2PA488_Ser5PCy5-MaxIP-4-8_WT_512	2	0	0	0
WT_512	20220524_WT_Ser2PA488_Ser5PCy5-MaxIP-4-8_WT_512	3	2	0	0
WT_512	20220524_WT_Ser2PA488_Ser5PCy5-MaxIP-4-8_WT_512	4	7	0	0
WT_512	20220524_WT_Ser2PA488_Ser5PCy5-MaxIP-4-8_WT_512	5	10	0	0
WT_512	20220524_WT_Ser2PA488_Ser5PCy5-MaxIP-4-8_WT_512	6	6	2	0
WT_1024	20220524_WT_Ser2PA488_Ser5PCy5-MaxIP-4-9_WT_1024	2	1	0	0
WT_1024	20220524_WT_Ser2PA488_Ser5PCy5-MaxIP-4-9_WT_1024	3	4	0	0
WT_1024	20220524_WT_Ser2PA488_Ser5PCy5-MaxIP-4-9_WT_1024	4	5	0	0
WT_1024	20220524_WT_Ser2PA488_Ser5PCy5-MaxIP-4-9_WT_1024	5	7	0	0
WT_1024	20220524_WT_Ser2PA488_Ser5PCy5-MaxIP-4-9_WT_1024	6	9	0	0
WT_1024	20220524_WT_Ser2PA488_Ser5PCy5-MaxIP-4-9_WT_1024	7	12	0	2
WT_1024	20220524_WT_Ser2PA488_Ser5PCy5-MaxIP-4-9_WT_1024	8	9	2	0
WT_512	20220524_WT_Ser2PA488_Ser5PCy5-MaxIP-4-9_WT_512	3	0	0	0
WT_512	20220524_WT_Ser2PA488_Ser5PCy5-MaxIP-4-9_WT_512	4	4	0	0
WT_512	20220524_WT_Ser2PA488_Ser5PCy5-MaxIP-4-9_WT_512	5	8	0	0
WT_512	20220524_WT_Ser2PA488_Ser5PCy5-MaxIP-4-9_WT_512	6	6	1	0
WT_1024	20220524_WT_Ser2PA488_Ser5PCy5-MaxIP-5-1_WT_1024	3	1	0	0
WT_1024	20220524_WT_Ser2PA488_Ser5PCy5-MaxIP-5-1_WT_1024	4	8	0	0
WT_1024	20220524_WT_Ser2PA488_Ser5PCy5-MaxIP-5-1_WT_1024	5	12	0	0
WT_1024	20220524_WT_Ser2PA488_Ser5PCy5-MaxIP-5-1_WT_1024	6	11	0	0
WT_1024	20220524_WT_Ser2PA488_Ser5PCy5-MaxIP-5-1_WT_1024	7	0	0	0
WT_512	20220524_WT_Ser2PA488_Ser5PCy5-MaxIP-5-1_WT_512	1	0	0	0
WT_512	20220524_WT_Ser2PA488_Ser5PCy5-MaxIP-5-1_WT_512	2	2	0	0
WT_512	20220524_WT_Ser2PA488_Ser5PCy5-MaxIP-5-1_WT_512	3	4	0	0
WT_1024	20220524_WT_Ser2PA488_Ser5PCy5-MaxIP-5-10_WT_1024	2	1	0	0
WT_1024	20220524_WT_Ser2PA488_Ser5PCy5-MaxIP-5-10_WT_1024	3	3	0	0
WT_1024	20220524_WT_Ser2PA488_Ser5PCy5-MaxIP-5-10_WT_1024	4	9	0	0
WT_1024	20220524_WT_Ser2PA488_Ser5PCy5-MaxIP-5-10_WT_1024	5	11	0	0
WT_1024	20220524_WT_Ser2PA488_Ser5PCy5-MaxIP-5-10_WT_1024	6	11	0	0
WT_1024	20220524_WT_Ser2PA488_Ser5PCy5-MaxIP-5-10_WT_1024	7	0	0	0
WT_512	20220524_WT_Ser2PA488_Ser5PCy5-MaxIP-5-10_WT_512	3	1	0	0
WT_512	20220524_WT_Ser2PA488_Ser5PCy5-MaxIP-5-10_WT_512	4	2	0	0
WT_512	20220524_WT_Ser2PA488_Ser5PCy5-MaxIP-5-10_WT_512	5	3	0	0
WT_1024	20220524_WT_Ser2PA488_Ser5PCy5-MaxIP-5-11_WT_1024	2	2	0	0
WT_1024	20220524_WT_Ser2PA488_Ser5PCy5-MaxIP-5-11_WT_1024	3	4	0	0
WT_1024	20220524_WT_Ser2PA488_Ser5PCy5-MaxIP-5-11_WT_1024	4	6	0	0
WT_1024	20220524_WT_Ser2PA488_Ser5PCy5-MaxIP-5-11_WT_1024	5	7	0	0
WT_1024	20220524_WT_Ser2PA488_Ser5PCy5-MaxIP-5-11_WT_1024	6	9	2	3
WT_512	20220524_WT_Ser2PA488_Ser5PCy5-MaxIP-5-11_WT_512	3	0	0	0
WT_512	20220524_WT_Ser2PA488_Ser5PCy5-MaxIP-5-11_WT_512	4	4	0	0
WT_512	20220524_WT_Ser2PA488_Ser5PCy5-MaxIP-5-11_WT_512	5	5	0	0
WT_512	20220524_WT_Ser2PA488_Ser5PCy5-MaxIP-5-11_WT_512	6	9	1	1
WT_1024	20220524_WT_Ser2PA488_Ser5PCy5-MaxIP-5-12_WT_1024	3	1	0	0
WT_1024	20220524_WT_Ser2PA488_Ser5PCy5-MaxIP-5-12_WT_1024	4	4	0	0
WT_1024	20220524_WT_Ser2PA488_Ser5PCy5-MaxIP-5-12_WT_1024	5	6	0	0
WT_1024	20220524_WT_Ser2PA488_Ser5PCy5-MaxIP-5-12_WT_1024	6	10	0	0
WT_1024	20220524_WT_Ser2PA488_Ser5PCy5-MaxIP-5-12_WT_1024	7	11	1	0
WT_512	20220524_WT_Ser2PA488_Ser5PCy5-MaxIP-5-12_WT_512	3	1	0	0
WT_512	20220524_WT_Ser2PA488_Ser5PCy5-MaxIP-5-12_WT_512	4	4	0	0
WT_512	20220524_WT_Ser2PA488_Ser5PCy5-MaxIP-5-12_WT_512	5	6	0	0
WT_512	20220524_WT_Ser2PA488_Ser5PCy5-MaxIP-5-12_WT_512	6	0	0	0
WT_1024	20220524_WT_Ser2PA488_Ser5PCy5-MaxIP-5-13_WT_1024	2	1	0	0
WT_1024	20220524_WT_Ser2PA488_Ser5PCy5-MaxIP-5-13_WT_1024	3	4	0	0
WT_1024	20220524_WT_Ser2PA488_Ser5PCy5-MaxIP-5-13_WT_1024	4	14	0	0
WT_1024	20220524_WT_Ser2PA488_Ser5PCy5-MaxIP-5-13_WT_1024	5	11	2	0
WT_1024	20220524_WT_Ser2PA488_Ser5PCy5-MaxIP-5-13_WT_1024	6	7	0	0
WT_512	20220524_WT_Ser2PA488_Ser5PCy5-MaxIP-5-13_WT_512	3	1	0	0
WT_512	20220524_WT_Ser2PA488_Ser5PCy5-MaxIP-5-13_WT_512	4	3	0	0
WT_512	20220524_WT_Ser2PA488_Ser5PCy5-MaxIP-5-13_WT_512	5	4	1	0
WT_1024	20220524_WT_Ser2PA488_Ser5PCy5-MaxIP-5-14_WT_1024	3	2	0	0
WT_1024	20220524_WT_Ser2PA488_Ser5PCy5-MaxIP-5-14_WT_1024	4	8	0	0
WT_1024	20220524_WT_Ser2PA488_Ser5PCy5-MaxIP-5-14_WT_1024	5	7	0	0
WT_1024	20220524_WT_Ser2PA488_Ser5PCy5-MaxIP-5-14_WT_1024	6	6	0	0
WT_1024	20220524_WT_Ser2PA488_Ser5PCy5-MaxIP-5-15_WT_1024	3	3	0	0
WT_1024	20220524_WT_Ser2PA488_Ser5PCy5-MaxIP-5-15_WT_1024	4	3	0	0
WT_1024	20220524_WT_Ser2PA488_Ser5PCy5-MaxIP-5-15_WT_1024	5	6	0	0
WT_1024	20220524_WT_Ser2PA488_Ser5PCy5-MaxIP-5-15_WT_1024	6	7	0	0
WT_1024	20220524_WT_Ser2PA488_Ser5PCy5-MaxIP-5-15_WT_1024	7	5	1	0
WT_1024	20220524_WT_Ser2PA488_Ser5PCy5-MaxIP-5-16_WT_1024	3	1	0	0
WT_1024	20220524_WT_Ser2PA488_Ser5PCy5-MaxIP-5-16_WT_1024	4	3	0	0
WT_1024	20220524_WT_Ser2PA488_Ser5PCy5-MaxIP-5-16_WT_1024	5	8	0	0
WT_1024	20220524_WT_Ser2PA488_Ser5PCy5-MaxIP-5-16_WT_1024	6	5	2	0
WT_1024	20220524_WT_Ser2PA488_Ser5PCy5-MaxIP-5-16_WT_1024	7	6	3	0
WT_1024	20220524_WT_Ser2PA488_Ser5PCy5-MaxIP-5-17_WT_1024	2	1	0	0
WT_1024	20220524_WT_Ser2PA488_Ser5PCy5-MaxIP-5-17_WT_1024	3	3	0	0
WT_1024	20220524_WT_Ser2PA488_Ser5PCy5-MaxIP-5-17_WT_1024	4	6	0	0
WT_1024	20220524_WT_Ser2PA488_Ser5PCy5-MaxIP-5-17_WT_1024	5	12	0	0
WT_1024	20220524_WT_Ser2PA488_Ser5PCy5-MaxIP-5-17_WT_1024	6	15	0	0
WT_1024	20220524_WT_Ser2PA488_Ser5PCy5-MaxIP-5-17_WT_1024	7	13	0	0
WT_1024	20220524_WT_Ser2PA488_Ser5PCy5-MaxIP-5-17_WT_1024	8	7	1	0
WT_1024	20220524_WT_Ser2PA488_Ser5PCy5-MaxIP-5-18_WT_1024	2	0	0	0
WT_1024	20220524_WT_Ser2PA488_Ser5PCy5-MaxIP-5-18_WT_1024	3	3	0	0
WT_1024	20220524_WT_Ser2PA488_Ser5PCy5-MaxIP-5-18_WT_1024	4	4	0	0
WT_1024	20220524_WT_Ser2PA488_Ser5PCy5-MaxIP-5-18_WT_1024	5	7	0	0
WT_1024	20220524_WT_Ser2PA488_Ser5PCy5-MaxIP-5-18_WT_1024	6	9	0	0
WT_1024	20220524_WT_Ser2PA488_Ser5PCy5-MaxIP-5-18_WT_1024	7	6	2	0
WT_1024	20220524_WT_Ser2PA488_Ser5PCy5-MaxIP-5-2_WT_1024	2	1	0	0
WT_1024	20220524_WT_Ser2PA488_Ser5PCy5-MaxIP-5-2_WT_1024	3	3	0	0
WT_1024	20220524_WT_Ser2PA488_Ser5PCy5-MaxIP-5-2_WT_1024	4	7	0	0
WT_1024	20220524_WT_Ser2PA488_Ser5PCy5-MaxIP-5-2_WT_1024	5	12	0	0
WT_1024	20220524_WT_Ser2PA488_Ser5PCy5-MaxIP-5-2_WT_1024	6	14	0	0
WT_1024	20220524_WT_Ser2PA488_Ser5PCy5-MaxIP-5-2_WT_1024	7	0	0	0
WT_512	20220524_WT_Ser2PA488_Ser5PCy5-MaxIP-5-2_WT_512	3	0	0	0
WT_512	20220524_WT_Ser2PA488_Ser5PCy5-MaxIP-5-2_WT_512	4	5	0	0
WT_512	20220524_WT_Ser2PA488_Ser5PCy5-MaxIP-5-2_WT_512	5	5	0	0
WT_512	20220524_WT_Ser2PA488_Ser5PCy5-MaxIP-5-2_WT_512	6	6	1	0
WT_1024	20220524_WT_Ser2PA488_Ser5PCy5-MaxIP-5-3_WT_1024	2	0	0	0
WT_1024	20220524_WT_Ser2PA488_Ser5PCy5-MaxIP-5-3_WT_1024	3	1	0	0
WT_1024	20220524_WT_Ser2PA488_Ser5PCy5-MaxIP-5-3_WT_1024	4	9	0	0
WT_1024	20220524_WT_Ser2PA488_Ser5PCy5-MaxIP-5-3_WT_1024	5	9	0	0
WT_1024	20220524_WT_Ser2PA488_Ser5PCy5-MaxIP-5-3_WT_1024	6	13	0	0
WT_1024	20220524_WT_Ser2PA488_Ser5PCy5-MaxIP-5-3_WT_1024	7	13	0	1
WT_512	20220524_WT_Ser2PA488_Ser5PCy5-MaxIP-5-3_WT_512	3	0	0	0
WT_512	20220524_WT_Ser2PA488_Ser5PCy5-MaxIP-5-3_WT_512	4	5	0	0
WT_512	20220524_WT_Ser2PA488_Ser5PCy5-MaxIP-5-3_WT_512	5	7	0	0
WT_512	20220524_WT_Ser2PA488_Ser5PCy5-MaxIP-5-3_WT_512	6	10	0	0
WT_1024	20220524_WT_Ser2PA488_Ser5PCy5-MaxIP-5-4_WT_1024	2	0	0	0
WT_1024	20220524_WT_Ser2PA488_Ser5PCy5-MaxIP-5-4_WT_1024	3	5	0	0
WT_1024	20220524_WT_Ser2PA488_Ser5PCy5-MaxIP-5-4_WT_1024	4	6	0	0
WT_1024	20220524_WT_Ser2PA488_Ser5PCy5-MaxIP-5-4_WT_1024	5	9	0	0
WT_1024	20220524_WT_Ser2PA488_Ser5PCy5-MaxIP-5-4_WT_1024	6	8	1	1
WT_1024	20220524_WT_Ser2PA488_Ser5PCy5-MaxIP-5-4_WT_1024	7	10	1	1
WT_1024	20220524_WT_Ser2PA488_Ser5PCy5-MaxIP-5-4_WT_1024	8	0	0	0
WT_512	20220524_WT_Ser2PA488_Ser5PCy5-MaxIP-5-4_WT_512	2	0	0	0
WT_512	20220524_WT_Ser2PA488_Ser5PCy5-MaxIP-5-4_WT_512	3	7	0	0
WT_512	20220524_WT_Ser2PA488_Ser5PCy5-MaxIP-5-4_WT_512	4	9	0	0
WT_512	20220524_WT_Ser2PA488_Ser5PCy5-MaxIP-5-4_WT_512	5	8	1	0
WT_512	20220524_WT_Ser2PA488_Ser5PCy5-MaxIP-5-4_WT_512	6	12	2	1
WT_1024	20220524_WT_Ser2PA488_Ser5PCy5-MaxIP-5-5_WT_1024	3	4	0	0
WT_1024	20220524_WT_Ser2PA488_Ser5PCy5-MaxIP-5-5_WT_1024	4	10	0	0
WT_1024	20220524_WT_Ser2PA488_Ser5PCy5-MaxIP-5-5_WT_1024	5	11	0	0
WT_1024	20220524_WT_Ser2PA488_Ser5PCy5-MaxIP-5-5_WT_1024	6	12	0	0
WT_1024	20220524_WT_Ser2PA488_Ser5PCy5-MaxIP-5-5_WT_1024	7	12	0	0
WT_1024	20220524_WT_Ser2PA488_Ser5PCy5-MaxIP-5-5_WT_1024	8	14	0	0
WT_1024	20220524_WT_Ser2PA488_Ser5PCy5-MaxIP-5-5_WT_1024	9	13	0	0
WT_1024	20220524_WT_Ser2PA488_Ser5PCy5-MaxIP-5-5_WT_1024	10	10	2	0
WT_1024	20220524_WT_Ser2PA488_Ser5PCy5-MaxIP-5-5_WT_1024	11	8	2	0
WT_512	20220524_WT_Ser2PA488_Ser5PCy5-MaxIP-5-5_WT_512	3	0	0	0
WT_512	20220524_WT_Ser2PA488_Ser5PCy5-MaxIP-5-5_WT_512	4	3	0	0
WT_512	20220524_WT_Ser2PA488_Ser5PCy5-MaxIP-5-5_WT_512	5	3	0	0
WT_1024	20220524_WT_Ser2PA488_Ser5PCy5-MaxIP-5-6_WT_1024	2	1	0	0
WT_1024	20220524_WT_Ser2PA488_Ser5PCy5-MaxIP-5-6_WT_1024	3	6	0	0
WT_1024	20220524_WT_Ser2PA488_Ser5PCy5-MaxIP-5-6_WT_1024	4	9	0	0
WT_1024	20220524_WT_Ser2PA488_Ser5PCy5-MaxIP-5-6_WT_1024	5	10	1	0
WT_1024	20220524_WT_Ser2PA488_Ser5PCy5-MaxIP-5-6_WT_1024	6	13	0	1
WT_1024	20220524_WT_Ser2PA488_Ser5PCy5-MaxIP-5-6_WT_1024	7	12	0	2
WT_1024	20220524_WT_Ser2PA488_Ser5PCy5-MaxIP-5-6_WT_1024	8	14	0	1
WT_1024	20220524_WT_Ser2PA488_Ser5PCy5-MaxIP-5-6_WT_1024	9	9	1	0
WT_512	20220524_WT_Ser2PA488_Ser5PCy5-MaxIP-5-6_WT_512	2	0	0	0
WT_512	20220524_WT_Ser2PA488_Ser5PCy5-MaxIP-5-6_WT_512	3	3	0	0
WT_512	20220524_WT_Ser2PA488_Ser5PCy5-MaxIP-5-6_WT_512	4	7	1	0
WT_512	20220524_WT_Ser2PA488_Ser5PCy5-MaxIP-5-6_WT_512	5	7	2	1
WT_512	20220524_WT_Ser2PA488_Ser5PCy5-MaxIP-5-6_WT_512	6	0	0	0
WT_1024	20220524_WT_Ser2PA488_Ser5PCy5-MaxIP-5-7_WT_1024	2	2	0	0
WT_1024	20220524_WT_Ser2PA488_Ser5PCy5-MaxIP-5-7_WT_1024	3	3	0	0
WT_1024	20220524_WT_Ser2PA488_Ser5PCy5-MaxIP-5-7_WT_1024	4	7	0	0
WT_1024	20220524_WT_Ser2PA488_Ser5PCy5-MaxIP-5-7_WT_1024	5	10	0	0
WT_1024	20220524_WT_Ser2PA488_Ser5PCy5-MaxIP-5-7_WT_1024	6	11	0	2
WT_512	20220524_WT_Ser2PA488_Ser5PCy5-MaxIP-5-7_WT_512	2	1	0	0
WT_512	20220524_WT_Ser2PA488_Ser5PCy5-MaxIP-5-7_WT_512	3	1	0	0
WT_512	20220524_WT_Ser2PA488_Ser5PCy5-MaxIP-5-7_WT_512	4	1	0	0
WT_512	20220524_WT_Ser2PA488_Ser5PCy5-MaxIP-5-7_WT_512	5	3	0	0
WT_512	20220524_WT_Ser2PA488_Ser5PCy5-MaxIP-5-7_WT_512	6	3	0	0
WT_1024	20220524_WT_Ser2PA488_Ser5PCy5-MaxIP-5-8_WT_1024	3	1	0	0
WT_1024	20220524_WT_Ser2PA488_Ser5PCy5-MaxIP-5-8_WT_1024	4	5	0	0
WT_1024	20220524_WT_Ser2PA488_Ser5PCy5-MaxIP-5-8_WT_1024	5	4	0	0
WT_1024	20220524_WT_Ser2PA488_Ser5PCy5-MaxIP-5-8_WT_1024	6	7	0	0
WT_1024	20220524_WT_Ser2PA488_Ser5PCy5-MaxIP-5-8_WT_1024	7	5	1	1
WT_1024	20220524_WT_Ser2PA488_Ser5PCy5-MaxIP-5-8_WT_1024	8	4	1	0
WT_1024	20220524_WT_Ser2PA488_Ser5PCy5-MaxIP-5-8_WT_1024	9	5	2	1
WT_512	20220524_WT_Ser2PA488_Ser5PCy5-MaxIP-5-8_WT_512	3	0	0	0
WT_512	20220524_WT_Ser2PA488_Ser5PCy5-MaxIP-5-8_WT_512	4	2	0	0
WT_512	20220524_WT_Ser2PA488_Ser5PCy5-MaxIP-5-8_WT_512	5	3	0	0
WT_512	20220524_WT_Ser2PA488_Ser5PCy5-MaxIP-5-8_WT_512	6	0	0	0
WT_1024	20220524_WT_Ser2PA488_Ser5PCy5-MaxIP-5-9_WT_1024	2	0	0	0
WT_1024	20220524_WT_Ser2PA488_Ser5PCy5-MaxIP-5-9_WT_1024	3	6	0	0
WT_1024	20220524_WT_Ser2PA488_Ser5PCy5-MaxIP-5-9_WT_1024	4	14	1	1
WT_1024	20220524_WT_Ser2PA488_Ser5PCy5-MaxIP-5-9_WT_1024	5	10	0	0
WT_1024	20220524_WT_Ser2PA488_Ser5PCy5-MaxIP-5-9_WT_1024	6	12	0	0
WT_1024	20220524_WT_Ser2PA488_Ser5PCy5-MaxIP-5-9_WT_1024	7	13	1	1
WT_1024	20220524_WT_Ser2PA488_Ser5PCy5-MaxIP-5-9_WT_1024	8	13	3	1
WT_512	20220524_WT_Ser2PA488_Ser5PCy5-MaxIP-5-9_WT_512	2	1	0	0
WT_512	20220524_WT_Ser2PA488_Ser5PCy5-MaxIP-5-9_WT_512	3	0	0	0
WT_512	20220524_WT_Ser2PA488_Ser5PCy5-MaxIP-5-9_WT_512	4	4	0	0
WT_512	20220524_WT_Ser2PA488_Ser5PCy5-MaxIP-5-9_WT_512	5	3	0	0
WT_1024	20220526_WT_Ser2PA488_Ser5PCy5-MaxIP-1-1_WT_1024	2	0	0	0
WT_1024	20220526_WT_Ser2PA488_Ser5PCy5-MaxIP-1-1_WT_1024	3	2	0	0
WT_1024	20220526_WT_Ser2PA488_Ser5PCy5-MaxIP-1-1_WT_1024	4	7	0	0
WT_1024	20220526_WT_Ser2PA488_Ser5PCy5-MaxIP-1-1_WT_1024	5	8	0	0
WT_1024	20220526_WT_Ser2PA488_Ser5PCy5-MaxIP-1-1_WT_1024	6	10	0	0
WT_1024	20220526_WT_Ser2PA488_Ser5PCy5-MaxIP-1-1_WT_1024	7	10	0	1
WT_1024	20220526_WT_Ser2PA488_Ser5PCy5-MaxIP-1-1_WT_1024	8	7	0	1
WT_1024	20220526_WT_Ser2PA488_Ser5PCy5-MaxIP-1-1_WT_1024	9	11	1	0
WT_1024	20220526_WT_Ser2PA488_Ser5PCy5-MaxIP-1-1_WT_1024	10	12	2	3
WT_1024	20220526_WT_Ser2PA488_Ser5PCy5-MaxIP-1-1_WT_1024	11	8	1	1
WT_512	20220526_WT_Ser2PA488_Ser5PCy5-MaxIP-1-1_WT_512	3	2	0	0
WT_512	20220526_WT_Ser2PA488_Ser5PCy5-MaxIP-1-1_WT_512	4	8	0	0
WT_512	20220526_WT_Ser2PA488_Ser5PCy5-MaxIP-1-1_WT_512	5	9	0	0
WT_512	20220526_WT_Ser2PA488_Ser5PCy5-MaxIP-1-1_WT_512	6	8	2	0
WT_512	20220526_WT_Ser2PA488_Ser5PCy5-MaxIP-1-1_WT_512	7	9	2	1
WT_512	20220526_WT_Ser2PA488_Ser5PCy5-MaxIP-1-1_WT_512	8	8	2	1
WT_1024	20220526_WT_Ser2PA488_Ser5PCy5-MaxIP-1-2_WT_1024	2	1	0	0
WT_1024	20220526_WT_Ser2PA488_Ser5PCy5-MaxIP-1-2_WT_1024	3	2	0	0
WT_1024	20220526_WT_Ser2PA488_Ser5PCy5-MaxIP-1-2_WT_1024	4	4	1	1
WT_1024	20220526_WT_Ser2PA488_Ser5PCy5-MaxIP-1-2_WT_1024	5	3	1	0
WT_1024	20220526_WT_Ser2PA488_Ser5PCy5-MaxIP-1-2_WT_1024	6	5	2	1
WT_1024	20220526_WT_Ser2PA488_Ser5PCy5-MaxIP-1-2_WT_1024	7	7	0	1
WT_1024	20220526_WT_Ser2PA488_Ser5PCy5-MaxIP-1-2_WT_1024	8	7	0	2
WT_1024	20220526_WT_Ser2PA488_Ser5PCy5-MaxIP-1-2_WT_1024	9	7	0	0
WT_1024	20220526_WT_Ser2PA488_Ser5PCy5-MaxIP-1-2_WT_1024	10	6	1	1
WT_1024	20220526_WT_Ser2PA488_Ser5PCy5-MaxIP-1-2_WT_1024	11	5	2	4
WT_512	20220526_WT_Ser2PA488_Ser5PCy5-MaxIP-1-2_WT_512	3	1	0	0
WT_512	20220526_WT_Ser2PA488_Ser5PCy5-MaxIP-1-2_WT_512	4	10	0	0
WT_512	20220526_WT_Ser2PA488_Ser5PCy5-MaxIP-1-2_WT_512	5	8	1	0
WT_512	20220526_WT_Ser2PA488_Ser5PCy5-MaxIP-1-2_WT_512	6	11	1	0
WT_512	20220526_WT_Ser2PA488_Ser5PCy5-MaxIP-1-2_WT_512	7	13	2	0
WT_512	20220526_WT_Ser2PA488_Ser5PCy5-MaxIP-1-2_WT_512	8	14	2	0
WT_512	20220526_WT_Ser2PA488_Ser5PCy5-MaxIP-1-2_WT_512	9	0	0	0
WT_1024	20220526_WT_Ser2PA488_Ser5PCy5-MaxIP-1-3_WT_1024	2	0	0	0
WT_1024	20220526_WT_Ser2PA488_Ser5PCy5-MaxIP-1-3_WT_1024	3	0	0	0
WT_1024	20220526_WT_Ser2PA488_Ser5PCy5-MaxIP-1-3_WT_1024	4	4	0	0
WT_1024	20220526_WT_Ser2PA488_Ser5PCy5-MaxIP-1-3_WT_1024	5	9	1	0
WT_1024	20220526_WT_Ser2PA488_Ser5PCy5-MaxIP-1-3_WT_1024	6	10	1	0
WT_1024	20220526_WT_Ser2PA488_Ser5PCy5-MaxIP-1-3_WT_1024	7	9	0	1
WT_1024	20220526_WT_Ser2PA488_Ser5PCy5-MaxIP-1-3_WT_1024	8	16	0	2
WT_1024	20220526_WT_Ser2PA488_Ser5PCy5-MaxIP-1-3_WT_1024	9	11	0	1
WT_1024	20220526_WT_Ser2PA488_Ser5PCy5-MaxIP-1-3_WT_1024	10	14	0	1
WT_1024	20220526_WT_Ser2PA488_Ser5PCy5-MaxIP-1-3_WT_1024	11	10	0	1
WT_1024	20220526_WT_Ser2PA488_Ser5PCy5-MaxIP-1-3_WT_1024	12	11	2	2
WT_1024	20220526_WT_Ser2PA488_Ser5PCy5-MaxIP-1-3_WT_1024	13	0	0	0
WT_512	20220526_WT_Ser2PA488_Ser5PCy5-MaxIP-1-3_WT_512	2	1	0	0
WT_512	20220526_WT_Ser2PA488_Ser5PCy5-MaxIP-1-3_WT_512	3	6	1	0
WT_512	20220526_WT_Ser2PA488_Ser5PCy5-MaxIP-1-3_WT_512	4	10	1	0
WT_512	20220526_WT_Ser2PA488_Ser5PCy5-MaxIP-1-3_WT_512	5	11	1	0
WT_512	20220526_WT_Ser2PA488_Ser5PCy5-MaxIP-1-3_WT_512	6	10	2	0
WT_512	20220526_WT_Ser2PA488_Ser5PCy5-MaxIP-1-3_WT_512	7	6	3	2
WT_1024	20220526_WT_Ser2PA488_Ser5PCy5-MaxIP-1-4_WT_1024	1	1	0	0
WT_1024	20220526_WT_Ser2PA488_Ser5PCy5-MaxIP-1-4_WT_1024	2	6	0	0
WT_1024	20220526_WT_Ser2PA488_Ser5PCy5-MaxIP-1-4_WT_1024	3	6	0	0
WT_1024	20220526_WT_Ser2PA488_Ser5PCy5-MaxIP-1-4_WT_1024	4	9	0	0
WT_1024	20220526_WT_Ser2PA488_Ser5PCy5-MaxIP-1-4_WT_1024	5	13	0	0
WT_1024	20220526_WT_Ser2PA488_Ser5PCy5-MaxIP-1-4_WT_1024	6	10	1	0
WT_1024	20220526_WT_Ser2PA488_Ser5PCy5-MaxIP-1-4_WT_1024	7	12	1	1
WT_1024	20220526_WT_Ser2PA488_Ser5PCy5-MaxIP-1-4_WT_1024	8	14	0	0
WT_512	20220526_WT_Ser2PA488_Ser5PCy5-MaxIP-1-4_WT_512	1	1	0	0
WT_512	20220526_WT_Ser2PA488_Ser5PCy5-MaxIP-1-4_WT_512	2	4	0	0
WT_512	20220526_WT_Ser2PA488_Ser5PCy5-MaxIP-1-4_WT_512	3	3	0	0
WT_512	20220526_WT_Ser2PA488_Ser5PCy5-MaxIP-1-4_WT_512	4	4	0	1
WT_1024	20220526_WT_Ser2PA488_Ser5PCy5-MaxIP-1-5_WT_1024	2	0	0	0
WT_1024	20220526_WT_Ser2PA488_Ser5PCy5-MaxIP-1-5_WT_1024	3	1	0	0
WT_1024	20220526_WT_Ser2PA488_Ser5PCy5-MaxIP-1-5_WT_1024	4	8	0	0
WT_1024	20220526_WT_Ser2PA488_Ser5PCy5-MaxIP-1-5_WT_1024	5	10	0	2
WT_1024	20220526_WT_Ser2PA488_Ser5PCy5-MaxIP-1-5_WT_1024	6	11	0	1
WT_1024	20220526_WT_Ser2PA488_Ser5PCy5-MaxIP-1-5_WT_1024	7	9	1	2
WT_1024	20220526_WT_Ser2PA488_Ser5PCy5-MaxIP-1-5_WT_1024	8	13	0	3
WT_1024	20220526_WT_Ser2PA488_Ser5PCy5-MaxIP-1-5_WT_1024	9	13	0	2
WT_1024	20220526_WT_Ser2PA488_Ser5PCy5-MaxIP-1-5_WT_1024	10	13	0	3
WT_1024	20220526_WT_Ser2PA488_Ser5PCy5-MaxIP-1-5_WT_1024	11	15	1	3
WT_1024	20220526_WT_Ser2PA488_Ser5PCy5-MaxIP-1-5_WT_1024	12	5	7	1
WT_512	20220526_WT_Ser2PA488_Ser5PCy5-MaxIP-1-5_WT_512	3	2	0	0
WT_512	20220526_WT_Ser2PA488_Ser5PCy5-MaxIP-1-5_WT_512	4	7	0	0
WT_512	20220526_WT_Ser2PA488_Ser5PCy5-MaxIP-1-5_WT_512	5	14	0	0
WT_512	20220526_WT_Ser2PA488_Ser5PCy5-MaxIP-1-5_WT_512	6	16	0	0
WT_512	20220526_WT_Ser2PA488_Ser5PCy5-MaxIP-1-5_WT_512	7	0	0	0
WT_1024	20220526_WT_Ser2PA488_Ser5PCy5-MaxIP-1-6_WT_1024	2	1	0	0
WT_1024	20220526_WT_Ser2PA488_Ser5PCy5-MaxIP-1-6_WT_1024	3	5	0	0
WT_1024	20220526_WT_Ser2PA488_Ser5PCy5-MaxIP-1-6_WT_1024	4	9	0	0
WT_1024	20220526_WT_Ser2PA488_Ser5PCy5-MaxIP-1-6_WT_1024	5	10	0	0
WT_1024	20220526_WT_Ser2PA488_Ser5PCy5-MaxIP-1-6_WT_1024	6	13	0	1
WT_1024	20220526_WT_Ser2PA488_Ser5PCy5-MaxIP-1-6_WT_1024	7	13	1	3
WT_1024	20220526_WT_Ser2PA488_Ser5PCy5-MaxIP-1-6_WT_1024	8	15	2	2
WT_1024	20220526_WT_Ser2PA488_Ser5PCy5-MaxIP-1-6_WT_1024	9	12	2	0
WT_1024	20220526_WT_Ser2PA488_Ser5PCy5-MaxIP-1-6_WT_1024	10	14	1	4
WT_1024	20220526_WT_Ser2PA488_Ser5PCy5-MaxIP-1-6_WT_1024	11	10	1	2
WT_512	20220526_WT_Ser2PA488_Ser5PCy5-MaxIP-1-6_WT_512	2	0	0	0
WT_512	20220526_WT_Ser2PA488_Ser5PCy5-MaxIP-1-6_WT_512	3	3	0	0
WT_512	20220526_WT_Ser2PA488_Ser5PCy5-MaxIP-1-6_WT_512	4	12	0	0
WT_512	20220526_WT_Ser2PA488_Ser5PCy5-MaxIP-1-6_WT_512	5	14	0	0
WT_512	20220526_WT_Ser2PA488_Ser5PCy5-MaxIP-1-6_WT_512	6	12	1	0
WT_1024	20220526_WT_Ser2PA488_Ser5PCy5-MaxIP-1-7_WT_1024	2	1	0	0
WT_1024	20220526_WT_Ser2PA488_Ser5PCy5-MaxIP-1-7_WT_1024	3	4	1	0
WT_1024	20220526_WT_Ser2PA488_Ser5PCy5-MaxIP-1-7_WT_1024	4	8	0	0
WT_1024	20220526_WT_Ser2PA488_Ser5PCy5-MaxIP-1-7_WT_1024	5	12	0	0
WT_1024	20220526_WT_Ser2PA488_Ser5PCy5-MaxIP-1-7_WT_1024	6	15	0	0
WT_1024	20220526_WT_Ser2PA488_Ser5PCy5-MaxIP-1-7_WT_1024	7	16	0	1
WT_1024	20220526_WT_Ser2PA488_Ser5PCy5-MaxIP-1-7_WT_1024	8	7	4	0
WT_1024	20220526_WT_Ser2PA488_Ser5PCy5-MaxIP-1-7_WT_1024	9	9	2	0
WT_1024	20220526_WT_Ser2PA488_Ser5PCy5-MaxIP-2-1_WT_1024	2	2	0	0
WT_1024	20220526_WT_Ser2PA488_Ser5PCy5-MaxIP-2-1_WT_1024	3	8	0	0
WT_1024	20220526_WT_Ser2PA488_Ser5PCy5-MaxIP-2-1_WT_1024	4	13	0	0
WT_1024	20220526_WT_Ser2PA488_Ser5PCy5-MaxIP-2-1_WT_1024	5	11	1	0
WT_1024	20220526_WT_Ser2PA488_Ser5PCy5-MaxIP-2-1_WT_1024	6	13	0	0
WT_1024	20220526_WT_Ser2PA488_Ser5PCy5-MaxIP-2-1_WT_1024	7	10	1	0
WT_1024	20220526_WT_Ser2PA488_Ser5PCy5-MaxIP-2-1_WT_1024	8	8	2	0
WT_1024	20220526_WT_Ser2PA488_Ser5PCy5-MaxIP-2-1_WT_1024	9	10	3	0
WT_1024	20220526_WT_Ser2PA488_Ser5PCy5-MaxIP-2-1_WT_1024	10	7	5	0
WT_512	20220526_WT_Ser2PA488_Ser5PCy5-MaxIP-2-1_WT_512	3	3	0	0
WT_512	20220526_WT_Ser2PA488_Ser5PCy5-MaxIP-2-1_WT_512	4	4	1	0
WT_512	20220526_WT_Ser2PA488_Ser5PCy5-MaxIP-2-1_WT_512	5	5	1	0
WT_512	20220526_WT_Ser2PA488_Ser5PCy5-MaxIP-2-1_WT_512	6	5	1	0
WT_512	20220526_WT_Ser2PA488_Ser5PCy5-MaxIP-2-1_WT_512	7	6	1	0
WT_1024	20220526_WT_Ser2PA488_Ser5PCy5-MaxIP-2-10_WT_1024	2	0	0	0
WT_1024	20220526_WT_Ser2PA488_Ser5PCy5-MaxIP-2-10_WT_1024	3	7	0	0
WT_1024	20220526_WT_Ser2PA488_Ser5PCy5-MaxIP-2-10_WT_1024	4	12	0	0
WT_1024	20220526_WT_Ser2PA488_Ser5PCy5-MaxIP-2-10_WT_1024	5	13	0	0
WT_1024	20220526_WT_Ser2PA488_Ser5PCy5-MaxIP-2-10_WT_1024	6	11	2	0
WT_1024	20220526_WT_Ser2PA488_Ser5PCy5-MaxIP-2-10_WT_1024	7	11	2	0
WT_1024	20220526_WT_Ser2PA488_Ser5PCy5-MaxIP-2-10_WT_1024	8	10	3	0
WT_1024	20220526_WT_Ser2PA488_Ser5PCy5-MaxIP-2-10_WT_1024	9	0	0	0
WT_1024	20220526_WT_Ser2PA488_Ser5PCy5-MaxIP-2-11_WT_1024	2	2	0	0
WT_1024	20220526_WT_Ser2PA488_Ser5PCy5-MaxIP-2-11_WT_1024	3	7	0	0
WT_1024	20220526_WT_Ser2PA488_Ser5PCy5-MaxIP-2-11_WT_1024	4	10	1	0
WT_1024	20220526_WT_Ser2PA488_Ser5PCy5-MaxIP-2-11_WT_1024	5	13	1	0
WT_1024	20220526_WT_Ser2PA488_Ser5PCy5-MaxIP-2-11_WT_1024	6	7	2	0
WT_1024	20220526_WT_Ser2PA488_Ser5PCy5-MaxIP-2-11_WT_1024	7	11	1	0
WT_1024	20220526_WT_Ser2PA488_Ser5PCy5-MaxIP-2-11_WT_1024	8	13	1	0
WT_1024	20220526_WT_Ser2PA488_Ser5PCy5-MaxIP-2-11_WT_1024	9	7	3	1
WT_1024	20220526_WT_Ser2PA488_Ser5PCy5-MaxIP-2-11_WT_1024	10	0	0	0
WT_1024	20220526_WT_Ser2PA488_Ser5PCy5-MaxIP-2-12_WT_1024	2	4	0	0
WT_1024	20220526_WT_Ser2PA488_Ser5PCy5-MaxIP-2-12_WT_1024	3	10	0	0
WT_1024	20220526_WT_Ser2PA488_Ser5PCy5-MaxIP-2-12_WT_1024	4	13	0	0
WT_1024	20220526_WT_Ser2PA488_Ser5PCy5-MaxIP-2-12_WT_1024	5	11	0	1
WT_1024	20220526_WT_Ser2PA488_Ser5PCy5-MaxIP-2-12_WT_1024	6	14	1	1
WT_1024	20220526_WT_Ser2PA488_Ser5PCy5-MaxIP-2-12_WT_1024	7	14	0	1
WT_1024	20220526_WT_Ser2PA488_Ser5PCy5-MaxIP-2-12_WT_1024	8	13	3	1
WT_1024	20220526_WT_Ser2PA488_Ser5PCy5-MaxIP-2-12_WT_1024	9	13	2	2
WT_1024	20220526_WT_Ser2PA488_Ser5PCy5-MaxIP-2-12_WT_1024	10	12	1	3
WT_1024	20220526_WT_Ser2PA488_Ser5PCy5-MaxIP-2-12_WT_1024	11	0	0	0
WT_1024	20220526_WT_Ser2PA488_Ser5PCy5-MaxIP-2-2_WT_1024	2	0	0	0
WT_1024	20220526_WT_Ser2PA488_Ser5PCy5-MaxIP-2-2_WT_1024	3	6	0	0
WT_1024	20220526_WT_Ser2PA488_Ser5PCy5-MaxIP-2-2_WT_1024	4	9	0	0
WT_1024	20220526_WT_Ser2PA488_Ser5PCy5-MaxIP-2-2_WT_1024	5	10	2	0
WT_1024	20220526_WT_Ser2PA488_Ser5PCy5-MaxIP-2-2_WT_1024	6	10	3	0
WT_1024	20220526_WT_Ser2PA488_Ser5PCy5-MaxIP-2-2_WT_1024	7	11	2	0
WT_1024	20220526_WT_Ser2PA488_Ser5PCy5-MaxIP-2-2_WT_1024	8	12	1	1
WT_1024	20220526_WT_Ser2PA488_Ser5PCy5-MaxIP-2-2_WT_1024	9	12	2	0
WT_1024	20220526_WT_Ser2PA488_Ser5PCy5-MaxIP-2-2_WT_1024	10	10	3	0
WT_1024	20220526_WT_Ser2PA488_Ser5PCy5-MaxIP-2-2_WT_1024	11	5	6	2
WT_1024	20220526_WT_Ser2PA488_Ser5PCy5-MaxIP-2-2_WT_1024	12	0	0	0
WT_512	20220526_WT_Ser2PA488_Ser5PCy5-MaxIP-2-2_WT_512	2	1	0	0
WT_512	20220526_WT_Ser2PA488_Ser5PCy5-MaxIP-2-2_WT_512	3	5	0	0
WT_512	20220526_WT_Ser2PA488_Ser5PCy5-MaxIP-2-2_WT_512	4	11	0	0
WT_512	20220526_WT_Ser2PA488_Ser5PCy5-MaxIP-2-2_WT_512	5	11	0	0
WT_512	20220526_WT_Ser2PA488_Ser5PCy5-MaxIP-2-2_WT_512	6	8	1	0
WT_512	20220526_WT_Ser2PA488_Ser5PCy5-MaxIP-2-2_WT_512	7	4	1	0
WT_1024	20220526_WT_Ser2PA488_Ser5PCy5-MaxIP-2-3_WT_1024	3	4	0	0
WT_1024	20220526_WT_Ser2PA488_Ser5PCy5-MaxIP-2-3_WT_1024	4	9	0	0
WT_1024	20220526_WT_Ser2PA488_Ser5PCy5-MaxIP-2-3_WT_1024	5	9	0	0
WT_1024	20220526_WT_Ser2PA488_Ser5PCy5-MaxIP-2-3_WT_1024	6	11	0	0
WT_1024	20220526_WT_Ser2PA488_Ser5PCy5-MaxIP-2-3_WT_1024	7	12	0	0
WT_1024	20220526_WT_Ser2PA488_Ser5PCy5-MaxIP-2-3_WT_1024	8	11	0	0
WT_1024	20220526_WT_Ser2PA488_Ser5PCy5-MaxIP-2-3_WT_1024	9	13	0	1
WT_1024	20220526_WT_Ser2PA488_Ser5PCy5-MaxIP-2-3_WT_1024	10	11	0	2
WT_1024	20220526_WT_Ser2PA488_Ser5PCy5-MaxIP-2-3_WT_1024	11	13	0	0
WT_1024	20220526_WT_Ser2PA488_Ser5PCy5-MaxIP-2-3_WT_1024	12	8	1	2
WT_1024	20220526_WT_Ser2PA488_Ser5PCy5-MaxIP-2-3_WT_1024	13	0	0	0
WT_1024	20220526_WT_Ser2PA488_Ser5PCy5-MaxIP-2-3_WT_1024	14	0	0	0
WT_512	20220526_WT_Ser2PA488_Ser5PCy5-MaxIP-2-3_WT_512	2	0	0	0
WT_512	20220526_WT_Ser2PA488_Ser5PCy5-MaxIP-2-3_WT_512	3	7	0	0
WT_512	20220526_WT_Ser2PA488_Ser5PCy5-MaxIP-2-3_WT_512	4	9	0	0
WT_512	20220526_WT_Ser2PA488_Ser5PCy5-MaxIP-2-3_WT_512	5	9	1	1
WT_512	20220526_WT_Ser2PA488_Ser5PCy5-MaxIP-2-3_WT_512	6	6	3	0
WT_512	20220526_WT_Ser2PA488_Ser5PCy5-MaxIP-2-3_WT_512	7	7	4	0
WT_1024	20220526_WT_Ser2PA488_Ser5PCy5-MaxIP-2-4_WT_1024	2	3	0	0
WT_1024	20220526_WT_Ser2PA488_Ser5PCy5-MaxIP-2-4_WT_1024	3	6	0	0
WT_1024	20220526_WT_Ser2PA488_Ser5PCy5-MaxIP-2-4_WT_1024	4	9	0	0
WT_1024	20220526_WT_Ser2PA488_Ser5PCy5-MaxIP-2-4_WT_1024	5	11	0	1
WT_1024	20220526_WT_Ser2PA488_Ser5PCy5-MaxIP-2-4_WT_1024	6	10	0	0
WT_1024	20220526_WT_Ser2PA488_Ser5PCy5-MaxIP-2-4_WT_1024	7	10	1	0
WT_1024	20220526_WT_Ser2PA488_Ser5PCy5-MaxIP-2-4_WT_1024	8	8	0	0
WT_1024	20220526_WT_Ser2PA488_Ser5PCy5-MaxIP-2-4_WT_1024	9	9	0	0
WT_1024	20220526_WT_Ser2PA488_Ser5PCy5-MaxIP-2-4_WT_1024	10	6	1	0
WT_1024	20220526_WT_Ser2PA488_Ser5PCy5-MaxIP-2-4_WT_1024	11	0	0	0
WT_512	20220526_WT_Ser2PA488_Ser5PCy5-MaxIP-2-4_WT_512	2	1	0	0
WT_512	20220526_WT_Ser2PA488_Ser5PCy5-MaxIP-2-4_WT_512	3	5	0	0
WT_512	20220526_WT_Ser2PA488_Ser5PCy5-MaxIP-2-4_WT_512	4	10	0	0
WT_512	20220526_WT_Ser2PA488_Ser5PCy5-MaxIP-2-4_WT_512	5	10	0	0
WT_512	20220526_WT_Ser2PA488_Ser5PCy5-MaxIP-2-4_WT_512	6	10	2	0
WT_512	20220526_WT_Ser2PA488_Ser5PCy5-MaxIP-2-4_WT_512	7	7	3	0
WT_1024	20220526_WT_Ser2PA488_Ser5PCy5-MaxIP-2-5_WT_1024	3	2	0	0
WT_1024	20220526_WT_Ser2PA488_Ser5PCy5-MaxIP-2-5_WT_1024	4	8	0	0
WT_1024	20220526_WT_Ser2PA488_Ser5PCy5-MaxIP-2-5_WT_1024	5	8	0	0
WT_1024	20220526_WT_Ser2PA488_Ser5PCy5-MaxIP-2-5_WT_1024	6	10	0	0
WT_1024	20220526_WT_Ser2PA488_Ser5PCy5-MaxIP-2-5_WT_1024	7	13	0	0
WT_1024	20220526_WT_Ser2PA488_Ser5PCy5-MaxIP-2-5_WT_1024	8	9	0	0
WT_1024	20220526_WT_Ser2PA488_Ser5PCy5-MaxIP-2-5_WT_1024	9	11	0	0
WT_1024	20220526_WT_Ser2PA488_Ser5PCy5-MaxIP-2-5_WT_1024	10	6	2	0
WT_1024	20220526_WT_Ser2PA488_Ser5PCy5-MaxIP-2-5_WT_1024	11	0	0	0
WT_512	20220526_WT_Ser2PA488_Ser5PCy5-MaxIP-2-5_WT_512	2	2	0	0
WT_512	20220526_WT_Ser2PA488_Ser5PCy5-MaxIP-2-5_WT_512	3	5	0	0
WT_512	20220526_WT_Ser2PA488_Ser5PCy5-MaxIP-2-5_WT_512	4	7	1	0
WT_512	20220526_WT_Ser2PA488_Ser5PCy5-MaxIP-2-5_WT_512	5	5	2	0
WT_512	20220526_WT_Ser2PA488_Ser5PCy5-MaxIP-2-5_WT_512	6	6	3	0
WT_1024	20220526_WT_Ser2PA488_Ser5PCy5-MaxIP-2-6_WT_1024	2	0	0	0
WT_1024	20220526_WT_Ser2PA488_Ser5PCy5-MaxIP-2-6_WT_1024	3	3	0	0
WT_1024	20220526_WT_Ser2PA488_Ser5PCy5-MaxIP-2-6_WT_1024	4	10	0	0
WT_1024	20220526_WT_Ser2PA488_Ser5PCy5-MaxIP-2-6_WT_1024	5	10	0	0
WT_1024	20220526_WT_Ser2PA488_Ser5PCy5-MaxIP-2-6_WT_1024	6	8	1	0
WT_1024	20220526_WT_Ser2PA488_Ser5PCy5-MaxIP-2-6_WT_1024	7	9	0	2
WT_1024	20220526_WT_Ser2PA488_Ser5PCy5-MaxIP-2-6_WT_1024	8	5	2	2
WT_1024	20220526_WT_Ser2PA488_Ser5PCy5-MaxIP-2-6_WT_1024	9	5	2	1
WT_1024	20220526_WT_Ser2PA488_Ser5PCy5-MaxIP-2-6_WT_1024	10	6	1	0
WT_1024	20220526_WT_Ser2PA488_Ser5PCy5-MaxIP-2-6_WT_1024	11	5	0	0
WT_1024	20220526_WT_Ser2PA488_Ser5PCy5-MaxIP-2-6_WT_1024	12	4	0	1
WT_512	20220526_WT_Ser2PA488_Ser5PCy5-MaxIP-2-6_WT_512	2	0	0	0
WT_512	20220526_WT_Ser2PA488_Ser5PCy5-MaxIP-2-6_WT_512	3	4	0	0
WT_512	20220526_WT_Ser2PA488_Ser5PCy5-MaxIP-2-6_WT_512	4	6	0	0
WT_512	20220526_WT_Ser2PA488_Ser5PCy5-MaxIP-2-6_WT_512	5	8	1	0
WT_512	20220526_WT_Ser2PA488_Ser5PCy5-MaxIP-2-6_WT_512	6	9	1	2
WT_1024	20220526_WT_Ser2PA488_Ser5PCy5-MaxIP-2-7_WT_1024	2	0	0	0
WT_1024	20220526_WT_Ser2PA488_Ser5PCy5-MaxIP-2-7_WT_1024	3	5	0	0
WT_1024	20220526_WT_Ser2PA488_Ser5PCy5-MaxIP-2-7_WT_1024	4	6	0	1
WT_1024	20220526_WT_Ser2PA488_Ser5PCy5-MaxIP-2-7_WT_1024	5	8	0	0
WT_1024	20220526_WT_Ser2PA488_Ser5PCy5-MaxIP-2-7_WT_1024	6	7	0	0
WT_1024	20220526_WT_Ser2PA488_Ser5PCy5-MaxIP-2-7_WT_1024	7	8	0	0
WT_1024	20220526_WT_Ser2PA488_Ser5PCy5-MaxIP-2-7_WT_1024	8	9	1	0
WT_1024	20220526_WT_Ser2PA488_Ser5PCy5-MaxIP-2-7_WT_1024	9	8	3	0
WT_1024	20220526_WT_Ser2PA488_Ser5PCy5-MaxIP-2-7_WT_1024	10	3	4	4
WT_512	20220526_WT_Ser2PA488_Ser5PCy5-MaxIP-2-7_WT_512	2	0	0	0
WT_512	20220526_WT_Ser2PA488_Ser5PCy5-MaxIP-2-7_WT_512	3	4	0	0
WT_512	20220526_WT_Ser2PA488_Ser5PCy5-MaxIP-2-7_WT_512	4	3	0	0
WT_512	20220526_WT_Ser2PA488_Ser5PCy5-MaxIP-2-7_WT_512	5	6	0	0
WT_512	20220526_WT_Ser2PA488_Ser5PCy5-MaxIP-2-7_WT_512	6	4	1	0
WT_512	20220526_WT_Ser2PA488_Ser5PCy5-MaxIP-2-7_WT_512	7	0	0	0
WT_1024	20220526_WT_Ser2PA488_Ser5PCy5-MaxIP-2-8_WT_1024	2	0	0	0
WT_1024	20220526_WT_Ser2PA488_Ser5PCy5-MaxIP-2-8_WT_1024	3	3	0	0
WT_1024	20220526_WT_Ser2PA488_Ser5PCy5-MaxIP-2-8_WT_1024	4	5	0	0
WT_1024	20220526_WT_Ser2PA488_Ser5PCy5-MaxIP-2-8_WT_1024	5	9	0	0
WT_1024	20220526_WT_Ser2PA488_Ser5PCy5-MaxIP-2-8_WT_1024	6	8	0	0
WT_1024	20220526_WT_Ser2PA488_Ser5PCy5-MaxIP-2-8_WT_1024	7	8	1	0
WT_1024	20220526_WT_Ser2PA488_Ser5PCy5-MaxIP-2-8_WT_1024	8	9	1	0
WT_1024	20220526_WT_Ser2PA488_Ser5PCy5-MaxIP-2-8_WT_1024	9	11	0	0
WT_1024	20220526_WT_Ser2PA488_Ser5PCy5-MaxIP-2-8_WT_1024	10	11	3	0
WT_1024	20220526_WT_Ser2PA488_Ser5PCy5-MaxIP-2-8_WT_1024	11	4	4	3
WT_1024	20220526_WT_Ser2PA488_Ser5PCy5-MaxIP-2-9_WT_1024	2	0	0	0
WT_1024	20220526_WT_Ser2PA488_Ser5PCy5-MaxIP-2-9_WT_1024	3	6	0	0
WT_1024	20220526_WT_Ser2PA488_Ser5PCy5-MaxIP-2-9_WT_1024	4	12	0	0
WT_1024	20220526_WT_Ser2PA488_Ser5PCy5-MaxIP-2-9_WT_1024	5	15	0	0
WT_1024	20220526_WT_Ser2PA488_Ser5PCy5-MaxIP-2-9_WT_1024	6	11	3	0
WT_1024	20220526_WT_Ser2PA488_Ser5PCy5-MaxIP-2-9_WT_1024	7	8	3	1
WT_1024	20220526_WT_Ser2PA488_Ser5PCy5-MaxIP-2-9_WT_1024	8	9	2	0
WT_1024	20220526_WT_Ser2PA488_Ser5PCy5-MaxIP-2-9_WT_1024	9	10	4	0
WT_1024	20220526_WT_Ser2PA488_Ser5PCy5-MaxIP-2-9_WT_1024	10	6	5	1
WT_1024	20220526_WT_Ser2PA488_Ser5PCy5-MaxIP-3-1_WT_1024	2	0	0	0
WT_1024	20220526_WT_Ser2PA488_Ser5PCy5-MaxIP-3-1_WT_1024	3	7	0	0
WT_1024	20220526_WT_Ser2PA488_Ser5PCy5-MaxIP-3-1_WT_1024	4	6	1	0
WT_1024	20220526_WT_Ser2PA488_Ser5PCy5-MaxIP-3-1_WT_1024	5	7	1	0
WT_1024	20220526_WT_Ser2PA488_Ser5PCy5-MaxIP-3-1_WT_1024	6	7	1	0
WT_1024	20220526_WT_Ser2PA488_Ser5PCy5-MaxIP-3-1_WT_1024	7	7	2	0
WT_1024	20220526_WT_Ser2PA488_Ser5PCy5-MaxIP-3-1_WT_1024	8	7	2	0
WT_1024	20220526_WT_Ser2PA488_Ser5PCy5-MaxIP-3-1_WT_1024	9	6	1	0
WT_1024	20220526_WT_Ser2PA488_Ser5PCy5-MaxIP-3-1_WT_1024	10	4	1	2
WT_512	20220526_WT_Ser2PA488_Ser5PCy5-MaxIP-3-1_WT_512	2	0	0	0
WT_512	20220526_WT_Ser2PA488_Ser5PCy5-MaxIP-3-1_WT_512	3	5	0	0
WT_512	20220526_WT_Ser2PA488_Ser5PCy5-MaxIP-3-1_WT_512	4	8	0	0
WT_512	20220526_WT_Ser2PA488_Ser5PCy5-MaxIP-3-1_WT_512	5	9	0	0
WT_512	20220526_WT_Ser2PA488_Ser5PCy5-MaxIP-3-1_WT_512	6	13	2	0
WT_1024	20220526_WT_Ser2PA488_Ser5PCy5-MaxIP-3-10_WT_1024	1	0	0	0
WT_1024	20220526_WT_Ser2PA488_Ser5PCy5-MaxIP-3-10_WT_1024	2	0	0	0
WT_1024	20220526_WT_Ser2PA488_Ser5PCy5-MaxIP-3-10_WT_1024	3	6	0	0
WT_1024	20220526_WT_Ser2PA488_Ser5PCy5-MaxIP-3-10_WT_1024	4	9	0	0
WT_1024	20220526_WT_Ser2PA488_Ser5PCy5-MaxIP-3-10_WT_1024	5	10	0	0
WT_1024	20220526_WT_Ser2PA488_Ser5PCy5-MaxIP-3-10_WT_1024	6	12	0	0
WT_1024	20220526_WT_Ser2PA488_Ser5PCy5-MaxIP-3-10_WT_1024	7	11	0	0
WT_1024	20220526_WT_Ser2PA488_Ser5PCy5-MaxIP-3-10_WT_1024	8	10	1	0
WT_1024	20220526_WT_Ser2PA488_Ser5PCy5-MaxIP-3-10_WT_1024	9	5	1	0
WT_1024	20220526_WT_Ser2PA488_Ser5PCy5-MaxIP-3-11_WT_1024	2	4	0	0
WT_1024	20220526_WT_Ser2PA488_Ser5PCy5-MaxIP-3-11_WT_1024	3	8	0	0
WT_1024	20220526_WT_Ser2PA488_Ser5PCy5-MaxIP-3-11_WT_1024	4	9	0	0
WT_1024	20220526_WT_Ser2PA488_Ser5PCy5-MaxIP-3-11_WT_1024	5	9	0	0
WT_1024	20220526_WT_Ser2PA488_Ser5PCy5-MaxIP-3-11_WT_1024	6	13	0	0
WT_1024	20220526_WT_Ser2PA488_Ser5PCy5-MaxIP-3-11_WT_1024	7	11	0	0
WT_1024	20220526_WT_Ser2PA488_Ser5PCy5-MaxIP-3-11_WT_1024	8	11	0	0
WT_1024	20220526_WT_Ser2PA488_Ser5PCy5-MaxIP-3-11_WT_1024	9	11	1	0
WT_1024	20220526_WT_Ser2PA488_Ser5PCy5-MaxIP-3-11_WT_1024	10	0	0	0
WT_1024	20220526_WT_Ser2PA488_Ser5PCy5-MaxIP-3-11_WT_1024	11	0	0	0
WT_1024	20220526_WT_Ser2PA488_Ser5PCy5-MaxIP-3-12_WT_1024	1	1	0	0
WT_1024	20220526_WT_Ser2PA488_Ser5PCy5-MaxIP-3-12_WT_1024	2	1	0	0
WT_1024	20220526_WT_Ser2PA488_Ser5PCy5-MaxIP-3-12_WT_1024	3	5	0	0
WT_1024	20220526_WT_Ser2PA488_Ser5PCy5-MaxIP-3-12_WT_1024	4	6	0	0
WT_1024	20220526_WT_Ser2PA488_Ser5PCy5-MaxIP-3-12_WT_1024	5	8	0	0
WT_1024	20220526_WT_Ser2PA488_Ser5PCy5-MaxIP-3-12_WT_1024	6	7	0	0
WT_1024	20220526_WT_Ser2PA488_Ser5PCy5-MaxIP-3-12_WT_1024	7	10	0	0
WT_1024	20220526_WT_Ser2PA488_Ser5PCy5-MaxIP-3-12_WT_1024	8	10	0	0
WT_1024	20220526_WT_Ser2PA488_Ser5PCy5-MaxIP-3-12_WT_1024	9	8	0	0
WT_1024	20220526_WT_Ser2PA488_Ser5PCy5-MaxIP-3-12_WT_1024	10	6	0	0
WT_1024	20220526_WT_Ser2PA488_Ser5PCy5-MaxIP-3-13_WT_1024	1	0	0	0
WT_1024	20220526_WT_Ser2PA488_Ser5PCy5-MaxIP-3-13_WT_1024	2	2	0	0
WT_1024	20220526_WT_Ser2PA488_Ser5PCy5-MaxIP-3-13_WT_1024	3	5	0	0
WT_1024	20220526_WT_Ser2PA488_Ser5PCy5-MaxIP-3-13_WT_1024	4	3	0	0
WT_1024	20220526_WT_Ser2PA488_Ser5PCy5-MaxIP-3-13_WT_1024	5	8	0	0
WT_1024	20220526_WT_Ser2PA488_Ser5PCy5-MaxIP-3-13_WT_1024	6	8	0	0
WT_1024	20220526_WT_Ser2PA488_Ser5PCy5-MaxIP-3-13_WT_1024	7	9	0	0
WT_1024	20220526_WT_Ser2PA488_Ser5PCy5-MaxIP-3-13_WT_1024	8	7	0	0
WT_1024	20220526_WT_Ser2PA488_Ser5PCy5-MaxIP-3-13_WT_1024	9	6	0	0
WT_1024	20220526_WT_Ser2PA488_Ser5PCy5-MaxIP-3-14_WT_1024	2	0	0	0
WT_1024	20220526_WT_Ser2PA488_Ser5PCy5-MaxIP-3-14_WT_1024	3	3	0	0
WT_1024	20220526_WT_Ser2PA488_Ser5PCy5-MaxIP-3-14_WT_1024	4	6	0	0
WT_1024	20220526_WT_Ser2PA488_Ser5PCy5-MaxIP-3-14_WT_1024	5	9	0	0
WT_1024	20220526_WT_Ser2PA488_Ser5PCy5-MaxIP-3-14_WT_1024	6	11	1	0
WT_1024	20220526_WT_Ser2PA488_Ser5PCy5-MaxIP-3-14_WT_1024	7	11	0	0
WT_1024	20220526_WT_Ser2PA488_Ser5PCy5-MaxIP-3-14_WT_1024	8	9	2	0
WT_1024	20220526_WT_Ser2PA488_Ser5PCy5-MaxIP-3-14_WT_1024	9	10	2	0
WT_1024	20220526_WT_Ser2PA488_Ser5PCy5-MaxIP-3-14_WT_1024	10	0	0	0
WT_1024	20220526_WT_Ser2PA488_Ser5PCy5-MaxIP-3-15_WT_1024	2	2	0	0
WT_1024	20220526_WT_Ser2PA488_Ser5PCy5-MaxIP-3-15_WT_1024	3	3	0	0
WT_1024	20220526_WT_Ser2PA488_Ser5PCy5-MaxIP-3-15_WT_1024	4	6	0	0
WT_1024	20220526_WT_Ser2PA488_Ser5PCy5-MaxIP-3-15_WT_1024	5	6	0	0
WT_1024	20220526_WT_Ser2PA488_Ser5PCy5-MaxIP-3-15_WT_1024	6	4	1	0
WT_1024	20220526_WT_Ser2PA488_Ser5PCy5-MaxIP-3-15_WT_1024	7	5	1	0
WT_1024	20220526_WT_Ser2PA488_Ser5PCy5-MaxIP-3-15_WT_1024	8	4	1	0
WT_1024	20220526_WT_Ser2PA488_Ser5PCy5-MaxIP-3-15_WT_1024	9	6	2	2
WT_1024	20220526_WT_Ser2PA488_Ser5PCy5-MaxIP-3-2_WT_1024	2	0	0	0
WT_1024	20220526_WT_Ser2PA488_Ser5PCy5-MaxIP-3-2_WT_1024	3	3	0	0
WT_1024	20220526_WT_Ser2PA488_Ser5PCy5-MaxIP-3-2_WT_1024	4	5	0	0
WT_1024	20220526_WT_Ser2PA488_Ser5PCy5-MaxIP-3-2_WT_1024	5	5	1	0
WT_1024	20220526_WT_Ser2PA488_Ser5PCy5-MaxIP-3-2_WT_1024	6	8	2	1
WT_1024	20220526_WT_Ser2PA488_Ser5PCy5-MaxIP-3-2_WT_1024	7	8	2	0
WT_1024	20220526_WT_Ser2PA488_Ser5PCy5-MaxIP-3-2_WT_1024	8	10	2	0
WT_1024	20220526_WT_Ser2PA488_Ser5PCy5-MaxIP-3-2_WT_1024	9	3	2	0
WT_512	20220526_WT_Ser2PA488_Ser5PCy5-MaxIP-3-2_WT_512	2	0	0	0
WT_512	20220526_WT_Ser2PA488_Ser5PCy5-MaxIP-3-2_WT_512	3	5	0	0
WT_512	20220526_WT_Ser2PA488_Ser5PCy5-MaxIP-3-2_WT_512	4	10	0	0
WT_512	20220526_WT_Ser2PA488_Ser5PCy5-MaxIP-3-2_WT_512	5	6	2	0
WT_512	20220526_WT_Ser2PA488_Ser5PCy5-MaxIP-3-2_WT_512	6	6	2	0
WT_512	20220526_WT_Ser2PA488_Ser5PCy5-MaxIP-3-2_WT_512	7	0	0	0
WT_1024	20220526_WT_Ser2PA488_Ser5PCy5-MaxIP-3-3_WT_1024	2	0	0	0
WT_1024	20220526_WT_Ser2PA488_Ser5PCy5-MaxIP-3-3_WT_1024	3	3	0	0
WT_1024	20220526_WT_Ser2PA488_Ser5PCy5-MaxIP-3-3_WT_1024	4	6	0	0
WT_1024	20220526_WT_Ser2PA488_Ser5PCy5-MaxIP-3-3_WT_1024	5	15	0	0
WT_1024	20220526_WT_Ser2PA488_Ser5PCy5-MaxIP-3-3_WT_1024	6	13	0	1
WT_1024	20220526_WT_Ser2PA488_Ser5PCy5-MaxIP-3-3_WT_1024	7	14	2	1
WT_1024	20220526_WT_Ser2PA488_Ser5PCy5-MaxIP-3-3_WT_1024	8	12	2	0
WT_1024	20220526_WT_Ser2PA488_Ser5PCy5-MaxIP-3-3_WT_1024	9	8	3	2
WT_1024	20220526_WT_Ser2PA488_Ser5PCy5-MaxIP-3-3_WT_1024	10	0	0	0
WT_512	20220526_WT_Ser2PA488_Ser5PCy5-MaxIP-3-3_WT_512	3	1	0	0
WT_512	20220526_WT_Ser2PA488_Ser5PCy5-MaxIP-3-3_WT_512	4	5	0	0
WT_512	20220526_WT_Ser2PA488_Ser5PCy5-MaxIP-3-3_WT_512	5	9	0	0
WT_512	20220526_WT_Ser2PA488_Ser5PCy5-MaxIP-3-3_WT_512	6	10	0	0
WT_512	20220526_WT_Ser2PA488_Ser5PCy5-MaxIP-3-3_WT_512	7	0	0	0
WT_1024	20220526_WT_Ser2PA488_Ser5PCy5-MaxIP-3-4_WT_1024	1	0	0	0
WT_1024	20220526_WT_Ser2PA488_Ser5PCy5-MaxIP-3-4_WT_1024	2	1	0	0
WT_1024	20220526_WT_Ser2PA488_Ser5PCy5-MaxIP-3-4_WT_1024	3	4	0	0
WT_1024	20220526_WT_Ser2PA488_Ser5PCy5-MaxIP-3-4_WT_1024	4	6	0	0
WT_1024	20220526_WT_Ser2PA488_Ser5PCy5-MaxIP-3-4_WT_1024	5	8	0	0
WT_1024	20220526_WT_Ser2PA488_Ser5PCy5-MaxIP-3-4_WT_1024	6	7	1	0
WT_1024	20220526_WT_Ser2PA488_Ser5PCy5-MaxIP-3-4_WT_1024	7	7	1	0
WT_1024	20220526_WT_Ser2PA488_Ser5PCy5-MaxIP-3-4_WT_1024	8	11	1	1
WT_1024	20220526_WT_Ser2PA488_Ser5PCy5-MaxIP-3-4_WT_1024	9	6	2	1
WT_1024	20220526_WT_Ser2PA488_Ser5PCy5-MaxIP-3-4_WT_1024	10	0	0	0
WT_512	20220526_WT_Ser2PA488_Ser5PCy5-MaxIP-3-4_WT_512	2	0	0	0
WT_512	20220526_WT_Ser2PA488_Ser5PCy5-MaxIP-3-4_WT_512	3	3	0	0
WT_512	20220526_WT_Ser2PA488_Ser5PCy5-MaxIP-3-4_WT_512	4	9	0	0
WT_512	20220526_WT_Ser2PA488_Ser5PCy5-MaxIP-3-4_WT_512	5	10	1	0
WT_512	20220526_WT_Ser2PA488_Ser5PCy5-MaxIP-3-4_WT_512	6	11	1	0
WT_512	20220526_WT_Ser2PA488_Ser5PCy5-MaxIP-3-4_WT_512	7	10	2	0
WT_1024	20220526_WT_Ser2PA488_Ser5PCy5-MaxIP-3-5_WT_1024	3	2	0	0
WT_1024	20220526_WT_Ser2PA488_Ser5PCy5-MaxIP-3-5_WT_1024	4	14	0	0
WT_1024	20220526_WT_Ser2PA488_Ser5PCy5-MaxIP-3-5_WT_1024	5	17	0	0
WT_1024	20220526_WT_Ser2PA488_Ser5PCy5-MaxIP-3-5_WT_1024	6	16	0	0
WT_1024	20220526_WT_Ser2PA488_Ser5PCy5-MaxIP-3-5_WT_1024	7	12	1	1
WT_1024	20220526_WT_Ser2PA488_Ser5PCy5-MaxIP-3-5_WT_1024	8	10	5	0
WT_1024	20220526_WT_Ser2PA488_Ser5PCy5-MaxIP-3-5_WT_1024	9	7	5	1
WT_512	20220526_WT_Ser2PA488_Ser5PCy5-MaxIP-3-5_WT_512	2	0	0	0
WT_512	20220526_WT_Ser2PA488_Ser5PCy5-MaxIP-3-5_WT_512	3	2	0	0
WT_512	20220526_WT_Ser2PA488_Ser5PCy5-MaxIP-3-5_WT_512	4	8	0	0
WT_512	20220526_WT_Ser2PA488_Ser5PCy5-MaxIP-3-5_WT_512	5	7	1	0
WT_512	20220526_WT_Ser2PA488_Ser5PCy5-MaxIP-3-5_WT_512	6	8	2	0
WT_512	20220526_WT_Ser2PA488_Ser5PCy5-MaxIP-3-5_WT_512	7	8	3	0
WT_1024	20220526_WT_Ser2PA488_Ser5PCy5-MaxIP-3-6_WT_1024	2	1	0	0
WT_1024	20220526_WT_Ser2PA488_Ser5PCy5-MaxIP-3-6_WT_1024	3	3	0	0
WT_1024	20220526_WT_Ser2PA488_Ser5PCy5-MaxIP-3-6_WT_1024	4	7	0	0
WT_1024	20220526_WT_Ser2PA488_Ser5PCy5-MaxIP-3-6_WT_1024	5	10	1	0
WT_1024	20220526_WT_Ser2PA488_Ser5PCy5-MaxIP-3-6_WT_1024	6	11	1	0
WT_1024	20220526_WT_Ser2PA488_Ser5PCy5-MaxIP-3-6_WT_1024	7	9	2	0
WT_1024	20220526_WT_Ser2PA488_Ser5PCy5-MaxIP-3-6_WT_1024	8	10	1	0
WT_1024	20220526_WT_Ser2PA488_Ser5PCy5-MaxIP-3-6_WT_1024	9	8	0	1
WT_1024	20220526_WT_Ser2PA488_Ser5PCy5-MaxIP-3-6_WT_1024	10	7	1	2
WT_1024	20220526_WT_Ser2PA488_Ser5PCy5-MaxIP-3-6_WT_1024	11	0	0	0
WT_512	20220526_WT_Ser2PA488_Ser5PCy5-MaxIP-3-6_WT_512	2	1	0	0
WT_512	20220526_WT_Ser2PA488_Ser5PCy5-MaxIP-3-6_WT_512	3	4	0	0
WT_512	20220526_WT_Ser2PA488_Ser5PCy5-MaxIP-3-6_WT_512	4	9	0	0
WT_512	20220526_WT_Ser2PA488_Ser5PCy5-MaxIP-3-6_WT_512	5	8	3	0
WT_512	20220526_WT_Ser2PA488_Ser5PCy5-MaxIP-3-6_WT_512	6	0	0	0
WT_1024	20220526_WT_Ser2PA488_Ser5PCy5-MaxIP-3-7_WT_1024	2	0	0	0
WT_1024	20220526_WT_Ser2PA488_Ser5PCy5-MaxIP-3-7_WT_1024	3	6	0	0
WT_1024	20220526_WT_Ser2PA488_Ser5PCy5-MaxIP-3-7_WT_1024	4	9	1	0
WT_1024	20220526_WT_Ser2PA488_Ser5PCy5-MaxIP-3-7_WT_1024	5	13	0	0
WT_1024	20220526_WT_Ser2PA488_Ser5PCy5-MaxIP-3-7_WT_1024	6	16	0	0
WT_1024	20220526_WT_Ser2PA488_Ser5PCy5-MaxIP-3-7_WT_1024	7	12	3	0
WT_1024	20220526_WT_Ser2PA488_Ser5PCy5-MaxIP-3-7_WT_1024	8	10	3	1
WT_1024	20220526_WT_Ser2PA488_Ser5PCy5-MaxIP-3-7_WT_1024	9	12	4	3
WT_1024	20220526_WT_Ser2PA488_Ser5PCy5-MaxIP-3-7_WT_1024	10	9	5	0
WT_1024	20220526_WT_Ser2PA488_Ser5PCy5-MaxIP-3-7_WT_1024	11	9	0	0
WT_512	20220526_WT_Ser2PA488_Ser5PCy5-MaxIP-3-7_WT_512	2	0	0	0
WT_512	20220526_WT_Ser2PA488_Ser5PCy5-MaxIP-3-7_WT_512	3	3	0	0
WT_512	20220526_WT_Ser2PA488_Ser5PCy5-MaxIP-3-7_WT_512	4	11	0	0
WT_512	20220526_WT_Ser2PA488_Ser5PCy5-MaxIP-3-7_WT_512	5	9	1	0
WT_512	20220526_WT_Ser2PA488_Ser5PCy5-MaxIP-3-7_WT_512	6	0	0	0
WT_1024	20220526_WT_Ser2PA488_Ser5PCy5-MaxIP-3-8_WT_1024	3	2	0	0
WT_1024	20220526_WT_Ser2PA488_Ser5PCy5-MaxIP-3-8_WT_1024	4	11	1	0
WT_1024	20220526_WT_Ser2PA488_Ser5PCy5-MaxIP-3-8_WT_1024	5	14	2	0
WT_1024	20220526_WT_Ser2PA488_Ser5PCy5-MaxIP-3-8_WT_1024	6	14	1	0
WT_1024	20220526_WT_Ser2PA488_Ser5PCy5-MaxIP-3-8_WT_1024	7	15	1	0
WT_1024	20220526_WT_Ser2PA488_Ser5PCy5-MaxIP-3-8_WT_1024	8	14	1	1
WT_1024	20220526_WT_Ser2PA488_Ser5PCy5-MaxIP-3-8_WT_1024	9	12	3	0
WT_1024	20220526_WT_Ser2PA488_Ser5PCy5-MaxIP-3-8_WT_1024	10	7	3	1
WT_1024	20220526_WT_Ser2PA488_Ser5PCy5-MaxIP-3-9_WT_1024	2	3	0	0
WT_1024	20220526_WT_Ser2PA488_Ser5PCy5-MaxIP-3-9_WT_1024	3	7	0	0
WT_1024	20220526_WT_Ser2PA488_Ser5PCy5-MaxIP-3-9_WT_1024	4	10	0	0
WT_1024	20220526_WT_Ser2PA488_Ser5PCy5-MaxIP-3-9_WT_1024	5	10	0	0
WT_1024	20220526_WT_Ser2PA488_Ser5PCy5-MaxIP-3-9_WT_1024	6	11	0	0
WT_1024	20220526_WT_Ser2PA488_Ser5PCy5-MaxIP-3-9_WT_1024	7	8	1	0
WT_1024	20220526_WT_Ser2PA488_Ser5PCy5-MaxIP-3-9_WT_1024	8	9	1	0
WT_1024	20220526_WT_Ser2PA488_Ser5PCy5-MaxIP-3-9_WT_1024	9	0	0	0
WT_1024	20220526_WT_Ser2PA488_Ser5PCy5-MaxIP-5-1_WT_1024	2	0	0	0
WT_1024	20220526_WT_Ser2PA488_Ser5PCy5-MaxIP-5-1_WT_1024	3	3	0	0
WT_1024	20220526_WT_Ser2PA488_Ser5PCy5-MaxIP-5-1_WT_1024	4	6	0	0
WT_1024	20220526_WT_Ser2PA488_Ser5PCy5-MaxIP-5-1_WT_1024	5	10	0	0
WT_1024	20220526_WT_Ser2PA488_Ser5PCy5-MaxIP-5-1_WT_1024	6	7	0	0
WT_1024	20220526_WT_Ser2PA488_Ser5PCy5-MaxIP-5-1_WT_1024	7	8	0	0
WT_1024	20220526_WT_Ser2PA488_Ser5PCy5-MaxIP-5-1_WT_1024	8	7	0	1
WT_1024	20220526_WT_Ser2PA488_Ser5PCy5-MaxIP-5-1_WT_1024	9	6	1	2
WT_512	20220526_WT_Ser2PA488_Ser5PCy5-MaxIP-5-1_WT_512	3	0	0	0
WT_512	20220526_WT_Ser2PA488_Ser5PCy5-MaxIP-5-1_WT_512	4	2	0	0
WT_512	20220526_WT_Ser2PA488_Ser5PCy5-MaxIP-5-1_WT_512	5	6	0	0
WT_512	20220526_WT_Ser2PA488_Ser5PCy5-MaxIP-5-1_WT_512	6	6	2	0
WT_512	20220526_WT_Ser2PA488_Ser5PCy5-MaxIP-5-1_WT_512	7	6	3	0
WT_512	20220526_WT_Ser2PA488_Ser5PCy5-MaxIP-5-1_WT_512	8	0	0	0
WT_1024	20220526_WT_Ser2PA488_Ser5PCy5-MaxIP-5-2_WT_1024	2	0	0	0
WT_1024	20220526_WT_Ser2PA488_Ser5PCy5-MaxIP-5-2_WT_1024	3	0	0	0
WT_1024	20220526_WT_Ser2PA488_Ser5PCy5-MaxIP-5-2_WT_1024	4	6	0	0
WT_1024	20220526_WT_Ser2PA488_Ser5PCy5-MaxIP-5-2_WT_1024	5	6	1	0
WT_1024	20220526_WT_Ser2PA488_Ser5PCy5-MaxIP-5-2_WT_1024	6	8	1	0
WT_1024	20220526_WT_Ser2PA488_Ser5PCy5-MaxIP-5-2_WT_1024	7	8	1	0
WT_1024	20220526_WT_Ser2PA488_Ser5PCy5-MaxIP-5-2_WT_1024	8	8	1	0
WT_1024	20220526_WT_Ser2PA488_Ser5PCy5-MaxIP-5-2_WT_1024	9	8	1	0
WT_1024	20220526_WT_Ser2PA488_Ser5PCy5-MaxIP-5-2_WT_1024	10	6	3	1
WT_1024	20220526_WT_Ser2PA488_Ser5PCy5-MaxIP-5-2_WT_1024	11	5	3	1
WT_1024	20220526_WT_Ser2PA488_Ser5PCy5-MaxIP-5-2_WT_1024	12	0	0	0
WT_512	20220526_WT_Ser2PA488_Ser5PCy5-MaxIP-5-2_WT_512	2	0	0	0
WT_512	20220526_WT_Ser2PA488_Ser5PCy5-MaxIP-5-2_WT_512	3	2	0	0
WT_512	20220526_WT_Ser2PA488_Ser5PCy5-MaxIP-5-2_WT_512	4	7	0	0
WT_512	20220526_WT_Ser2PA488_Ser5PCy5-MaxIP-5-2_WT_512	5	9	0	0
WT_512	20220526_WT_Ser2PA488_Ser5PCy5-MaxIP-5-2_WT_512	6	2	5	0
WT_512	20220526_WT_Ser2PA488_Ser5PCy5-MaxIP-5-2_WT_512	7	4	2	0
WT_1024	20220526_WT_Ser2PA488_Ser5PCy5-MaxIP-5-3_WT_1024	3	1	0	0
WT_1024	20220526_WT_Ser2PA488_Ser5PCy5-MaxIP-5-3_WT_1024	4	5	0	0
WT_1024	20220526_WT_Ser2PA488_Ser5PCy5-MaxIP-5-3_WT_1024	5	7	1	0
WT_1024	20220526_WT_Ser2PA488_Ser5PCy5-MaxIP-5-3_WT_1024	6	8	3	0
WT_1024	20220526_WT_Ser2PA488_Ser5PCy5-MaxIP-5-3_WT_1024	7	4	3	0
WT_1024	20220526_WT_Ser2PA488_Ser5PCy5-MaxIP-5-3_WT_1024	8	0	2	2
WT_512	20220526_WT_Ser2PA488_Ser5PCy5-MaxIP-5-3_WT_512	2	0	0	0
WT_512	20220526_WT_Ser2PA488_Ser5PCy5-MaxIP-5-3_WT_512	3	2	0	0
WT_512	20220526_WT_Ser2PA488_Ser5PCy5-MaxIP-5-3_WT_512	4	6	0	0
WT_512	20220526_WT_Ser2PA488_Ser5PCy5-MaxIP-5-3_WT_512	5	4	3	0
WT_512	20220526_WT_Ser2PA488_Ser5PCy5-MaxIP-5-3_WT_512	6	5	4	0
WT_512	20220526_WT_Ser2PA488_Ser5PCy5-MaxIP-5-3_WT_512	7	0	0	0
WT_1024	20220526_WT_Ser2PA488_Ser5PCy5-MaxIP-5-4_WT_1024	2	0	0	0
WT_1024	20220526_WT_Ser2PA488_Ser5PCy5-MaxIP-5-4_WT_1024	3	3	0	0
WT_1024	20220526_WT_Ser2PA488_Ser5PCy5-MaxIP-5-4_WT_1024	4	8	0	0
WT_1024	20220526_WT_Ser2PA488_Ser5PCy5-MaxIP-5-4_WT_1024	5	7	0	0
WT_1024	20220526_WT_Ser2PA488_Ser5PCy5-MaxIP-5-4_WT_1024	6	8	0	0
WT_1024	20220526_WT_Ser2PA488_Ser5PCy5-MaxIP-5-4_WT_1024	7	8	1	0
WT_1024	20220526_WT_Ser2PA488_Ser5PCy5-MaxIP-5-4_WT_1024	8	3	3	1
WT_1024	20220526_WT_Ser2PA488_Ser5PCy5-MaxIP-5-4_WT_1024	9	5	2	1
WT_512	20220526_WT_Ser2PA488_Ser5PCy5-MaxIP-5-4_WT_512	2	0	0	0
WT_512	20220526_WT_Ser2PA488_Ser5PCy5-MaxIP-5-4_WT_512	3	4	0	0
WT_512	20220526_WT_Ser2PA488_Ser5PCy5-MaxIP-5-4_WT_512	4	5	0	0
WT_512	20220526_WT_Ser2PA488_Ser5PCy5-MaxIP-5-4_WT_512	5	5	3	0
WT_512	20220526_WT_Ser2PA488_Ser5PCy5-MaxIP-5-4_WT_512	6	3	6	0
WT_512	20220526_WT_Ser2PA488_Ser5PCy5-MaxIP-5-4_WT_512	7	4	5	2
WT_512	20220526_WT_Ser2PA488_Ser5PCy5-MaxIP-5-5_WT_512	3	0	0	0
WT_512	20220526_WT_Ser2PA488_Ser5PCy5-MaxIP-5-5_WT_512	4	7	0	0
WT_512	20220526_WT_Ser2PA488_Ser5PCy5-MaxIP-5-5_WT_512	5	7	0	0
WT_512	20220526_WT_Ser2PA488_Ser5PCy5-MaxIP-5-5_WT_512	6	6	2	0
WT_512	20220526_WT_Ser2PA488_Ser5PCy5-MaxIP-5-5_WT_512	7	7	4	0
WT_512	20220526_WT_Ser2PA488_Ser5PCy5-MaxIP-5-6_WT_512	2	0	0	0
WT_512	20220526_WT_Ser2PA488_Ser5PCy5-MaxIP-5-6_WT_512	3	0	0	0
WT_512	20220526_WT_Ser2PA488_Ser5PCy5-MaxIP-5-6_WT_512	4	4	0	0
WT_512	20220526_WT_Ser2PA488_Ser5PCy5-MaxIP-5-6_WT_512	5	5	0	0
WT_512	20220526_WT_Ser2PA488_Ser5PCy5-MaxIP-5-6_WT_512	6	3	4	0
WT_512	20220526_WT_Ser2PA488_Ser5PCy5-MaxIP-5-6_WT_512	7	0	0	0
WT_512	20220526_WT_Ser2PA488_Ser5PCy5-MaxIP-5-6_WT_512	8	0	0	0
WT_512	20220526_WT_Ser2PA488_Ser5PCy5-MaxIP-5-7_WT_512	2	0	0	0
WT_512	20220526_WT_Ser2PA488_Ser5PCy5-MaxIP-5-7_WT_512	3	4	0	0
WT_512	20220526_WT_Ser2PA488_Ser5PCy5-MaxIP-5-7_WT_512	4	6	0	0
WT_512	20220526_WT_Ser2PA488_Ser5PCy5-MaxIP-5-7_WT_512	5	6	0	0
WT_512	20220526_WT_Ser2PA488_Ser5PCy5-MaxIP-5-7_WT_512	6	6	1	0
WT_512	20220526_WT_Ser2PA488_Ser5PCy5-MaxIP-5-7_WT_512	7	6	3	0
WT_512	20220526_WT_Ser2PA488_Ser5PCy5-MaxIP-5-7_WT_512	8	4	4	0
WT_512	20220526_WT_Ser2PA488_Ser5PCy5-MaxIP-5-7_WT_512	9	4	1	0
WT_1024	20220526_WT_Ser2PA488_Ser5PCy5-MaxIP-6-1_WT_1024	3	2	0	0
WT_1024	20220526_WT_Ser2PA488_Ser5PCy5-MaxIP-6-1_WT_1024	4	8	0	0
WT_1024	20220526_WT_Ser2PA488_Ser5PCy5-MaxIP-6-1_WT_1024	5	10	0	0
WT_1024	20220526_WT_Ser2PA488_Ser5PCy5-MaxIP-6-1_WT_1024	6	8	0	0
WT_1024	20220526_WT_Ser2PA488_Ser5PCy5-MaxIP-6-1_WT_1024	7	9	0	0
WT_1024	20220526_WT_Ser2PA488_Ser5PCy5-MaxIP-6-1_WT_1024	8	6	0	0
WT_1024	20220526_WT_Ser2PA488_Ser5PCy5-MaxIP-6-1_WT_1024	9	6	0	1
WT_1024	20220526_WT_Ser2PA488_Ser5PCy5-MaxIP-6-1_WT_1024	10	0	0	0
WT_512	20220526_WT_Ser2PA488_Ser5PCy5-MaxIP-6-1_WT_512	3	1	0	0
WT_512	20220526_WT_Ser2PA488_Ser5PCy5-MaxIP-6-1_WT_512	4	2	0	0
WT_512	20220526_WT_Ser2PA488_Ser5PCy5-MaxIP-6-1_WT_512	5	6	0	0
WT_512	20220526_WT_Ser2PA488_Ser5PCy5-MaxIP-6-1_WT_512	6	7	3	0
WT_512	20220526_WT_Ser2PA488_Ser5PCy5-MaxIP-6-1_WT_512	7	4	6	0
WT_512	20220526_WT_Ser2PA488_Ser5PCy5-MaxIP-6-1_WT_512	8	0	0	0
WT_1024	20220526_WT_Ser2PA488_Ser5PCy5-MaxIP-6-2_WT_1024	2	0	0	0
WT_1024	20220526_WT_Ser2PA488_Ser5PCy5-MaxIP-6-2_WT_1024	3	1	0	0
WT_1024	20220526_WT_Ser2PA488_Ser5PCy5-MaxIP-6-2_WT_1024	4	7	0	0
WT_1024	20220526_WT_Ser2PA488_Ser5PCy5-MaxIP-6-2_WT_1024	5	7	0	0
WT_1024	20220526_WT_Ser2PA488_Ser5PCy5-MaxIP-6-2_WT_1024	6	7	0	0
WT_1024	20220526_WT_Ser2PA488_Ser5PCy5-MaxIP-6-2_WT_1024	7	6	0	0
WT_1024	20220526_WT_Ser2PA488_Ser5PCy5-MaxIP-6-2_WT_1024	8	4	1	0
WT_1024	20220526_WT_Ser2PA488_Ser5PCy5-MaxIP-6-2_WT_1024	9	5	1	0
WT_1024	20220526_WT_Ser2PA488_Ser5PCy5-MaxIP-6-2_WT_1024	10	4	1	0
WT_1024	20220526_WT_Ser2PA488_Ser5PCy5-MaxIP-6-2_WT_1024	11	1	1	3
WT_1024	20220526_WT_Ser2PA488_Ser5PCy5-MaxIP-6-2_WT_1024	12	0	0	0
WT_512	20220526_WT_Ser2PA488_Ser5PCy5-MaxIP-6-2_WT_512	3	0	0	0
WT_512	20220526_WT_Ser2PA488_Ser5PCy5-MaxIP-6-2_WT_512	4	2	0	0
WT_512	20220526_WT_Ser2PA488_Ser5PCy5-MaxIP-6-2_WT_512	5	4	0	0
WT_512	20220526_WT_Ser2PA488_Ser5PCy5-MaxIP-6-2_WT_512	6	3	2	0
WT_512	20220526_WT_Ser2PA488_Ser5PCy5-MaxIP-6-2_WT_512	7	3	3	0
WT_512	20220526_WT_Ser2PA488_Ser5PCy5-MaxIP-6-2_WT_512	8	0	0	0
WT_1024	20220526_WT_Ser2PA488_Ser5PCy5-MaxIP-6-3_WT_1024	2	0	0	0
WT_1024	20220526_WT_Ser2PA488_Ser5PCy5-MaxIP-6-3_WT_1024	3	2	0	0
WT_1024	20220526_WT_Ser2PA488_Ser5PCy5-MaxIP-6-3_WT_1024	4	6	0	0
WT_1024	20220526_WT_Ser2PA488_Ser5PCy5-MaxIP-6-3_WT_1024	5	8	0	0
WT_1024	20220526_WT_Ser2PA488_Ser5PCy5-MaxIP-6-3_WT_1024	6	5	0	0
WT_1024	20220526_WT_Ser2PA488_Ser5PCy5-MaxIP-6-3_WT_1024	7	6	0	0
WT_1024	20220526_WT_Ser2PA488_Ser5PCy5-MaxIP-6-3_WT_1024	8	2	1	0
WT_1024	20220526_WT_Ser2PA488_Ser5PCy5-MaxIP-6-3_WT_1024	9	3	1	0
WT_512	20220526_WT_Ser2PA488_Ser5PCy5-MaxIP-6-3_WT_512	1	0	0	0
WT_512	20220526_WT_Ser2PA488_Ser5PCy5-MaxIP-6-3_WT_512	3	1	0	0
WT_512	20220526_WT_Ser2PA488_Ser5PCy5-MaxIP-6-3_WT_512	4	2	1	0
WT_512	20220526_WT_Ser2PA488_Ser5PCy5-MaxIP-6-3_WT_512	5	4	1	0
WT_512	20220526_WT_Ser2PA488_Ser5PCy5-MaxIP-6-3_WT_512	6	3	2	0
WT_512	20220526_WT_Ser2PA488_Ser5PCy5-MaxIP-6-3_WT_512	7	4	2	0
WT_1024	20220526_WT_Ser2PA488_Ser5PCy5-MaxIP-6-4_WT_1024	3	0	0	0
WT_1024	20220526_WT_Ser2PA488_Ser5PCy5-MaxIP-6-4_WT_1024	4	3	0	0
WT_1024	20220526_WT_Ser2PA488_Ser5PCy5-MaxIP-6-4_WT_1024	5	6	0	0
WT_1024	20220526_WT_Ser2PA488_Ser5PCy5-MaxIP-6-4_WT_1024	6	5	1	0
WT_1024	20220526_WT_Ser2PA488_Ser5PCy5-MaxIP-6-4_WT_1024	7	6	1	0
WT_1024	20220526_WT_Ser2PA488_Ser5PCy5-MaxIP-6-4_WT_1024	8	7	0	2
WT_1024	20220526_WT_Ser2PA488_Ser5PCy5-MaxIP-6-4_WT_1024	9	5	1	1
WT_1024	20220526_WT_Ser2PA488_Ser5PCy5-MaxIP-6-4_WT_1024	10	5	1	1
WT_1024	20220526_WT_Ser2PA488_Ser5PCy5-MaxIP-6-4_WT_1024	11	4	1	1
WT_1024	20220526_WT_Ser2PA488_Ser5PCy5-MaxIP-6-5_WT_1024	1	0	0	0
WT_1024	20220526_WT_Ser2PA488_Ser5PCy5-MaxIP-6-5_WT_1024	2	7	0	0
WT_1024	20220526_WT_Ser2PA488_Ser5PCy5-MaxIP-6-5_WT_1024	3	9	0	0
WT_1024	20220526_WT_Ser2PA488_Ser5PCy5-MaxIP-6-5_WT_1024	4	10	0	0
WT_1024	20220526_WT_Ser2PA488_Ser5PCy5-MaxIP-6-5_WT_1024	5	8	0	0
WT_1024	20220526_WT_Ser2PA488_Ser5PCy5-MaxIP-6-5_WT_1024	6	5	0	0
WT_1024	20220526_WT_Ser2PA488_Ser5PCy5-MaxIP-6-5_WT_1024	7	5	0	0
WT_1024	20220526_WT_Ser2PA488_Ser5PCy5-MaxIP-6-5_WT_1024	8	2	0	0
HOM_1024	20220601_HOM_Ser2PA488_Ser5PCy5-MaxIP-1-1_HOM_1024	3	3	0	0
HOM_1024	20220601_HOM_Ser2PA488_Ser5PCy5-MaxIP-1-1_HOM_1024	4	8	1	0
HOM_1024	20220601_HOM_Ser2PA488_Ser5PCy5-MaxIP-1-1_HOM_1024	5	8	0	0
HOM_1024	20220601_HOM_Ser2PA488_Ser5PCy5-MaxIP-1-1_HOM_1024	6	10	1	0
HOM_1024	20220601_HOM_Ser2PA488_Ser5PCy5-MaxIP-1-1_HOM_1024	7	12	1	1
HOM_1024	20220601_HOM_Ser2PA488_Ser5PCy5-MaxIP-1-1_HOM_1024	8	7	2	0
HOM_1024	20220601_HOM_Ser2PA488_Ser5PCy5-MaxIP-1-1_HOM_1024	9	6	3	0
HOM_1024	20220601_HOM_Ser2PA488_Ser5PCy5-MaxIP-1-1_HOM_1024	10	0	6	5
HOM_512	20220601_HOM_Ser2PA488_Ser5PCy5-MaxIP-1-1_HOM_512	3	1	0	0
HOM_512	20220601_HOM_Ser2PA488_Ser5PCy5-MaxIP-1-1_HOM_512	4	5	0	0
HOM_512	20220601_HOM_Ser2PA488_Ser5PCy5-MaxIP-1-1_HOM_512	5	8	0	0
HOM_1024	20220601_HOM_Ser2PA488_Ser5PCy5-MaxIP-1-10_HOM_1024	2	1	0	0
HOM_1024	20220601_HOM_Ser2PA488_Ser5PCy5-MaxIP-1-10_HOM_1024	3	9	0	0
HOM_1024	20220601_HOM_Ser2PA488_Ser5PCy5-MaxIP-1-10_HOM_1024	4	13	0	0
HOM_1024	20220601_HOM_Ser2PA488_Ser5PCy5-MaxIP-1-10_HOM_1024	5	13	2	0
HOM_1024	20220601_HOM_Ser2PA488_Ser5PCy5-MaxIP-1-10_HOM_1024	6	11	4	1
HOM_1024	20220601_HOM_Ser2PA488_Ser5PCy5-MaxIP-1-10_HOM_1024	7	9	7	1
HOM_512	20220601_HOM_Ser2PA488_Ser5PCy5-MaxIP-1-10_HOM_512	3	2	0	0
HOM_512	20220601_HOM_Ser2PA488_Ser5PCy5-MaxIP-1-10_HOM_512	4	6	0	0
HOM_512	20220601_HOM_Ser2PA488_Ser5PCy5-MaxIP-1-10_HOM_512	5	11	0	0
HOM_512	20220601_HOM_Ser2PA488_Ser5PCy5-MaxIP-1-10_HOM_512	6	11	1	0
HOM_512	20220601_HOM_Ser2PA488_Ser5PCy5-MaxIP-1-10_HOM_512	7	7	5	0
HOM_1024	20220601_HOM_Ser2PA488_Ser5PCy5-MaxIP-1-11_HOM_1024	3	6	0	0
HOM_1024	20220601_HOM_Ser2PA488_Ser5PCy5-MaxIP-1-11_HOM_1024	4	12	0	0
HOM_1024	20220601_HOM_Ser2PA488_Ser5PCy5-MaxIP-1-11_HOM_1024	5	12	2	1
HOM_1024	20220601_HOM_Ser2PA488_Ser5PCy5-MaxIP-1-11_HOM_1024	6	10	4	1
HOM_1024	20220601_HOM_Ser2PA488_Ser5PCy5-MaxIP-1-11_HOM_1024	7	6	5	1
HOM_1024	20220601_HOM_Ser2PA488_Ser5PCy5-MaxIP-1-11_HOM_1024	8	7	2	3
HOM_1024	20220601_HOM_Ser2PA488_Ser5PCy5-MaxIP-1-11_HOM_1024	9	0	0	0
HOM_1024	20220601_HOM_Ser2PA488_Ser5PCy5-MaxIP-1-12_HOM_1024	3	5	0	0
HOM_1024	20220601_HOM_Ser2PA488_Ser5PCy5-MaxIP-1-12_HOM_1024	4	10	0	0
HOM_1024	20220601_HOM_Ser2PA488_Ser5PCy5-MaxIP-1-12_HOM_1024	5	10	0	0
HOM_1024	20220601_HOM_Ser2PA488_Ser5PCy5-MaxIP-1-12_HOM_1024	6	9	3	0
HOM_1024	20220601_HOM_Ser2PA488_Ser5PCy5-MaxIP-1-12_HOM_1024	7	0	0	0
HOM_1024	20220601_HOM_Ser2PA488_Ser5PCy5-MaxIP-1-13_HOM_1024	3	6	0	0
HOM_1024	20220601_HOM_Ser2PA488_Ser5PCy5-MaxIP-1-13_HOM_1024	4	10	0	0
HOM_1024	20220601_HOM_Ser2PA488_Ser5PCy5-MaxIP-1-13_HOM_1024	5	12	0	0
HOM_1024	20220601_HOM_Ser2PA488_Ser5PCy5-MaxIP-1-13_HOM_1024	6	11	1	0
HOM_1024	20220601_HOM_Ser2PA488_Ser5PCy5-MaxIP-1-13_HOM_1024	7	7	2	0
HOM_1024	20220601_HOM_Ser2PA488_Ser5PCy5-MaxIP-1-13_HOM_1024	8	4	5	0
HOM_1024	20220601_HOM_Ser2PA488_Ser5PCy5-MaxIP-1-14_HOM_1024	2	2	0	0
HOM_1024	20220601_HOM_Ser2PA488_Ser5PCy5-MaxIP-1-14_HOM_1024	3	6	0	0
HOM_1024	20220601_HOM_Ser2PA488_Ser5PCy5-MaxIP-1-14_HOM_1024	4	10	0	0
HOM_1024	20220601_HOM_Ser2PA488_Ser5PCy5-MaxIP-1-14_HOM_1024	5	12	0	0
HOM_1024	20220601_HOM_Ser2PA488_Ser5PCy5-MaxIP-1-14_HOM_1024	6	10	2	0
HOM_1024	20220601_HOM_Ser2PA488_Ser5PCy5-MaxIP-1-14_HOM_1024	7	0	0	0
HOM_1024	20220601_HOM_Ser2PA488_Ser5PCy5-MaxIP-1-15_HOM_1024	2	3	0	0
HOM_1024	20220601_HOM_Ser2PA488_Ser5PCy5-MaxIP-1-15_HOM_1024	3	6	1	1
HOM_1024	20220601_HOM_Ser2PA488_Ser5PCy5-MaxIP-1-15_HOM_1024	4	6	2	0
HOM_1024	20220601_HOM_Ser2PA488_Ser5PCy5-MaxIP-1-15_HOM_1024	5	6	1	1
HOM_1024	20220601_HOM_Ser2PA488_Ser5PCy5-MaxIP-1-15_HOM_1024	6	6	3	1
HOM_1024	20220601_HOM_Ser2PA488_Ser5PCy5-MaxIP-1-15_HOM_1024	7	0	0	0
HOM_1024	20220601_HOM_Ser2PA488_Ser5PCy5-MaxIP-1-16_HOM_1024	3	7	1	0
HOM_1024	20220601_HOM_Ser2PA488_Ser5PCy5-MaxIP-1-16_HOM_1024	4	10	1	0
HOM_1024	20220601_HOM_Ser2PA488_Ser5PCy5-MaxIP-1-16_HOM_1024	5	10	1	0
HOM_1024	20220601_HOM_Ser2PA488_Ser5PCy5-MaxIP-1-16_HOM_1024	6	10	2	1
HOM_1024	20220601_HOM_Ser2PA488_Ser5PCy5-MaxIP-1-16_HOM_1024	7	6	4	3
HOM_1024	20220601_HOM_Ser2PA488_Ser5PCy5-MaxIP-1-16_HOM_1024	8	0	0	0
HOM_1024	20220601_HOM_Ser2PA488_Ser5PCy5-MaxIP-1-17_HOM_1024	3	4	0	0
HOM_1024	20220601_HOM_Ser2PA488_Ser5PCy5-MaxIP-1-17_HOM_1024	4	11	0	0
HOM_1024	20220601_HOM_Ser2PA488_Ser5PCy5-MaxIP-1-17_HOM_1024	5	9	2	1
HOM_1024	20220601_HOM_Ser2PA488_Ser5PCy5-MaxIP-1-17_HOM_1024	6	7	2	2
HOM_1024	20220601_HOM_Ser2PA488_Ser5PCy5-MaxIP-1-17_HOM_1024	7	7	3	1
HOM_1024	20220601_HOM_Ser2PA488_Ser5PCy5-MaxIP-1-17_HOM_1024	8	6	3	3
HOM_1024	20220601_HOM_Ser2PA488_Ser5PCy5-MaxIP-1-18_HOM_1024	3	7	0	0
HOM_1024	20220601_HOM_Ser2PA488_Ser5PCy5-MaxIP-1-18_HOM_1024	4	10	1	1
HOM_1024	20220601_HOM_Ser2PA488_Ser5PCy5-MaxIP-1-18_HOM_1024	5	8	4	0
HOM_1024	20220601_HOM_Ser2PA488_Ser5PCy5-MaxIP-1-18_HOM_1024	6	9	3	2
HOM_1024	20220601_HOM_Ser2PA488_Ser5PCy5-MaxIP-1-18_HOM_1024	7	6	4	0
HOM_1024	20220601_HOM_Ser2PA488_Ser5PCy5-MaxIP-1-18_HOM_1024	8	6	7	5
HOM_1024	20220601_HOM_Ser2PA488_Ser5PCy5-MaxIP-1-18_HOM_1024	9	0	0	0
HOM_1024	20220601_HOM_Ser2PA488_Ser5PCy5-MaxIP-1-19_HOM_1024	3	4	0	0
HOM_1024	20220601_HOM_Ser2PA488_Ser5PCy5-MaxIP-1-19_HOM_1024	4	9	1	0
HOM_1024	20220601_HOM_Ser2PA488_Ser5PCy5-MaxIP-1-19_HOM_1024	5	12	1	0
HOM_1024	20220601_HOM_Ser2PA488_Ser5PCy5-MaxIP-1-19_HOM_1024	6	11	3	1
HOM_1024	20220601_HOM_Ser2PA488_Ser5PCy5-MaxIP-1-19_HOM_1024	7	8	4	2
HOM_1024	20220601_HOM_Ser2PA488_Ser5PCy5-MaxIP-1-19_HOM_1024	8	5	7	1
HOM_1024	20220601_HOM_Ser2PA488_Ser5PCy5-MaxIP-1-2_HOM_1024	3	7	0	0
HOM_1024	20220601_HOM_Ser2PA488_Ser5PCy5-MaxIP-1-2_HOM_1024	4	11	1	0
HOM_1024	20220601_HOM_Ser2PA488_Ser5PCy5-MaxIP-1-2_HOM_1024	5	11	1	0
HOM_1024	20220601_HOM_Ser2PA488_Ser5PCy5-MaxIP-1-2_HOM_1024	6	11	3	0
HOM_1024	20220601_HOM_Ser2PA488_Ser5PCy5-MaxIP-1-2_HOM_1024	7	5	9	2
HOM_512	20220601_HOM_Ser2PA488_Ser5PCy5-MaxIP-1-2_HOM_512	3	2	0	0
HOM_512	20220601_HOM_Ser2PA488_Ser5PCy5-MaxIP-1-2_HOM_512	4	4	0	0
HOM_512	20220601_HOM_Ser2PA488_Ser5PCy5-MaxIP-1-2_HOM_512	5	13	0	0
HOM_512	20220601_HOM_Ser2PA488_Ser5PCy5-MaxIP-1-2_HOM_512	6	10	4	0
HOM_1024	20220601_HOM_Ser2PA488_Ser5PCy5-MaxIP-1-3_HOM_1024	3	5	0	0
HOM_1024	20220601_HOM_Ser2PA488_Ser5PCy5-MaxIP-1-3_HOM_1024	4	9	0	0
HOM_1024	20220601_HOM_Ser2PA488_Ser5PCy5-MaxIP-1-3_HOM_1024	5	9	0	0
HOM_1024	20220601_HOM_Ser2PA488_Ser5PCy5-MaxIP-1-3_HOM_1024	6	9	2	0
HOM_1024	20220601_HOM_Ser2PA488_Ser5PCy5-MaxIP-1-3_HOM_1024	7	6	4	0
HOM_1024	20220601_HOM_Ser2PA488_Ser5PCy5-MaxIP-1-3_HOM_1024	8	8	6	10
HOM_512	20220601_HOM_Ser2PA488_Ser5PCy5-MaxIP-1-3_HOM_512	3	4	0	0
HOM_512	20220601_HOM_Ser2PA488_Ser5PCy5-MaxIP-1-3_HOM_512	4	10	1	0
HOM_512	20220601_HOM_Ser2PA488_Ser5PCy5-MaxIP-1-3_HOM_512	5	13	2	0
HOM_512	20220601_HOM_Ser2PA488_Ser5PCy5-MaxIP-1-3_HOM_512	6	6	3	2
HOM_1024	20220601_HOM_Ser2PA488_Ser5PCy5-MaxIP-1-4_HOM_1024	3	6	0	0
HOM_1024	20220601_HOM_Ser2PA488_Ser5PCy5-MaxIP-1-4_HOM_1024	4	7	0	0
HOM_1024	20220601_HOM_Ser2PA488_Ser5PCy5-MaxIP-1-4_HOM_1024	5	12	0	0
HOM_1024	20220601_HOM_Ser2PA488_Ser5PCy5-MaxIP-1-4_HOM_1024	6	12	1	0
HOM_1024	20220601_HOM_Ser2PA488_Ser5PCy5-MaxIP-1-4_HOM_1024	7	12	4	0
HOM_1024	20220601_HOM_Ser2PA488_Ser5PCy5-MaxIP-1-4_HOM_1024	8	7	5	3
HOM_1024	20220601_HOM_Ser2PA488_Ser5PCy5-MaxIP-1-4_HOM_1024	9	0	0	1
HOM_512	20220601_HOM_Ser2PA488_Ser5PCy5-MaxIP-1-4_HOM_512	3	1	0	0
HOM_512	20220601_HOM_Ser2PA488_Ser5PCy5-MaxIP-1-4_HOM_512	4	6	0	0
HOM_512	20220601_HOM_Ser2PA488_Ser5PCy5-MaxIP-1-4_HOM_512	5	9	0	0
HOM_512	20220601_HOM_Ser2PA488_Ser5PCy5-MaxIP-1-4_HOM_512	6	5	4	0
HOM_512	20220601_HOM_Ser2PA488_Ser5PCy5-MaxIP-1-4_HOM_512	7	6	2	1
HOM_1024	20220601_HOM_Ser2PA488_Ser5PCy5-MaxIP-1-5_HOM_1024	2	1	0	0
HOM_1024	20220601_HOM_Ser2PA488_Ser5PCy5-MaxIP-1-5_HOM_1024	3	7	0	0
HOM_1024	20220601_HOM_Ser2PA488_Ser5PCy5-MaxIP-1-5_HOM_1024	4	12	1	0
HOM_1024	20220601_HOM_Ser2PA488_Ser5PCy5-MaxIP-1-5_HOM_1024	5	13	0	0
HOM_1024	20220601_HOM_Ser2PA488_Ser5PCy5-MaxIP-1-5_HOM_1024	6	11	3	0
HOM_1024	20220601_HOM_Ser2PA488_Ser5PCy5-MaxIP-1-5_HOM_1024	7	12	3	1
HOM_1024	20220601_HOM_Ser2PA488_Ser5PCy5-MaxIP-1-5_HOM_1024	8	5	3	0
HOM_512	20220601_HOM_Ser2PA488_Ser5PCy5-MaxIP-1-5_HOM_512	3	1	0	0
HOM_512	20220601_HOM_Ser2PA488_Ser5PCy5-MaxIP-1-5_HOM_512	4	4	1	0
HOM_512	20220601_HOM_Ser2PA488_Ser5PCy5-MaxIP-1-5_HOM_512	5	13	0	0
HOM_512	20220601_HOM_Ser2PA488_Ser5PCy5-MaxIP-1-5_HOM_512	6	9	2	0
HOM_1024	20220601_HOM_Ser2PA488_Ser5PCy5-MaxIP-1-6_HOM_1024	3	7	0	0
HOM_1024	20220601_HOM_Ser2PA488_Ser5PCy5-MaxIP-1-6_HOM_1024	4	10	2	0
HOM_1024	20220601_HOM_Ser2PA488_Ser5PCy5-MaxIP-1-6_HOM_1024	5	10	3	0
HOM_1024	20220601_HOM_Ser2PA488_Ser5PCy5-MaxIP-1-6_HOM_1024	6	8	4	1
HOM_1024	20220601_HOM_Ser2PA488_Ser5PCy5-MaxIP-1-6_HOM_1024	7	5	5	1
HOM_512	20220601_HOM_Ser2PA488_Ser5PCy5-MaxIP-1-6_HOM_512	3	5	0	0
HOM_512	20220601_HOM_Ser2PA488_Ser5PCy5-MaxIP-1-6_HOM_512	4	8	1	0
HOM_512	20220601_HOM_Ser2PA488_Ser5PCy5-MaxIP-1-6_HOM_512	5	12	1	0
HOM_512	20220601_HOM_Ser2PA488_Ser5PCy5-MaxIP-1-6_HOM_512	6	11	4	1
HOM_1024	20220601_HOM_Ser2PA488_Ser5PCy5-MaxIP-1-7_HOM_1024	3	10	0	0
HOM_1024	20220601_HOM_Ser2PA488_Ser5PCy5-MaxIP-1-7_HOM_1024	4	10	1	0
HOM_1024	20220601_HOM_Ser2PA488_Ser5PCy5-MaxIP-1-7_HOM_1024	5	10	2	0
HOM_1024	20220601_HOM_Ser2PA488_Ser5PCy5-MaxIP-1-7_HOM_1024	6	15	2	4
HOM_1024	20220601_HOM_Ser2PA488_Ser5PCy5-MaxIP-1-7_HOM_1024	7	12	7	5
HOM_1024	20220601_HOM_Ser2PA488_Ser5PCy5-MaxIP-1-7_HOM_1024	8	7	2	0
HOM_1024	20220601_HOM_Ser2PA488_Ser5PCy5-MaxIP-1-7_HOM_1024	9	0	0	0
HOM_512	20220601_HOM_Ser2PA488_Ser5PCy5-MaxIP-1-7_HOM_512	3	4	0	0
HOM_512	20220601_HOM_Ser2PA488_Ser5PCy5-MaxIP-1-7_HOM_512	4	6	1	0
HOM_512	20220601_HOM_Ser2PA488_Ser5PCy5-MaxIP-1-7_HOM_512	5	6	2	0
HOM_512	20220601_HOM_Ser2PA488_Ser5PCy5-MaxIP-1-7_HOM_512	6	7	3	1
HOM_1024	20220601_HOM_Ser2PA488_Ser5PCy5-MaxIP-1-8_HOM_1024	3	7	0	0
HOM_1024	20220601_HOM_Ser2PA488_Ser5PCy5-MaxIP-1-8_HOM_1024	4	10	0	0
HOM_1024	20220601_HOM_Ser2PA488_Ser5PCy5-MaxIP-1-8_HOM_1024	5	8	1	1
HOM_1024	20220601_HOM_Ser2PA488_Ser5PCy5-MaxIP-1-8_HOM_1024	6	10	1	0
HOM_1024	20220601_HOM_Ser2PA488_Ser5PCy5-MaxIP-1-8_HOM_1024	7	11	3	0
HOM_1024	20220601_HOM_Ser2PA488_Ser5PCy5-MaxIP-1-8_HOM_1024	8	6	9	1
HOM_1024	20220601_HOM_Ser2PA488_Ser5PCy5-MaxIP-1-8_HOM_1024	9	0	0	0
HOM_512	20220601_HOM_Ser2PA488_Ser5PCy5-MaxIP-1-8_HOM_512	3	3	0	0
HOM_512	20220601_HOM_Ser2PA488_Ser5PCy5-MaxIP-1-8_HOM_512	4	11	0	0
HOM_512	20220601_HOM_Ser2PA488_Ser5PCy5-MaxIP-1-8_HOM_512	5	12	0	0
HOM_512	20220601_HOM_Ser2PA488_Ser5PCy5-MaxIP-1-8_HOM_512	6	8	4	0
HOM_1024	20220601_HOM_Ser2PA488_Ser5PCy5-MaxIP-1-9_HOM_1024	3	1	0	0
HOM_1024	20220601_HOM_Ser2PA488_Ser5PCy5-MaxIP-1-9_HOM_1024	4	10	0	0
HOM_1024	20220601_HOM_Ser2PA488_Ser5PCy5-MaxIP-1-9_HOM_1024	5	10	0	0
HOM_1024	20220601_HOM_Ser2PA488_Ser5PCy5-MaxIP-1-9_HOM_1024	6	11	2	0
HOM_1024	20220601_HOM_Ser2PA488_Ser5PCy5-MaxIP-1-9_HOM_1024	7	11	2	1
HOM_1024	20220601_HOM_Ser2PA488_Ser5PCy5-MaxIP-1-9_HOM_1024	8	6	6	1
HOM_512	20220601_HOM_Ser2PA488_Ser5PCy5-MaxIP-1-9_HOM_512	3	1	0	0
HOM_512	20220601_HOM_Ser2PA488_Ser5PCy5-MaxIP-1-9_HOM_512	4	7	0	0
HOM_512	20220601_HOM_Ser2PA488_Ser5PCy5-MaxIP-1-9_HOM_512	5	9	0	0
HOM_1024	20220601_HOM_Ser2PA488_Ser5PCy5-MaxIP-2-1_HOM_1024	3	6	0	0
HOM_1024	20220601_HOM_Ser2PA488_Ser5PCy5-MaxIP-2-1_HOM_1024	4	10	0	0
HOM_1024	20220601_HOM_Ser2PA488_Ser5PCy5-MaxIP-2-1_HOM_1024	5	7	1	0
HOM_1024	20220601_HOM_Ser2PA488_Ser5PCy5-MaxIP-2-1_HOM_1024	6	8	4	0
HOM_1024	20220601_HOM_Ser2PA488_Ser5PCy5-MaxIP-2-1_HOM_1024	7	5	6	0
HOM_1024	20220601_HOM_Ser2PA488_Ser5PCy5-MaxIP-2-1_HOM_1024	8	3	7	0
HOM_512	20220601_HOM_Ser2PA488_Ser5PCy5-MaxIP-2-1_HOM_512	0	0	0	0
HOM_512	20220601_HOM_Ser2PA488_Ser5PCy5-MaxIP-2-1_HOM_512	1	0	0	0
HOM_512	20220601_HOM_Ser2PA488_Ser5PCy5-MaxIP-2-1_HOM_512	2	0	0	0
HOM_512	20220601_HOM_Ser2PA488_Ser5PCy5-MaxIP-2-1_HOM_512	3	6	0	0
HOM_512	20220601_HOM_Ser2PA488_Ser5PCy5-MaxIP-2-1_HOM_512	4	7	3	0
HOM_512	20220601_HOM_Ser2PA488_Ser5PCy5-MaxIP-2-1_HOM_512	5	5	4	0
HOM_1024	20220601_HOM_Ser2PA488_Ser5PCy5-MaxIP-2-10_HOM_1024	3	9	0	0
HOM_1024	20220601_HOM_Ser2PA488_Ser5PCy5-MaxIP-2-10_HOM_1024	4	12	0	0
HOM_1024	20220601_HOM_Ser2PA488_Ser5PCy5-MaxIP-2-10_HOM_1024	5	12	2	0
HOM_1024	20220601_HOM_Ser2PA488_Ser5PCy5-MaxIP-2-10_HOM_1024	6	12	3	1
HOM_1024	20220601_HOM_Ser2PA488_Ser5PCy5-MaxIP-2-10_HOM_1024	7	0	0	0
HOM_512	20220601_HOM_Ser2PA488_Ser5PCy5-MaxIP-2-10_HOM_512	3	4	0	0
HOM_512	20220601_HOM_Ser2PA488_Ser5PCy5-MaxIP-2-10_HOM_512	4	10	0	0
HOM_512	20220601_HOM_Ser2PA488_Ser5PCy5-MaxIP-2-10_HOM_512	5	10	1	0
HOM_512	20220601_HOM_Ser2PA488_Ser5PCy5-MaxIP-2-10_HOM_512	6	6	2	0
HOM_1024	20220601_HOM_Ser2PA488_Ser5PCy5-MaxIP-2-11_HOM_1024	2	6	0	0
HOM_1024	20220601_HOM_Ser2PA488_Ser5PCy5-MaxIP-2-11_HOM_1024	3	8	0	0
HOM_1024	20220601_HOM_Ser2PA488_Ser5PCy5-MaxIP-2-11_HOM_1024	4	8	2	0
HOM_1024	20220601_HOM_Ser2PA488_Ser5PCy5-MaxIP-2-11_HOM_1024	5	10	4	0
HOM_1024	20220601_HOM_Ser2PA488_Ser5PCy5-MaxIP-2-11_HOM_1024	6	11	2	1
HOM_1024	20220601_HOM_Ser2PA488_Ser5PCy5-MaxIP-2-11_HOM_1024	7	8	5	0
HOM_1024	20220601_HOM_Ser2PA488_Ser5PCy5-MaxIP-2-11_HOM_1024	8	9	5	0
HOM_512	20220601_HOM_Ser2PA488_Ser5PCy5-MaxIP-2-11_HOM_512	3	9	0	0
HOM_512	20220601_HOM_Ser2PA488_Ser5PCy5-MaxIP-2-11_HOM_512	4	16	0	0
HOM_512	20220601_HOM_Ser2PA488_Ser5PCy5-MaxIP-2-11_HOM_512	5	14	2	0
HOM_512	20220601_HOM_Ser2PA488_Ser5PCy5-MaxIP-2-11_HOM_512	6	0	0	0
HOM_1024	20220601_HOM_Ser2PA488_Ser5PCy5-MaxIP-2-12_HOM_1024	2	1	0	0
HOM_1024	20220601_HOM_Ser2PA488_Ser5PCy5-MaxIP-2-12_HOM_1024	3	9	0	0
HOM_1024	20220601_HOM_Ser2PA488_Ser5PCy5-MaxIP-2-12_HOM_1024	4	13	1	1
HOM_1024	20220601_HOM_Ser2PA488_Ser5PCy5-MaxIP-2-12_HOM_1024	5	10	4	0
HOM_1024	20220601_HOM_Ser2PA488_Ser5PCy5-MaxIP-2-12_HOM_1024	6	12	4	0
HOM_1024	20220601_HOM_Ser2PA488_Ser5PCy5-MaxIP-2-12_HOM_1024	7	9	5	1
HOM_1024	20220601_HOM_Ser2PA488_Ser5PCy5-MaxIP-2-12_HOM_1024	8	0	0	0
HOM_1024	20220601_HOM_Ser2PA488_Ser5PCy5-MaxIP-2-13_HOM_1024	3	11	0	0
HOM_1024	20220601_HOM_Ser2PA488_Ser5PCy5-MaxIP-2-13_HOM_1024	4	10	0	0
HOM_1024	20220601_HOM_Ser2PA488_Ser5PCy5-MaxIP-2-13_HOM_1024	5	13	1	0
HOM_1024	20220601_HOM_Ser2PA488_Ser5PCy5-MaxIP-2-13_HOM_1024	6	10	1	2
HOM_1024	20220601_HOM_Ser2PA488_Ser5PCy5-MaxIP-2-13_HOM_1024	7	10	6	0
HOM_1024	20220601_HOM_Ser2PA488_Ser5PCy5-MaxIP-2-13_HOM_1024	8	0	0	0
HOM_1024	20220601_HOM_Ser2PA488_Ser5PCy5-MaxIP-2-14_HOM_1024	2	1	0	0
HOM_1024	20220601_HOM_Ser2PA488_Ser5PCy5-MaxIP-2-14_HOM_1024	3	12	0	0
HOM_1024	20220601_HOM_Ser2PA488_Ser5PCy5-MaxIP-2-14_HOM_1024	4	14	0	0
HOM_1024	20220601_HOM_Ser2PA488_Ser5PCy5-MaxIP-2-14_HOM_1024	5	15	1	1
HOM_1024	20220601_HOM_Ser2PA488_Ser5PCy5-MaxIP-2-14_HOM_1024	6	15	3	0
HOM_1024	20220601_HOM_Ser2PA488_Ser5PCy5-MaxIP-2-14_HOM_1024	7	11	5	2
HOM_1024	20220601_HOM_Ser2PA488_Ser5PCy5-MaxIP-2-14_HOM_1024	8	8	7	2
HOM_1024	20220601_HOM_Ser2PA488_Ser5PCy5-MaxIP-2-15_HOM_1024	2	1	0	0
HOM_1024	20220601_HOM_Ser2PA488_Ser5PCy5-MaxIP-2-15_HOM_1024	3	8	0	0
HOM_1024	20220601_HOM_Ser2PA488_Ser5PCy5-MaxIP-2-15_HOM_1024	4	8	0	0
HOM_1024	20220601_HOM_Ser2PA488_Ser5PCy5-MaxIP-2-15_HOM_1024	5	9	0	0
HOM_1024	20220601_HOM_Ser2PA488_Ser5PCy5-MaxIP-2-15_HOM_1024	6	6	0	1
HOM_1024	20220601_HOM_Ser2PA488_Ser5PCy5-MaxIP-2-15_HOM_1024	7	5	1	1
HOM_1024	20220601_HOM_Ser2PA488_Ser5PCy5-MaxIP-2-15_HOM_1024	8	7	2	1
HOM_1024	20220601_HOM_Ser2PA488_Ser5PCy5-MaxIP-2-15_HOM_1024	9	6	2	0
HOM_1024	20220601_HOM_Ser2PA488_Ser5PCy5-MaxIP-2-16_HOM_1024	3	8	0	0
HOM_1024	20220601_HOM_Ser2PA488_Ser5PCy5-MaxIP-2-16_HOM_1024	4	9	0	0
HOM_1024	20220601_HOM_Ser2PA488_Ser5PCy5-MaxIP-2-16_HOM_1024	5	11	0	0
HOM_1024	20220601_HOM_Ser2PA488_Ser5PCy5-MaxIP-2-16_HOM_1024	6	11	3	0
HOM_1024	20220601_HOM_Ser2PA488_Ser5PCy5-MaxIP-2-16_HOM_1024	7	8	5	1
HOM_1024	20220601_HOM_Ser2PA488_Ser5PCy5-MaxIP-2-2_HOM_1024	3	8	0	0
HOM_1024	20220601_HOM_Ser2PA488_Ser5PCy5-MaxIP-2-2_HOM_1024	4	12	0	0
HOM_1024	20220601_HOM_Ser2PA488_Ser5PCy5-MaxIP-2-2_HOM_1024	5	12	1	0
HOM_1024	20220601_HOM_Ser2PA488_Ser5PCy5-MaxIP-2-2_HOM_1024	6	13	4	0
HOM_1024	20220601_HOM_Ser2PA488_Ser5PCy5-MaxIP-2-2_HOM_1024	7	13	7	0
HOM_1024	20220601_HOM_Ser2PA488_Ser5PCy5-MaxIP-2-2_HOM_1024	8	10	8	3
HOM_1024	20220601_HOM_Ser2PA488_Ser5PCy5-MaxIP-2-2_HOM_1024	9	0	0	0
HOM_512	20220601_HOM_Ser2PA488_Ser5PCy5-MaxIP-2-2_HOM_512	3	3	0	0
HOM_512	20220601_HOM_Ser2PA488_Ser5PCy5-MaxIP-2-2_HOM_512	4	6	0	0
HOM_512	20220601_HOM_Ser2PA488_Ser5PCy5-MaxIP-2-2_HOM_512	5	6	2	0
HOM_512	20220601_HOM_Ser2PA488_Ser5PCy5-MaxIP-2-2_HOM_512	6	4	4	0
HOM_1024	20220601_HOM_Ser2PA488_Ser5PCy5-MaxIP-2-3_HOM_1024	2	1	0	0
HOM_1024	20220601_HOM_Ser2PA488_Ser5PCy5-MaxIP-2-3_HOM_1024	3	9	0	0
HOM_1024	20220601_HOM_Ser2PA488_Ser5PCy5-MaxIP-2-3_HOM_1024	4	11	1	0
HOM_1024	20220601_HOM_Ser2PA488_Ser5PCy5-MaxIP-2-3_HOM_1024	5	9	3	0
HOM_1024	20220601_HOM_Ser2PA488_Ser5PCy5-MaxIP-2-3_HOM_1024	6	8	6	0
HOM_1024	20220601_HOM_Ser2PA488_Ser5PCy5-MaxIP-2-3_HOM_1024	7	0	0	0
HOM_512	20220601_HOM_Ser2PA488_Ser5PCy5-MaxIP-2-3_HOM_512	3	2	0	0
HOM_512	20220601_HOM_Ser2PA488_Ser5PCy5-MaxIP-2-3_HOM_512	4	8	0	0
HOM_512	20220601_HOM_Ser2PA488_Ser5PCy5-MaxIP-2-3_HOM_512	5	5	2	0
HOM_512	20220601_HOM_Ser2PA488_Ser5PCy5-MaxIP-2-3_HOM_512	6	5	3	0
HOM_1024	20220601_HOM_Ser2PA488_Ser5PCy5-MaxIP-2-4_HOM_1024	2	3	0	0
HOM_1024	20220601_HOM_Ser2PA488_Ser5PCy5-MaxIP-2-4_HOM_1024	3	10	0	0
HOM_1024	20220601_HOM_Ser2PA488_Ser5PCy5-MaxIP-2-4_HOM_1024	4	10	1	0
HOM_1024	20220601_HOM_Ser2PA488_Ser5PCy5-MaxIP-2-4_HOM_1024	5	8	2	0
HOM_1024	20220601_HOM_Ser2PA488_Ser5PCy5-MaxIP-2-4_HOM_1024	6	7	5	0
HOM_1024	20220601_HOM_Ser2PA488_Ser5PCy5-MaxIP-2-4_HOM_1024	7	0	0	0
HOM_512	20220601_HOM_Ser2PA488_Ser5PCy5-MaxIP-2-4_HOM_512	3	9	0	0
HOM_512	20220601_HOM_Ser2PA488_Ser5PCy5-MaxIP-2-4_HOM_512	4	9	1	0
HOM_512	20220601_HOM_Ser2PA488_Ser5PCy5-MaxIP-2-4_HOM_512	5	5	4	0
HOM_512	20220601_HOM_Ser2PA488_Ser5PCy5-MaxIP-2-4_HOM_512	6	5	1	0
HOM_1024	20220601_HOM_Ser2PA488_Ser5PCy5-MaxIP-2-5_HOM_1024	3	11	0	0
HOM_1024	20220601_HOM_Ser2PA488_Ser5PCy5-MaxIP-2-5_HOM_1024	4	13	0	0
HOM_1024	20220601_HOM_Ser2PA488_Ser5PCy5-MaxIP-2-5_HOM_1024	5	14	3	0
HOM_1024	20220601_HOM_Ser2PA488_Ser5PCy5-MaxIP-2-5_HOM_1024	6	9	5	1
HOM_1024	20220601_HOM_Ser2PA488_Ser5PCy5-MaxIP-2-5_HOM_1024	7	0	0	0
HOM_512	20220601_HOM_Ser2PA488_Ser5PCy5-MaxIP-2-5_HOM_512	3	4	0	0
HOM_512	20220601_HOM_Ser2PA488_Ser5PCy5-MaxIP-2-5_HOM_512	4	6	0	0
HOM_512	20220601_HOM_Ser2PA488_Ser5PCy5-MaxIP-2-5_HOM_512	5	4	1	1
HOM_1024	20220601_HOM_Ser2PA488_Ser5PCy5-MaxIP-2-6_HOM_1024	2	1	0	0
HOM_1024	20220601_HOM_Ser2PA488_Ser5PCy5-MaxIP-2-6_HOM_1024	3	10	0	0
HOM_1024	20220601_HOM_Ser2PA488_Ser5PCy5-MaxIP-2-6_HOM_1024	4	12	1	0
HOM_1024	20220601_HOM_Ser2PA488_Ser5PCy5-MaxIP-2-6_HOM_1024	5	8	3	0
HOM_1024	20220601_HOM_Ser2PA488_Ser5PCy5-MaxIP-2-6_HOM_1024	6	8	6	1
HOM_1024	20220601_HOM_Ser2PA488_Ser5PCy5-MaxIP-2-6_HOM_1024	7	4	3	0
HOM_512	20220601_HOM_Ser2PA488_Ser5PCy5-MaxIP-2-6_HOM_512	3	4	0	0
HOM_512	20220601_HOM_Ser2PA488_Ser5PCy5-MaxIP-2-6_HOM_512	4	7	0	0
HOM_512	20220601_HOM_Ser2PA488_Ser5PCy5-MaxIP-2-6_HOM_512	5	8	1	0
HOM_512	20220601_HOM_Ser2PA488_Ser5PCy5-MaxIP-2-6_HOM_512	6	4	4	0
HOM_1024	20220601_HOM_Ser2PA488_Ser5PCy5-MaxIP-2-7_HOM_1024	4	10	0	0
HOM_1024	20220601_HOM_Ser2PA488_Ser5PCy5-MaxIP-2-7_HOM_1024	5	12	1	0
HOM_1024	20220601_HOM_Ser2PA488_Ser5PCy5-MaxIP-2-7_HOM_1024	6	13	2	0
HOM_1024	20220601_HOM_Ser2PA488_Ser5PCy5-MaxIP-2-7_HOM_1024	7	9	7	0
HOM_1024	20220601_HOM_Ser2PA488_Ser5PCy5-MaxIP-2-7_HOM_1024	8	7	6	0
HOM_1024	20220601_HOM_Ser2PA488_Ser5PCy5-MaxIP-2-7_HOM_1024	9	0	0	0
HOM_512	20220601_HOM_Ser2PA488_Ser5PCy5-MaxIP-2-7_HOM_512	3	5	0	0
HOM_512	20220601_HOM_Ser2PA488_Ser5PCy5-MaxIP-2-7_HOM_512	4	10	0	0
HOM_512	20220601_HOM_Ser2PA488_Ser5PCy5-MaxIP-2-7_HOM_512	5	8	3	0
HOM_512	20220601_HOM_Ser2PA488_Ser5PCy5-MaxIP-2-7_HOM_512	6	6	5	0
HOM_1024	20220601_HOM_Ser2PA488_Ser5PCy5-MaxIP-2-8_HOM_1024	3	5	0	0
HOM_1024	20220601_HOM_Ser2PA488_Ser5PCy5-MaxIP-2-8_HOM_1024	4	12	0	0
HOM_1024	20220601_HOM_Ser2PA488_Ser5PCy5-MaxIP-2-8_HOM_1024	5	12	2	0
HOM_1024	20220601_HOM_Ser2PA488_Ser5PCy5-MaxIP-2-8_HOM_1024	6	8	3	0
HOM_1024	20220601_HOM_Ser2PA488_Ser5PCy5-MaxIP-2-8_HOM_1024	7	7	6	1
HOM_512	20220601_HOM_Ser2PA488_Ser5PCy5-MaxIP-2-8_HOM_512	3	2	0	0
HOM_512	20220601_HOM_Ser2PA488_Ser5PCy5-MaxIP-2-8_HOM_512	4	6	0	0
HOM_512	20220601_HOM_Ser2PA488_Ser5PCy5-MaxIP-2-8_HOM_512	5	3	2	0
HOM_512	20220601_HOM_Ser2PA488_Ser5PCy5-MaxIP-2-8_HOM_512	6	2	4	0
HOM_512	20220601_HOM_Ser2PA488_Ser5PCy5-MaxIP-2-8_HOM_512	7	0	0	0
HOM_1024	20220601_HOM_Ser2PA488_Ser5PCy5-MaxIP-2-9_HOM_1024	2	2	0	0
HOM_1024	20220601_HOM_Ser2PA488_Ser5PCy5-MaxIP-2-9_HOM_1024	3	8	1	0
HOM_1024	20220601_HOM_Ser2PA488_Ser5PCy5-MaxIP-2-9_HOM_1024	4	13	0	0
HOM_1024	20220601_HOM_Ser2PA488_Ser5PCy5-MaxIP-2-9_HOM_1024	5	10	1	0
HOM_1024	20220601_HOM_Ser2PA488_Ser5PCy5-MaxIP-2-9_HOM_1024	6	8	3	1
HOM_1024	20220601_HOM_Ser2PA488_Ser5PCy5-MaxIP-2-9_HOM_1024	7	8	4	0
HOM_1024	20220601_HOM_Ser2PA488_Ser5PCy5-MaxIP-2-9_HOM_1024	8	0	0	0
HOM_512	20220601_HOM_Ser2PA488_Ser5PCy5-MaxIP-2-9_HOM_512	3	7	0	0
HOM_512	20220601_HOM_Ser2PA488_Ser5PCy5-MaxIP-2-9_HOM_512	4	12	0	0
HOM_512	20220601_HOM_Ser2PA488_Ser5PCy5-MaxIP-2-9_HOM_512	5	11	1	0
HOM_512	20220601_HOM_Ser2PA488_Ser5PCy5-MaxIP-2-9_HOM_512	6	10	3	1
HOM_1024	20220601_HOM_Ser2PA488_Ser5PCy5-MaxIP-3-1_HOM_1024	3	3	0	0
HOM_1024	20220601_HOM_Ser2PA488_Ser5PCy5-MaxIP-3-1_HOM_1024	4	7	0	0
HOM_1024	20220601_HOM_Ser2PA488_Ser5PCy5-MaxIP-3-1_HOM_1024	5	10	0	0
HOM_1024	20220601_HOM_Ser2PA488_Ser5PCy5-MaxIP-3-1_HOM_1024	6	16	0	0
HOM_1024	20220601_HOM_Ser2PA488_Ser5PCy5-MaxIP-3-1_HOM_1024	7	13	1	0
HOM_1024	20220601_HOM_Ser2PA488_Ser5PCy5-MaxIP-3-1_HOM_1024	8	12	5	0
HOM_512	20220601_HOM_Ser2PA488_Ser5PCy5-MaxIP-3-1_HOM_512	2	1	0	0
HOM_512	20220601_HOM_Ser2PA488_Ser5PCy5-MaxIP-3-1_HOM_512	3	3	0	0
HOM_512	20220601_HOM_Ser2PA488_Ser5PCy5-MaxIP-3-1_HOM_512	4	3	0	0
HOM_512	20220601_HOM_Ser2PA488_Ser5PCy5-MaxIP-3-1_HOM_512	5	9	0	0
HOM_1024	20220601_HOM_Ser2PA488_Ser5PCy5-MaxIP-3-10_HOM_1024	3	1	0	0
HOM_1024	20220601_HOM_Ser2PA488_Ser5PCy5-MaxIP-3-10_HOM_1024	4	2	0	0
HOM_1024	20220601_HOM_Ser2PA488_Ser5PCy5-MaxIP-3-10_HOM_1024	5	1	0	0
HOM_1024	20220601_HOM_Ser2PA488_Ser5PCy5-MaxIP-3-10_HOM_1024	6	1	1	1
HOM_1024	20220601_HOM_Ser2PA488_Ser5PCy5-MaxIP-3-10_HOM_1024	7	0	0	0
HOM_512	20220601_HOM_Ser2PA488_Ser5PCy5-MaxIP-3-10_HOM_512	3	2	0	0
HOM_512	20220601_HOM_Ser2PA488_Ser5PCy5-MaxIP-3-10_HOM_512	4	6	0	0
HOM_512	20220601_HOM_Ser2PA488_Ser5PCy5-MaxIP-3-10_HOM_512	5	7	0	0
HOM_512	20220601_HOM_Ser2PA488_Ser5PCy5-MaxIP-3-10_HOM_512	6	6	1	0
HOM_1024	20220601_HOM_Ser2PA488_Ser5PCy5-MaxIP-3-11_HOM_1024	2	1	0	0
HOM_1024	20220601_HOM_Ser2PA488_Ser5PCy5-MaxIP-3-11_HOM_1024	3	2	0	0
HOM_1024	20220601_HOM_Ser2PA488_Ser5PCy5-MaxIP-3-11_HOM_1024	4	6	0	0
HOM_1024	20220601_HOM_Ser2PA488_Ser5PCy5-MaxIP-3-11_HOM_1024	5	3	0	0
HOM_1024	20220601_HOM_Ser2PA488_Ser5PCy5-MaxIP-3-11_HOM_1024	6	5	2	2
HOM_512	20220601_HOM_Ser2PA488_Ser5PCy5-MaxIP-3-11_HOM_512	3	2	0	0
HOM_512	20220601_HOM_Ser2PA488_Ser5PCy5-MaxIP-3-11_HOM_512	4	2	1	0
HOM_512	20220601_HOM_Ser2PA488_Ser5PCy5-MaxIP-3-11_HOM_512	5	9	0	0
HOM_1024	20220601_HOM_Ser2PA488_Ser5PCy5-MaxIP-3-12_HOM_1024	3	8	0	0
HOM_1024	20220601_HOM_Ser2PA488_Ser5PCy5-MaxIP-3-12_HOM_1024	4	12	0	0
HOM_1024	20220601_HOM_Ser2PA488_Ser5PCy5-MaxIP-3-12_HOM_1024	5	15	0	0
HOM_1024	20220601_HOM_Ser2PA488_Ser5PCy5-MaxIP-3-12_HOM_1024	6	14	0	0
HOM_1024	20220601_HOM_Ser2PA488_Ser5PCy5-MaxIP-3-12_HOM_1024	7	13	2	2
HOM_1024	20220601_HOM_Ser2PA488_Ser5PCy5-MaxIP-3-12_HOM_1024	8	0	0	0
HOM_512	20220601_HOM_Ser2PA488_Ser5PCy5-MaxIP-3-12_HOM_512	3	2	0	0
HOM_512	20220601_HOM_Ser2PA488_Ser5PCy5-MaxIP-3-12_HOM_512	4	2	0	0
HOM_512	20220601_HOM_Ser2PA488_Ser5PCy5-MaxIP-3-12_HOM_512	5	4	0	0
HOM_1024	20220601_HOM_Ser2PA488_Ser5PCy5-MaxIP-3-13_HOM_1024	3	4	1	0
HOM_1024	20220601_HOM_Ser2PA488_Ser5PCy5-MaxIP-3-13_HOM_1024	4	13	0	0
HOM_1024	20220601_HOM_Ser2PA488_Ser5PCy5-MaxIP-3-13_HOM_1024	5	15	0	0
HOM_1024	20220601_HOM_Ser2PA488_Ser5PCy5-MaxIP-3-13_HOM_1024	6	15	0	0
HOM_1024	20220601_HOM_Ser2PA488_Ser5PCy5-MaxIP-3-13_HOM_1024	7	6	3	3
HOM_512	20220601_HOM_Ser2PA488_Ser5PCy5-MaxIP-3-13_HOM_512	3	5	0	0
HOM_512	20220601_HOM_Ser2PA488_Ser5PCy5-MaxIP-3-13_HOM_512	4	9	0	0
HOM_512	20220601_HOM_Ser2PA488_Ser5PCy5-MaxIP-3-13_HOM_512	5	9	1	1
HOM_512	20220601_HOM_Ser2PA488_Ser5PCy5-MaxIP-3-13_HOM_512	6	4	4	0
HOM_1024	20220601_HOM_Ser2PA488_Ser5PCy5-MaxIP-3-14_HOM_1024	2	1	0	0
HOM_1024	20220601_HOM_Ser2PA488_Ser5PCy5-MaxIP-3-14_HOM_1024	3	7	0	0
HOM_1024	20220601_HOM_Ser2PA488_Ser5PCy5-MaxIP-3-14_HOM_1024	4	9	2	0
HOM_1024	20220601_HOM_Ser2PA488_Ser5PCy5-MaxIP-3-14_HOM_1024	5	10	2	2
HOM_1024	20220601_HOM_Ser2PA488_Ser5PCy5-MaxIP-3-14_HOM_1024	6	8	2	0
HOM_1024	20220601_HOM_Ser2PA488_Ser5PCy5-MaxIP-3-15_HOM_1024	2	3	0	0
HOM_1024	20220601_HOM_Ser2PA488_Ser5PCy5-MaxIP-3-15_HOM_1024	3	7	0	0
HOM_1024	20220601_HOM_Ser2PA488_Ser5PCy5-MaxIP-3-15_HOM_1024	4	9	0	0
HOM_1024	20220601_HOM_Ser2PA488_Ser5PCy5-MaxIP-3-15_HOM_1024	5	12	0	1
HOM_1024	20220601_HOM_Ser2PA488_Ser5PCy5-MaxIP-3-15_HOM_1024	6	10	1	3
HOM_1024	20220601_HOM_Ser2PA488_Ser5PCy5-MaxIP-3-16_HOM_1024	3	2	0	0
HOM_1024	20220601_HOM_Ser2PA488_Ser5PCy5-MaxIP-3-16_HOM_1024	4	9	0	0
HOM_1024	20220601_HOM_Ser2PA488_Ser5PCy5-MaxIP-3-16_HOM_1024	5	9	2	0
HOM_1024	20220601_HOM_Ser2PA488_Ser5PCy5-MaxIP-3-16_HOM_1024	6	11	2	1
HOM_1024	20220601_HOM_Ser2PA488_Ser5PCy5-MaxIP-3-16_HOM_1024	7	12	4	0
HOM_1024	20220601_HOM_Ser2PA488_Ser5PCy5-MaxIP-3-16_HOM_1024	8	0	0	0
HOM_1024	20220601_HOM_Ser2PA488_Ser5PCy5-MaxIP-3-17_HOM_1024	3	6	0	0
HOM_1024	20220601_HOM_Ser2PA488_Ser5PCy5-MaxIP-3-17_HOM_1024	4	13	0	0
HOM_1024	20220601_HOM_Ser2PA488_Ser5PCy5-MaxIP-3-17_HOM_1024	5	11	0	0
HOM_1024	20220601_HOM_Ser2PA488_Ser5PCy5-MaxIP-3-17_HOM_1024	6	8	3	0
HOM_1024	20220601_HOM_Ser2PA488_Ser5PCy5-MaxIP-3-18_HOM_1024	3	5	0	0
HOM_1024	20220601_HOM_Ser2PA488_Ser5PCy5-MaxIP-3-18_HOM_1024	4	9	0	0
HOM_1024	20220601_HOM_Ser2PA488_Ser5PCy5-MaxIP-3-18_HOM_1024	5	8	0	0
HOM_1024	20220601_HOM_Ser2PA488_Ser5PCy5-MaxIP-3-18_HOM_1024	6	7	3	0
HOM_1024	20220601_HOM_Ser2PA488_Ser5PCy5-MaxIP-3-19_HOM_1024	3	2	0	0
HOM_1024	20220601_HOM_Ser2PA488_Ser5PCy5-MaxIP-3-19_HOM_1024	4	8	0	0
HOM_1024	20220601_HOM_Ser2PA488_Ser5PCy5-MaxIP-3-19_HOM_1024	5	9	0	0
HOM_1024	20220601_HOM_Ser2PA488_Ser5PCy5-MaxIP-3-19_HOM_1024	6	6	2	0
HOM_1024	20220601_HOM_Ser2PA488_Ser5PCy5-MaxIP-3-2_HOM_1024	3	2	0	0
HOM_1024	20220601_HOM_Ser2PA488_Ser5PCy5-MaxIP-3-2_HOM_1024	4	8	0	0
HOM_1024	20220601_HOM_Ser2PA488_Ser5PCy5-MaxIP-3-2_HOM_1024	5	10	0	0
HOM_1024	20220601_HOM_Ser2PA488_Ser5PCy5-MaxIP-3-2_HOM_1024	6	13	1	0
HOM_1024	20220601_HOM_Ser2PA488_Ser5PCy5-MaxIP-3-2_HOM_1024	7	9	5	0
HOM_512	20220601_HOM_Ser2PA488_Ser5PCy5-MaxIP-3-2_HOM_512	3	2	0	0
HOM_512	20220601_HOM_Ser2PA488_Ser5PCy5-MaxIP-3-2_HOM_512	4	1	2	0
HOM_512	20220601_HOM_Ser2PA488_Ser5PCy5-MaxIP-3-2_HOM_512	5	5	0	0
HOM_512	20220601_HOM_Ser2PA488_Ser5PCy5-MaxIP-3-2_HOM_512	6	4	0	0
HOM_1024	20220601_HOM_Ser2PA488_Ser5PCy5-MaxIP-3-20_HOM_1024	2	2	0	0
HOM_1024	20220601_HOM_Ser2PA488_Ser5PCy5-MaxIP-3-20_HOM_1024	3	8	0	0
HOM_1024	20220601_HOM_Ser2PA488_Ser5PCy5-MaxIP-3-20_HOM_1024	4	13	0	0
HOM_1024	20220601_HOM_Ser2PA488_Ser5PCy5-MaxIP-3-20_HOM_1024	5	9	0	1
HOM_1024	20220601_HOM_Ser2PA488_Ser5PCy5-MaxIP-3-20_HOM_1024	6	10	1	1
HOM_1024	20220601_HOM_Ser2PA488_Ser5PCy5-MaxIP-3-20_HOM_1024	7	0	0	0
HOM_1024	20220601_HOM_Ser2PA488_Ser5PCy5-MaxIP-3-21_HOM_1024	2	3	0	0
HOM_1024	20220601_HOM_Ser2PA488_Ser5PCy5-MaxIP-3-21_HOM_1024	3	9	0	0
HOM_1024	20220601_HOM_Ser2PA488_Ser5PCy5-MaxIP-3-21_HOM_1024	4	12	0	0
HOM_1024	20220601_HOM_Ser2PA488_Ser5PCy5-MaxIP-3-21_HOM_1024	5	12	1	0
HOM_1024	20220601_HOM_Ser2PA488_Ser5PCy5-MaxIP-3-21_HOM_1024	6	14	4	1
HOM_1024	20220601_HOM_Ser2PA488_Ser5PCy5-MaxIP-3-21_HOM_1024	7	0	0	0
HOM_1024	20220601_HOM_Ser2PA488_Ser5PCy5-MaxIP-3-22_HOM_1024	3	1	0	0
HOM_1024	20220601_HOM_Ser2PA488_Ser5PCy5-MaxIP-3-22_HOM_1024	4	6	1	0
HOM_1024	20220601_HOM_Ser2PA488_Ser5PCy5-MaxIP-3-22_HOM_1024	5	9	0	0
HOM_1024	20220601_HOM_Ser2PA488_Ser5PCy5-MaxIP-3-22_HOM_1024	6	13	0	0
HOM_1024	20220601_HOM_Ser2PA488_Ser5PCy5-MaxIP-3-22_HOM_1024	7	11	2	4
HOM_1024	20220601_HOM_Ser2PA488_Ser5PCy5-MaxIP-3-23_HOM_1024	2	0	0	1
HOM_1024	20220601_HOM_Ser2PA488_Ser5PCy5-MaxIP-3-23_HOM_1024	3	4	0	0
HOM_1024	20220601_HOM_Ser2PA488_Ser5PCy5-MaxIP-3-23_HOM_1024	4	6	0	0
HOM_1024	20220601_HOM_Ser2PA488_Ser5PCy5-MaxIP-3-23_HOM_1024	5	8	1	0
HOM_1024	20220601_HOM_Ser2PA488_Ser5PCy5-MaxIP-3-23_HOM_1024	6	9	0	0
HOM_1024	20220601_HOM_Ser2PA488_Ser5PCy5-MaxIP-3-23_HOM_1024	7	3	2	0
HOM_1024	20220601_HOM_Ser2PA488_Ser5PCy5-MaxIP-3-24_HOM_1024	2	2	0	0
HOM_1024	20220601_HOM_Ser2PA488_Ser5PCy5-MaxIP-3-24_HOM_1024	3	8	1	0
HOM_1024	20220601_HOM_Ser2PA488_Ser5PCy5-MaxIP-3-24_HOM_1024	4	10	0	0
HOM_1024	20220601_HOM_Ser2PA488_Ser5PCy5-MaxIP-3-24_HOM_1024	5	10	0	0
HOM_1024	20220601_HOM_Ser2PA488_Ser5PCy5-MaxIP-3-24_HOM_1024	6	12	1	0
HOM_1024	20220601_HOM_Ser2PA488_Ser5PCy5-MaxIP-3-24_HOM_1024	7	11	4	1
HOM_1024	20220601_HOM_Ser2PA488_Ser5PCy5-MaxIP-3-3_HOM_1024	3	2	1	0
HOM_1024	20220601_HOM_Ser2PA488_Ser5PCy5-MaxIP-3-3_HOM_1024	4	7	0	0
HOM_1024	20220601_HOM_Ser2PA488_Ser5PCy5-MaxIP-3-3_HOM_1024	5	10	0	0
HOM_1024	20220601_HOM_Ser2PA488_Ser5PCy5-MaxIP-3-3_HOM_1024	6	12	0	0
HOM_1024	20220601_HOM_Ser2PA488_Ser5PCy5-MaxIP-3-3_HOM_1024	7	7	3	2
HOM_512	20220601_HOM_Ser2PA488_Ser5PCy5-MaxIP-3-3_HOM_512	3	2	0	0
HOM_512	20220601_HOM_Ser2PA488_Ser5PCy5-MaxIP-3-3_HOM_512	4	3	0	0
HOM_512	20220601_HOM_Ser2PA488_Ser5PCy5-MaxIP-3-3_HOM_512	5	5	0	0
HOM_1024	20220601_HOM_Ser2PA488_Ser5PCy5-MaxIP-3-4_HOM_1024	3	1	0	0
HOM_1024	20220601_HOM_Ser2PA488_Ser5PCy5-MaxIP-3-4_HOM_1024	4	6	0	0
HOM_1024	20220601_HOM_Ser2PA488_Ser5PCy5-MaxIP-3-4_HOM_1024	5	7	0	0
HOM_1024	20220601_HOM_Ser2PA488_Ser5PCy5-MaxIP-3-4_HOM_1024	6	9	1	0
HOM_1024	20220601_HOM_Ser2PA488_Ser5PCy5-MaxIP-3-4_HOM_1024	7	4	4	0
HOM_512	20220601_HOM_Ser2PA488_Ser5PCy5-MaxIP-3-4_HOM_512	3	6	0	0
HOM_512	20220601_HOM_Ser2PA488_Ser5PCy5-MaxIP-3-4_HOM_512	4	11	0	0
HOM_512	20220601_HOM_Ser2PA488_Ser5PCy5-MaxIP-3-4_HOM_512	5	13	1	0
HOM_512	20220601_HOM_Ser2PA488_Ser5PCy5-MaxIP-3-4_HOM_512	6	10	4	0
HOM_1024	20220601_HOM_Ser2PA488_Ser5PCy5-MaxIP-3-5_HOM_1024	3	4	0	0
HOM_1024	20220601_HOM_Ser2PA488_Ser5PCy5-MaxIP-3-5_HOM_1024	4	11	0	0
HOM_1024	20220601_HOM_Ser2PA488_Ser5PCy5-MaxIP-3-5_HOM_1024	5	12	0	0
HOM_1024	20220601_HOM_Ser2PA488_Ser5PCy5-MaxIP-3-5_HOM_1024	6	14	0	0
HOM_1024	20220601_HOM_Ser2PA488_Ser5PCy5-MaxIP-3-5_HOM_1024	7	14	1	0
HOM_1024	20220601_HOM_Ser2PA488_Ser5PCy5-MaxIP-3-5_HOM_1024	8	15	2	0
HOM_1024	20220601_HOM_Ser2PA488_Ser5PCy5-MaxIP-3-5_HOM_1024	9	11	5	1
HOM_512	20220601_HOM_Ser2PA488_Ser5PCy5-MaxIP-3-5_HOM_512	3	3	0	0
HOM_512	20220601_HOM_Ser2PA488_Ser5PCy5-MaxIP-3-5_HOM_512	4	10	0	0
HOM_512	20220601_HOM_Ser2PA488_Ser5PCy5-MaxIP-3-5_HOM_512	5	8	1	0
HOM_1024	20220601_HOM_Ser2PA488_Ser5PCy5-MaxIP-3-6_HOM_1024	3	3	0	0
HOM_1024	20220601_HOM_Ser2PA488_Ser5PCy5-MaxIP-3-6_HOM_1024	4	8	0	0
HOM_1024	20220601_HOM_Ser2PA488_Ser5PCy5-MaxIP-3-6_HOM_1024	5	7	1	0
HOM_1024	20220601_HOM_Ser2PA488_Ser5PCy5-MaxIP-3-6_HOM_1024	6	10	0	1
HOM_1024	20220601_HOM_Ser2PA488_Ser5PCy5-MaxIP-3-6_HOM_1024	7	10	1	0
HOM_1024	20220601_HOM_Ser2PA488_Ser5PCy5-MaxIP-3-6_HOM_1024	8	10	2	0
HOM_1024	20220601_HOM_Ser2PA488_Ser5PCy5-MaxIP-3-6_HOM_1024	9	8	4	2
HOM_1024	20220601_HOM_Ser2PA488_Ser5PCy5-MaxIP-3-6_HOM_1024	10	0	0	0
HOM_512	20220601_HOM_Ser2PA488_Ser5PCy5-MaxIP-3-6_HOM_512	2	1	0	0
HOM_512	20220601_HOM_Ser2PA488_Ser5PCy5-MaxIP-3-6_HOM_512	3	2	0	0
HOM_512	20220601_HOM_Ser2PA488_Ser5PCy5-MaxIP-3-6_HOM_512	4	4	0	0
HOM_512	20220601_HOM_Ser2PA488_Ser5PCy5-MaxIP-3-6_HOM_512	5	8	1	0
HOM_1024	20220601_HOM_Ser2PA488_Ser5PCy5-MaxIP-3-7_HOM_1024	2	1	0	0
HOM_1024	20220601_HOM_Ser2PA488_Ser5PCy5-MaxIP-3-7_HOM_1024	3	8	0	1
HOM_1024	20220601_HOM_Ser2PA488_Ser5PCy5-MaxIP-3-7_HOM_1024	4	12	1	0
HOM_1024	20220601_HOM_Ser2PA488_Ser5PCy5-MaxIP-3-7_HOM_1024	5	15	0	0
HOM_1024	20220601_HOM_Ser2PA488_Ser5PCy5-MaxIP-3-7_HOM_1024	6	16	0	0
HOM_1024	20220601_HOM_Ser2PA488_Ser5PCy5-MaxIP-3-7_HOM_1024	7	11	4	3
HOM_512	20220601_HOM_Ser2PA488_Ser5PCy5-MaxIP-3-7_HOM_512	3	2	0	0
HOM_512	20220601_HOM_Ser2PA488_Ser5PCy5-MaxIP-3-7_HOM_512	4	4	0	0
HOM_512	20220601_HOM_Ser2PA488_Ser5PCy5-MaxIP-3-7_HOM_512	5	9	0	0
HOM_1024	20220601_HOM_Ser2PA488_Ser5PCy5-MaxIP-3-8_HOM_1024	2	1	0	0
HOM_1024	20220601_HOM_Ser2PA488_Ser5PCy5-MaxIP-3-8_HOM_1024	3	6	0	0
HOM_1024	20220601_HOM_Ser2PA488_Ser5PCy5-MaxIP-3-8_HOM_1024	4	9	0	1
HOM_1024	20220601_HOM_Ser2PA488_Ser5PCy5-MaxIP-3-8_HOM_1024	5	9	1	1
HOM_1024	20220601_HOM_Ser2PA488_Ser5PCy5-MaxIP-3-8_HOM_1024	6	11	1	0
HOM_1024	20220601_HOM_Ser2PA488_Ser5PCy5-MaxIP-3-8_HOM_1024	7	16	1	0
HOM_1024	20220601_HOM_Ser2PA488_Ser5PCy5-MaxIP-3-8_HOM_1024	8	16	3	1
HOM_1024	20220601_HOM_Ser2PA488_Ser5PCy5-MaxIP-3-8_HOM_1024	9	13	6	2
HOM_1024	20220601_HOM_Ser2PA488_Ser5PCy5-MaxIP-3-8_HOM_1024	10	0	0	0
HOM_512	20220601_HOM_Ser2PA488_Ser5PCy5-MaxIP-3-8_HOM_512	3	1	0	0
HOM_512	20220601_HOM_Ser2PA488_Ser5PCy5-MaxIP-3-8_HOM_512	4	2	0	0
HOM_512	20220601_HOM_Ser2PA488_Ser5PCy5-MaxIP-3-8_HOM_512	5	4	0	0
HOM_1024	20220601_HOM_Ser2PA488_Ser5PCy5-MaxIP-3-9_HOM_1024	3	4	0	0
HOM_1024	20220601_HOM_Ser2PA488_Ser5PCy5-MaxIP-3-9_HOM_1024	4	12	0	0
HOM_1024	20220601_HOM_Ser2PA488_Ser5PCy5-MaxIP-3-9_HOM_1024	5	12	1	0
HOM_1024	20220601_HOM_Ser2PA488_Ser5PCy5-MaxIP-3-9_HOM_1024	6	12	1	0
HOM_1024	20220601_HOM_Ser2PA488_Ser5PCy5-MaxIP-3-9_HOM_1024	7	0	0	0
HOM_512	20220601_HOM_Ser2PA488_Ser5PCy5-MaxIP-3-9_HOM_512	2	2	0	0
HOM_512	20220601_HOM_Ser2PA488_Ser5PCy5-MaxIP-3-9_HOM_512	3	2	0	0
HOM_512	20220601_HOM_Ser2PA488_Ser5PCy5-MaxIP-3-9_HOM_512	4	6	0	0
HOM_512	20220601_HOM_Ser2PA488_Ser5PCy5-MaxIP-3-9_HOM_512	5	2	0	0
HOM_1024	20220601_HOM_Ser2PA488_Ser5PCy5-MaxIP-4-1_HOM_1024	3	2	0	0
HOM_1024	20220601_HOM_Ser2PA488_Ser5PCy5-MaxIP-4-1_HOM_1024	4	6	2	0
HOM_1024	20220601_HOM_Ser2PA488_Ser5PCy5-MaxIP-4-1_HOM_1024	5	9	2	2
HOM_1024	20220601_HOM_Ser2PA488_Ser5PCy5-MaxIP-4-1_HOM_1024	6	11	2	0
HOM_1024	20220601_HOM_Ser2PA488_Ser5PCy5-MaxIP-4-1_HOM_1024	7	14	2	0
HOM_1024	20220601_HOM_Ser2PA488_Ser5PCy5-MaxIP-4-1_HOM_1024	8	5	4	0
HOM_512	20220601_HOM_Ser2PA488_Ser5PCy5-MaxIP-4-1_HOM_512	4	5	0	0
HOM_512	20220601_HOM_Ser2PA488_Ser5PCy5-MaxIP-4-1_HOM_512	5	9	0	0
HOM_512	20220601_HOM_Ser2PA488_Ser5PCy5-MaxIP-4-1_HOM_512	6	11	3	0
HOM_1024	20220601_HOM_Ser2PA488_Ser5PCy5-MaxIP-4-10_HOM_1024	3	7	0	0
HOM_1024	20220601_HOM_Ser2PA488_Ser5PCy5-MaxIP-4-10_HOM_1024	4	7	1	0
HOM_1024	20220601_HOM_Ser2PA488_Ser5PCy5-MaxIP-4-10_HOM_1024	5	8	1	2
HOM_1024	20220601_HOM_Ser2PA488_Ser5PCy5-MaxIP-4-10_HOM_1024	6	7	4	1
HOM_1024	20220601_HOM_Ser2PA488_Ser5PCy5-MaxIP-4-10_HOM_1024	7	3	4	5
HOM_512	20220601_HOM_Ser2PA488_Ser5PCy5-MaxIP-4-10_HOM_512	3	2	0	0
HOM_512	20220601_HOM_Ser2PA488_Ser5PCy5-MaxIP-4-10_HOM_512	4	7	0	0
HOM_512	20220601_HOM_Ser2PA488_Ser5PCy5-MaxIP-4-10_HOM_512	5	7	2	0
HOM_512	20220601_HOM_Ser2PA488_Ser5PCy5-MaxIP-4-10_HOM_512	6	4	1	0
HOM_1024	20220601_HOM_Ser2PA488_Ser5PCy5-MaxIP-4-11_HOM_1024	2	1	0	0
HOM_1024	20220601_HOM_Ser2PA488_Ser5PCy5-MaxIP-4-11_HOM_1024	3	7	0	0
HOM_1024	20220601_HOM_Ser2PA488_Ser5PCy5-MaxIP-4-11_HOM_1024	4	6	1	0
HOM_1024	20220601_HOM_Ser2PA488_Ser5PCy5-MaxIP-4-11_HOM_1024	5	7	2	0
HOM_1024	20220601_HOM_Ser2PA488_Ser5PCy5-MaxIP-4-11_HOM_1024	6	5	2	1
HOM_1024	20220601_HOM_Ser2PA488_Ser5PCy5-MaxIP-4-11_HOM_1024	7	8	2	0
HOM_512	20220601_HOM_Ser2PA488_Ser5PCy5-MaxIP-4-11_HOM_512	3	3	0	0
HOM_512	20220601_HOM_Ser2PA488_Ser5PCy5-MaxIP-4-11_HOM_512	4	10	0	0
HOM_512	20220601_HOM_Ser2PA488_Ser5PCy5-MaxIP-4-11_HOM_512	5	10	1	0
HOM_512	20220601_HOM_Ser2PA488_Ser5PCy5-MaxIP-4-11_HOM_512	6	13	2	0
HOM_512	20220601_HOM_Ser2PA488_Ser5PCy5-MaxIP-4-11_HOM_512	7	9	4	3
HOM_1024	20220601_HOM_Ser2PA488_Ser5PCy5-MaxIP-4-12_HOM_1024	3	2	0	0
HOM_1024	20220601_HOM_Ser2PA488_Ser5PCy5-MaxIP-4-12_HOM_1024	4	6	0	0
HOM_1024	20220601_HOM_Ser2PA488_Ser5PCy5-MaxIP-4-12_HOM_1024	5	11	0	1
HOM_1024	20220601_HOM_Ser2PA488_Ser5PCy5-MaxIP-4-12_HOM_1024	6	17	0	0
HOM_1024	20220601_HOM_Ser2PA488_Ser5PCy5-MaxIP-4-12_HOM_1024	7	14	3	0
HOM_1024	20220601_HOM_Ser2PA488_Ser5PCy5-MaxIP-4-12_HOM_1024	8	8	2	2
HOM_1024	20220601_HOM_Ser2PA488_Ser5PCy5-MaxIP-4-13_HOM_1024	2	1	0	0
HOM_1024	20220601_HOM_Ser2PA488_Ser5PCy5-MaxIP-4-13_HOM_1024	3	9	0	0
HOM_1024	20220601_HOM_Ser2PA488_Ser5PCy5-MaxIP-4-13_HOM_1024	4	11	0	0
HOM_1024	20220601_HOM_Ser2PA488_Ser5PCy5-MaxIP-4-13_HOM_1024	5	16	0	1
HOM_1024	20220601_HOM_Ser2PA488_Ser5PCy5-MaxIP-4-13_HOM_1024	6	11	0	0
HOM_1024	20220601_HOM_Ser2PA488_Ser5PCy5-MaxIP-4-13_HOM_1024	7	14	1	0
HOM_1024	20220601_HOM_Ser2PA488_Ser5PCy5-MaxIP-4-13_HOM_1024	8	11	3	6
HOM_1024	20220601_HOM_Ser2PA488_Ser5PCy5-MaxIP-4-14_HOM_1024	3	2	0	0
HOM_1024	20220601_HOM_Ser2PA488_Ser5PCy5-MaxIP-4-14_HOM_1024	4	6	0	0
HOM_1024	20220601_HOM_Ser2PA488_Ser5PCy5-MaxIP-4-14_HOM_1024	5	7	1	0
HOM_1024	20220601_HOM_Ser2PA488_Ser5PCy5-MaxIP-4-14_HOM_1024	6	9	0	1
HOM_1024	20220601_HOM_Ser2PA488_Ser5PCy5-MaxIP-4-14_HOM_1024	7	6	2	1
HOM_1024	20220601_HOM_Ser2PA488_Ser5PCy5-MaxIP-4-14_HOM_1024	8	3	3	5
HOM_1024	20220601_HOM_Ser2PA488_Ser5PCy5-MaxIP-4-15_HOM_1024	3	2	0	0
HOM_1024	20220601_HOM_Ser2PA488_Ser5PCy5-MaxIP-4-15_HOM_1024	4	4	1	0
HOM_1024	20220601_HOM_Ser2PA488_Ser5PCy5-MaxIP-4-15_HOM_1024	5	8	0	0
HOM_1024	20220601_HOM_Ser2PA488_Ser5PCy5-MaxIP-4-15_HOM_1024	6	7	0	2
HOM_1024	20220601_HOM_Ser2PA488_Ser5PCy5-MaxIP-4-15_HOM_1024	7	4	6	7
HOM_1024	20220601_HOM_Ser2PA488_Ser5PCy5-MaxIP-4-15_HOM_1024	8	0	0	0
HOM_1024	20220601_HOM_Ser2PA488_Ser5PCy5-MaxIP-4-2_HOM_1024	3	2	0	0
HOM_1024	20220601_HOM_Ser2PA488_Ser5PCy5-MaxIP-4-2_HOM_1024	4	6	1	0
HOM_1024	20220601_HOM_Ser2PA488_Ser5PCy5-MaxIP-4-2_HOM_1024	5	6	1	0
HOM_1024	20220601_HOM_Ser2PA488_Ser5PCy5-MaxIP-4-2_HOM_1024	6	10	0	0
HOM_1024	20220601_HOM_Ser2PA488_Ser5PCy5-MaxIP-4-2_HOM_1024	7	11	2	2
HOM_1024	20220601_HOM_Ser2PA488_Ser5PCy5-MaxIP-4-2_HOM_1024	8	7	4	3
HOM_512	20220601_HOM_Ser2PA488_Ser5PCy5-MaxIP-4-2_HOM_512	3	3	0	0
HOM_512	20220601_HOM_Ser2PA488_Ser5PCy5-MaxIP-4-2_HOM_512	4	3	0	0
HOM_512	20220601_HOM_Ser2PA488_Ser5PCy5-MaxIP-4-2_HOM_512	5	5	0	0
HOM_512	20220601_HOM_Ser2PA488_Ser5PCy5-MaxIP-4-2_HOM_512	6	3	0	0
HOM_1024	20220601_HOM_Ser2PA488_Ser5PCy5-MaxIP-4-3_HOM_1024	3	2	1	0
HOM_1024	20220601_HOM_Ser2PA488_Ser5PCy5-MaxIP-4-3_HOM_1024	4	4	1	0
HOM_1024	20220601_HOM_Ser2PA488_Ser5PCy5-MaxIP-4-3_HOM_1024	5	7	0	0
HOM_1024	20220601_HOM_Ser2PA488_Ser5PCy5-MaxIP-4-3_HOM_1024	6	4	3	0
HOM_512	20220601_HOM_Ser2PA488_Ser5PCy5-MaxIP-4-3_HOM_512	3	2	0	0
HOM_512	20220601_HOM_Ser2PA488_Ser5PCy5-MaxIP-4-3_HOM_512	4	7	0	0
HOM_512	20220601_HOM_Ser2PA488_Ser5PCy5-MaxIP-4-3_HOM_512	5	8	0	0
HOM_512	20220601_HOM_Ser2PA488_Ser5PCy5-MaxIP-4-3_HOM_512	6	9	1	0
HOM_512	20220601_HOM_Ser2PA488_Ser5PCy5-MaxIP-4-3_HOM_512	7	4	2	2
HOM_1024	20220601_HOM_Ser2PA488_Ser5PCy5-MaxIP-4-4_HOM_1024	3	7	0	0
HOM_1024	20220601_HOM_Ser2PA488_Ser5PCy5-MaxIP-4-4_HOM_1024	4	10	0	0
HOM_1024	20220601_HOM_Ser2PA488_Ser5PCy5-MaxIP-4-4_HOM_1024	5	10	1	1
HOM_1024	20220601_HOM_Ser2PA488_Ser5PCy5-MaxIP-4-4_HOM_1024	6	8	3	3
HOM_1024	20220601_HOM_Ser2PA488_Ser5PCy5-MaxIP-4-4_HOM_1024	7	11	3	1
HOM_1024	20220601_HOM_Ser2PA488_Ser5PCy5-MaxIP-4-4_HOM_1024	8	10	4	3
HOM_1024	20220601_HOM_Ser2PA488_Ser5PCy5-MaxIP-4-4_HOM_1024	9	7	5	4
HOM_512	20220601_HOM_Ser2PA488_Ser5PCy5-MaxIP-4-4_HOM_512	3	2	0	0
HOM_512	20220601_HOM_Ser2PA488_Ser5PCy5-MaxIP-4-4_HOM_512	4	3	1	0
HOM_512	20220601_HOM_Ser2PA488_Ser5PCy5-MaxIP-4-4_HOM_512	5	7	0	0
HOM_512	20220601_HOM_Ser2PA488_Ser5PCy5-MaxIP-4-4_HOM_512	6	14	0	0
HOM_512	20220601_HOM_Ser2PA488_Ser5PCy5-MaxIP-4-4_HOM_512	7	4	0	0
HOM_1024	20220601_HOM_Ser2PA488_Ser5PCy5-MaxIP-4-5_HOM_1024	3	5	0	0
HOM_1024	20220601_HOM_Ser2PA488_Ser5PCy5-MaxIP-4-5_HOM_1024	4	10	0	0
HOM_1024	20220601_HOM_Ser2PA488_Ser5PCy5-MaxIP-4-5_HOM_1024	5	9	1	0
HOM_1024	20220601_HOM_Ser2PA488_Ser5PCy5-MaxIP-4-5_HOM_1024	6	5	4	2
HOM_1024	20220601_HOM_Ser2PA488_Ser5PCy5-MaxIP-4-5_HOM_1024	7	0	0	0
HOM_512	20220601_HOM_Ser2PA488_Ser5PCy5-MaxIP-4-5_HOM_512	3	1	0	0
HOM_512	20220601_HOM_Ser2PA488_Ser5PCy5-MaxIP-4-5_HOM_512	4	3	0	0
HOM_512	20220601_HOM_Ser2PA488_Ser5PCy5-MaxIP-4-5_HOM_512	5	6	0	0
HOM_1024	20220601_HOM_Ser2PA488_Ser5PCy5-MaxIP-4-6_HOM_1024	0	0	0	0
HOM_1024	20220601_HOM_Ser2PA488_Ser5PCy5-MaxIP-4-6_HOM_1024	3	2	0	0
HOM_1024	20220601_HOM_Ser2PA488_Ser5PCy5-MaxIP-4-6_HOM_1024	4	5	0	0
HOM_1024	20220601_HOM_Ser2PA488_Ser5PCy5-MaxIP-4-6_HOM_1024	5	5	0	0
HOM_1024	20220601_HOM_Ser2PA488_Ser5PCy5-MaxIP-4-6_HOM_1024	6	6	1	0
HOM_1024	20220601_HOM_Ser2PA488_Ser5PCy5-MaxIP-4-6_HOM_1024	7	4	1	0
HOM_1024	20220601_HOM_Ser2PA488_Ser5PCy5-MaxIP-4-6_HOM_1024	8	3	1	1
HOM_512	20220601_HOM_Ser2PA488_Ser5PCy5-MaxIP-4-6_HOM_512	3	1	0	0
HOM_512	20220601_HOM_Ser2PA488_Ser5PCy5-MaxIP-4-6_HOM_512	4	2	1	0
HOM_512	20220601_HOM_Ser2PA488_Ser5PCy5-MaxIP-4-6_HOM_512	5	7	0	0
HOM_512	20220601_HOM_Ser2PA488_Ser5PCy5-MaxIP-4-6_HOM_512	6	6	2	1
HOM_1024	20220601_HOM_Ser2PA488_Ser5PCy5-MaxIP-4-7_HOM_1024	3	1	0	0
HOM_1024	20220601_HOM_Ser2PA488_Ser5PCy5-MaxIP-4-7_HOM_1024	4	3	1	0
HOM_1024	20220601_HOM_Ser2PA488_Ser5PCy5-MaxIP-4-7_HOM_1024	5	4	1	0
HOM_1024	20220601_HOM_Ser2PA488_Ser5PCy5-MaxIP-4-7_HOM_1024	6	7	1	0
HOM_1024	20220601_HOM_Ser2PA488_Ser5PCy5-MaxIP-4-7_HOM_1024	7	5	2	1
HOM_1024	20220601_HOM_Ser2PA488_Ser5PCy5-MaxIP-4-7_HOM_1024	8	5	1	1
HOM_512	20220601_HOM_Ser2PA488_Ser5PCy5-MaxIP-4-7_HOM_512	3	3	0	0
HOM_512	20220601_HOM_Ser2PA488_Ser5PCy5-MaxIP-4-7_HOM_512	4	7	0	0
HOM_512	20220601_HOM_Ser2PA488_Ser5PCy5-MaxIP-4-7_HOM_512	5	9	1	0
HOM_512	20220601_HOM_Ser2PA488_Ser5PCy5-MaxIP-4-7_HOM_512	6	6	3	0
HOM_1024	20220601_HOM_Ser2PA488_Ser5PCy5-MaxIP-4-8_HOM_1024	3	4	0	0
HOM_1024	20220601_HOM_Ser2PA488_Ser5PCy5-MaxIP-4-8_HOM_1024	4	7	1	0
HOM_1024	20220601_HOM_Ser2PA488_Ser5PCy5-MaxIP-4-8_HOM_1024	5	9	1	0
HOM_1024	20220601_HOM_Ser2PA488_Ser5PCy5-MaxIP-4-8_HOM_1024	6	12	2	1
HOM_1024	20220601_HOM_Ser2PA488_Ser5PCy5-MaxIP-4-8_HOM_1024	7	8	5	4
HOM_512	20220601_HOM_Ser2PA488_Ser5PCy5-MaxIP-4-8_HOM_512	1	0	0	0
HOM_512	20220601_HOM_Ser2PA488_Ser5PCy5-MaxIP-4-8_HOM_512	3	1	0	0
HOM_512	20220601_HOM_Ser2PA488_Ser5PCy5-MaxIP-4-8_HOM_512	4	7	0	0
HOM_512	20220601_HOM_Ser2PA488_Ser5PCy5-MaxIP-4-8_HOM_512	5	7	0	0
HOM_512	20220601_HOM_Ser2PA488_Ser5PCy5-MaxIP-4-8_HOM_512	6	10	2	0
HOM_1024	20220601_HOM_Ser2PA488_Ser5PCy5-MaxIP-4-9_HOM_1024	3	3	1	0
HOM_1024	20220601_HOM_Ser2PA488_Ser5PCy5-MaxIP-4-9_HOM_1024	4	4	1	0
HOM_1024	20220601_HOM_Ser2PA488_Ser5PCy5-MaxIP-4-9_HOM_1024	5	8	0	0
HOM_1024	20220601_HOM_Ser2PA488_Ser5PCy5-MaxIP-4-9_HOM_1024	6	9	2	0
HOM_1024	20220601_HOM_Ser2PA488_Ser5PCy5-MaxIP-4-9_HOM_1024	7	6	6	3
HOM_1024	20220601_HOM_Ser2PA488_Ser5PCy5-MaxIP-4-9_HOM_1024	8	4	1	0
HOM_1024	20220601_HOM_Ser2PA488_Ser5PCy5-MaxIP-4-9_HOM_1024	9	0	0	0
HOM_512	20220601_HOM_Ser2PA488_Ser5PCy5-MaxIP-4-9_HOM_512	4	5	0	0
HOM_512	20220601_HOM_Ser2PA488_Ser5PCy5-MaxIP-4-9_HOM_512	5	9	0	0
HOM_512	20220601_HOM_Ser2PA488_Ser5PCy5-MaxIP-4-9_HOM_512	6	9	3	0
HOM_1024	20220601_HOM_Ser2PA488_Ser5PCy5-MaxIP-5-1_HOM_1024	3	3	0	0
HOM_1024	20220601_HOM_Ser2PA488_Ser5PCy5-MaxIP-5-1_HOM_1024	4	8	1	0
HOM_1024	20220601_HOM_Ser2PA488_Ser5PCy5-MaxIP-5-1_HOM_1024	5	8	0	0
HOM_1024	20220601_HOM_Ser2PA488_Ser5PCy5-MaxIP-5-1_HOM_1024	6	10	1	0
HOM_1024	20220601_HOM_Ser2PA488_Ser5PCy5-MaxIP-5-1_HOM_1024	7	12	1	1
HOM_1024	20220601_HOM_Ser2PA488_Ser5PCy5-MaxIP-5-1_HOM_1024	8	7	2	0
HOM_1024	20220601_HOM_Ser2PA488_Ser5PCy5-MaxIP-5-1_HOM_1024	9	6	3	0
HOM_1024	20220601_HOM_Ser2PA488_Ser5PCy5-MaxIP-5-1_HOM_1024	10	0	6	4
HOM_512	20220601_HOM_Ser2PA488_Ser5PCy5-MaxIP-5-1_HOM_512	3	2	0	0
HOM_512	20220601_HOM_Ser2PA488_Ser5PCy5-MaxIP-5-1_HOM_512	4	4	0	0
HOM_512	20220601_HOM_Ser2PA488_Ser5PCy5-MaxIP-5-1_HOM_512	5	13	0	0
HOM_512	20220601_HOM_Ser2PA488_Ser5PCy5-MaxIP-5-1_HOM_512	6	10	4	0
HOM_1024	20220601_HOM_Ser2PA488_Ser5PCy5-MaxIP-5-10_HOM_1024	4	7	0	0
HOM_1024	20220601_HOM_Ser2PA488_Ser5PCy5-MaxIP-5-10_HOM_1024	5	10	1	1
HOM_1024	20220601_HOM_Ser2PA488_Ser5PCy5-MaxIP-5-10_HOM_1024	6	8	4	0
HOM_1024	20220601_HOM_Ser2PA488_Ser5PCy5-MaxIP-5-10_HOM_1024	7	9	3	2
HOM_1024	20220601_HOM_Ser2PA488_Ser5PCy5-MaxIP-5-10_HOM_1024	8	6	4	0
HOM_1024	20220601_HOM_Ser2PA488_Ser5PCy5-MaxIP-5-10_HOM_1024	9	5	8	4
HOM_1024	20220601_HOM_Ser2PA488_Ser5PCy5-MaxIP-5-10_HOM_1024	10	0	0	0
HOM_512	20220601_HOM_Ser2PA488_Ser5PCy5-MaxIP-5-10_HOM_512	3	2	0	0
HOM_512	20220601_HOM_Ser2PA488_Ser5PCy5-MaxIP-5-10_HOM_512	4	7	0	1
HOM_512	20220601_HOM_Ser2PA488_Ser5PCy5-MaxIP-5-10_HOM_512	5	9	0	0
HOM_1024	20220601_HOM_Ser2PA488_Ser5PCy5-MaxIP-5-11_HOM_1024	3	4	0	0
HOM_1024	20220601_HOM_Ser2PA488_Ser5PCy5-MaxIP-5-11_HOM_1024	4	9	1	0
HOM_1024	20220601_HOM_Ser2PA488_Ser5PCy5-MaxIP-5-11_HOM_1024	5	12	1	0
HOM_1024	20220601_HOM_Ser2PA488_Ser5PCy5-MaxIP-5-11_HOM_1024	6	10	3	1
HOM_1024	20220601_HOM_Ser2PA488_Ser5PCy5-MaxIP-5-11_HOM_1024	7	8	4	2
HOM_1024	20220601_HOM_Ser2PA488_Ser5PCy5-MaxIP-5-11_HOM_1024	8	5	7	1
HOM_512	20220601_HOM_Ser2PA488_Ser5PCy5-MaxIP-5-11_HOM_512	3	2	0	0
HOM_512	20220601_HOM_Ser2PA488_Ser5PCy5-MaxIP-5-11_HOM_512	4	10	0	0
HOM_512	20220601_HOM_Ser2PA488_Ser5PCy5-MaxIP-5-11_HOM_512	5	15	1	0
HOM_512	20220601_HOM_Ser2PA488_Ser5PCy5-MaxIP-5-11_HOM_512	6	15	1	0
HOM_512	20220601_HOM_Ser2PA488_Ser5PCy5-MaxIP-5-11_HOM_512	7	1	0	0
HOM_1024	20220601_HOM_Ser2PA488_Ser5PCy5-MaxIP-5-12_HOM_1024	3	6	1	0
HOM_1024	20220601_HOM_Ser2PA488_Ser5PCy5-MaxIP-5-12_HOM_1024	4	10	1	0
HOM_1024	20220601_HOM_Ser2PA488_Ser5PCy5-MaxIP-5-12_HOM_1024	5	10	1	0
HOM_1024	20220601_HOM_Ser2PA488_Ser5PCy5-MaxIP-5-12_HOM_1024	6	10	2	1
HOM_1024	20220601_HOM_Ser2PA488_Ser5PCy5-MaxIP-5-12_HOM_1024	7	5	4	2
HOM_1024	20220601_HOM_Ser2PA488_Ser5PCy5-MaxIP-5-12_HOM_1024	8	0	0	0
HOM_512	20220601_HOM_Ser2PA488_Ser5PCy5-MaxIP-5-12_HOM_512	3	2	0	0
HOM_512	20220601_HOM_Ser2PA488_Ser5PCy5-MaxIP-5-12_HOM_512	4	5	0	0
HOM_512	20220601_HOM_Ser2PA488_Ser5PCy5-MaxIP-5-12_HOM_512	5	7	0	0
HOM_512	20220601_HOM_Ser2PA488_Ser5PCy5-MaxIP-5-12_HOM_512	6	10	0	0
HOM_512	20220601_HOM_Ser2PA488_Ser5PCy5-MaxIP-5-12_HOM_512	7	3	3	1
HOM_1024	20220601_HOM_Ser2PA488_Ser5PCy5-MaxIP-5-13_HOM_1024	2	1	0	0
HOM_1024	20220601_HOM_Ser2PA488_Ser5PCy5-MaxIP-5-13_HOM_1024	3	9	0	0
HOM_1024	20220601_HOM_Ser2PA488_Ser5PCy5-MaxIP-5-13_HOM_1024	4	13	0	0
HOM_1024	20220601_HOM_Ser2PA488_Ser5PCy5-MaxIP-5-13_HOM_1024	5	14	2	0
HOM_1024	20220601_HOM_Ser2PA488_Ser5PCy5-MaxIP-5-13_HOM_1024	6	11	4	1
HOM_1024	20220601_HOM_Ser2PA488_Ser5PCy5-MaxIP-5-13_HOM_1024	7	9	7	1
HOM_1024	20220601_HOM_Ser2PA488_Ser5PCy5-MaxIP-5-14_HOM_1024	3	1	0	0
HOM_1024	20220601_HOM_Ser2PA488_Ser5PCy5-MaxIP-5-14_HOM_1024	4	10	0	0
HOM_1024	20220601_HOM_Ser2PA488_Ser5PCy5-MaxIP-5-14_HOM_1024	5	11	0	0
HOM_1024	20220601_HOM_Ser2PA488_Ser5PCy5-MaxIP-5-14_HOM_1024	6	11	2	0
HOM_1024	20220601_HOM_Ser2PA488_Ser5PCy5-MaxIP-5-14_HOM_1024	7	11	2	1
HOM_1024	20220601_HOM_Ser2PA488_Ser5PCy5-MaxIP-5-14_HOM_1024	8	6	6	1
HOM_1024	20220601_HOM_Ser2PA488_Ser5PCy5-MaxIP-5-15_HOM_1024	3	11	0	0
HOM_1024	20220601_HOM_Ser2PA488_Ser5PCy5-MaxIP-5-15_HOM_1024	4	11	0	0
HOM_1024	20220601_HOM_Ser2PA488_Ser5PCy5-MaxIP-5-15_HOM_1024	5	13	1	0
HOM_1024	20220601_HOM_Ser2PA488_Ser5PCy5-MaxIP-5-15_HOM_1024	6	13	3	0
HOM_1024	20220601_HOM_Ser2PA488_Ser5PCy5-MaxIP-5-15_HOM_1024	7	15	2	0
HOM_1024	20220601_HOM_Ser2PA488_Ser5PCy5-MaxIP-5-15_HOM_1024	8	11	5	1
HOM_1024	20220601_HOM_Ser2PA488_Ser5PCy5-MaxIP-5-15_HOM_1024	9	9	4	2
HOM_1024	20220601_HOM_Ser2PA488_Ser5PCy5-MaxIP-5-15_HOM_1024	10	0	0	0
HOM_1024	20220601_HOM_Ser2PA488_Ser5PCy5-MaxIP-5-16_HOM_1024	3	5	0	0
HOM_1024	20220601_HOM_Ser2PA488_Ser5PCy5-MaxIP-5-16_HOM_1024	4	10	0	0
HOM_1024	20220601_HOM_Ser2PA488_Ser5PCy5-MaxIP-5-16_HOM_1024	5	10	0	0
HOM_1024	20220601_HOM_Ser2PA488_Ser5PCy5-MaxIP-5-16_HOM_1024	6	9	3	0
HOM_1024	20220601_HOM_Ser2PA488_Ser5PCy5-MaxIP-5-16_HOM_1024	7	0	0	0
HOM_1024	20220601_HOM_Ser2PA488_Ser5PCy5-MaxIP-5-17_HOM_1024	3	6	0	0
HOM_1024	20220601_HOM_Ser2PA488_Ser5PCy5-MaxIP-5-17_HOM_1024	4	10	0	0
HOM_1024	20220601_HOM_Ser2PA488_Ser5PCy5-MaxIP-5-17_HOM_1024	5	12	0	0
HOM_1024	20220601_HOM_Ser2PA488_Ser5PCy5-MaxIP-5-17_HOM_1024	6	11	1	0
HOM_1024	20220601_HOM_Ser2PA488_Ser5PCy5-MaxIP-5-17_HOM_1024	7	7	2	0
HOM_1024	20220601_HOM_Ser2PA488_Ser5PCy5-MaxIP-5-17_HOM_1024	8	4	5	0
HOM_1024	20220601_HOM_Ser2PA488_Ser5PCy5-MaxIP-5-18_HOM_1024	3	6	0	0
HOM_1024	20220601_HOM_Ser2PA488_Ser5PCy5-MaxIP-5-18_HOM_1024	4	11	0	0
HOM_1024	20220601_HOM_Ser2PA488_Ser5PCy5-MaxIP-5-18_HOM_1024	5	12	1	1
HOM_1024	20220601_HOM_Ser2PA488_Ser5PCy5-MaxIP-5-18_HOM_1024	6	10	4	1
HOM_1024	20220601_HOM_Ser2PA488_Ser5PCy5-MaxIP-5-18_HOM_1024	7	6	5	1
HOM_1024	20220601_HOM_Ser2PA488_Ser5PCy5-MaxIP-5-18_HOM_1024	8	7	2	3
HOM_1024	20220601_HOM_Ser2PA488_Ser5PCy5-MaxIP-5-18_HOM_1024	9	0	0	0
HOM_1024	20220601_HOM_Ser2PA488_Ser5PCy5-MaxIP-5-19_HOM_1024	2	3	0	0
HOM_1024	20220601_HOM_Ser2PA488_Ser5PCy5-MaxIP-5-19_HOM_1024	3	6	1	1
HOM_1024	20220601_HOM_Ser2PA488_Ser5PCy5-MaxIP-5-19_HOM_1024	4	6	2	0
HOM_1024	20220601_HOM_Ser2PA488_Ser5PCy5-MaxIP-5-19_HOM_1024	5	6	1	1
HOM_1024	20220601_HOM_Ser2PA488_Ser5PCy5-MaxIP-5-19_HOM_1024	6	6	3	1
HOM_1024	20220601_HOM_Ser2PA488_Ser5PCy5-MaxIP-5-19_HOM_1024	7	0	0	0
HOM_1024	20220601_HOM_Ser2PA488_Ser5PCy5-MaxIP-5-2_HOM_1024	3	6	0	0
HOM_1024	20220601_HOM_Ser2PA488_Ser5PCy5-MaxIP-5-2_HOM_1024	4	11	1	0
HOM_1024	20220601_HOM_Ser2PA488_Ser5PCy5-MaxIP-5-2_HOM_1024	5	11	1	0
HOM_1024	20220601_HOM_Ser2PA488_Ser5PCy5-MaxIP-5-2_HOM_1024	6	11	3	0
HOM_1024	20220601_HOM_Ser2PA488_Ser5PCy5-MaxIP-5-2_HOM_1024	7	5	9	2
HOM_512	20220601_HOM_Ser2PA488_Ser5PCy5-MaxIP-5-2_HOM_512	3	4	0	0
HOM_512	20220601_HOM_Ser2PA488_Ser5PCy5-MaxIP-5-2_HOM_512	4	10	1	0
HOM_512	20220601_HOM_Ser2PA488_Ser5PCy5-MaxIP-5-2_HOM_512	5	13	2	0
HOM_512	20220601_HOM_Ser2PA488_Ser5PCy5-MaxIP-5-2_HOM_512	6	6	3	2
HOM_1024	20220601_HOM_Ser2PA488_Ser5PCy5-MaxIP-5-20_HOM_1024	3	7	0	0
HOM_1024	20220601_HOM_Ser2PA488_Ser5PCy5-MaxIP-5-20_HOM_1024	4	12	1	1
HOM_1024	20220601_HOM_Ser2PA488_Ser5PCy5-MaxIP-5-20_HOM_1024	5	16	2	1
HOM_1024	20220601_HOM_Ser2PA488_Ser5PCy5-MaxIP-5-20_HOM_1024	6	13	2	2
HOM_1024	20220601_HOM_Ser2PA488_Ser5PCy5-MaxIP-5-20_HOM_1024	7	14	4	1
HOM_1024	20220601_HOM_Ser2PA488_Ser5PCy5-MaxIP-5-20_HOM_1024	8	12	4	3
HOM_1024	20220601_HOM_Ser2PA488_Ser5PCy5-MaxIP-5-21_HOM_1024	3	2	0	0
HOM_1024	20220601_HOM_Ser2PA488_Ser5PCy5-MaxIP-5-21_HOM_1024	4	6	0	0
HOM_1024	20220601_HOM_Ser2PA488_Ser5PCy5-MaxIP-5-21_HOM_1024	5	10	0	0
HOM_1024	20220601_HOM_Ser2PA488_Ser5PCy5-MaxIP-5-21_HOM_1024	6	12	0	0
HOM_1024	20220601_HOM_Ser2PA488_Ser5PCy5-MaxIP-5-21_HOM_1024	7	10	2	0
HOM_1024	20220601_HOM_Ser2PA488_Ser5PCy5-MaxIP-5-21_HOM_1024	8	3	3	0
HOM_1024	20220601_HOM_Ser2PA488_Ser5PCy5-MaxIP-5-22_HOM_1024	3	4	0	0
HOM_1024	20220601_HOM_Ser2PA488_Ser5PCy5-MaxIP-5-22_HOM_1024	4	9	1	0
HOM_1024	20220601_HOM_Ser2PA488_Ser5PCy5-MaxIP-5-22_HOM_1024	5	12	2	0
HOM_1024	20220601_HOM_Ser2PA488_Ser5PCy5-MaxIP-5-22_HOM_1024	6	10	3	1
HOM_1024	20220601_HOM_Ser2PA488_Ser5PCy5-MaxIP-5-22_HOM_1024	7	11	2	0
HOM_1024	20220601_HOM_Ser2PA488_Ser5PCy5-MaxIP-5-22_HOM_1024	8	8	6	3
HOM_1024	20220601_HOM_Ser2PA488_Ser5PCy5-MaxIP-5-3_HOM_1024	3	5	0	0
HOM_1024	20220601_HOM_Ser2PA488_Ser5PCy5-MaxIP-5-3_HOM_1024	4	9	0	0
HOM_1024	20220601_HOM_Ser2PA488_Ser5PCy5-MaxIP-5-3_HOM_1024	5	9	0	0
HOM_1024	20220601_HOM_Ser2PA488_Ser5PCy5-MaxIP-5-3_HOM_1024	6	9	2	0
HOM_1024	20220601_HOM_Ser2PA488_Ser5PCy5-MaxIP-5-3_HOM_1024	7	6	4	0
HOM_1024	20220601_HOM_Ser2PA488_Ser5PCy5-MaxIP-5-3_HOM_1024	8	8	6	9
HOM_512	20220601_HOM_Ser2PA488_Ser5PCy5-MaxIP-5-3_HOM_512	3	1	0	0
HOM_512	20220601_HOM_Ser2PA488_Ser5PCy5-MaxIP-5-3_HOM_512	4	5	0	0
HOM_512	20220601_HOM_Ser2PA488_Ser5PCy5-MaxIP-5-3_HOM_512	5	8	0	0
HOM_1024	20220601_HOM_Ser2PA488_Ser5PCy5-MaxIP-5-4_HOM_1024	3	6	0	0
HOM_1024	20220601_HOM_Ser2PA488_Ser5PCy5-MaxIP-5-4_HOM_1024	4	7	0	0
HOM_1024	20220601_HOM_Ser2PA488_Ser5PCy5-MaxIP-5-4_HOM_1024	5	12	0	0
HOM_1024	20220601_HOM_Ser2PA488_Ser5PCy5-MaxIP-5-4_HOM_1024	6	12	1	0
HOM_1024	20220601_HOM_Ser2PA488_Ser5PCy5-MaxIP-5-4_HOM_1024	7	12	4	0
HOM_1024	20220601_HOM_Ser2PA488_Ser5PCy5-MaxIP-5-4_HOM_1024	8	7	5	3
HOM_512	20220601_HOM_Ser2PA488_Ser5PCy5-MaxIP-5-4_HOM_512	3	1	0	0
HOM_512	20220601_HOM_Ser2PA488_Ser5PCy5-MaxIP-5-4_HOM_512	4	4	1	0
HOM_512	20220601_HOM_Ser2PA488_Ser5PCy5-MaxIP-5-4_HOM_512	5	13	0	0
HOM_512	20220601_HOM_Ser2PA488_Ser5PCy5-MaxIP-5-4_HOM_512	6	9	2	0
HOM_1024	20220601_HOM_Ser2PA488_Ser5PCy5-MaxIP-5-5_HOM_1024	2	1	0	0
HOM_1024	20220601_HOM_Ser2PA488_Ser5PCy5-MaxIP-5-5_HOM_1024	3	7	0	0
HOM_1024	20220601_HOM_Ser2PA488_Ser5PCy5-MaxIP-5-5_HOM_1024	4	12	1	0
HOM_1024	20220601_HOM_Ser2PA488_Ser5PCy5-MaxIP-5-5_HOM_1024	5	13	0	0
HOM_1024	20220601_HOM_Ser2PA488_Ser5PCy5-MaxIP-5-5_HOM_1024	6	11	3	0
HOM_1024	20220601_HOM_Ser2PA488_Ser5PCy5-MaxIP-5-5_HOM_1024	7	12	3	1
HOM_1024	20220601_HOM_Ser2PA488_Ser5PCy5-MaxIP-5-5_HOM_1024	8	5	3	0
HOM_512	20220601_HOM_Ser2PA488_Ser5PCy5-MaxIP-5-5_HOM_512	3	4	0	0
HOM_512	20220601_HOM_Ser2PA488_Ser5PCy5-MaxIP-5-5_HOM_512	4	8	1	0
HOM_512	20220601_HOM_Ser2PA488_Ser5PCy5-MaxIP-5-5_HOM_512	5	12	1	0
HOM_512	20220601_HOM_Ser2PA488_Ser5PCy5-MaxIP-5-5_HOM_512	6	11	4	1
HOM_1024	20220601_HOM_Ser2PA488_Ser5PCy5-MaxIP-5-6_HOM_1024	3	7	0	0
HOM_1024	20220601_HOM_Ser2PA488_Ser5PCy5-MaxIP-5-6_HOM_1024	4	11	1	0
HOM_1024	20220601_HOM_Ser2PA488_Ser5PCy5-MaxIP-5-6_HOM_1024	5	10	3	0
HOM_1024	20220601_HOM_Ser2PA488_Ser5PCy5-MaxIP-5-6_HOM_1024	6	8	4	1
HOM_1024	20220601_HOM_Ser2PA488_Ser5PCy5-MaxIP-5-6_HOM_1024	7	5	5	1
HOM_512	20220601_HOM_Ser2PA488_Ser5PCy5-MaxIP-5-6_HOM_512	3	3	0	0
HOM_512	20220601_HOM_Ser2PA488_Ser5PCy5-MaxIP-5-6_HOM_512	4	11	0	0
HOM_512	20220601_HOM_Ser2PA488_Ser5PCy5-MaxIP-5-6_HOM_512	5	12	0	0
HOM_512	20220601_HOM_Ser2PA488_Ser5PCy5-MaxIP-5-6_HOM_512	6	8	4	0
HOM_1024	20220601_HOM_Ser2PA488_Ser5PCy5-MaxIP-5-7_HOM_1024	3	7	0	0
HOM_1024	20220601_HOM_Ser2PA488_Ser5PCy5-MaxIP-5-7_HOM_1024	4	10	0	0
HOM_1024	20220601_HOM_Ser2PA488_Ser5PCy5-MaxIP-5-7_HOM_1024	5	9	0	1
HOM_1024	20220601_HOM_Ser2PA488_Ser5PCy5-MaxIP-5-7_HOM_1024	6	10	1	0
HOM_1024	20220601_HOM_Ser2PA488_Ser5PCy5-MaxIP-5-7_HOM_1024	7	11	3	0
HOM_1024	20220601_HOM_Ser2PA488_Ser5PCy5-MaxIP-5-7_HOM_1024	8	6	9	1
HOM_1024	20220601_HOM_Ser2PA488_Ser5PCy5-MaxIP-5-7_HOM_1024	9	0	0	0
HOM_512	20220601_HOM_Ser2PA488_Ser5PCy5-MaxIP-5-7_HOM_512	3	1	0	0
HOM_512	20220601_HOM_Ser2PA488_Ser5PCy5-MaxIP-5-7_HOM_512	4	3	0	0
HOM_512	20220601_HOM_Ser2PA488_Ser5PCy5-MaxIP-5-7_HOM_512	5	8	0	0
HOM_512	20220601_HOM_Ser2PA488_Ser5PCy5-MaxIP-5-7_HOM_512	6	9	0	0
HOM_1024	20220601_HOM_Ser2PA488_Ser5PCy5-MaxIP-5-8_HOM_1024	3	10	0	0
HOM_1024	20220601_HOM_Ser2PA488_Ser5PCy5-MaxIP-5-8_HOM_1024	4	11	1	0
HOM_1024	20220601_HOM_Ser2PA488_Ser5PCy5-MaxIP-5-8_HOM_1024	5	10	2	0
HOM_1024	20220601_HOM_Ser2PA488_Ser5PCy5-MaxIP-5-8_HOM_1024	6	15	2	4
HOM_1024	20220601_HOM_Ser2PA488_Ser5PCy5-MaxIP-5-8_HOM_1024	7	12	7	5
HOM_1024	20220601_HOM_Ser2PA488_Ser5PCy5-MaxIP-5-8_HOM_1024	8	7	2	0
HOM_512	20220601_HOM_Ser2PA488_Ser5PCy5-MaxIP-5-8_HOM_512	3	1	0	0
HOM_512	20220601_HOM_Ser2PA488_Ser5PCy5-MaxIP-5-8_HOM_512	4	6	0	0
HOM_512	20220601_HOM_Ser2PA488_Ser5PCy5-MaxIP-5-8_HOM_512	5	9	0	0
HOM_512	20220601_HOM_Ser2PA488_Ser5PCy5-MaxIP-5-8_HOM_512	6	5	4	0
HOM_512	20220601_HOM_Ser2PA488_Ser5PCy5-MaxIP-5-8_HOM_512	7	6	2	1
HOM_1024	20220601_HOM_Ser2PA488_Ser5PCy5-MaxIP-5-9_HOM_1024	3	4	0	0
HOM_1024	20220601_HOM_Ser2PA488_Ser5PCy5-MaxIP-5-9_HOM_1024	4	11	0	0
HOM_1024	20220601_HOM_Ser2PA488_Ser5PCy5-MaxIP-5-9_HOM_1024	5	9	2	1
HOM_1024	20220601_HOM_Ser2PA488_Ser5PCy5-MaxIP-5-9_HOM_1024	6	7	2	2
HOM_1024	20220601_HOM_Ser2PA488_Ser5PCy5-MaxIP-5-9_HOM_1024	7	7	3	1
HOM_1024	20220601_HOM_Ser2PA488_Ser5PCy5-MaxIP-5-9_HOM_1024	8	5	3	3
HOM_512	20220601_HOM_Ser2PA488_Ser5PCy5-MaxIP-5-9_HOM_512	3	2	0	0
HOM_512	20220601_HOM_Ser2PA488_Ser5PCy5-MaxIP-5-9_HOM_512	4	6	0	0
HOM_512	20220601_HOM_Ser2PA488_Ser5PCy5-MaxIP-5-9_HOM_512	5	11	0	0
HOM_512	20220601_HOM_Ser2PA488_Ser5PCy5-MaxIP-5-9_HOM_512	6	11	1	0
HOM_512	20220601_HOM_Ser2PA488_Ser5PCy5-MaxIP-5-9_HOM_512	7	7	5	0
HOM_1024	20220604_HOM_Ser2PA488_Ser5PCy5-MaxIP-1-1_HOM_1024	3	5	0	0
[truncated: 1,768 more rows]

## Sheet: Figure 6BCD
ID	Area	Mean	Min	Max	Channel	microns	Channel_Description	ROI	Genotype	Replicate	Sample
1	84.297	1500.08	197	2796	1	0	DAPI	Nucleus	WT	1	Slide1_003-1
2	84.297	134.396	114	215	2	1	CDK9	Nucleus	WT	1	Slide1_003-1
3	84.297	329.102	217	1738	3	2	RNAPII_Ser2P	Nucleus	WT	1	Slide1_003-1
4	2.891	2137.06	1780	2644	1	3	DAPI	Body_1	WT	1	Slide1_003-1
5	2.891	156.023	128	213	2	4	CDK9	Body_1	WT	1	Slide1_003-1
6	2.891	514.663	274	953	3	5	RNAPII_Ser2P	Body_1	WT	1	Slide1_003-1
7	3.496	2198.28	1718	2656	1	6	DAPI	Body_2	WT	1	Slide1_003-1
8	3.496	158.106	132	215	2	7	CDK9	Body_2	WT	1	Slide1_003-1
9	3.496	676.519	273	1738	3	8	RNAPII_Ser2P	Body_2	WT	1	Slide1_003-1
1	226.001	617.813	135	930	1	0	DAPI	Nucleus	WT	1	Slide1_008-1
2	226.001	138.822	109	238	2	1	CDK9	Nucleus	WT	1	Slide1_008-1
3	226.001	239.08	154	1330	3	2	RNAPII_Ser2P	Nucleus	WT	1	Slide1_008-1
4	4.168	677.008	528	818	1	3	DAPI	Body_1	WT	1	Slide1_008-1
5	4.168	164.048	129	217	2	4	CDK9	Body_1	WT	1	Slide1_008-1
6	4.168	565.694	212	1038	3	5	RNAPII_Ser2P	Body_1	WT	1	Slide1_008-1
7	6.386	694.837	560	834	1	6	DAPI	Body_2	WT	1	Slide1_008-1
8	6.386	163.274	129	238	2	7	CDK9	Body_2	WT	1	Slide1_008-1
9	6.386	617.711	222	1330	3	8	RNAPII_Ser2P	Body_2	WT	1	Slide1_008-1
1	231.883	494.112	112	807	1	0	DAPI	Nucleus	WT	1	Slide1_007-1
2	231.883	131.229	103	247	2	1	CDK9	Nucleus	WT	1	Slide1_007-1
3	231.883	170.835	127	574	3	2	RNAPII_Ser2P	Nucleus	WT	1	Slide1_007-1
4	2.151	679.422	613	754	1	3	DAPI	Body_1	WT	1	Slide1_007-1
5	2.151	157.406	127	241	2	4	CDK9	Body_1	WT	1	Slide1_007-1
6	2.151	232.875	162	439	3	5	RNAPII_Ser2P	Body_1	WT	1	Slide1_007-1
7	2.891	619.163	426	778	1	6	DAPI	Body_2	WT	1	Slide1_007-1
8	2.891	156.953	122	247	2	7	CDK9	Body_2	WT	1	Slide1_007-1
9	2.891	290.035	167	574	3	8	RNAPII_Ser2P	Body_2	WT	1	Slide1_007-1
1	133.403	1024.98	130	2311	1	0	DAPI	Nucleus	WT	1	Slide1_005-1
2	133.403	127.319	109	218	2	1	CDK9	Nucleus	WT	1	Slide1_005-1
3	133.403	215.251	157	1290	3	2	RNAPII_Ser2P	Nucleus	WT	1	Slide1_005-1
4	6.453	1336.03	537	2038	1	3	DAPI	Body_1	WT	1	Slide1_005-1
5	6.453	145.292	119	218	2	4	CDK9	Body_1	WT	1	Slide1_005-1
6	6.453	441.083	177	1290	3	5	RNAPII_Ser2P	Body_1	WT	1	Slide1_005-1
7	2.017	1205.52	676	1747	1	6	DAPI	Body_2	WT	1	Slide1_005-1
8	2.017	142.617	121	174	2	7	CDK9	Body_2	WT	1	Slide1_005-1
9	2.017	286.133	194	374	3	8	RNAPII_Ser2P	Body_2	WT	1	Slide1_005-1
1	126.781	934.977	124	2026	1	0	DAPI	Nucleus	WT	1	Slide1_004-1
2	126.781	128.713	108	198	2	1	CDK9	Nucleus	WT	1	Slide1_004-1
3	126.781	279.848	180	1343	3	2	RNAPII_Ser2P	Nucleus	WT	1	Slide1_004-1
4	6.05	689.011	184	1143	1	3	DAPI	Body_1	WT	1	Slide1_004-1
5	6.05	142.456	121	185	2	4	CDK9	Body_1	WT	1	Slide1_004-1
6	6.05	594.85	221	1343	3	5	RNAPII_Ser2P	Body_1	WT	1	Slide1_004-1
7	5.311	1088.34	696	1861	1	6	DAPI	Body_2	WT	1	Slide1_004-1
8	5.311	138.354	117	183	2	7	CDK9	Body_2	WT	1	Slide1_004-1
9	5.311	578.285	257	1308	3	8	RNAPII_Ser2P	Body_2	WT	1	Slide1_004-1
1	199.146	561.134	120	1147	1	0	DAPI	Nucleus	WT	1	Slide1_012-1
2	199.146	124.866	102	348	2	1	CDK9	Nucleus	WT	1	Slide1_012-1
3	199.146	202.158	127	4023	3	2	RNAPII_Ser2P	Nucleus	WT	1	Slide1_012-1
4	4.706	702.179	615	800	1	3	DAPI	Body_1	WT	1	Slide1_012-1
5	4.706	147.229	114	251	2	4	CDK9	Body_1	WT	1	Slide1_012-1
6	4.706	560.257	157	1992	3	5	RNAPII_Ser2P	Body_1	WT	1	Slide1_012-1
7	4.907	589.247	201	819	1	6	DAPI	Body_2	WT	1	Slide1_012-1
8	4.907	162.507	111	348	2	7	CDK9	Body_2	WT	1	Slide1_012-1
9	4.907	982.979	176	4023	3	8	RNAPII_Ser2P	Body_2	WT	1	Slide1_012-1
1	231.883	626.303	136	967	1	0	DAPI	Nucleus	WT	1	Slide1_011-2
2	231.883	141.004	110	237	2	1	CDK9	Nucleus	WT	1	Slide1_011-2
3	231.883	256.784	149	2401	3	2	RNAPII_Ser2P	Nucleus	WT	1	Slide1_011-2
4	5.075	689.921	510	843	1	3	DAPI	Body_1	WT	1	Slide1_011-2
5	5.075	162.503	134	208	2	4	CDK9	Body_1	WT	1	Slide1_011-2
6	5.075	934.325	277	1837	3	5	RNAPII_Ser2P	Body_1	WT	1	Slide1_011-2
7	7.193	690	545	828	1	6	DAPI	Body_2	WT	1	Slide1_011-2
8	7.193	165.449	125	237	2	7	CDK9	Body_2	WT	1	Slide1_011-2
9	7.193	959.318	226	2401	3	8	RNAPII_Ser2P	Body_2	WT	1	Slide1_011-2
1	186.34	587.218	140	1049	1	0	DAPI	Nucleus	WT	1	Slide1_010-2
2	186.34	139.122	111	206	2	1	CDK9	Nucleus	WT	1	Slide1_010-2
3	186.34	280.638	159	2158	3	2	RNAPII_Ser2P	Nucleus	WT	1	Slide1_010-2
4	6.991	745.654	616	922	1	3	DAPI	Body_1	WT	1	Slide1_010-2
5	6.991	156.125	131	206	2	4	CDK9	Body_1	WT	1	Slide1_010-2
6	6.991	848.135	198	2158	3	5	RNAPII_Ser2P	Body_1	WT	1	Slide1_010-2
7	8.873	579.542	441	836	1	6	DAPI	Body_2	WT	1	Slide1_010-2
8	8.873	159.117	127	201	2	7	CDK9	Body_2	WT	1	Slide1_010-2
9	8.873	931.061	226	2135	3	8	RNAPII_Ser2P	Body_2	WT	1	Slide1_010-2
1	202.07	480.666	127	848	1	0	DAPI	Nucleus	WT	1	Slide1_010-1
2	202.07	141.3	112	209	2	1	CDK9	Nucleus	WT	1	Slide1_010-1
3	202.07	306.266	170	3134	3	2	RNAPII_Ser2P	Nucleus	WT	1	Slide1_010-1
4	6.453	534.651	382	659	1	3	DAPI	Body_1	WT	1	Slide1_010-1
5	6.453	158.479	133	199	2	4	CDK9	Body_1	WT	1	Slide1_010-1
6	6.453	984.984	243	2406	3	5	RNAPII_Ser2P	Body_1	WT	1	Slide1_010-1
7	7.663	361.189	208	577	1	6	DAPI	Body_2	WT	1	Slide1_010-1
8	7.663	158.421	121	209	2	7	CDK9	Body_2	WT	1	Slide1_010-1
9	7.663	1241.53	289	3134	3	8	RNAPII_Ser2P	Body_2	WT	1	Slide1_010-1
1	218.876	559.197	138	809	1	0	DAPI	Nucleus	WT	1	Slide1_009-1
2	218.876	132.204	107	238	2	1	CDK9	Nucleus	WT	1	Slide1_009-1
3	218.876	219.973	139	1157	3	2	RNAPII_Ser2P	Nucleus	WT	1	Slide1_009-1
4	5.243	600.551	492	731	1	3	DAPI	Body_1	WT	1	Slide1_009-1
5	5.243	151.026	119	238	2	4	CDK9	Body_1	WT	1	Slide1_009-1
6	5.243	501.212	200	1157	3	5	RNAPII_Ser2P	Body_1	WT	1	Slide1_009-1
7	6.689	586.925	472	726	1	6	DAPI	Body_2	WT	1	Slide1_009-1
8	6.689	147.392	120	194	2	7	CDK9	Body_2	WT	1	Slide1_009-1
9	6.689	460.121	209	845	3	8	RNAPII_Ser2P	Body_2	WT	1	Slide1_009-1
1	196.054	520.857	144	824	1	0	DAPI	Nucleus	WT	1	Slide1_014-2
2	196.054	132.502	108	227	2	1	CDK9	Nucleus	WT	1	Slide1_014-2
3	196.054	188.367	128	977	3	2	RNAPII_Ser2P	Nucleus	WT	1	Slide1_014-2
4	2.689	421.538	304	557	1	3	DAPI	Body_1	WT	1	Slide1_014-2
5	2.689	150.588	119	227	2	4	CDK9	Body_1	WT	1	Slide1_014-2
6	2.689	503.113	192	977	3	5	RNAPII_Ser2P	Body_1	WT	1	Slide1_014-2
7	6.453	582.995	450	729	1	6	DAPI	Body_2	WT	1	Slide1_014-2
8	6.453	144.255	118	198	2	7	CDK9	Body_2	WT	1	Slide1_014-2
9	6.453	384.547	157	908	3	8	RNAPII_Ser2P	Body_2	WT	1	Slide1_014-2
1	156.93	739.735	231	1114	1	0	DAPI	Nucleus	WT	1	Slide1_014-1
2	156.93	137.164	107	263	2	1	CDK9	Nucleus	WT	1	Slide1_014-1
3	156.93	197.479	133	2177	3	2	RNAPII_Ser2P	Nucleus	WT	1	Slide1_014-1
4	3.865	829.983	722	925	1	3	DAPI	Body_1	WT	1	Slide1_014-1
5	3.865	161.6	124	263	2	4	CDK9	Body_1	WT	1	Slide1_014-1
6	3.865	744.452	207	2177	3	5	RNAPII_Ser2P	Body_1	WT	1	Slide1_014-1
7	2.353	711.986	324	890	1	6	DAPI	Body_2	WT	1	Slide1_014-1
8	2.353	157.871	112	241	2	7	CDK9	Body_2	WT	1	Slide1_014-1
9	2.353	472.914	197	1031	3	8	RNAPII_Ser2P	Body_2	WT	1	Slide1_014-1
1	238.269	385.999	135	607	1	0	DAPI	Nucleus	WT	1	Slide1_012-4
2	238.269	139.113	111	229	2	1	CDK9	Nucleus	WT	1	Slide1_012-4
3	238.269	202.644	149	405	3	2	RNAPII_Ser2P	Nucleus	WT	1	Slide1_012-4
4	2.017	380.733	333	444	1	3	DAPI	Body_1	WT	1	Slide1_012-4
5	2.017	163.6	138	217	2	4	CDK9	Body_1	WT	1	Slide1_012-4
6	2.017	256.683	191	352	3	5	RNAPII_Ser2P	Body_1	WT	1	Slide1_012-4
7	4.47	402.842	313	551	1	6	DAPI	Body_2	WT	1	Slide1_012-4
8	4.47	155.556	129	209	2	7	CDK9	Body_2	WT	1	Slide1_012-4
9	4.47	254.962	175	405	3	8	RNAPII_Ser2P	Body_2	WT	1	Slide1_012-4
1	239.849	400.145	132	629	1	0	DAPI	Nucleus	WT	1	Slide1_012-3
2	239.849	143.809	113	259	2	1	CDK9	Nucleus	WT	1	Slide1_012-3
3	239.849	230.945	147	1636	3	2	RNAPII_Ser2P	Nucleus	WT	1	Slide1_012-3
4	4.605	457.08	400	515	1	3	DAPI	Body_1	WT	1	Slide1_012-3
5	4.605	169.672	138	251	2	4	CDK9	Body_1	WT	1	Slide1_012-3
6	4.605	563.796	202	1636	3	5	RNAPII_Ser2P	Body_1	WT	1	Slide1_012-3
7	3.496	385.452	324	523	1	6	DAPI	Body_2	WT	1	Slide1_012-3
8	3.496	167.163	134	259	2	7	CDK9	Body_2	WT	1	Slide1_012-3
9	3.496	456.981	212	929	3	8	RNAPII_Ser2P	Body_2	WT	1	Slide1_012-3
1	122.949	873.556	143	1446	1	0	DAPI	Nucleus	WT	1	Slide1_012-2
2	122.949	134.797	103	393	2	1	CDK9	Nucleus	WT	1	Slide1_012-2
3	122.949	194.424	127	2941	3	2	RNAPII_Ser2P	Nucleus	WT	1	Slide1_012-2
4	3.764	1153.44	1050	1251	1	3	DAPI	Body_1	WT	1	Slide1_012-2
5	3.764	181.955	128	393	2	4	CDK9	Body_1	WT	1	Slide1_012-2
6	3.764	795.402	164	2941	3	5	RNAPII_Ser2P	Body_1	WT	1	Slide1_012-2
7	2.891	1244.65	1027	1360	1	6	DAPI	Body_2	WT	1	Slide1_012-2
8	2.891	179.07	134	318	2	7	CDK9	Body_2	WT	1	Slide1_012-2
9	2.891	460.593	165	1569	3	8	RNAPII_Ser2P	Body_2	WT	1	Slide1_012-2
1	206.977	487.206	126	878	1	0	DAPI	Nucleus	WT	1	Slide1_017-2
2	206.977	131.528	106	234	2	1	CDK9	Nucleus	WT	1	Slide1_017-2
3	206.977	181.384	124	380	3	2	RNAPII_Ser2P	Nucleus	WT	1	Slide1_017-2
4	2.891	490.337	405	587	1	3	DAPI	Body_1	WT	1	Slide1_017-2
5	2.891	161.849	128	217	2	4	CDK9	Body_1	WT	1	Slide1_017-2
6	2.891	211.256	167	267	3	5	RNAPII_Ser2P	Body_1	WT	1	Slide1_017-2
7	3.496	442.885	362	564	1	6	DAPI	Body_2	WT	1	Slide1_017-2
8	3.496	157.048	128	234	2	7	CDK9	Body_2	WT	1	Slide1_017-2
9	3.496	184.442	143	220	3	8	RNAPII_Ser2P	Body_2	WT	1	Slide1_017-2
1	168.493	680.395	127	1068	1	0	DAPI	Nucleus	WT	1	Slide1_017-1
2	168.493	121.664	100	253	2	1	CDK9	Nucleus	WT	1	Slide1_017-1
3	168.493	171.211	115	1191	3	2	RNAPII_Ser2P	Nucleus	WT	1	Slide1_017-1
4	2.655	822.089	758	912	1	3	DAPI	Body_1	WT	1	Slide1_017-1
5	2.655	154.873	115	205	2	4	CDK9	Body_1	WT	1	Slide1_017-1
6	2.655	600.924	165	1117	3	5	RNAPII_Ser2P	Body_1	WT	1	Slide1_017-1
7	2.353	798.243	715	875	1	6	DAPI	Body_2	WT	1	Slide1_017-1
8	2.353	154.186	118	253	2	7	CDK9	Body_2	WT	1	Slide1_017-1
9	2.353	522.271	197	1191	3	8	RNAPII_Ser2P	Body_2	WT	1	Slide1_017-1
1	214.641	615.406	133	1028	1	0	DAPI	Nucleus	WT	1	Slide1_016-1
2	214.641	135.109	105	257	2	1	CDK9	Nucleus	WT	1	Slide1_016-1
3	214.641	225.811	133	2831	3	2	RNAPII_Ser2P	Nucleus	WT	1	Slide1_016-1
4	5.949	655.373	503	904	1	3	DAPI	Body_1	WT	1	Slide1_016-1
5	5.949	149.819	117	231	2	4	CDK9	Body_1	WT	1	Slide1_016-1
6	5.949	942.463	185	2831	3	5	RNAPII_Ser2P	Body_1	WT	1	Slide1_016-1
7	5.512	768.872	605	995	1	6	DAPI	Body_2	WT	1	Slide1_016-1
8	5.512	163.695	129	257	2	7	CDK9	Body_2	WT	1	Slide1_016-1
9	5.512	689.354	176	1728	3	8	RNAPII_Ser2P	Body_2	WT	1	Slide1_016-1
1	176.223	397.416	128	671	1	0	DAPI	Nucleus	WT	1	Slide1_016-3
2	176.223	142.864	109	265	2	1	CDK9	Nucleus	WT	1	Slide1_016-3
3	176.223	270.116	141	3766	3	2	RNAPII_Ser2P	Nucleus	WT	1	Slide1_016-3
4	3.126	384.108	299	501	1	3	DAPI	Body_1	WT	1	Slide1_016-3
5	3.126	177.957	130	265	2	4	CDK9	Body_1	WT	1	Slide1_016-3
6	3.126	1476.33	299	3766	3	5	RNAPII_Ser2P	Body_1	WT	1	Slide1_016-3
7	3.227	336.438	252	437	1	6	DAPI	Body_2	WT	1	Slide1_016-3
8	3.227	162.969	126	212	2	7	CDK9	Body_2	WT	1	Slide1_016-3
9	3.227	1280.59	353	2897	3	8	RNAPII_Ser2P	Body_2	WT	1	Slide1_016-3
1	178.509	733.986	182	1043	1	0	DAPI	Nucleus	WT	1	Slide1_015-2
2	178.509	143.277	112	267	2	1	CDK9	Nucleus	WT	1	Slide1_015-2
3	178.509	186.067	134	1741	3	2	RNAPII_Ser2P	Nucleus	WT	1	Slide1_015-2
4	3.428	801.578	715	894	1	3	DAPI	Body_1	WT	1	Slide1_015-2
5	3.428	166.765	136	234	2	4	CDK9	Body_1	WT	1	Slide1_015-2
6	3.428	329.078	156	1047	3	5	RNAPII_Ser2P	Body_1	WT	1	Slide1_015-2
7	3.025	766.278	676	860	1	6	DAPI	Body_2	WT	1	Slide1_015-2
8	3.025	178.211	136	267	2	7	CDK9	Body_2	WT	1	Slide1_015-2
9	3.025	646.833	203	1741	3	8	RNAPII_Ser2P	Body_2	WT	1	Slide1_015-2
1	225.262	461.831	131	736	1	0	DAPI	Nucleus	WT	1	Slide1_015-1
2	225.262	148.972	108	269	2	1	CDK9	Nucleus	WT	1	Slide1_015-1
3	225.262	232.871	141	3154	3	2	RNAPII_Ser2P	Nucleus	WT	1	Slide1_015-1
4	4.47	547.797	446	646	1	3	DAPI	Body_1	WT	1	Slide1_015-1
5	4.47	177.474	142	269	2	4	CDK9	Body_1	WT	1	Slide1_015-1
6	4.47	590.624	208	1989	3	5	RNAPII_Ser2P	Body_1	WT	1	Slide1_015-1
7	5.411	600.621	458	723	1	6	DAPI	Body_2	WT	1	Slide1_015-1
8	5.411	171.286	132	262	2	7	CDK9	Body_2	WT	1	Slide1_015-1
9	5.411	835.634	207	3154	3	8	RNAPII_Ser2P	Body_2	WT	1	Slide1_015-1
1	218.976	951.672	134	1547	1	0	DAPI	Nucleus	WT	1	Slide1_023-1
2	218.976	135.216	103	347	2	1	CDK9	Nucleus	WT	1	Slide1_023-1
3	218.976	211.17	140	1059	3	2	RNAPII_Ser2P	Nucleus	WT	1	Slide1_023-1
4	3.26	825.052	644	989	1	3	DAPI	Body_1	WT	1	Slide1_023-1
5	3.26	148.99	118	232	2	4	CDK9	Body_1	WT	1	Slide1_023-1
6	3.26	348.814	187	764	3	5	RNAPII_Ser2P	Body_1	WT	1	Slide1_023-1
7	2.689	1416.35	1277	1543	1	6	DAPI	Body_2	WT	1	Slide1_023-1
8	2.689	173.762	126	347	2	7	CDK9	Body_2	WT	1	Slide1_023-1
9	2.689	370.075	196	1059	3	8	RNAPII_Ser2P	Body_2	WT	1	Slide1_023-1
1	215.817	380.98	133	594	1	0	DAPI	Nucleus	WT	1	Slide1_022-1
2	215.817	134.458	108	265	2	1	CDK9	Nucleus	WT	1	Slide1_022-1
3	215.817	257.872	168	2336	3	2	RNAPII_Ser2P	Nucleus	WT	1	Slide1_022-1
4	3.227	351.417	263	457	1	3	DAPI	Body_1	WT	1	Slide1_022-1
5	3.227	163.76	126	265	2	4	CDK9	Body_1	WT	1	Slide1_022-1
6	3.227	968.51	288	2336	3	5	RNAPII_Ser2P	Body_1	WT	1	Slide1_022-1
7	4.369	416.8	336	534	1	6	DAPI	Body_2	WT	1	Slide1_022-1
8	4.369	156.592	126	244	2	7	CDK9	Body_2	WT	1	Slide1_022-1
9	4.369	757.931	215	1914	3	8	RNAPII_Ser2P	Body_2	WT	1	Slide1_022-1
1	183.786	425.308	152	683	1	0	DAPI	Nucleus	WT	1	Slide1_021-1
2	183.786	123.354	106	188	2	1	CDK9	Nucleus	WT	1	Slide1_021-1
3	183.786	216.267	138	2472	3	2	RNAPII_Ser2P	Nucleus	WT	1	Slide1_021-1
4	2.891	448.012	363	528	1	3	DAPI	Body_1	WT	1	Slide1_021-1
5	2.891	150.302	121	188	2	4	CDK9	Body_1	WT	1	Slide1_021-1
6	2.891	1098.44	340	2472	3	5	RNAPII_Ser2P	Body_1	WT	1	Slide1_021-1
7	3.227	331.49	258	489	1	6	DAPI	Body_2	WT	1	Slide1_021-1
8	3.227	141.583	114	180	2	7	CDK9	Body_2	WT	1	Slide1_021-1
9	3.227	794.552	231	1711	3	8	RNAPII_Ser2P	Body_2	WT	1	Slide1_021-1
1	135.218	909.22	164	1246	1	0	DAPI	Nucleus	WT	1	Slide1_019-2
2	135.218	126.436	105	266	2	1	CDK9	Nucleus	WT	1	Slide1_019-2
3	135.218	262.317	140	3668	3	2	RNAPII_Ser2P	Nucleus	WT	1	Slide1_019-2
4	3.496	655.769	395	898	1	3	DAPI	Body_1	WT	1	Slide1_019-2
5	3.496	150.029	117	203	2	4	CDK9	Body_1	WT	1	Slide1_019-2
6	3.496	1567.53	265	3668	3	5	RNAPII_Ser2P	Body_1	WT	1	Slide1_019-2
7	2.891	862.895	723	1022	1	6	DAPI	Body_2	WT	1	Slide1_019-2
8	2.891	159.791	120	266	2	7	CDK9	Body_2	WT	1	Slide1_019-2
9	2.891	1432.35	315	3370	3	8	RNAPII_Ser2P	Body_2	WT	1	Slide1_019-2
1	122.076	1504.62	194	2746	1	0	DAPI	Nucleus	WT	1	Slide1_019-1
2	122.076	123.874	102	190	2	1	CDK9	Nucleus	WT	1	Slide1_019-1
3	122.076	250.704	161	1307	3	2	RNAPII_Ser2P	Nucleus	WT	1	Slide1_019-1
4	3.092	893.043	242	1868	1	3	DAPI	Body_1	WT	1	Slide1_019-1
5	3.092	136.652	111	190	2	4	CDK9	Body_1	WT	1	Slide1_019-1
6	3.092	578.62	239	1307	3	5	RNAPII_Ser2P	Body_1	WT	1	Slide1_019-1
7	2.991	1463.28	1040	1765	1	6	DAPI	Body_2	WT	1	Slide1_019-1
8	2.991	137.697	117	183	2	7	CDK9	Body_2	WT	1	Slide1_019-1
9	2.991	595.236	294	1221	3	8	RNAPII_Ser2P	Body_2	WT	1	Slide1_019-1
1	172.459	597.749	140	972	1	0	DAPI	Nucleus	WT	1	Slide1_011-1
2	172.459	137.258	104	273	2	1	CDK9	Nucleus	WT	1	Slide1_011-1
3	172.459	211.621	130	1338	3	2	RNAPII_Ser2P	Nucleus	WT	1	Slide1_011-1
4	3.865	558.348	402	850	1	3	DAPI	Body_1	WT	1	Slide1_011-1
5	3.865	170.565	122	268	2	4	CDK9	Body_1	WT	1	Slide1_011-1
6	3.865	640.574	239	1238	3	5	RNAPII_Ser2P	Body_1	WT	1	Slide1_011-1
7	8.1	678.332	538	841	1	6	DAPI	Body_2	WT	1	Slide1_011-1
8	8.1	167.415	123	273	2	7	CDK9	Body_2	WT	1	Slide1_011-1
9	8.1	582.423	179	1338	3	8	RNAPII_Ser2P	Body_2	WT	1	Slide1_011-1
1	206.977	434.677	119	804	1	0	DAPI	Nucleus	WT	1	Slide1_016-2
2	206.977	140.183	98	251	2	1	CDK9	Nucleus	WT	1	Slide1_016-2
3	206.977	244.359	125	3674	3	2	RNAPII_Ser2P	Nucleus	WT	1	Slide1_016-2
4	5.949	466.429	292	684	1	3	DAPI	Body_1	WT	1	Slide1_016-2
5	5.949	163.424	118	251	2	4	CDK9	Body_1	WT	1	Slide1_016-2
6	5.949	1047.01	188	3674	3	5	RNAPII_Ser2P	Body_1	WT	1	Slide1_016-2
7	5.075	411.417	287	523	1	6	DAPI	Body_2	WT	1	Slide1_016-2
8	5.075	164.464	120	247	2	7	CDK9	Body_2	WT	1	Slide1_016-2
9	5.075	902.662	211	2191	3	8	RNAPII_Ser2P	Body_2	WT	1	Slide1_016-2
1	223.984	717.642	155	1249	1	0	DAPI	Nucleus	WT	1	Slide1_013-3
2	223.984	136.56	102	395	2	1	CDK9	Nucleus	WT	1	Slide1_013-3
3	223.984	247.704	144	3100	3	2	RNAPII_Ser2P	Nucleus	WT	1	Slide1_013-3
4	3.496	891.317	735	1066	1	3	DAPI	Body_1	WT	1	Slide1_013-3
5	3.496	176.49	123	395	2	4	CDK9	Body_1	WT	1	Slide1_013-3
6	3.496	785.038	224	2275	3	5	RNAPII_Ser2P	Body_1	WT	1	Slide1_013-3
7	6.924	635.044	400	941	1	6	DAPI	Body_2	WT	1	Slide1_013-3
8	6.924	165.437	120	325	2	7	CDK9	Body_2	WT	1	Slide1_013-3
9	6.924	930.17	171	3100	3	8	RNAPII_Ser2P	Body_2	WT	1	Slide1_013-3
1	179.752	644.597	158	1215	1	0	DAPI	Nucleus	WT	1	Slide1_013-2
2	179.752	126.366	100	249	2	1	CDK9	Nucleus	WT	1	Slide1_013-2
3	179.752	173.728	123	533	3	2	RNAPII_Ser2P	Nucleus	WT	1	Slide1_013-2
4	3.26	797.021	623	1113	1	3	DAPI	Body_1	WT	1	Slide1_013-2
5	3.26	161.876	126	249	2	4	CDK9	Body_1	WT	1	Slide1_013-2
6	3.26	290.206	161	533	3	5	RNAPII_Ser2P	Body_1	WT	1	Slide1_013-2
7	2.655	806.063	658	1065	1	6	DAPI	Body_2	WT	1	Slide1_013-2
8	2.655	147.975	129	180	2	7	CDK9	Body_2	WT	1	Slide1_013-2
9	2.655	209.608	155	293	3	8	RNAPII_Ser2P	Body_2	WT	1	Slide1_013-2
1	273.83	381.533	128	657	1	0	DAPI	Nucleus	WT	1	Slide1_013-1
2	273.83	147.654	107	261	2	1	CDK9	Nucleus	WT	1	Slide1_013-1
3	273.83	279.324	174	2126	3	2	RNAPII_Ser2P	Nucleus	WT	1	Slide1_013-1
4	5.176	350.74	257	453	1	3	DAPI	Body_1	WT	1	Slide1_013-1
5	5.176	168.948	134	261	2	4	CDK9	Body_1	WT	1	Slide1_013-1
6	5.176	601.877	220	1655	3	5	RNAPII_Ser2P	Body_1	WT	1	Slide1_013-1
7	4.907	204.103	148	273	1	6	DAPI	Body_2	WT	1	Slide1_013-1
8	4.907	175.329	139	258	2	7	CDK9	Body_2	WT	1	Slide1_013-1
9	4.907	967.596	276	2126	3	8	RNAPII_Ser2P	Body_2	WT	1	Slide1_013-1
1	170.24	489.667	126	820	1	0	DAPI	Nucleus	WT	1	Slide1_019-3
2	170.24	117.711	94	220	2	1	CDK9	Nucleus	WT	1	Slide1_019-3
3	170.24	211.471	124	1973	3	2	RNAPII_Ser2P	Nucleus	WT	1	Slide1_019-3
4	5.949	602.181	466	736	1	3	DAPI	Body_1	WT	1	Slide1_019-3
5	5.949	134.605	109	202	2	4	CDK9	Body_1	WT	1	Slide1_019-3
6	5.949	580.921	148	1907	3	5	RNAPII_Ser2P	Body_1	WT	1	Slide1_019-3
7	6.521	454.309	175	630	1	6	DAPI	Body_2	WT	1	Slide1_019-3
8	6.521	133.608	107	220	2	7	CDK9	Body_2	WT	1	Slide1_019-3
9	6.521	707.072	183	1973	3	8	RNAPII_Ser2P	Body_2	WT	1	Slide1_019-3
1	111.858	777.983	174	1749	1	0	DAPI	Nucleus	WT	1	Slide1_018-1
2	111.858	123.072	100	211	2	1	CDK9	Nucleus	WT	1	Slide1_018-1
3	111.858	264.196	163	1649	3	2	RNAPII_Ser2P	Nucleus	WT	1	Slide1_018-1
4	2.017	687.667	430	1093	1	3	DAPI	Body_1	WT	1	Slide1_018-1
5	2.017	133.3	112	160	2	4	CDK9	Body_1	WT	1	Slide1_018-1
6	2.017	385.933	258	620	3	5	RNAPII_Ser2P	Body_1	WT	1	Slide1_018-1
7	2.891	574.012	216	1107	1	6	DAPI	Body_2	WT	1	Slide1_018-1
8	2.891	145.221	109	211	2	7	CDK9	Body_2	WT	1	Slide1_018-1
9	2.891	645.826	254	1649	3	8	RNAPII_Ser2P	Body_2	WT	1	Slide1_018-1
1	240.656	315.158	128	471	1	0	DAPI	Nucleus	WT	2	Slide3_004-1
2	240.656	145.357	110	242	2	1	CDK9	Nucleus	WT	2	Slide3_004-1
3	240.656	286.452	175	1875	3	2	RNAPII_Ser2P	Nucleus	WT	2	Slide3_004-1
4	11.562	330.683	265	443	1	3	DAPI	Body_1	WT	2	Slide3_004-1
5	11.562	169.994	131	242	2	4	CDK9	Body_1	WT	2	Slide3_004-1
6	11.562	825.866	232	1875	3	5	RNAPII_Ser2P	Body_1	WT	2	Slide3_004-1
7	4.907	350.966	304	409	1	6	DAPI	Body_2	WT	2	Slide3_004-1
8	4.907	175.027	134	234	2	7	CDK9	Body_2	WT	2	Slide3_004-1
9	4.907	678.719	258	1533	3	8	RNAPII_Ser2P	Body_2	WT	2	Slide3_004-1
1	177.03	369.492	169	552	1	0	DAPI	Nucleus	WT	2	Slide3_002-4
2	177.03	138.193	106	225	2	1	CDK9	Nucleus	WT	2	Slide3_002-4
3	177.03	380.345	151	3684	3	2	RNAPII_Ser2P	Nucleus	WT	2	Slide3_002-4
4	9.445	295.021	225	405	1	3	DAPI	Body_1	WT	2	Slide3_002-4
5	9.445	157.879	122	214	2	4	CDK9	Body_1	WT	2	Slide3_002-4
6	9.445	1957.13	311	3684	3	5	RNAPII_Ser2P	Body_1	WT	2	Slide3_002-4
7	4.907	355.637	274	445	1	6	DAPI	Body_2	WT	2	Slide3_002-4
8	4.907	166.274	131	225	2	7	CDK9	Body_2	WT	2	Slide3_002-4
9	4.907	1465.87	435	2891	3	8	RNAPII_Ser2P	Body_2	WT	2	Slide3_002-4
1	165.232	427.93	142	656	1	0	DAPI	Nucleus	WT	2	Slide3_002-3
2	165.232	134.424	103	238	2	1	CDK9	Nucleus	WT	2	Slide3_002-3
3	165.232	361.483	139	3989	3	2	RNAPII_Ser2P	Nucleus	WT	2	Slide3_002-3
4	4.605	407.044	333	554	1	3	DAPI	Body_1	WT	2	Slide3_002-3
5	4.605	166.818	132	223	2	4	CDK9	Body_1	WT	2	Slide3_002-3
6	4.605	2057.16	309	3917	3	5	RNAPII_Ser2P	Body_1	WT	2	Slide3_002-3
7	8.067	435.512	354	548	1	6	DAPI	Body_2	WT	2	Slide3_002-3
8	8.067	159.604	127	238	2	7	CDK9	Body_2	WT	2	Slide3_002-3
9	8.067	2105.21	424	3989	3	8	RNAPII_Ser2P	Body_2	WT	2	Slide3_002-3
1	163.014	515.708	197	781	1	0	DAPI	Nucleus	WT	2	Slide3_002-2
2	163.014	136.281	108	200	2	1	CDK9	Nucleus	WT	2	Slide3_002-2
3	163.014	285.389	132	1982	3	2	RNAPII_Ser2P	Nucleus	WT	2	Slide3_002-2
4	10.285	476.961	347	604	1	3	DAPI	Body_1	WT	2	Slide3_002-2
5	10.285	151.601	127	198	2	4	CDK9	Body_1	WT	2	Slide3_002-2
6	10.285	1053.37	182	1982	3	5	RNAPII_Ser2P	Body_1	WT	2	Slide3_002-2
7	5.512	536.079	439	662	1	6	DAPI	Body_2	WT	2	Slide3_002-2
8	5.512	159.896	131	200	2	7	CDK9	Body_2	WT	2	Slide3_002-2
9	5.512	1070.69	268	1980	3	8	RNAPII_Ser2P	Body_2	WT	2	Slide3_002-2
1	130.008	763.594	177	1115	1	0	DAPI	Nucleus	WT	2	Slide3_002-1
2	130.008	131.922	106	272	2	1	CDK9	Nucleus	WT	2	Slide3_002-1
3	130.008	277.304	131	3392	3	2	RNAPII_Ser2P	Nucleus	WT	2	Slide3_002-1
4	4.168	774.46	631	935	1	3	DAPI	Body_1	WT	2	Slide3_002-1
5	4.168	174.04	131	258	2	4	CDK9	Body_1	WT	2	Slide3_002-1
6	4.168	1698.37	320	3392	3	5	RNAPII_Ser2P	Body_1	WT	2	Slide3_002-1
7	4.369	822.662	734	922	1	6	DAPI	Body_2	WT	2	Slide3_002-1
8	4.369	166.046	123	272	2	7	CDK9	Body_2	WT	2	Slide3_002-1
9	4.369	1206.15	292	2243	3	8	RNAPII_Ser2P	Body_2	WT	2	Slide3_002-1
1	163.854	553.379	157	780	1	0	DAPI	Nucleus	WT	2	Slide3_004-6
2	163.854	154.355	112	333	2	1	CDK9	Nucleus	WT	2	Slide3_004-6
3	163.854	315.433	166	2720	3	2	RNAPII_Ser2P	Nucleus	WT	2	Slide3_004-6
4	6.319	590.144	471	709	1	3	DAPI	Body_1	WT	2	Slide3_004-6
5	6.319	191.612	141	333	2	4	CDK9	Body_1	WT	2	Slide3_004-6
6	6.319	875.91	264	2487	3	5	RNAPII_Ser2P	Body_1	WT	2	Slide3_004-6
7	12.268	602.263	372	780	1	6	DAPI	Body_2	WT	2	Slide3_004-6
8	12.268	182.534	131	310	2	7	CDK9	Body_2	WT	2	Slide3_004-6
9	12.268	893.929	225	2720	3	8	RNAPII_Ser2P	Body_2	WT	2	Slide3_004-6
1	199.146	387.426	130	538	1	0	DAPI	Nucleus	WT	2	Slide3_004-5
2	199.146	150.027	112	266	2	1	CDK9	Nucleus	WT	2	Slide3_004-5
3	199.146	180.674	130	310	3	2	RNAPII_Ser2P	Nucleus	WT	2	Slide3_004-5
4	3.764	397.661	339	462	1	3	DAPI	Body_1	WT	2	Slide3_004-5
5	3.764	193.116	149	266	2	4	CDK9	Body_1	WT	2	Slide3_004-5
6	3.764	191.92	152	245	3	5	RNAPII_Ser2P	Body_1	WT	2	Slide3_004-5
7	5.579	413.349	349	507	1	6	DAPI	Body_2	WT	2	Slide3_004-5
8	5.579	193.361	145	247	2	7	CDK9	Body_2	WT	2	Slide3_004-5
9	5.579	178.392	151	219	3	8	RNAPII_Ser2P	Body_2	WT	2	Slide3_004-5
1	191.449	334.019	125	524	1	0	DAPI	Nucleus	WT	2	Slide3_004-4
2	191.449	153.399	112	337	2	1	CDK9	Nucleus	WT	2	Slide3_004-4
3	191.449	268.847	163	3246	3	2	RNAPII_Ser2P	Nucleus	WT	2	Slide3_004-4
4	2.891	386.709	345	472	1	3	DAPI	Body_1	WT	2	Slide3_004-4
5	2.891	199.977	154	267	2	4	CDK9	Body_1	WT	2	Slide3_004-4
6	2.891	645.919	277	1136	3	5	RNAPII_Ser2P	Body_1	WT	2	Slide3_004-4
7	7.798	354.849	253	464	1	6	DAPI	Body_2	WT	2	Slide3_004-4
8	7.798	183.263	118	337	2	7	CDK9	Body_2	WT	2	Slide3_004-4
9	7.798	896.284	216	3246	3	8	RNAPII_Ser2P	Body_2	WT	2	Slide3_004-4
1	172.324	335.647	153	456	1	0	DAPI	Nucleus	WT	2	Slide3_004-3
2	172.324	148.463	115	222	2	1	CDK9	Nucleus	WT	2	Slide3_004-3
3	172.324	248.885	167	974	3	2	RNAPII_Ser2P	Nucleus	WT	2	Slide3_004-3
4	4.706	396.429	352	443	1	3	DAPI	Body_1	WT	2	Slide3_004-3
5	4.706	169.607	136	218	2	4	CDK9	Body_1	WT	2	Slide3_004-3
6	4.706	470.971	204	823	3	5	RNAPII_Ser2P	Body_1	WT	2	Slide3_004-3
7	6.924	369.714	305	442	1	6	DAPI	Body_2	WT	2	Slide3_004-3
8	6.924	172.976	132	222	2	7	CDK9	Body_2	WT	2	Slide3_004-3
9	6.924	513.204	237	974	3	8	RNAPII_Ser2P	Body_2	WT	2	Slide3_004-3
1	177.097	341.557	142	499	1	0	DAPI	Nucleus	WT	2	Slide3_004-2
2	177.097	152.619	113	281	2	1	CDK9	Nucleus	WT	2	Slide3_004-2
3	177.097	284.827	174	1624	3	2	RNAPII_Ser2P	Nucleus	WT	2	Slide3_004-2
4	11.092	347.791	279	454	1	3	DAPI	Body_1	WT	2	Slide3_004-2
5	11.092	178.924	136	281	2	4	CDK9	Body_1	WT	2	Slide3_004-2
6	11.092	662.915	198	1624	3	5	RNAPII_Ser2P	Body_1	WT	2	Slide3_004-2
7	5.546	380.897	320	457	1	6	DAPI	Body_2	WT	2	Slide3_004-2
8	5.546	183.594	144	257	2	7	CDK9	Body_2	WT	2	Slide3_004-2
9	5.546	547.115	235	1174	3	8	RNAPII_Ser2P	Body_2	WT	2	Slide3_004-2
1	182.307	303.087	136	441	1	0	DAPI	Nucleus	WT	2	Slide3_007-1
2	182.307	146.965	110	279	2	1	CDK9	Nucleus	WT	2	Slide3_007-1
3	182.307	313.924	182	1539	3	2	RNAPII_Ser2P	Nucleus	WT	2	Slide3_007-1
4	9.882	302.48	243	417	1	3	DAPI	Body_1	WT	2	Slide3_007-1
5	9.882	167.833	124	227	2	4	CDK9	Body_1	WT	2	Slide3_007-1
6	9.882	719.918	245	1539	3	5	RNAPII_Ser2P	Body_1	WT	2	Slide3_007-1
7	4.201	340.224	276	412	1	6	DAPI	Body_2	WT	2	Slide3_007-1
8	4.201	185.128	135	279	2	7	CDK9	Body_2	WT	2	Slide3_007-1
9	4.201	758.856	285	1449	3	8	RNAPII_Ser2P	Body_2	WT	2	Slide3_007-1
1	179.752	387.529	129	542	1	0	DAPI	Nucleus	WT	2	Slide3_006-1
2	179.752	124.31	104	238	2	1	CDK9	Nucleus	WT	2	Slide3_006-1
3	179.752	213.897	129	2102	3	2	RNAPII_Ser2P	Nucleus	WT	2	Slide3_006-1
4	4.168	375.427	315	448	1	3	DAPI	Body_1	WT	2	Slide3_006-1
5	4.168	143.008	119	187	2	4	CDK9	Body_1	WT	2	Slide3_006-1
6	4.168	579.403	218	1233	3	5	RNAPII_Ser2P	Body_1	WT	2	Slide3_006-1
7	8.403	404.72	314	515	1	6	DAPI	Body_2	WT	2	Slide3_006-1
8	8.403	145.252	115	238	2	7	CDK9	Body_2	WT	2	Slide3_006-1
9	8.403	762.768	184	2102	3	8	RNAPII_Ser2P	Body_2	WT	2	Slide3_006-1
1	186.038	217.33	136	282	1	0	DAPI	Nucleus	WT	2	Slide3_005-5
2	186.038	147.474	119	259	2	1	CDK9	Nucleus	WT	2	Slide3_005-5
3	186.038	305.585	192	1521	3	2	RNAPII_Ser2P	Nucleus	WT	2	Slide3_005-5
4	5.075	225.788	198	258	1	3	DAPI	Body_1	WT	2	Slide3_005-5
5	5.075	184.424	143	259	2	4	CDK9	Body_1	WT	2	Slide3_005-5
6	5.075	784.53	276	1521	3	5	RNAPII_Ser2P	Body_1	WT	2	Slide3_005-5
7	3.159	222.447	170	253	1	6	DAPI	Body_2	WT	2	Slide3_005-5
8	3.159	172.032	131	234	2	7	CDK9	Body_2	WT	2	Slide3_005-5
9	3.159	753.766	344	1393	3	8	RNAPII_Ser2P	Body_2	WT	2	Slide3_005-5
1	187.382	190.779	115	261	1	0	DAPI	Nucleus	WT	2	Slide3_005-4
2	187.382	153.839	113	279	2	1	CDK9	Nucleus	WT	2	Slide3_005-4
3	187.382	301.797	185	1621	3	2	RNAPII_Ser2P	Nucleus	WT	2	Slide3_005-4
4	9.344	196.669	169	228	1	3	DAPI	Body_1	WT	2	Slide3_005-4
5	9.344	183.158	143	259	2	4	CDK9	Body_1	WT	2	Slide3_005-4
6	9.344	765.863	243	1621	3	5	RNAPII_Ser2P	Body_1	WT	2	Slide3_005-4
7	4.907	201.37	171	261	1	6	DAPI	Body_2	WT	2	Slide3_005-4
8	4.907	186.363	140	279	2	7	CDK9	Body_2	WT	2	Slide3_005-4
9	4.907	613.068	243	1540	3	8	RNAPII_Ser2P	Body_2	WT	2	Slide3_005-4
1	136.428	186.645	126	237	1	0	DAPI	Nucleus	WT	2	Slide3_005-3
2	136.428	154.033	116	303	2	1	CDK9	Nucleus	WT	2	Slide3_005-3
3	136.428	366.339	211	2778	3	2	RNAPII_Ser2P	Nucleus	WT	2	Slide3_005-3
4	3.496	187.625	158	218	1	3	DAPI	Body_1	WT	2	Slide3_005-3
5	3.496	185.442	144	303	2	4	CDK9	Body_1	WT	2	Slide3_005-3
6	3.496	1190.69	365	2778	3	5	RNAPII_Ser2P	Body_1	WT	2	Slide3_005-3
7	3.764	196.839	173	228	1	6	DAPI	Body_2	WT	2	Slide3_005-3
8	3.764	209.857	156	298	2	7	CDK9	Body_2	WT	2	Slide3_005-3
9	3.764	1307.55	456	2519	3	8	RNAPII_Ser2P	Body_2	WT	2	Slide3_005-3
1	230.471	200.884	117	268	1	0	DAPI	Nucleus	WT	2	Slide3_007-6
2	230.471	142.074	113	232	2	1	CDK9	Nucleus	WT	2	Slide3_007-6
3	230.471	314.565	197	1756	3	2	RNAPII_Ser2P	Nucleus	WT	2	Slide3_007-6
4	4.974	210.649	183	243	1	3	DAPI	Body_1	WT	2	Slide3_007-6
5	4.974	166.25	133	209	2	4	CDK9	Body_1	WT	2	Slide3_007-6
6	4.974	800.189	290	1756	3	5	RNAPII_Ser2P	Body_1	WT	2	Slide3_007-6
7	10.218	206.273	178	243	1	6	DAPI	Body_2	WT	2	Slide3_007-6
8	10.218	162.01	129	232	2	7	CDK9	Body_2	WT	2	Slide3_007-6
9	10.218	916.974	304	1740	3	8	RNAPII_Ser2P	Body_2	WT	2	Slide3_007-6
1	169.266	180.961	131	242	1	0	DAPI	Nucleus	WT	2	Slide3_007-5
2	169.266	143.579	114	241	2	1	CDK9	Nucleus	WT	2	Slide3_007-5
3	169.266	327.337	204	2034	3	2	RNAPII_Ser2P	Nucleus	WT	2	Slide3_007-5
4	4.033	184.933	156	216	1	3	DAPI	Body_1	WT	2	Slide3_007-5
5	4.033	166.333	131	241	2	4	CDK9	Body_1	WT	2	Slide3_007-5
6	4.033	1017.87	349	2016	3	5	RNAPII_Ser2P	Body_1	WT	2	Slide3_007-5
7	6.689	180.342	147	213	1	6	DAPI	Body_2	WT	2	Slide3_007-5
8	6.689	168.628	135	216	2	7	CDK9	Body_2	WT	2	Slide3_007-5
9	6.689	1041.72	278	2034	3	8	RNAPII_Ser2P	Body_2	WT	2	Slide3_007-5
1	174.845	186.91	120	239	1	0	DAPI	Nucleus	WT	2	Slide3_007-4
2	174.845	142.178	112	250	2	1	CDK9	Nucleus	WT	2	Slide3_007-4
3	174.845	286.94	178	1452	3	2	RNAPII_Ser2P	Nucleus	WT	2	Slide3_007-4
4	8.672	188.705	161	219	1	3	DAPI	Body_1	WT	2	Slide3_007-4
5	8.672	162.884	129	230	2	4	CDK9	Body_1	WT	2	Slide3_007-4
6	8.672	720.267	230	1452	3	5	RNAPII_Ser2P	Body_1	WT	2	Slide3_007-4
7	5.075	192.166	158	228	1	6	DAPI	Body_2	WT	2	Slide3_007-4
8	5.075	166.132	134	250	2	7	CDK9	Body_2	WT	2	Slide3_007-4
9	5.075	563.358	231	1400	3	8	RNAPII_Ser2P	Body_2	WT	2	Slide3_007-4
1	160.056	203.281	137	264	1	0	DAPI	Nucleus	WT	2	Slide3_007-3
2	160.056	147.658	116	258	2	1	CDK9	Nucleus	WT	2	Slide3_007-3
3	160.056	313.108	197	1405	3	2	RNAPII_Ser2P	Nucleus	WT	2	Slide3_007-3
4	4.706	203.943	178	240	1	3	DAPI	Body_1	WT	2	Slide3_007-3
5	4.706	182.636	133	258	2	4	CDK9	Body_1	WT	2	Slide3_007-3
6	4.706	732.021	267	1405	3	5	RNAPII_Ser2P	Body_1	WT	2	Slide3_007-3
7	4.638	207.225	180	236	1	6	DAPI	Body_2	WT	2	Slide3_007-3
8	4.638	167.775	136	230	2	7	CDK9	Body_2	WT	2	Slide3_007-3
9	4.638	618.457	295	1272	3	8	RNAPII_Ser2P	Body_2	WT	2	Slide3_007-3
1	183.416	214.742	124	282	1	0	DAPI	Nucleus	WT	2	Slide3_007-2
2	183.416	142.759	116	231	2	1	CDK9	Nucleus	WT	2	Slide3_007-2
3	183.416	306.68	202	1434	3	2	RNAPII_Ser2P	Nucleus	WT	2	Slide3_007-2
4	3.428	213.402	175	258	1	3	DAPI	Body_1	WT	2	Slide3_007-2
5	3.428	159.725	131	218	2	4	CDK9	Body_1	WT	2	Slide3_007-2
6	3.428	661.902	298	1225	3	5	RNAPII_Ser2P	Body_1	WT	2	Slide3_007-2
7	5.042	220.373	194	257	1	6	DAPI	Body_2	WT	2	Slide3_007-2
8	5.042	173.093	137	231	2	7	CDK9	Body_2	WT	2	Slide3_007-2
9	5.042	764.627	318	1434	3	8	RNAPII_Ser2P	Body_2	WT	2	Slide3_007-2
1	254.873	438.51	158	647	1	0	DAPI	Nucleus	WT	2	Slide3_009-4
2	254.873	139.417	109	273	2	1	CDK9	Nucleus	WT	2	Slide3_009-4
3	254.873	265.576	152	2144	3	2	RNAPII_Ser2P	Nucleus	WT	2	Slide3_009-4
4	4.605	418.708	250	580	1	3	DAPI	Body_1	WT	2	Slide3_009-4
5	4.605	167.036	124	248	2	4	CDK9	Body_1	WT	2	Slide3_009-4
6	4.605	742.788	249	1500	3	5	RNAPII_Ser2P	Body_1	WT	2	Slide3_009-4
7	7.058	411.433	335	541	1	6	DAPI	Body_2	WT	2	Slide3_009-4
8	7.058	178.062	129	273	2	7	CDK9	Body_2	WT	2	Slide3_009-4
9	7.058	993.348	262	2144	3	8	RNAPII_Ser2P	Body_2	WT	2	Slide3_009-4
1	205.767	380.827	117	594	1	0	DAPI	Nucleus	WT	2	Slide3_009-3
2	205.767	148.752	106	311	2	1	CDK9	Nucleus	WT	2	Slide3_009-3
3	205.767	268.703	166	3271	3	2	RNAPII_Ser2P	Nucleus	WT	2	Slide3_009-3
4	7.596	389.124	241	510	1	3	DAPI	Body_1	WT	2	Slide3_009-3
5	7.596	176.159	120	311	2	4	CDK9	Body_1	WT	2	Slide3_009-3
6	7.596	966.518	241	3271	3	5	RNAPII_Ser2P	Body_1	WT	2	Slide3_009-3
7	3.462	434.922	385	501	1	6	DAPI	Body_2	WT	2	Slide3_009-3
8	3.462	192.621	138	283	2	7	CDK9	Body_2	WT	2	Slide3_009-3
9	3.462	567.388	243	1094	3	8	RNAPII_Ser2P	Body_2	WT	2	Slide3_009-3
1	168.795	629.331	150	961	1	0	DAPI	Nucleus	WT	2	Slide3_009-2
2	168.795	151.867	110	324	2	1	CDK9	Nucleus	WT	2	Slide3_009-2
3	168.795	252.93	148	3152	3	2	RNAPII_Ser2P	Nucleus	WT	2	Slide3_009-2
4	6.689	750.91	630	961	1	3	DAPI	Body_1	WT	2	Slide3_009-2
5	6.689	189.95	136	324	2	4	CDK9	Body_1	WT	2	Slide3_009-2
6	6.689	975.714	207	3152	3	5	RNAPII_Ser2P	Body_1	WT	2	Slide3_009-2
7	3.798	650.088	561	743	1	6	DAPI	Body_2	WT	2	Slide3_009-2
8	3.798	188.549	135	262	2	7	CDK9	Body_2	WT	2	Slide3_009-2
9	3.798	616.044	228	1095	3	8	RNAPII_Ser2P	Body_2	WT	2	Slide3_009-2
1	160.023	619.192	153	893	1	0	DAPI	Nucleus	WT	2	Slide3_009-1
2	160.023	154.877	111	334	2	1	CDK9	Nucleus	WT	2	Slide3_009-1
3	160.023	289.17	161	3262	3	2	RNAPII_Ser2P	Nucleus	WT	2	Slide3_009-1
4	4.067	606.347	348	758	1	3	DAPI	Body_1	WT	2	Slide3_009-1
5	4.067	176.512	121	307	2	4	CDK9	Body_1	WT	2	Slide3_009-1
6	4.067	816.884	235	2533	3	5	RNAPII_Ser2P	Body_1	WT	2	Slide3_009-1
7	6.218	645.735	554	744	1	6	DAPI	Body_2	WT	2	Slide3_009-1
8	6.218	203.984	144	334	2	7	CDK9	Body_2	WT	2	Slide3_009-1
9	6.218	1113.3	247	3262	3	8	RNAPII_Ser2P	Body_2	WT	2	Slide3_009-1
1	177.803	457.95	143	671	1	0	DAPI	Nucleus	WT	2	Slide3_008-1
2	177.803	147.524	111	329	2	1	CDK9	Nucleus	WT	2	Slide3_008-1
3	177.803	315.95	169	2842	3	2	RNAPII_Ser2P	Nucleus	WT	2	Slide3_008-1
4	6.386	514.121	425	609	1	3	DAPI	Body_1	WT	2	Slide3_008-1
5	6.386	184.842	140	329	2	4	CDK9	Body_1	WT	2	Slide3_008-1
6	6.386	911.932	265	2842	3	5	RNAPII_Ser2P	Body_1	WT	2	Slide3_008-1
7	10.756	528.556	344	671	1	6	DAPI	Body_2	WT	2	Slide3_008-1
8	10.756	175.069	126	270	2	7	CDK9	Body_2	WT	2	Slide3_008-1
9	10.756	965.297	234	2726	3	8	RNAPII_Ser2P	Body_2	WT	2	Slide3_008-1
1	126.411	953.234	124	1460	1	0	DAPI	Nucleus	WT	2	Slide3_011-1
2	126.411	138.329	101	393	2	1	CDK9	Nucleus	WT	2	Slide3_011-1
3	126.411	167.554	109	1363	3	2	RNAPII_Ser2P	Nucleus	WT	2	Slide3_011-1
4	4.47	1078.46	798	1314	1	3	DAPI	Body_1	WT	2	Slide3_011-1
5	4.47	215.797	135	393	2	4	CDK9	Body_1	WT	2	Slide3_011-1
6	4.47	610.12	181	1363	3	5	RNAPII_Ser2P	Body_1	WT	2	Slide3_011-1
7	2.252	925.642	820	1125	1	6	DAPI	Body_2	WT	2	Slide3_011-1
8	2.252	191.269	116	330	2	7	CDK9	Body_2	WT	2	Slide3_011-1
9	2.252	372.672	186	738	3	8	RNAPII_Ser2P	Body_2	WT	2	Slide3_011-1
1	114.479	845.706	241	1308	1	0	DAPI	Nucleus	WT	2	Slide3_010-4
2	114.479	134.658	101	431	2	1	CDK9	Nucleus	WT	2	Slide3_010-4
3	114.479	171.999	116	1710	3	2	RNAPII_Ser2P	Nucleus	WT	2	Slide3_010-4
4	3.092	820.348	729	949	1	3	DAPI	Body_1	WT	2	Slide3_010-4
5	3.092	213.467	136	431	2	4	CDK9	Body_1	WT	2	Slide3_010-4
6	3.092	722.652	210	1710	3	5	RNAPII_Ser2P	Body_1	WT	2	Slide3_010-4
7	2.118	962.222	887	1068	1	6	DAPI	Body_2	WT	2	Slide3_010-4
8	2.118	201.317	125	342	2	7	CDK9	Body_2	WT	2	Slide3_010-4
9	2.118	544.079	205	1217	3	8	RNAPII_Ser2P	Body_2	WT	2	Slide3_010-4
1	148.83	989.359	140	1386	1	0	DAPI	Nucleus	WT	2	Slide3_010-3
2	148.83	147.252	110	364	2	1	CDK9	Nucleus	WT	2	Slide3_010-3
3	148.83	224.828	145	1991	3	2	RNAPII_Ser2P	Nucleus	WT	2	Slide3_010-3
4	4.84	1103.86	944	1289	1	3	DAPI	Body_1	WT	2	Slide3_010-3
5	4.84	189.562	138	308	2	4	CDK9	Body_1	WT	2	Slide3_010-3
6	4.84	756.889	213	1991	3	5	RNAPII_Ser2P	Body_1	WT	2	Slide3_010-3
7	3.126	1053.31	860	1268	1	6	DAPI	Body_2	WT	2	Slide3_010-3
8	3.126	205.505	137	364	2	7	CDK9	Body_2	WT	2	Slide3_010-3
9	3.126	679.559	220	1621	3	8	RNAPII_Ser2P	Body_2	WT	2	Slide3_010-3
1	154.846	877.253	152	1232	1	0	DAPI	Nucleus	WT	2	Slide3_010-2
2	154.846	155.545	114	316	2	1	CDK9	Nucleus	WT	2	Slide3_010-2
3	154.846	283.41	159	3533	3	2	RNAPII_Ser2P	Nucleus	WT	2	Slide3_010-2
4	6.218	1051.23	868	1232	1	3	DAPI	Body_1	WT	2	Slide3_010-2
5	6.218	195.368	145	316	2	4	CDK9	Body_1	WT	2	Slide3_010-2
6	6.218	1176.45	218	3533	3	5	RNAPII_Ser2P	Body_1	WT	2	Slide3_010-2
7	4.067	865.934	746	1012	1	6	DAPI	Body_2	WT	2	Slide3_010-2
8	4.067	186.744	141	246	2	7	CDK9	Body_2	WT	2	Slide3_010-2
9	4.067	694.14	259	1317	3	8	RNAPII_Ser2P	Body_2	WT	2	Slide3_010-2
1	139.621	857.073	362	1215	1	0	DAPI	Nucleus	WT	2	Slide3_010-1
2	139.621	143.86	108	329	2	1	CDK9	Nucleus	WT	2	Slide3_010-1
3	139.621	256.105	123	2745	3	2	RNAPII_Ser2P	Nucleus	WT	2	Slide3_010-1
4	3.899	842.448	743	1001	1	3	DAPI	Body_1	WT	2	Slide3_010-1
5	3.899	179.974	118	329	2	4	CDK9	Body_1	WT	2	Slide3_010-1
6	3.899	827.388	231	2434	3	5	RNAPII_Ser2P	Body_1	WT	2	Slide3_010-1
7	8.941	843.62	647	1064	1	6	DAPI	Body_2	WT	2	Slide3_010-1
8	8.941	182.293	128	312	2	7	CDK9	Body_2	WT	2	Slide3_010-1
9	8.941	943.718	175	2745	3	8	RNAPII_Ser2P	Body_2	WT	2	Slide3_010-1
1	206.372	437.647	170	601	1	0	DAPI	Nucleus	WT	2	Slide3_015-1
2	206.372	142.256	112	321	2	1	CDK9	Nucleus	WT	2	Slide3_015-1
3	206.372	275.627	181	800	3	2	RNAPII_Ser2P	Nucleus	WT	2	Slide3_015-1
4	2.622	416.731	323	503	1	3	DAPI	Body_1	WT	2	Slide3_015-1
5	2.622	172.308	125	312	2	4	CDK9	Body_1	WT	2	Slide3_015-1
6	2.622	369.551	216	678	3	5	RNAPII_Ser2P	Body_1	WT	2	Slide3_015-1
7	3.193	442.295	392	506	1	6	DAPI	Body_2	WT	2	Slide3_015-1
8	3.193	181.916	124	321	2	7	CDK9	Body_2	WT	2	Slide3_015-1
9	3.193	406.695	248	800	3	8	RNAPII_Ser2P	Body_2	WT	2	Slide3_015-1
1	145.301	830.651	241	1154	1	0	DAPI	Nucleus	WT	2	Slide3_012-1
2	145.301	139.481	112	338	2	1	CDK9	Nucleus	WT	2	Slide3_012-1
3	145.301	200.16	140	825	3	2	RNAPII_Ser2P	Nucleus	WT	2	Slide3_012-1
4	2.353	979.543	869	1047	1	3	DAPI	Body_1	WT	2	Slide3_012-1
5	2.353	194.857	134	338	2	4	CDK9	Body_1	WT	2	Slide3_012-1
6	2.353	400.557	192	825	3	5	RNAPII_Ser2P	Body_1	WT	2	Slide3_012-1
7	1.21	953.139	883	1032	1	6	DAPI	Body_2	WT	2	Slide3_012-1
8	1.21	167.306	134	228	2	7	CDK9	Body_2	WT	2	Slide3_012-1
9	1.21	290.528	172	523	3	8	RNAPII_Ser2P	Body_2	WT	2	Slide3_012-1
1	164.963	766.621	165	1101	1	0	DAPI	Nucleus	WT	2	Slide3_011-4
2	164.963	150.833	113	297	2	1	CDK9	Nucleus	WT	2	Slide3_011-4
3	164.963	251.972	161	1346	3	2	RNAPII_Ser2P	Nucleus	WT	2	Slide3_011-4
4	4.907	818.616	693	965	1	3	DAPI	Body_1	WT	2	Slide3_011-4
5	4.907	200.925	146	297	2	4	CDK9	Body_1	WT	2	Slide3_011-4
6	4.907	718.007	236	1346	3	5	RNAPII_Ser2P	Body_1	WT	2	Slide3_011-4
7	3.764	728.054	589	920	1	6	DAPI	Body_2	WT	2	Slide3_011-4
8	3.764	169.08	131	263	2	7	CDK9	Body_2	WT	2	Slide3_011-4
9	3.764	534.429	235	1201	3	8	RNAPII_Ser2P	Body_2	WT	2	Slide3_011-4
1	161.501	653.552	162	912	1	0	DAPI	Nucleus	WT	2	Slide3_011-3
2	161.501	134.575	105	323	2	1	CDK9	Nucleus	WT	2	Slide3_011-3
3	161.501	196.978	124	1853	3	2	RNAPII_Ser2P	Nucleus	WT	2	Slide3_011-3
4	6.487	689.855	566	912	1	3	DAPI	Body_1	WT	2	Slide3_011-3
5	6.487	172.922	127	278	2	4	CDK9	Body_1	WT	2	Slide3_011-3
6	6.487	648.005	178	1853	3	5	RNAPII_Ser2P	Body_1	WT	2	Slide3_011-3
7	4.033	730.175	632	851	1	6	DAPI	Body_2	WT	2	Slide3_011-3
8	4.033	179.933	122	323	2	7	CDK9	Body_2	WT	2	Slide3_011-3
9	4.033	551.233	168	1447	3	8	RNAPII_Ser2P	Body_2	WT	2	Slide3_011-3
1	158.409	709.851	200	967	1	0	DAPI	Nucleus	WT	2	Slide3_011-2
2	158.409	138.432	107	350	2	1	CDK9	Nucleus	WT	2	Slide3_011-2
3	158.409	202.453	124	1740	3	2	RNAPII_Ser2P	Nucleus	WT	2	Slide3_011-2
4	4.706	739.35	655	853	1	3	DAPI	Body_1	WT	2	Slide3_011-2
5	4.706	184.314	130	289	2	4	CDK9	Body_1	WT	2	Slide3_011-2
6	4.706	854.507	229	1740	3	5	RNAPII_Ser2P	Body_1	WT	2	Slide3_011-2
7	2.185	740.708	682	817	1	6	DAPI	Body_2	WT	2	Slide3_011-2
8	2.185	213.738	146	350	2	7	CDK9	Body_2	WT	2	Slide3_011-2
9	2.185	691.108	259	1359	3	8	RNAPII_Ser2P	Body_2	WT	2	Slide3_011-2
1	139.721	824.846	213	1117	1	0	DAPI	Nucleus	WT	2	Slide3_017-3
2	139.721	142.232	105	312	2	1	CDK9	Nucleus	WT	2	Slide3_017-3
3	139.721	513.195	155	5991	3	2	RNAPII_Ser2P	Nucleus	WT	2	Slide3_017-3
4	5.714	817.965	632	1062	1	3	DAPI	Body_1	WT	2	Slide3_017-3
5	5.714	196.553	126	312	2	4	CDK9	Body_1	WT	2	Slide3_017-3
6	5.714	2971.58	364	5991	3	5	RNAPII_Ser2P	Body_1	WT	2	Slide3_017-3
7	4.504	866.493	763	1037	1	6	DAPI	Body_2	WT	2	Slide3_017-3
8	4.504	177.724	119	262	2	7	CDK9	Body_2	WT	2	Slide3_017-3
9	4.504	2052.69	380	3988	3	8	RNAPII_Ser2P	Body_2	WT	2	Slide3_017-3
1	141.268	848.727	197	1155	1	0	DAPI	Nucleus	WT	2	Slide3_017-2
2	141.268	132.893	107	279	2	1	CDK9	Nucleus	WT	2	Slide3_017-2
3	141.268	364.771	127	4724	3	2	RNAPII_Ser2P	Nucleus	WT	2	Slide3_017-2
4	5.445	968.994	885	1063	1	3	DAPI	Body_1	WT	2	Slide3_017-2
5	5.445	190.611	125	279	2	4	CDK9	Body_1	WT	2	Slide3_017-2
6	5.445	2448.74	421	4724	3	5	RNAPII_Ser2P	Body_1	WT	2	Slide3_017-2
7	2.655	905.532	824	981	1	6	DAPI	Body_2	WT	2	Slide3_017-2
8	2.655	170.38	126	266	2	7	CDK9	Body_2	WT	2	Slide3_017-2
9	2.655	1502.46	367	3385	3	8	RNAPII_Ser2P	Body_2	WT	2	Slide3_017-2
1	105.068	704.008	240	948	1	0	DAPI	Nucleus	WT	2	Slide3_017-1
2	105.068	125.504	101	349	2	1	CDK9	Nucleus	WT	2	Slide3_017-1
3	105.068	338.371	114	5402	3	2	RNAPII_Ser2P	Nucleus	WT	2	Slide3_017-1
4	2.924	708.103	513	855	1	3	DAPI	Body_1	WT	2	Slide3_017-1
5	2.924	178.793	119	349	2	4	CDK9	Body_1	WT	2	Slide3_017-1
6	2.924	1647.01	367	3800	3	5	RNAPII_Ser2P	Body_1	WT	2	Slide3_017-1
7	4.201	626.92	466	777	1	6	DAPI	Body_2	WT	2	Slide3_017-1
8	4.201	184.568	122	304	2	7	CDK9	Body_2	WT	2	Slide3_017-1
9	4.201	2579.2	607	5402	3	8	RNAPII_Ser2P	Body_2	WT	2	Slide3_017-1
1	128.025	671.037	266	903	1	0	DAPI	Nucleus	WT	2	Slide3_016-1
2	128.025	131.757	105	234	2	1	CDK9	Nucleus	WT	2	Slide3_016-1
3	128.025	188.52	125	1080	3	2	RNAPII_Ser2P	Nucleus	WT	2	Slide3_016-1
4	7.126	652.608	376	808	1	3	DAPI	Body_1	WT	2	Slide3_016-1
5	7.126	153.948	108	234	2	4	CDK9	Body_1	WT	2	Slide3_016-1
6	7.126	426.505	153	1080	3	5	RNAPII_Ser2P	Body_1	WT	2	Slide3_016-1
7	4.168	677.54	547	822	1	6	DAPI	Body_2	WT	2	Slide3_016-1
8	4.168	168.056	129	230	2	7	CDK9	Body_2	WT	2	Slide3_016-1
9	4.168	316.895	144	532	3	8	RNAPII_Ser2P	Body_2	WT	2	Slide3_016-1
1	177.433	454.594	172	647	1	0	DAPI	Nucleus	WT	2	Slide3_015-2
2	177.433	135.948	110	262	2	1	CDK9	Nucleus	WT	2	Slide3_015-2
3	177.433	264.88	172	917	3	2	RNAPII_Ser2P	Nucleus	WT	2	Slide3_015-2
4	2.958	439.125	384	541	1	3	DAPI	Body_1	WT	2	Slide3_015-2
5	2.958	176.364	126	251	2	4	CDK9	Body_1	WT	2	Slide3_015-2
6	2.958	488.159	271	917	3	5	RNAPII_Ser2P	Body_1	WT	2	Slide3_015-2
7	2.689	481.462	412	546	1	6	DAPI	Body_2	WT	2	Slide3_015-2
8	2.689	167.175	128	262	2	7	CDK9	Body_2	WT	2	Slide3_015-2
9	2.689	356.587	222	613	3	8	RNAPII_Ser2P	Body_2	WT	2	Slide3_015-2
1	141.906	543.565	218	745	1	0	DAPI	Nucleus	WT	2	Slide3_019-2
2	141.906	146.378	111	254	2	1	CDK9	Nucleus	WT	2	Slide3_019-2
3	141.906	539.471	176	6378	3	2	RNAPII_Ser2P	Nucleus	WT	2	Slide3_019-2
4	7.193	558.607	469	646	1	3	DAPI	Body_1	WT	2	Slide3_019-2
5	7.193	179.78	142	242	2	4	CDK9	Body_1	WT	2	Slide3_019-2
6	7.193	2990.54	529	6378	3	5	RNAPII_Ser2P	Body_1	WT	2	Slide3_019-2
7	5.983	536.938	444	626	1	6	DAPI	Body_2	WT	2	Slide3_019-2
8	5.983	173.876	127	252	2	7	CDK9	Body_2	WT	2	Slide3_019-2
9	5.983	2222.3	397	5200	3	8	RNAPII_Ser2P	Body_2	WT	2	Slide3_019-2
1	139.486	477.645	159	645	1	0	DAPI	Nucleus	WT	2	Slide3_019-1
2	139.486	157.551	116	326	2	1	CDK9	Nucleus	WT	2	Slide3_019-1
3	139.486	404.251	170	6174	3	2	RNAPII_Ser2P	Nucleus	WT	2	Slide3_019-1
4	5.748	444.14	336	585	1	3	DAPI	Body_1	WT	2	Slide3_019-1
5	5.748	202.895	143	326	2	4	CDK9	Body_1	WT	2	Slide3_019-1
6	5.748	2582.61	406	6174	3	5	RNAPII_Ser2P	Body_1	WT	2	Slide3_019-1
7	4.403	462.321	378	567	1	6	DAPI	Body_2	WT	2	Slide3_019-1
8	4.403	186.183	133	308	2	7	CDK9	Body_2	WT	2	Slide3_019-1
9	4.403	1721.07	327	4517	3	8	RNAPII_Ser2P	Body_2	WT	2	Slide3_019-1
1	115.219	846.696	344	1201	1	0	DAPI	Nucleus	WT	2	Slide3_018-2
2	115.219	139.64	104	240	2	1	CDK9	Nucleus	WT	2	Slide3_018-2
3	115.219	679.653	140	5642	3	2	RNAPII_Ser2P	Nucleus	WT	2	Slide3_018-2
4	7.663	787.728	559	1122	1	3	DAPI	Body_1	WT	2	Slide3_018-2
5	7.663	177.154	141	240	2	4	CDK9	Body_1	WT	2	Slide3_018-2
6	7.663	3027.92	591	5642	3	5	RNAPII_Ser2P	Body_1	WT	2	Slide3_018-2
7	5.546	755.455	565	996	1	6	DAPI	Body_2	WT	2	Slide3_018-2
8	5.546	166.885	126	230	2	7	CDK9	Body_2	WT	2	Slide3_018-2
9	5.546	2568.04	612	5383	3	8	RNAPII_Ser2P	Body_2	WT	2	Slide3_018-2
1	136.394	770.724	317	1094	1	0	DAPI	Nucleus	WT	2	Slide3_018-1
2	136.394	137.301	106	267	2	1	CDK9	Nucleus	WT	2	Slide3_018-1
3	136.394	465.747	144	5396	3	2	RNAPII_Ser2P	Nucleus	WT	2	Slide3_018-1
4	4.571	704.684	587	861	1	3	DAPI	Body_1	WT	2	Slide3_018-1
5	4.571	184.265	135	267	2	4	CDK9	Body_1	WT	2	Slide3_018-1
6	4.571	3394.8	926	5396	3	5	RNAPII_Ser2P	Body_1	WT	2	Slide3_018-1
7	2.521	921.72	844	992	1	6	DAPI	Body_2	WT	2	Slide3_018-1
8	2.521	166.76	132	217	2	7	CDK9	Body_2	WT	2	Slide3_018-1
9	2.521	2577.07	893	4090	3	8	RNAPII_Ser2P	Body_2	WT	2	Slide3_018-1
1	128.899	895.522	243	1352	1	0	DAPI	Nucleus	WT	2	Slide3_017-4
2	128.899	141.404	104	330	2	1	CDK9	Nucleus	WT	2	Slide3_017-4
3	128.899	538.829	141	6751	3	2	RNAPII_Ser2P	Nucleus	WT	2	Slide3_017-4
4	3.63	1039.83	850	1183	1	3	DAPI	Body_1	WT	2	Slide3_017-4
5	3.63	219.481	153	330	2	4	CDK9	Body_1	WT	2	Slide3_017-4
6	3.63	3101.83	789	5506	3	5	RNAPII_Ser2P	Body_1	WT	2	Slide3_017-4
7	4.538	873.8	632	1103	1	6	DAPI	Body_2	WT	2	Slide3_017-4
8	4.538	209.326	135	310	2	7	CDK9	Body_2	WT	2	Slide3_017-4
9	4.538	3750.54	1036	6751	3	8	RNAPII_Ser2P	Body_2	WT	2	Slide3_017-4
1	130.176	360.68	133	481	1	0	DAPI	Nucleus	WT	2	Slide3_021-2
2	130.176	147.215	109	291	2	1	CDK9	Nucleus	WT	2	Slide3_021-2
3	130.176	244.826	160	1685	3	2	RNAPII_Ser2P	Nucleus	WT	2	Slide3_021-2
4	3.26	397.722	343	469	1	3	DAPI	Body_1	WT	2	Slide3_021-2
5	3.26	186.794	136	291	2	4	CDK9	Body_1	WT	2	Slide3_021-2
6	3.26	653.072	226	1685	3	5	RNAPII_Ser2P	Body_1	WT	2	Slide3_021-2
7	6.89	380.254	315	453	1	6	DAPI	Body_2	WT	2	Slide3_021-2
8	6.89	177.741	133	273	2	7	CDK9	Body_2	WT	2	Slide3_021-2
9	6.89	629.585	195	1491	3	8	RNAPII_Ser2P	Body_2	WT	2	Slide3_021-2
1	155.485	446.745	135	674	1	0	DAPI	Nucleus	WT	2	Slide3_020-4
2	155.485	143.192	109	316	2	1	CDK9	Nucleus	WT	2	Slide3_020-4
3	155.485	350.717	170	6409	3	2	RNAPII_Ser2P	Nucleus	WT	2	Slide3_020-4
4	5.344	533.805	424	627	1	3	DAPI	Body_1	WT	2	Slide3_020-4
5	5.344	173.107	131	297	2	4	CDK9	Body_1	WT	2	Slide3_020-4
6	5.344	1421.6	262	3889	3	5	RNAPII_Ser2P	Body_1	WT	2	Slide3_020-4
7	7.092	439.976	296	615	1	6	DAPI	Body_2	WT	2	Slide3_020-4
8	7.092	176.531	129	316	2	7	CDK9	Body_2	WT	2	Slide3_020-4
9	7.092	1642.13	253	6409	3	8	RNAPII_Ser2P	Body_2	WT	2	Slide3_020-4
1	156.762	783.327	163	1128	1	0	DAPI	Nucleus	WT	2	Slide3_020-3
2	156.762	137.187	106	326	2	1	CDK9	Nucleus	WT	2	Slide3_020-3
3	156.762	233.788	131	3729	3	2	RNAPII_Ser2P	Nucleus	WT	2	Slide3_020-3
4	5.748	893.813	740	1065	1	3	DAPI	Body_1	WT	2	Slide3_020-3
5	5.748	184.398	128	326	2	4	CDK9	Body_1	WT	2	Slide3_020-3
6	5.748	1270.65	194	3729	3	5	RNAPII_Ser2P	Body_1	WT	2	Slide3_020-3
7	3.563	903.047	765	1042	1	6	DAPI	Body_2	WT	2	Slide3_020-3
8	3.563	170.877	126	289	2	7	CDK9	Body_2	WT	2	Slide3_020-3
9	3.563	740.575	217	2497	3	8	RNAPII_Ser2P	Body_2	WT	2	Slide3_020-3
1	160.594	603.125	133	963	1	0	DAPI	Nucleus	WT	2	Slide3_020-2
2	160.594	147.89	109	356	2	1	CDK9	Nucleus	WT	2	Slide3_020-2
3	160.594	299.358	159	4987	3	2	RNAPII_Ser2P	Nucleus	WT	2	Slide3_020-2
4	7.394	713.441	533	887	1	3	DAPI	Body_1	WT	2	Slide3_020-2
5	7.394	187.891	127	356	2	4	CDK9	Body_1	WT	2	Slide3_020-2
6	7.394	1329.28	202	4987	3	5	RNAPII_Ser2P	Body_1	WT	2	Slide3_020-2
7	6.722	691.13	523	881	1	6	DAPI	Body_2	WT	2	Slide3_020-2
8	6.722	173.64	138	238	2	7	CDK9	Body_2	WT	2	Slide3_020-2
9	6.722	858.95	213	2264	3	8	RNAPII_Ser2P	Body_2	WT	2	Slide3_020-2
1	192.02	653.393	132	964	1	0	DAPI	Nucleus	WT	2	Slide3_020-1
2	192.02	134.513	103	298	2	1	CDK9	Nucleus	WT	2	Slide3_020-1
3	192.02	230.368	129	2780	3	2	RNAPII_Ser2P	Nucleus	WT	2	Slide3_020-1
4	6.016	809.547	711	902	1	3	DAPI	Body_1	WT	2	Slide3_020-1
5	6.016	170.765	127	260	2	4	CDK9	Body_1	WT	2	Slide3_020-1
6	6.016	1006.84	237	2780	3	5	RNAPII_Ser2P	Body_1	WT	2	Slide3_020-1
7	4.47	743.955	652	853	1	6	DAPI	Body_2	WT	2	Slide3_020-1
8	4.47	172.263	126	298	2	7	CDK9	Body_2	WT	2	Slide3_020-1
9	4.47	682.729	190	2352	3	8	RNAPII_Ser2P	Body_2	WT	2	Slide3_020-1
1	177.904	270.172	123	356	1	0	DAPI	Nucleus	WT	2	Slide3_022-2
2	177.904	137.576	110	257	2	1	CDK9	Nucleus	WT	2	Slide3_022-2
3	177.904	187.203	138	345	3	2	RNAPII_Ser2P	Nucleus	WT	2	Slide3_022-2
4	1.849	252.945	207	291	1	3	DAPI	Body_1	WT	2	Slide3_022-2
5	1.849	175	131	257	2	4	CDK9	Body_1	WT	2	Slide3_022-2
6	1.849	261.927	177	343	3	5	RNAPII_Ser2P	Body_1	WT	2	Slide3_022-2
7	4.235	270.73	234	321	1	6	DAPI	Body_2	WT	2	Slide3_022-2
8	4.235	164.468	136	205	2	7	CDK9	Body_2	WT	2	Slide3_022-2
9	4.235	207.754	167	273	3	8	RNAPII_Ser2P	Body_2	WT	2	Slide3_022-2
1	172.223	336.092	153	452	1	0	DAPI	Nucleus	WT	2	Slide3_022-1
2	172.223	145.064	112	284	2	1	CDK9	Nucleus	WT	2	Slide3_022-1
3	172.223	237.277	163	1122	3	2	RNAPII_Ser2P	Nucleus	WT	2	Slide3_022-1
4	6.42	351.283	290	399	1	3	DAPI	Body_1	WT	2	Slide3_022-1
5	6.42	173.042	135	269	2	4	CDK9	Body_1	WT	2	Slide3_022-1
6	6.42	439.89	186	1122	3	5	RNAPII_Ser2P	Body_1	WT	2	Slide3_022-1
7	4.571	385.89	345	427	1	6	DAPI	Body_2	WT	2	Slide3_022-1
8	4.571	177.397	137	284	2	7	CDK9	Body_2	WT	2	Slide3_022-1
9	4.571	387.419	208	737	3	8	RNAPII_Ser2P	Body_2	WT	2	Slide3_022-1
1	126.647	347.019	130	463	1	0	DAPI	Nucleus	WT	2	Slide3_021-5
2	126.647	148.404	113	420	2	1	CDK9	Nucleus	WT	2	Slide3_021-5
3	126.647	212.185	152	1323	3	2	RNAPII_Ser2P	Nucleus	WT	2	Slide3_021-5
4	3.462	390.854	352	438	1	3	DAPI	Body_1	WT	2	Slide3_021-5
5	3.462	204.621	147	420	2	4	CDK9	Body_1	WT	2	Slide3_021-5
6	3.462	465.379	193	1323	3	5	RNAPII_Ser2P	Body_1	WT	2	Slide3_021-5
7	2.218	333.636	228	396	1	6	DAPI	Body_2	WT	2	Slide3_021-5
8	2.218	181.591	125	304	2	7	CDK9	Body_2	WT	2	Slide3_021-5
9	2.218	307.697	203	619	3	8	RNAPII_Ser2P	Body_2	WT	2	Slide3_021-5
1	136.36	531.407	167	681	1	0	DAPI	Nucleus	WT	2	Slide3_021-4
2	136.36	142.094	111	356	2	1	CDK9	Nucleus	WT	2	Slide3_021-4
3	136.36	203.79	138	1937	3	2	RNAPII_Ser2P	Nucleus	WT	2	Slide3_021-4
4	3.832	431.202	160	681	1	3	DAPI	Body_1	WT	2	Slide3_021-4
5	3.832	181.526	118	356	2	4	CDK9	Body_1	WT	2	Slide3_021-4
6	3.832	671.237	193	1937	3	5	RNAPII_Ser2P	Body_1	WT	2	Slide3_021-4
7	2.554	565.855	484	634	1	6	DAPI	Body_2	WT	2	Slide3_021-4
8	2.554	166.145	134	276	2	7	CDK9	Body_2	WT	2	Slide3_021-4
9	2.554	326.105	182	786	3	8	RNAPII_Ser2P	Body_2	WT	2	Slide3_021-4
1	155.014	798.247	190	1170	1	0	DAPI	Nucleus	WT	2	Slide3_021-3
2	155.014	140.74	112	311	2	1	CDK9	Nucleus	WT	2	Slide3_021-3
3	155.014	255.026	151	2944	3	2	RNAPII_Ser2P	Nucleus	WT	2	Slide3_021-3
4	6.016	908.307	760	1073	1	3	DAPI	Body_1	WT	2	Slide3_021-3
5	6.016	178.084	127	311	2	4	CDK9	Body_1	WT	2	Slide3_021-3
6	6.016	1072.12	230	2944	3	5	RNAPII_Ser2P	Body_1	WT	2	Slide3_021-3
7	3.462	756.175	598	909	1	6	DAPI	Body_2	WT	2	Slide3_021-3
8	3.462	156.699	120	227	2	7	CDK9	Body_2	WT	2	Slide3_021-3
9	3.462	795.456	210	2308	3	8	RNAPII_Ser2P	Body_2	WT	2	Slide3_021-3
1	200.053	292.169	130	401	1	0	DAPI	Nucleus	WT	2	Slide3_024-2
2	200.053	143.981	114	239	2	1	CDK9	Nucleus	WT	2	Slide3_024-2
3	200.053	316.361	190	2776	3	2	RNAPII_Ser2P	Nucleus	WT	2	Slide3_024-2
4	6.722	318.98	268	375	1	3	DAPI	Body_1	WT	2	Slide3_024-2
5	6.722	173.795	135	239	2	4	CDK9	Body_1	WT	2	Slide3_024-2
6	6.722	1244.01	285	2776	3	5	RNAPII_Ser2P	Body_1	WT	2	Slide3_024-2
7	3.563	285.802	235	361	1	6	DAPI	Body_2	WT	2	Slide3_024-2
8	3.563	165.774	136	231	2	7	CDK9	Body_2	WT	2	Slide3_024-2
9	3.563	804.094	341	1407	3	8	RNAPII_Ser2P	Body_2	WT	2	Slide3_024-2
1	202.709	364.259	167	491	1	0	DAPI	Nucleus	WT	2	Slide3_024-1
2	202.709	142.834	114	252	2	1	CDK9	Nucleus	WT	2	Slide3_024-1
3	202.709	310.876	181	2894	3	2	RNAPII_Ser2P	Nucleus	WT	2	Slide3_024-1
4	4.538	395.081	342	450	1	3	DAPI	Body_1	WT	2	Slide3_024-1
5	4.538	184.948	150	252	2	4	CDK9	Body_1	WT	2	Slide3_024-1
6	4.538	1520.6	418	2894	3	5	RNAPII_Ser2P	Body_1	WT	2	Slide3_024-1
7	3.361	340.93	289	419	1	6	DAPI	Body_2	WT	2	Slide3_024-1
8	3.361	166.18	130	234	2	7	CDK9	Body_2	WT	2	Slide3_024-1
9	3.361	867.21	366	1611	3	8	RNAPII_Ser2P	Body_2	WT	2	Slide3_024-1
1	164.661	316.48	169	446	1	0	DAPI	Nucleus	WT	2	Slide3_023-2
2	164.661	155.823	112	338	2	1	CDK9	Nucleus	WT	2	Slide3_023-2
3	164.661	500.796	193	5541	3	2	RNAPII_Ser2P	Nucleus	WT	2	Slide3_023-2
4	5.579	339.867	293	398	1	3	DAPI	Body_1	WT	2	Slide3_023-2
5	5.579	196.964	141	338	2	4	CDK9	Body_1	WT	2	Slide3_023-2
6	5.579	2547.18	406	5541	3	5	RNAPII_Ser2P	Body_1	WT	2	Slide3_023-2
7	7.025	340.321	297	397	1	6	DAPI	Body_2	WT	2	Slide3_023-2
8	7.025	191.517	147	254	2	7	CDK9	Body_2	WT	2	Slide3_023-2
9	7.025	2493.38	416	5398	3	8	RNAPII_Ser2P	Body_2	WT	2	Slide3_023-2
1	152.225	270.709	139	374	1	0	DAPI	Nucleus	WT	2	Slide3_022-4
2	152.225	143.451	112	263	2	1	CDK9	Nucleus	WT	2	Slide3_022-4
3	152.225	311.547	164	2924	3	2	RNAPII_Ser2P	Nucleus	WT	2	Slide3_022-4
4	9.176	273.949	218	353	1	3	DAPI	Body_1	WT	2	Slide3_022-4
5	9.176	159.333	122	226	2	4	CDK9	Body_1	WT	2	Slide3_022-4
6	9.176	929.802	213	2284	3	5	RNAPII_Ser2P	Body_1	WT	2	Slide3_022-4
7	5.411	265.851	217	314	1	6	DAPI	Body_2	WT	2	Slide3_022-4
8	5.411	167.789	131	263	2	7	CDK9	Body_2	WT	2	Slide3_022-4
9	5.411	1003.04	257	2924	3	8	RNAPII_Ser2P	Body_2	WT	2	Slide3_022-4
1	139.284	305.663	151	406	1	0	DAPI	Nucleus	WT	2	Slide3_022-3
2	139.284	141.856	114	291	2	1	CDK9	Nucleus	WT	2	Slide3_022-3
3	139.284	213.161	149	981	3	2	RNAPII_Ser2P	Nucleus	WT	2	Slide3_022-3
4	2.286	279.294	232	327	1	3	DAPI	Body_1	WT	2	Slide3_022-3
5	2.286	177.397	134	271	2	4	CDK9	Body_1	WT	2	Slide3_022-3
6	2.286	300.662	197	500	3	5	RNAPII_Ser2P	Body_1	WT	2	Slide3_022-3
7	2.588	298.39	253	342	1	6	DAPI	Body_2	WT	2	Slide3_022-3
8	2.588	178.61	131	291	2	7	CDK9	Body_2	WT	2	Slide3_022-3
9	2.588	493.416	223	981	3	8	RNAPII_Ser2P	Body_2	WT	2	Slide3_022-3
1	172.963	339.152	178	456	1	0	DAPI	Nucleus	WT	2	Slide3_025-2
2	172.963	156.265	118	263	2	1	CDK9	Nucleus	WT	2	Slide3_025-2
3	172.963	287.899	185	1561	3	2	RNAPII_Ser2P	Nucleus	WT	2	Slide3_025-2
4	7.058	335.471	276	405	1	3	DAPI	Body_1	WT	2	Slide3_025-2
5	7.058	191.814	143	263	2	4	CDK9	Body_1	WT	2	Slide3_025-2
6	7.058	694.081	256	1491	3	5	RNAPII_Ser2P	Body_1	WT	2	Slide3_025-2
7	4.437	330.326	290	373	1	6	DAPI	Body_2	WT	2	Slide3_025-2
8	4.437	179.985	145	242	2	7	CDK9	Body_2	WT	2	Slide3_025-2
9	4.437	754.523	320	1561	3	8	RNAPII_Ser2P	Body_2	WT	2	Slide3_025-2
1	157.939	544.64	190	767	1	0	DAPI	Nucleus	WT	2	Slide3_025-1
2	157.939	162.095	116	308	2	1	CDK9	Nucleus	WT	2	Slide3_025-1
3	157.939	436.402	187	5699	3	2	RNAPII_Ser2P	Nucleus	WT	2	Slide3_025-1
4	4.302	535.125	461	607	1	3	DAPI	Body_1	WT	2	Slide3_025-1
5	4.302	207.977	159	302	2	4	CDK9	Body_1	WT	2	Slide3_025-1
6	4.302	1794.13	450	4106	3	5	RNAPII_Ser2P	Body_1	WT	2	Slide3_025-1
7	6.789	465.609	343	596	1	6	DAPI	Body_2	WT	2	Slide3_025-1
8	6.789	209.569	147	308	2	7	CDK9	Body_2	WT	2	Slide3_025-1
9	6.789	2633.8	570	5699	3	8	RNAPII_Ser2P	Body_2	WT	2	Slide3_025-1
1	127.857	376.875	165	520	1	0	DAPI	Nucleus	WT	2	Slide3_024-5
2	127.857	138.023	107	315	2	1	CDK9	Nucleus	WT	2	Slide3_024-5
3	127.857	243.4	157	2166	3	2	RNAPII_Ser2P	Nucleus	WT	2	Slide3_024-5
4	3.697	397.218	329	471	1	3	DAPI	Body_1	WT	2	Slide3_024-5
5	3.697	190.582	133	315	2	4	CDK9	Body_1	WT	2	Slide3_024-5
6	3.697	920.927	271	2166	3	5	RNAPII_Ser2P	Body_1	WT	2	Slide3_024-5
7	2.655	387.835	337	445	1	6	DAPI	Body_2	WT	2	Slide3_024-5
8	2.655	170.835	131	251	2	7	CDK9	Body_2	WT	2	Slide3_024-5
9	2.655	590.405	257	1427	3	8	RNAPII_Ser2P	Body_2	WT	2	Slide3_024-5
1	156.359	335.216	160	454	1	0	DAPI	Nucleus	WT	2	Slide3_024-4
2	156.359	144.701	115	281	2	1	CDK9	Nucleus	WT	2	Slide3_024-4
3	156.359	272.605	168	2333	3	2	RNAPII_Ser2P	Nucleus	WT	2	Slide3_024-4
4	5.546	338.873	260	411	1	3	DAPI	Body_1	WT	2	Slide3_024-4
5	5.546	178.297	125	281	2	4	CDK9	Body_1	WT	2	Slide3_024-4
6	5.546	1085.68	288	2333	3	5	RNAPII_Ser2P	Body_1	WT	2	Slide3_024-4
7	2.79	350.675	309	398	1	6	DAPI	Body_2	WT	2	Slide3_024-4
8	2.79	180.241	140	256	2	7	CDK9	Body_2	WT	2	Slide3_024-4
9	2.79	684.349	281	1305	3	8	RNAPII_Ser2P	Body_2	WT	2	Slide3_024-4
1	162.342	292.775	130	395	1	0	DAPI	Nucleus	WT	2	Slide3_024-3
2	162.342	148.364	114	324	2	1	CDK9	Nucleus	WT	2	Slide3_024-3
3	162.342	303.636	182	3649	3	2	RNAPII_Ser2P	Nucleus	WT	2	Slide3_024-3
4	4.269	310.039	266	351	1	3	DAPI	Body_1	WT	2	Slide3_024-3
5	4.269	205.685	150	324	2	4	CDK9	Body_1	WT	2	Slide3_024-3
6	4.269	1528.65	370	3649	3	5	RNAPII_Ser2P	Body_1	WT	2	Slide3_024-3
7	2.554	289.671	251	338	1	6	DAPI	Body_2	WT	2	Slide3_024-3
8	2.554	188.289	143	297	2	7	CDK9	Body_2	WT	2	Slide3_024-3
9	2.554	806.803	310	1581	3	8	RNAPII_Ser2P	Body_2	WT	2	Slide3_024-3
1	173.131	399.399	175	577	1	0	DAPI	Nucleus	WT	2	Slide3_026-4
2	173.131	157.513	115	374	2	1	CDK9	Nucleus	WT	2	Slide3_026-4
3	173.131	348.237	174	5846	3	2	RNAPII_Ser2P	Nucleus	WT	2	Slide3_026-4
4	5.344	429.811	367	495	1	3	DAPI	Body_1	WT	2	Slide3_026-4
5	5.344	215.201	140	349	2	4	CDK9	Body_1	WT	2	Slide3_026-4
6	5.344	2435.38	439	5846	3	5	RNAPII_Ser2P	Body_1	WT	2	Slide3_026-4
7	2.185	408.108	362	453	1	6	DAPI	Body_2	WT	2	Slide3_026-4
8	2.185	240.369	165	374	2	7	CDK9	Body_2	WT	2	Slide3_026-4
9	2.185	1748.92	622	3386	3	8	RNAPII_Ser2P	Body_2	WT	2	Slide3_026-4
1	123.891	729.039	289	950	1	0	DAPI	Nucleus	WT	2	Slide3_026-3
2	123.891	154.545	115	373	2	1	CDK9	Nucleus	WT	2	Slide3_026-3
3	123.891	294.767	164	5242	3	2	RNAPII_Ser2P	Nucleus	WT	2	Slide3_026-3
4	3.63	702.759	570	861	1	3	DAPI	Body_1	WT	2	Slide3_026-3
5	3.63	232.352	148	373	2	4	CDK9	Body_1	WT	2	Slide3_026-3
6	3.63	2024.43	324	5242	3	5	RNAPII_Ser2P	Body_1	WT	2	Slide3_026-3
7	1.344	829.475	760	931	1	6	DAPI	Body_2	WT	2	Slide3_026-3
8	1.344	221.5	158	318	2	7	CDK9	Body_2	WT	2	Slide3_026-3
9	1.344	856.65	342	1729	3	8	RNAPII_Ser2P	Body_2	WT	2	Slide3_026-3
1	129.336	1010.47	349	1316	1	0	DAPI	Nucleus	WT	2	Slide3_026-2
2	129.336	151.465	113	454	2	1	CDK9	Nucleus	WT	2	Slide3_026-2
3	129.336	285.019	157	5114	3	2	RNAPII_Ser2P	Nucleus	WT	2	Slide3_026-2
4	1.58	1030.89	897	1165	1	3	DAPI	Body_1	WT	2	Slide3_026-2
5	1.58	216.66	155	340	2	4	CDK9	Body_1	WT	2	Slide3_026-2
6	1.58	858.128	312	1916	3	5	RNAPII_Ser2P	Body_1	WT	2	Slide3_026-2
7	2.891	995.465	836	1176	1	6	DAPI	Body_2	WT	2	Slide3_026-2
8	2.891	260.384	159	454	2	7	CDK9	Body_2	WT	2	Slide3_026-2
9	2.891	2381.61	423	5114	3	8	RNAPII_Ser2P	Body_2	WT	2	Slide3_026-2
1	104.766	962.027	340	1370	1	0	DAPI	Nucleus	WT	2	Slide3_025-4
2	104.766	153.372	112	432	2	1	CDK9	Nucleus	WT	2	Slide3_025-4
3	104.766	434.374	147	6273	3	2	RNAPII_Ser2P	Nucleus	WT	2	Slide3_025-4
4	4.571	1009.73	887	1137	1	3	DAPI	Body_1	WT	2	Slide3_025-4
5	4.571	239.022	150	432	2	4	CDK9	Body_1	WT	2	Slide3_025-4
6	4.571	3065.82	604	6273	3	5	RNAPII_Ser2P	Body_1	WT	2	Slide3_025-4
7	2.353	950.386	831	1048	1	6	DAPI	Body_2	WT	2	Slide3_025-4
8	2.353	211.457	142	397	2	7	CDK9	Body_2	WT	2	Slide3_025-4
9	2.353	1911.96	568	4792	3	8	RNAPII_Ser2P	Body_2	WT	2	Slide3_025-4
1	135.923	699.627	256	970	1	0	DAPI	Nucleus	WT	2	Slide3_025-3
2	135.923	160.438	120	376	2	1	CDK9	Nucleus	WT	2	Slide3_025-3
3	135.923	371.59	181	5437	3	2	RNAPII_Ser2P	Nucleus	WT	2	Slide3_025-3
4	4.168	724.895	542	900	1	3	DAPI	Body_1	WT	2	Slide3_025-3
5	4.168	214.177	139	337	2	4	CDK9	Body_1	WT	2	Slide3_025-3
6	4.168	2412.11	494	5437	3	5	RNAPII_Ser2P	Body_1	WT	2	Slide3_025-3
7	2.454	764.068	670	878	1	6	DAPI	Body_2	WT	2	Slide3_025-3
8	2.454	232.644	153	376	2	7	CDK9	Body_2	WT	2	Slide3_025-3
9	2.454	1879.64	581	3932	3	8	RNAPII_Ser2P	Body_2	WT	2	Slide3_025-3
1	205.129	394.375	143	547	1	0	DAPI	Nucleus	WT	2	Slide3_027-2
2	205.129	139.022	109	302	2	1	CDK9	Nucleus	WT	2	Slide3_027-2
3	205.129	270.358	157	3231	3	2	RNAPII_Ser2P	Nucleus	WT	2	Slide3_027-2
4	5.075	354.099	278	482	1	3	DAPI	Body_1	WT	2	Slide3_027-2
5	5.075	181.212	125	302	2	4	CDK9	Body_1	WT	2	Slide3_027-2
6	5.075	1500.9	325	3231	3	5	RNAPII_Ser2P	Body_1	WT	2	Slide3_027-2
7	2.588	346.727	252	483	1	6	DAPI	Body_2	WT	2	Slide3_027-2
8	2.588	179.013	136	241	2	7	CDK9	Body_2	WT	2	Slide3_027-2
9	2.588	1121.7	485	2055	3	8	RNAPII_Ser2P	Body_2	WT	2	Slide3_027-2
1	176.963	390.351	156	538	1	0	DAPI	Nucleus	WT	2	Slide3_027-1
2	176.963	139.983	108	270	2	1	CDK9	Nucleus	WT	2	Slide3_027-1
3	176.963	234.033	153	1610	3	2	RNAPII_Ser2P	Nucleus	WT	2	Slide3_027-1
4	4.067	395.231	343	446	1	3	DAPI	Body_1	WT	2	Slide3_027-1
5	4.067	180.595	130	270	2	4	CDK9	Body_1	WT	2	Slide3_027-1
6	4.067	829.901	305	1610	3	5	RNAPII_Ser2P	Body_1	WT	2	Slide3_027-1
7	2.924	433.023	396	497	1	6	DAPI	Body_2	WT	2	Slide3_027-1
8	2.924	191.437	142	252	2	7	CDK9	Body_2	WT	2	Slide3_027-1
9	2.924	758.724	313	1462	3	8	RNAPII_Ser2P	Body_2	WT	2	Slide3_027-1
1	172.123	417.725	161	587	1	0	DAPI	Nucleus	WT	2	Slide3_026-7
2	172.123	141.757	114	268	2	1	CDK9	Nucleus	WT	2	Slide3_026-7
3	172.123	251.762	163	2009	3	2	RNAPII_Ser2P	Nucleus	WT	2	Slide3_026-7
4	3.764	393.384	327	452	1	3	DAPI	Body_1	WT	2	Slide3_026-7
5	3.764	189.348	135	268	2	4	CDK9	Body_1	WT	2	Slide3_026-7
6	3.764	1101.73	332	2009	3	5	RNAPII_Ser2P	Body_1	WT	2	Slide3_026-7
7	2.353	469.843	422	535	1	6	DAPI	Body_2	WT	2	Slide3_026-7
8	2.353	185.657	135	257	2	7	CDK9	Body_2	WT	2	Slide3_026-7
9	2.353	731.243	260	1243	3	8	RNAPII_Ser2P	Body_2	WT	2	Slide3_026-7
1	180.828	543.154	195	758	1	0	DAPI	Nucleus	WT	2	Slide3_026-6
2	180.828	140.709	110	285	2	1	CDK9	Nucleus	WT	2	Slide3_026-6
3	180.828	226.851	149	1666	3	2	RNAPII_Ser2P	Nucleus	WT	2	Slide3_026-6
4	4.437	551.894	480	662	1	3	DAPI	Body_1	WT	2	Slide3_026-6
5	4.437	184.523	136	285	2	4	CDK9	Body_1	WT	2	Slide3_026-6
6	4.437	846.227	284	1666	3	5	RNAPII_Ser2P	Body_1	WT	2	Slide3_026-6
7	3.764	612	525	715	1	6	DAPI	Body_2	WT	2	Slide3_026-6
8	3.764	185.589	140	266	2	7	CDK9	Body_2	WT	2	Slide3_026-6
9	3.764	596.607	251	1345	3	8	RNAPII_Ser2P	Body_2	WT	2	Slide3_026-6
1	190.642	413.808	188	584	1	0	DAPI	Nucleus	WT	2	Slide3_026-5
2	190.642	138.828	106	306	2	1	CDK9	Nucleus	WT	2	Slide3_026-5
3	190.642	261.835	155	3072	3	2	RNAPII_Ser2P	Nucleus	WT	2	Slide3_026-5
4	2.554	361.184	250	478	1	3	DAPI	Body_1	WT	2	Slide3_026-5
5	2.554	179.553	123	253	2	4	CDK9	Body_1	WT	2	Slide3_026-5
6	2.554	979.592	396	1620	3	5	RNAPII_Ser2P	Body_1	WT	2	Slide3_026-5
7	4.47	340.466	264	443	1	6	DAPI	Body_2	WT	2	Slide3_026-5
8	4.47	182.962	124	306	2	7	CDK9	Body_2	WT	2	Slide3_026-5
9	4.47	1586.23	361	3072	3	8	RNAPII_Ser2P	Body_2	WT	2	Slide3_026-5
1	184.828	307.767	140	414	1	0	DAPI	Nucleus	WT	2	Slide3_029-3
2	184.828	149.869	115	340	2	1	CDK9	Nucleus	WT	2	Slide3_029-3
3	184.828	208.467	150	1267	3	2	RNAPII_Ser2P	Nucleus	WT	2	Slide3_029-3
4	1.983	275.339	235	319	1	3	DAPI	Body_1	WT	2	Slide3_029-3
5	1.983	202.746	140	340	2	4	CDK9	Body_1	WT	2	Slide3_029-3
6	1.983	655.475	274	1267	3	5	RNAPII_Ser2P	Body_1	WT	2	Slide3_029-3
7	2.588	313.636	267	355	1	6	DAPI	Body_2	WT	2	Slide3_029-3
8	2.588	187.688	140	251	2	7	CDK9	Body_2	WT	2	Slide3_029-3
9	2.588	508.338	240	876	3	8	RNAPII_Ser2P	Body_2	WT	2	Slide3_029-3
1	196.222	498.601	138	686	1	0	DAPI	Nucleus	WT	2	Slide3_029-2
2	196.222	145.24	110	265	2	1	CDK9	Nucleus	WT	2	Slide3_029-2
3	196.222	267.596	145	3147	3	2	RNAPII_Ser2P	Nucleus	WT	2	Slide3_029-2
4	4.47	540.316	452	648	1	3	DAPI	Body_1	WT	2	Slide3_029-2
5	4.47	168.842	132	265	2	4	CDK9	Body_1	WT	2	Slide3_029-2
6	4.47	1162.84	301	2355	3	5	RNAPII_Ser2P	Body_1	WT	2	Slide3_029-2
7	5.21	456.594	335	591	1	6	DAPI	Body_2	WT	2	Slide3_029-2
8	5.21	171.29	124	263	2	7	CDK9	Body_2	WT	2	Slide3_029-2
9	5.21	1237.99	297	3147	3	8	RNAPII_Ser2P	Body_2	WT	2	Slide3_029-2
1	147.418	501.577	270	654	1	0	DAPI	Nucleus	WT	2	Slide3_029-1
2	147.418	153.396	116	342	2	1	CDK9	Nucleus	WT	2	Slide3_029-1
3	147.418	229.281	145	1599	3	2	RNAPII_Ser2P	Nucleus	WT	2	Slide3_029-1
4	4.067	469.587	383	547	1	3	DAPI	Body_1	WT	2	Slide3_029-1
5	4.067	208.413	141	342	2	4	CDK9	Body_1	WT	2	Slide3_029-1
6	4.067	823.769	240	1599	3	5	RNAPII_Ser2P	Body_1	WT	2	Slide3_029-1
7	3.563	457.519	394	536	1	6	DAPI	Body_2	WT	2	Slide3_029-1
8	3.563	192.566	137	312	2	7	CDK9	Body_2	WT	2	Slide3_029-1
9	3.563	599.16	199	1433	3	8	RNAPII_Ser2P	Body_2	WT	2	Slide3_029-1
1	148.998	736.298	135	1128	1	0	DAPI	Nucleus	WT	2	Slide3_028-1
2	148.998	138.508	105	383	2	1	CDK9	Nucleus	WT	2	Slide3_028-1
3	148.998	193.041	123	2376	3	2	RNAPII_Ser2P	Nucleus	WT	2	Slide3_028-1
4	3.832	867.018	745	966	1	3	DAPI	Body_1	WT	2	Slide3_028-1
5	3.832	192.175	133	383	2	4	CDK9	Body_1	WT	2	Slide3_028-1
6	3.832	825.342	193	2376	3	5	RNAPII_Ser2P	Body_1	WT	2	Slide3_028-1
7	2.084	723.823	589	895	1	6	DAPI	Body_2	WT	2	Slide3_028-1
8	2.084	196.113	124	340	2	7	CDK9	Body_2	WT	2	Slide3_028-1
9	2.084	554.048	196	1129	3	8	RNAPII_Ser2P	Body_2	WT	2	Slide3_028-1
1	212.59	426.498	181	611	1	0	DAPI	Nucleus	WT	2	Slide3_027-3
2	212.59	140.242	111	255	2	1	CDK9	Nucleus	WT	2	Slide3_027-3
3	212.59	263.044	154	2085	3	2	RNAPII_Ser2P	Nucleus	WT	2	Slide3_027-3
4	7.361	413.443	339	493	1	3	DAPI	Body_1	WT	2	Slide3_027-3
5	7.361	170.196	125	235	2	4	CDK9	Body_1	WT	2	Slide3_027-3
6	7.361	1050.92	240	2074	3	5	RNAPII_Ser2P	Body_1	WT	2	Slide3_027-3
7	3.294	476.52	413	561	1	6	DAPI	Body_2	WT	2	Slide3_027-3
8	3.294	190.061	133	255	2	7	CDK9	Body_2	WT	2	Slide3_027-3
9	3.294	1014.69	250	2085	3	8	RNAPII_Ser2P	Body_2	WT	2	Slide3_027-3
1	161.266	616.568	142	910	1	0	DAPI	Nucleus	WT	2	Slide3_031-4
2	161.266	150.013	107	331	2	1	CDK9	Nucleus	WT	2	Slide3_031-4
3	161.266	575.811	167	6171	3	2	RNAPII_Ser2P	Nucleus	WT	2	Slide3_031-4
4	3.731	653.739	568	761	1	3	DAPI	Body_1	WT	2	Slide3_031-4
5	3.731	187.234	140	248	2	4	CDK9	Body_1	WT	2	Slide3_031-4
6	3.731	2375.27	643	4065	3	5	RNAPII_Ser2P	Body_1	WT	2	Slide3_031-4
7	5.546	696.2	601	799	1	6	DAPI	Body_2	WT	2	Slide3_031-4
8	5.546	220.867	154	331	2	7	CDK9	Body_2	WT	2	Slide3_031-4
9	5.546	3297.04	943	6171	3	8	RNAPII_Ser2P	Body_2	WT	2	Slide3_031-4
1	135.688	535.815	175	767	1	0	DAPI	Nucleus	WT	2	Slide3_031-3
2	135.688	155.346	112	324	2	1	CDK9	Nucleus	WT	2	Slide3_031-3
3	135.688	636.481	191	6098	3	2	RNAPII_Ser2P	Nucleus	WT	2	Slide3_031-3
4	3.26	603.557	531	684	1	3	DAPI	Body_1	WT	2	Slide3_031-3
5	3.26	207.485	155	291	2	4	CDK9	Body_1	WT	2	Slide3_031-3
6	3.26	2244.68	659	4174	3	5	RNAPII_Ser2P	Body_1	WT	2	Slide3_031-3
7	4.706	577.229	483	679	1	6	DAPI	Body_2	WT	2	Slide3_031-3
8	4.706	229.171	153	324	2	7	CDK9	Body_2	WT	2	Slide3_031-3
9	4.706	3467.87	1019	6098	3	8	RNAPII_Ser2P	Body_2	WT	2	Slide3_031-3
1	184.424	314.714	157	428	1	0	DAPI	Nucleus	WT	2	Slide3_031-1
2	184.424	162.233	124	382	2	1	CDK9	Nucleus	WT	2	Slide3_031-1
3	184.424	291.455	187	2230	3	2	RNAPII_Ser2P	Nucleus	WT	2	Slide3_031-1
4	2.655	350.519	297	399	1	3	DAPI	Body_1	WT	2	Slide3_031-1
5	2.655	242.57	165	382	2	4	CDK9	Body_1	WT	2	Slide3_031-1
6	2.655	1218.73	442	2230	3	5	RNAPII_Ser2P	Body_1	WT	2	Slide3_031-1
7	1.949	307.638	289	336	1	6	DAPI	Body_2	WT	2	Slide3_031-1
8	1.949	233.724	154	381	2	7	CDK9	Body_2	WT	2	Slide3_031-1
9	1.949	1066.93	391	2051	3	8	RNAPII_Ser2P	Body_2	WT	2	Slide3_031-1
1	132.798	713.016	268	964	1	0	DAPI	Nucleus	WT	2	Slide3_030-2
2	132.798	135.816	109	291	2	1	CDK9	Nucleus	WT	2	Slide3_030-2
3	132.798	177.177	123	1003	3	2	RNAPII_Ser2P	Nucleus	WT	2	Slide3_030-2
4	2.386	817.845	748	927	1	3	DAPI	Body_1	WT	2	Slide3_030-2
5	2.386	169.831	130	256	2	4	CDK9	Body_1	WT	2	Slide3_030-2
6	2.386	481.549	207	1003	3	5	RNAPII_Ser2P	Body_1	WT	2	Slide3_030-2
7	2.454	781.082	709	862	1	6	DAPI	Body_2	WT	2	Slide3_030-2
8	2.454	172.918	132	291	2	7	CDK9	Body_2	WT	2	Slide3_030-2
9	2.454	420.973	182	932	3	8	RNAPII_Ser2P	Body_2	WT	2	Slide3_030-2
1	159.451	791.649	276	1067	1	0	DAPI	Nucleus	WT	2	Slide3_030-1
2	159.451	135.172	107	310	2	1	CDK9	Nucleus	WT	2	Slide3_030-1
3	159.451	189.008	128	1613	3	2	RNAPII_Ser2P	Nucleus	WT	2	Slide3_030-1
4	3.059	884.714	764	1036	1	3	DAPI	Body_1	WT	2	Slide3_030-1
5	3.059	179.033	124	301	2	4	CDK9	Body_1	WT	2	Slide3_030-1
6	3.059	642.11	205	1613	3	5	RNAPII_Ser2P	Body_1	WT	2	Slide3_030-1
7	3.059	898.868	829	977	1	6	DAPI	Body_2	WT	2	Slide3_030-1
8	3.059	183.462	134	310	2	7	CDK9	Body_2	WT	2	Slide3_030-1
9	3.059	599.934	187	1218	3	8	RNAPII_Ser2P	Body_2	WT	2	Slide3_030-1
1	169.534	301.072	121	414	1	0	DAPI	Nucleus	WT	2	Slide3_033-2
2	169.534	150.045	118	309	2	1	CDK9	Nucleus	WT	2	Slide3_033-2
3	169.534	240.281	167	1477	3	2	RNAPII_Ser2P	Nucleus	WT	2	Slide3_033-2
4	4.235	274.254	238	323	1	3	DAPI	Body_1	WT	2	Slide3_033-2
5	4.235	181.286	124	309	2	4	CDK9	Body_1	WT	2	Slide3_033-2
6	4.235	593.302	233	1477	3	5	RNAPII_Ser2P	Body_1	WT	2	Slide3_033-2
7	2.991	345.955	285	405	1	6	DAPI	Body_2	WT	2	Slide3_033-2
8	2.991	171.483	140	232	2	7	CDK9	Body_2	WT	2	Slide3_033-2
9	2.991	411.663	218	770	3	8	RNAPII_Ser2P	Body_2	WT	2	Slide3_033-2
1	111.925	866.206	347	1185	1	0	DAPI	Nucleus	WT	2	Slide3_032-2
2	111.925	156.688	114	286	2	1	CDK9	Nucleus	WT	2	Slide3_032-2
3	111.925	414.447	158	2812	3	2	RNAPII_Ser2P	Nucleus	WT	2	Slide3_032-2
4	3.832	783.053	612	966	1	3	DAPI	Body_1	WT	2	Slide3_032-2
5	3.832	221.342	170	286	2	4	CDK9	Body_1	WT	2	Slide3_032-2
6	3.832	1771.55	770	2812	3	5	RNAPII_Ser2P	Body_1	WT	2	Slide3_032-2
7	1.479	785.773	702	855	1	6	DAPI	Body_2	WT	2	Slide3_032-2
8	1.479	208.773	168	236	2	7	CDK9	Body_2	WT	2	Slide3_032-2
9	1.479	1182.48	723	1777	3	8	RNAPII_Ser2P	Body_2	WT	2	Slide3_032-2
1	115.824	854	248	1109	1	0	DAPI	Nucleus	WT	2	Slide3_032-1
2	115.824	159.387	115	305	2	1	CDK9	Nucleus	WT	2	Slide3_032-1
3	115.824	463.682	173	3411	3	2	RNAPII_Ser2P	Nucleus	WT	2	Slide3_032-1
4	4.806	791.294	661	1017	1	3	DAPI	Body_1	WT	2	Slide3_032-1
5	4.806	216.811	153	292	2	4	CDK9	Body_1	WT	2	Slide3_032-1
6	4.806	2043.68	601	3411	3	5	RNAPII_Ser2P	Body_1	WT	2	Slide3_032-1
7	2.924	902.057	812	1014	1	6	DAPI	Body_2	WT	2	Slide3_032-1
8	2.924	211.759	156	305	2	7	CDK9	Body_2	WT	2	Slide3_032-1
9	2.924	1536.58	495	2383	3	8	RNAPII_Ser2P	Body_2	WT	2	Slide3_032-1
1	144.225	657.502	185	928	1	0	DAPI	Nucleus	WT	2	Slide3_031-6
2	144.225	156.823	113	352	2	1	CDK9	Nucleus	WT	2	Slide3_031-6
3	144.225	600.564	192	4805	3	2	RNAPII_Ser2P	Nucleus	WT	2	Slide3_031-6
4	2.991	769.73	694	928	1	3	DAPI	Body_1	WT	2	Slide3_031-6
5	2.991	211.933	148	352	2	4	CDK9	Body_1	WT	2	Slide3_031-6
6	2.991	2187.53	643	4805	3	5	RNAPII_Ser2P	Body_1	WT	2	Slide3_031-6
7	8.235	636.212	539	771	1	6	DAPI	Body_2	WT	2	Slide3_031-6
8	8.235	198.122	142	276	2	7	CDK9	Body_2	WT	2	Slide3_031-6
9	8.235	2449.88	564	4519	3	8	RNAPII_Ser2P	Body_2	WT	2	Slide3_031-6
1	163.417	320.928	152	430	1	0	DAPI	Nucleus	WT	2	Slide3_031-5
2	163.417	164.834	122	413	2	1	CDK9	Nucleus	WT	2	Slide3_031-5
3	163.417	358.1	198	4451	3	2	RNAPII_Ser2P	Nucleus	WT	2	Slide3_031-5
4	3.361	281.48	232	364	1	3	DAPI	Body_1	WT	2	Slide3_031-5
5	3.361	235.1	155	413	2	4	CDK9	Body_1	WT	2	Slide3_031-5
6	3.361	2101.92	453	4451	3	5	RNAPII_Ser2P	Body_1	WT	2	Slide3_031-5
7	2.218	300.106	240	356	1	6	DAPI	Body_2	WT	2	Slide3_031-5
8	2.218	199.924	152	275	2	7	CDK9	Body_2	WT	2	Slide3_031-5
9	2.218	1398.45	590	2471	3	8	RNAPII_Ser2P	Body_2	WT	2	Slide3_031-5
1	176.727	305.513	134	416	1	0	DAPI	Nucleus	WT	2	Slide3_036-3
2	176.727	143.865	114	265	2	1	CDK9	Nucleus	WT	2	Slide3_036-3
3	176.727	268.591	175	1821	3	2	RNAPII_Ser2P	Nucleus	WT	2	Slide3_036-3
4	4.907	310.747	264	349	1	3	DAPI	Body_1	WT	2	Slide3_036-3
5	4.907	181.966	134	265	2	4	CDK9	Body_1	WT	2	Slide3_036-3
6	4.907	799.829	250	1821	3	5	RNAPII_Ser2P	Body_1	WT	2	Slide3_036-3
7	2.723	304.469	269	368	1	6	DAPI	Body_2	WT	2	Slide3_036-3
8	2.723	180.037	137	257	2	7	CDK9	Body_2	WT	2	Slide3_036-3
9	2.723	716.259	298	1292	3	8	RNAPII_Ser2P	Body_2	WT	2	Slide3_036-3
1	262.301	247.486	135	351	1	0	DAPI	Nucleus	WT	2	Slide3_036-2
2	262.301	139.243	111	266	2	1	CDK9	Nucleus	WT	2	Slide3_036-2
3	262.301	288.236	168	2704	3	2	RNAPII_Ser2P	Nucleus	WT	2	Slide3_036-2
4	3.596	242.299	207	282	1	3	DAPI	Body_1	WT	2	Slide3_036-2
5	3.596	180.598	128	266	2	4	CDK9	Body_1	WT	2	Slide3_036-2
6	3.596	992.822	295	2621	3	5	RNAPII_Ser2P	Body_1	WT	2	Slide3_036-2
7	5.748	250.304	214	297	1	6	DAPI	Body_2	WT	2	Slide3_036-2
8	5.748	171.474	128	239	2	7	CDK9	Body_2	WT	2	Slide3_036-2
9	5.748	1084.35	248	2704	3	8	RNAPII_Ser2P	Body_2	WT	2	Slide3_036-2
1	337.489	193.586	123	273	1	0	DAPI	Nucleus	WT	2	Slide3_036-1
2	337.489	134.716	106	295	2	1	CDK9	Nucleus	WT	2	Slide3_036-1
3	337.489	294.006	181	2703	3	2	RNAPII_Ser2P	Nucleus	WT	2	Slide3_036-1
4	5.311	190.222	153	234	1	3	DAPI	Body_1	WT	2	Slide3_036-1
5	5.311	172.158	126	295	2	4	CDK9	Body_1	WT	2	Slide3_036-1
6	5.311	965.133	276	2703	3	5	RNAPII_Ser2P	Body_1	WT	2	Slide3_036-1
7	5.445	216.481	181	248	1	6	DAPI	Body_2	WT	2	Slide3_036-1
8	5.445	163.512	121	277	2	7	CDK9	Body_2	WT	2	Slide3_036-1
9	5.445	722.432	233	2047	3	8	RNAPII_Ser2P	Body_2	WT	2	Slide3_036-1
1	127.252	1008.16	266	1440	1	0	DAPI	Nucleus	WT	2	Slide3_035-1
2	127.252	136.764	108	243	2	1	CDK9	Nucleus	WT	2	Slide3_035-1
3	127.252	474.356	135	5246	3	2	RNAPII_Ser2P	Nucleus	WT	2	Slide3_035-1
4	4.269	1076.45	884	1291	1	3	DAPI	Body_1	WT	2	Slide3_035-1
5	4.269	173.756	131	243	2	4	CDK9	Body_1	WT	2	Slide3_035-1
6	4.269	2568.01	623	4423	3	5	RNAPII_Ser2P	Body_1	WT	2	Slide3_035-1
7	4.538	1007.64	881	1266	1	6	DAPI	Body_2	WT	2	Slide3_035-1
8	4.538	167.415	133	210	2	7	CDK9	Body_2	WT	2	Slide3_035-1
9	4.538	3294.16	1128	5246	3	8	RNAPII_Ser2P	Body_2	WT	2	Slide3_035-1
1	241.126	297.502	161	437	1	0	DAPI	Nucleus	WT	2	Slide3_034-1
2	241.126	136.491	108	234	2	1	CDK9	Nucleus	WT	2	Slide3_034-1
3	241.126	420.276	179	4179	3	2	RNAPII_Ser2P	Nucleus	WT	2	Slide3_034-1
4	10.151	267.828	206	350	1	3	DAPI	Body_1	WT	2	Slide3_034-1
5	10.151	162.305	121	225	2	4	CDK9	Body_1	WT	2	Slide3_034-1
6	10.151	2079.63	436	4179	3	5	RNAPII_Ser2P	Body_1	WT	2	Slide3_034-1
7	4.504	333.425	274	427	1	6	DAPI	Body_2	WT	2	Slide3_034-1
8	4.504	159.978	126	233	2	7	CDK9	Body_2	WT	2	Slide3_034-1
9	4.504	2009.13	460	4065	3	8	RNAPII_Ser2P	Body_2	WT	2	Slide3_034-1
1	159.451	553.255	194	713	1	0	DAPI	Nucleus	WT	2	Slide3_038-2
2	159.451	141.944	110	262	2	1	CDK9	Nucleus	WT	2	Slide3_038-2
3	159.451	267.023	161	2498	3	2	RNAPII_Ser2P	Nucleus	WT	2	Slide3_038-2
4	5.68	531.491	430	655	1	3	DAPI	Body_1	WT	2	Slide3_038-2
5	5.68	172.373	125	239	2	4	CDK9	Body_1	WT	2	Slide3_038-2
6	5.68	1152.24	309	2498	3	5	RNAPII_Ser2P	Body_1	WT	2	Slide3_038-2
7	2.891	598.477	537	686	1	6	DAPI	Body_2	WT	2	Slide3_038-2
8	2.891	177.186	136	262	2	7	CDK9	Body_2	WT	2	Slide3_038-2
9	2.891	733.174	230	1920	3	8	RNAPII_Ser2P	Body_2	WT	2	Slide3_038-2
1	124.159	701.554	300	1033	1	0	DAPI	Nucleus	WT	2	Slide3_038-1
2	124.159	135.192	105	368	2	1	CDK9	Nucleus	WT	2	Slide3_038-1
3	124.159	251.873	120	4860	3	2	RNAPII_Ser2P	Nucleus	WT	2	Slide3_038-1
4	4.235	876.254	758	1033	1	3	DAPI	Body_1	WT	2	Slide3_038-1
5	4.235	179.183	126	368	2	4	CDK9	Body_1	WT	2	Slide3_038-1
6	4.235	1619.37	212	4860	3	5	RNAPII_Ser2P	Body_1	WT	2	Slide3_038-1
7	3.193	666.926	584	778	1	6	DAPI	Body_2	WT	2	Slide3_038-1
8	3.193	197.126	130	351	2	7	CDK9	Body_2	WT	2	Slide3_038-1
9	3.193	1267.89	259	3462	3	8	RNAPII_Ser2P	Body_2	WT	2	Slide3_038-1
1	184.357	637.896	240	863	1	0	DAPI	Nucleus	WT	2	Slide3_037-2
2	184.357	133.2	106	340	2	1	CDK9	Nucleus	WT	2	Slide3_037-2
3	184.357	235.887	155	2051	3	2	RNAPII_Ser2P	Nucleus	WT	2	Slide3_037-2
4	3.596	623.14	537	716	1	3	DAPI	Body_1	WT	2	Slide3_037-2
5	3.596	187.495	131	340	2	4	CDK9	Body_1	WT	2	Slide3_037-2
6	3.596	1072.38	247	2051	3	5	RNAPII_Ser2P	Body_1	WT	2	Slide3_037-2
7	2.017	669.217	528	758	1	6	DAPI	Body_2	WT	2	Slide3_037-2
8	2.017	182.767	129	264	2	7	CDK9	Body_2	WT	2	Slide3_037-2
9	2.017	669.417	370	1008	3	8	RNAPII_Ser2P	Body_2	WT	2	Slide3_037-2
1	169.299	359.605	150	496	1	0	DAPI	Nucleus	WT	2	Slide3_036-5
2	169.299	143.783	114	279	2	1	CDK9	Nucleus	WT	2	Slide3_036-5
3	169.299	214.389	152	503	3	2	RNAPII_Ser2P	Nucleus	WT	2	Slide3_036-5
4	2.891	389.012	331	455	1	3	DAPI	Body_1	WT	2	Slide3_036-5
5	2.891	181.593	140	279	2	4	CDK9	Body_1	WT	2	Slide3_036-5
6	2.891	347.384	214	503	3	5	RNAPII_Ser2P	Body_1	WT	2	Slide3_036-5
7	3.764	378.714	328	428	1	6	DAPI	Body_2	WT	2	Slide3_036-5
8	3.764	181.232	141	278	2	7	CDK9	Body_2	WT	2	Slide3_036-5
9	3.764	354.42	205	493	3	8	RNAPII_Ser2P	Body_2	WT	2	Slide3_036-5
1	174.072	358.872	142	477	1	0	DAPI	Nucleus	WT	2	Slide3_036-4
2	174.072	141.548	111	282	2	1	CDK9	Nucleus	WT	2	Slide3_036-4
3	174.072	293.494	176	1917	3	2	RNAPII_Ser2P	Nucleus	WT	2	Slide3_036-4
4	3.328	383.111	334	429	1	3	DAPI	Body_1	WT	2	Slide3_036-4
5	3.328	180.879	132	282	2	4	CDK9	Body_1	WT	2	Slide3_036-4
6	3.328	837.364	260	1637	3	5	RNAPII_Ser2P	Body_1	WT	2	Slide3_036-4
7	7.495	371.359	313	433	1	6	DAPI	Body_2	WT	2	Slide3_036-4
8	7.495	177.525	129	265	2	7	CDK9	Body_2	WT	2	Slide3_036-4
9	7.495	998.22	246	1917	3	8	RNAPII_Ser2P	Body_2	WT	2	Slide3_036-4
1	165.468	528.415	193	732	1	0	DAPI	Nucleus	WT	2	Slide3_039-1
2	165.468	134.151	108	279	2	1	CDK9	Nucleus	WT	2	Slide3_039-1
3	165.468	161.418	117	402	3	2	RNAPII_Ser2P	Nucleus	WT	2	Slide3_039-1
4	3.832	596.711	516	698	1	3	DAPI	Body_1	WT	2	Slide3_039-1
5	3.832	175.57	134	279	2	4	CDK9	Body_1	WT	2	Slide3_039-1
6	3.832	215.412	145	308	3	5	RNAPII_Ser2P	Body_1	WT	2	Slide3_039-1
7	4.538	392.793	185	552	1	6	DAPI	Body_2	WT	2	Slide3_039-1
8	4.538	170.889	118	271	2	7	CDK9	Body_2	WT	2	Slide3_039-1
9	4.538	232.993	148	402	3	8	RNAPII_Ser2P	Body_2	WT	2	Slide3_039-1
1	133.94	533.891	189	702	1	0	DAPI	Nucleus	WT	2	Slide3_038-6
2	133.94	140.151	113	299	2	1	CDK9	Nucleus	WT	2	Slide3_038-6
3	133.94	205.769	147	1065	3	2	RNAPII_Ser2P	Nucleus	WT	2	Slide3_038-6
4	3.798	563.912	516	629	1	3	DAPI	Body_1	WT	2	Slide3_038-6
5	3.798	174.761	135	232	2	4	CDK9	Body_1	WT	2	Slide3_038-6
6	3.798	497.558	206	1065	3	5	RNAPII_Ser2P	Body_1	WT	2	Slide3_038-6
7	2.487	529.554	484	575	1	6	DAPI	Body_2	WT	2	Slide3_038-6
8	2.487	178.473	131	299	2	7	CDK9	Body_2	WT	2	Slide3_038-6
9	2.487	408.824	203	830	3	8	RNAPII_Ser2P	Body_2	WT	2	Slide3_038-6
1	145.637	645.053	226	892	1	0	DAPI	Nucleus	WT	2	Slide3_038-5
2	145.637	143.163	113	283	2	1	CDK9	Nucleus	WT	2	Slide3_038-5
3	145.637	200.466	142	872	3	2	RNAPII_Ser2P	Nucleus	WT	2	Slide3_038-5
4	3.126	675.763	611	758	1	3	DAPI	Body_1	WT	2	Slide3_038-5
5	3.126	194.946	142	283	2	4	CDK9	Body_1	WT	2	Slide3_038-5
6	3.126	491.215	223	872	3	5	RNAPII_Ser2P	Body_1	WT	2	Slide3_038-5
7	2.756	719.72	657	778	1	6	DAPI	Body_2	WT	2	Slide3_038-5
8	2.756	176.378	139	254	2	7	CDK9	Body_2	WT	2	Slide3_038-5
9	2.756	373.195	200	672	3	8	RNAPII_Ser2P	Body_2	WT	2	Slide3_038-5
1	142.612	653.364	238	853	1	0	DAPI	Nucleus	WT	2	Slide3_038-4
2	142.612	147.133	117	330	2	1	CDK9	Nucleus	WT	2	Slide3_038-4
3	142.612	244.23	160	1476	3	2	RNAPII_Ser2P	Nucleus	WT	2	Slide3_038-4
4	2.319	685.406	610	804	1	3	DAPI	Body_1	WT	2	Slide3_038-4
5	2.319	221.362	155	330	2	4	CDK9	Body_1	WT	2	Slide3_038-4
6	2.319	848.203	375	1476	3	5	RNAPII_Ser2P	Body_1	WT	2	Slide3_038-4
7	2.554	620.053	543	675	1	6	DAPI	Body_2	WT	2	Slide3_038-4
8	2.554	184.461	139	320	2	7	CDK9	Body_2	WT	2	Slide3_038-4
9	2.554	590.342	252	1329	3	8	RNAPII_Ser2P	Body_2	WT	2	Slide3_038-4
1	116.899	696.761	306	926	1	0	DAPI	Nucleus	WT	2	Slide3_038-3
2	116.899	150.24	118	385	2	1	CDK9	Nucleus	WT	2	Slide3_038-3
3	116.899	233.524	163	1143	3	2	RNAPII_Ser2P	Nucleus	WT	2	Slide3_038-3
4	2.588	751.688	692	812	1	3	DAPI	Body_1	WT	2	Slide3_038-3
5	2.588	217.649	146	356	2	4	CDK9	Body_1	WT	2	Slide3_038-3
6	2.588	550.403	275	1143	3	5	RNAPII_Ser2P	Body_1	WT	2	Slide3_038-3
7	1.748	749.519	695	819	1	6	DAPI	Body_2	WT	2	Slide3_038-3
8	1.748	216.077	153	385	2	7	CDK9	Body_2	WT	2	Slide3_038-3
9	1.748	525.231	255	1017	3	8	RNAPII_Ser2P	Body_2	WT	2	Slide3_038-3
1	171.282	790.854	269	1104	1	0	DAPI	Nucleus	WT	2	Slide3_041-1
2	171.282	145.766	112	265	2	1	CDK9	Nucleus	WT	2	Slide3_041-1
3	171.282	315.926	150	3851	3	2	RNAPII_Ser2P	Nucleus	WT	2	Slide3_041-1
4	4.806	841.776	723	964	1	3	DAPI	Body_1	WT	2	Slide3_041-1
5	4.806	176.545	134	258	2	4	CDK9	Body_1	WT	2	Slide3_041-1
6	4.806	1052.47	273	2389	3	5	RNAPII_Ser2P	Body_1	WT	2	Slide3_041-1
7	8.974	733.052	601	903	1	6	DAPI	Body_2	WT	2	Slide3_041-1
8	8.974	175.64	126	265	2	7	CDK9	Body_2	WT	2	Slide3_041-1
9	8.974	1489.22	235	3851	3	8	RNAPII_Ser2P	Body_2	WT	2	Slide3_041-1
1	169.434	769.852	300	1157	1	0	DAPI	Nucleus	WT	2	Slide3_040-2
2	169.434	141.023	110	231	2	1	CDK9	Nucleus	WT	2	Slide3_040-2
3	169.434	209.096	140	1058	3	2	RNAPII_Ser2P	Nucleus	WT	2	Slide3_040-2
4	5.344	764.321	634	964	1	3	DAPI	Body_1	WT	2	Slide3_040-2
5	5.344	180.245	136	227	2	4	CDK9	Body_1	WT	2	Slide3_040-2
6	5.344	591.264	238	1058	3	5	RNAPII_Ser2P	Body_1	WT	2	Slide3_040-2
7	3.328	814.909	693	912	1	6	DAPI	Body_2	WT	2	Slide3_040-2
8	3.328	168.232	126	231	2	7	CDK9	Body_2	WT	2	Slide3_040-2
9	3.328	436.919	188	783	3	8	RNAPII_Ser2P	Body_2	WT	2	Slide3_040-2
1	204.624	344.607	126	495	1	0	DAPI	Nucleus	WT	2	Slide3_040-1
2	204.624	144.505	115	259	2	1	CDK9	Nucleus	WT	2	Slide3_040-1
3	204.624	308.304	189	2408	3	2	RNAPII_Ser2P	Nucleus	WT	2	Slide3_040-1
4	6.655	343.909	286	441	1	3	DAPI	Body_1	WT	2	Slide3_040-1
5	6.655	179.99	130	259	2	4	CDK9	Body_1	WT	2	Slide3_040-1
6	6.655	1157.61	293	2408	3	5	RNAPII_Ser2P	Body_1	WT	2	Slide3_040-1
7	2.79	297.422	237	385	1	6	DAPI	Body_2	WT	2	Slide3_040-1
8	2.79	171.434	134	251	2	7	CDK9	Body_2	WT	2	Slide3_040-1
9	2.79	959.241	379	1872	3	8	RNAPII_Ser2P	Body_2	WT	2	Slide3_040-1
1	133.907	534.918	148	735	1	0	DAPI	Nucleus	WT	2	Slide3_039-2
2	133.907	139.535	112	350	2	1	CDK9	Nucleus	WT	2	Slide3_039-2
3	133.907	173.189	132	413	3	2	RNAPII_Ser2P	Nucleus	WT	2	Slide3_039-2
4	1.949	580.828	511	650	1	3	DAPI	Body_1	WT	2	Slide3_039-2
5	1.949	170.362	134	231	2	4	CDK9	Body_1	WT	2	Slide3_039-2
6	1.949	207.379	147	312	3	5	RNAPII_Ser2P	Body_1	WT	2	Slide3_039-2
7	2.454	607.425	527	674	1	6	DAPI	Body_2	WT	2	Slide3_039-2
8	2.454	188.425	130	350	2	7	CDK9	Body_2	WT	2	Slide3_039-2
9	2.454	241.055	155	413	3	8	RNAPII_Ser2P	Body_2	WT	2	Slide3_039-2
1	146.645	250.138	123	373	1	0	DAPI	Nucleus	WT	2	Slide3_013-1
2	146.645	129.056	106	262	2	1	CDK9	Nucleus	WT	2	Slide3_013-1
3	146.645	195.247	141	923	3	2	RNAPII_Ser2P	Nucleus	WT	2	Slide3_013-1
4	2.689	287.538	249	341	1	3	DAPI	Body_1	WT	2	Slide3_013-1
5	2.689	168.662	120	262	2	4	CDK9	Body_1	WT	2	Slide3_013-1
6	2.689	414.7	180	923	3	5	RNAPII_Ser2P	Body_1	WT	2	Slide3_013-1
7	1.546	285.413	259	324	1	6	DAPI	Body_2	WT	2	Slide3_013-1
8	1.546	151.283	124	197	2	7	CDK9	Body_2	WT	2	Slide3_013-1
9	1.546	238.957	169	326	3	8	RNAPII_Ser2P	Body_2	WT	2	Slide3_013-1
1	221.262	418.653	164	605	1	0	DAPI	Nucleus	WT	2	Slide3_008-2
2	221.262	137.028	106	236	2	1	CDK9	Nucleus	WT	2	Slide3_008-2
3	221.262	276.998	163	1631	3	2	RNAPII_Ser2P	Nucleus	WT	2	Slide3_008-2
4	4.806	447.916	371	530	1	3	DAPI	Body_1	WT	2	Slide3_008-2
5	4.806	168.762	129	236	2	4	CDK9	Body_1	WT	2	Slide3_008-2
6	4.806	695.839	245	1631	3	5	RNAPII_Ser2P	Body_1	WT	2	Slide3_008-2
7	12.705	437.772	335	593	1	6	DAPI	Body_2	WT	2	Slide3_008-2
8	12.705	154.553	116	207	2	7	CDK9	Body_2	WT	2	Slide3_008-2
9	12.705	732.563	226	1556	3	8	RNAPII_Ser2P	Body_2	WT	2	Slide3_008-2
1	164.157	170.952	122	227	1	0	DAPI	Nucleus	WT	2	Slide3_005-2
2	164.157	151.428	114	285	2	1	CDK9	Nucleus	WT	2	Slide3_005-2
3	164.157	333.744	186	2628	3	2	RNAPII_Ser2P	Nucleus	WT	2	Slide3_005-2
4	3.832	176.263	153	198	1	3	DAPI	Body_1	WT	2	Slide3_005-2
5	3.832	185.193	126	285	2	4	CDK9	Body_1	WT	2	Slide3_005-2
6	3.832	1206.11	389	2628	3	5	RNAPII_Ser2P	Body_1	WT	2	Slide3_005-2
7	6.588	168.832	144	205	1	6	DAPI	Body_2	WT	2	Slide3_005-2
8	6.588	184.577	145	256	2	7	CDK9	Body_2	WT	2	Slide3_005-2
9	6.588	1264.82	373	2514	3	8	RNAPII_Ser2P	Body_2	WT	2	Slide3_005-2
1	225.631	188.182	117	252	1	0	DAPI	Nucleus	WT	2	Slide3_005-1
2	225.631	146.482	109	243	2	1	CDK9	Nucleus	WT	2	Slide3_005-1
3	225.631	319.076	180	2265	3	2	RNAPII_Ser2P	Nucleus	WT	2	Slide3_005-1
4	4.806	193.364	155	237	1	3	DAPI	Body_1	WT	2	Slide3_005-1
5	4.806	177.944	135	243	2	4	CDK9	Body_1	WT	2	Slide3_005-1
6	4.806	953.559	254	2265	3	5	RNAPII_Ser2P	Body_1	WT	2	Slide3_005-1
7	9.041	197.944	163	232	1	6	DAPI	Body_2	WT	2	Slide3_005-1
8	9.041	176.833	131	236	2	7	CDK9	Body_2	WT	2	Slide3_005-1
9	9.041	1143.37	288	2175	3	8	RNAPII_Ser2P	Body_2	WT	2	Slide3_005-1
1	260.856	219.127	115	333	1	0	DAPI	Nucleus	WT	2	Slide3_034-2
2	260.856	133.15	105	241	2	1	CDK9	Nucleus	WT	2	Slide3_034-2
3	260.856	406.201	171	4197	3	2	RNAPII_Ser2P	Nucleus	WT	2	Slide3_034-2
4	10.789	179.76	141	234	1	3	DAPI	Body_1	WT	2	Slide3_034-2
5	10.789	153.838	113	215	2	4	CDK9	Body_1	WT	2	Slide3_034-2
6	10.789	1941.42	436	4197	3	5	RNAPII_Ser2P	Body_1	WT	2	Slide3_034-2
7	3.563	193.453	167	239	1	6	DAPI	Body_2	WT	2	Slide3_034-2
8	3.563	169.123	130	241	2	7	CDK9	Body_2	WT	2	Slide3_034-2
9	3.563	2244.17	832	3931	3	8	RNAPII_Ser2P	Body_2	WT	2	Slide3_034-2
1	236.521	242.175	124	364	1	0	DAPI	Nucleus	WT	2	Slide3_033-1
2	236.521	144.413	111	268	2	1	CDK9	Nucleus	WT	2	Slide3_033-1
3	236.521	198.54	124	509	3	2	RNAPII_Ser2P	Nucleus	WT	2	Slide3_033-1
4	2.857	227.412	184	283	1	3	DAPI	Body_1	WT	2	Slide3_033-1
5	2.857	183.118	137	268	2	4	CDK9	Body_1	WT	2	Slide3_033-1
6	2.857	325.329	193	509	3	5	RNAPII_Ser2P	Body_1	WT	2	Slide3_033-1
7	6.588	239.23	191	284	1	6	DAPI	Body_2	WT	2	Slide3_033-1
8	6.588	179.582	129	266	2	7	CDK9	Body_2	WT	2	Slide3_033-1
9	6.588	304.673	174	472	3	8	RNAPII_Ser2P	Body_2	WT	2	Slide3_033-1
1	108.698	609.774	254	850	1	0	DAPI	Nucleus	WT	2	Slide3_031-2
2	108.698	162.261	109	355	2	1	CDK9	Nucleus	WT	2	Slide3_031-2
3	108.698	547.547	187	5184	3	2	RNAPII_Ser2P	Nucleus	WT	2	Slide3_031-2
4	2.386	678.873	594	772	1	3	DAPI	Body_1	WT	2	Slide3_031-2
5	2.386	227.93	167	355	2	4	CDK9	Body_1	WT	2	Slide3_031-2
6	2.386	1996.32	590	4000	3	5	RNAPII_Ser2P	Body_1	WT	2	Slide3_031-2
7	5.848	370.523	240	603	1	6	DAPI	Body_2	WT	2	Slide3_031-2
8	5.848	195.787	132	289	2	7	CDK9	Body_2	WT	2	Slide3_031-2
9	5.848	2502.42	445	5184	3	8	RNAPII_Ser2P	Body_2	WT	2	Slide3_031-2
1	169.299	486.03	168	665	1	0	DAPI	Nucleus	WT	2	Slide3_026-1
2	169.299	157.469	110	321	2	1	CDK9	Nucleus	WT	2	Slide3_026-1
3	169.299	371.697	168	4929	3	2	RNAPII_Ser2P	Nucleus	WT	2	Slide3_026-1
4	6.117	439.984	367	531	1	3	DAPI	Body_1	WT	2	Slide3_026-1
5	6.117	211.154	131	321	2	4	CDK9	Body_1	WT	2	Slide3_026-1
6	6.117	2686.85	455	4929	3	5	RNAPII_Ser2P	Body_1	WT	2	Slide3_026-1
7	2.218	527.818	465	588	1	6	DAPI	Body_2	WT	2	Slide3_026-1
8	2.218	234.788	174	303	2	7	CDK9	Body_2	WT	2	Slide3_026-1
9	2.218	2279.5	1031	3554	3	8	RNAPII_Ser2P	Body_2	WT	2	Slide3_026-1
1	251.512	345.519	124	604	1	0	DAPI	Nucleus	WT	2	Slide3_037-1
2	251.512	136.763	104	268	2	1	CDK9	Nucleus	WT	2	Slide3_037-1
3	251.512	226.236	143	1451	3	2	RNAPII_Ser2P	Nucleus	WT	2	Slide3_037-1
4	2.588	397.922	332	466	1	3	DAPI	Body_1	WT	2	Slide3_037-1
5	2.588	173.727	117	245	2	4	CDK9	Body_1	WT	2	Slide3_037-1
6	2.588	685.429	271	1310	3	5	RNAPII_Ser2P	Body_1	WT	2	Slide3_037-1
7	5.042	390.013	318	465	1	6	DAPI	Body_2	WT	2	Slide3_037-1
8	5.042	175.387	128	268	2	7	CDK9	Body_2	WT	2	Slide3_037-1
9	5.042	617.007	232	1451	3	8	RNAPII_Ser2P	Body_2	WT	2	Slide3_037-1
1	141.906	318.988	146	412	1	0	DAPI	Nucleus	WT	2	Slide3_023-1
2	141.906	152.71	113	296	2	1	CDK9	Nucleus	WT	2	Slide3_023-1
3	141.906	328.467	175	2783	3	2	RNAPII_Ser2P	Nucleus	WT	2	Slide3_023-1
4	5.882	316.834	258	389	1	3	DAPI	Body_1	WT	2	Slide3_023-1
5	5.882	170.343	126	246	2	4	CDK9	Body_1	WT	2	Slide3_023-1
6	5.882	1030.52	257	2023	3	5	RNAPII_Ser2P	Body_1	WT	2	Slide3_023-1
7	4.134	322.593	276	370	1	6	DAPI	Body_2	WT	2	Slide3_023-1
8	4.134	196.236	135	296	2	7	CDK9	Body_2	WT	2	Slide3_023-1
9	4.134	1339.38	330	2783	3	8	RNAPII_Ser2P	Body_2	WT	2	Slide3_023-1
1	166.61	402.152	151	565	1	0	DAPI	Nucleus	WT	2	Slide3_021-1
2	166.61	147.013	114	316	2	1	CDK9	Nucleus	WT	2	Slide3_021-1
3	166.61	271.543	158	3067	3	2	RNAPII_Ser2P	Nucleus	WT	2	Slide3_021-1
4	5.411	460.186	393	535	1	3	DAPI	Body_1	WT	2	Slide3_021-1
5	5.411	196.329	138	316	2	4	CDK9	Body_1	WT	2	Slide3_021-1
6	5.411	1262.29	273	3067	3	5	RNAPII_Ser2P	Body_1	WT	2	Slide3_021-1
7	4	407.294	337	473	1	6	DAPI	Body_2	WT	2	Slide3_021-1
8	4	179.034	131	290	2	7	CDK9	Body_2	WT	2	Slide3_021-1
9	4	612.546	227	1308	3	8	RNAPII_Ser2P	Body_2	WT	2	Slide3_021-1
1	148.796	628.818	197	831	1	0	DAPI	Nucleus	WT	3	Slide5_003-3
2	148.796	151.503	118	495	2	1	CDK9	Nucleus	WT	3	Slide5_003-3
3	148.796	452.414	297	2183	3	2	RNAPII_Ser2P	Nucleus	WT	3	Slide5_003-3
4	2.252	689.433	619	755	1	3	DAPI	Body_1	WT	3	Slide5_003-3
5	2.252	255.388	165	495	2	4	CDK9	Body_1	WT	3	Slide5_003-3
6	2.252	1070.85	442	2183	3	5	RNAPII_Ser2P	Body_1	WT	3	Slide5_003-3
7	1.344	646.5	598	725	1	6	DAPI	Body_2	WT	3	Slide5_003-3
8	1.344	205.9	146	322	2	7	CDK9	Body_2	WT	3	Slide5_003-3
9	1.344	795.825	449	1240	3	8	RNAPII_Ser2P	Body_2	WT	3	Slide5_003-3
1	151.452	780.577	183	1016	1	0	DAPI	Nucleus	WT	3	Slide5_003-2
2	151.452	137.734	108	413	2	1	CDK9	Nucleus	WT	3	Slide5_003-2
3	151.452	280.594	193	1189	3	2	RNAPII_Ser2P	Nucleus	WT	3	Slide5_003-2
4	2.857	868.871	738	971	1	3	DAPI	Body_1	WT	3	Slide5_003-2
5	2.857	222.035	127	413	2	4	CDK9	Body_1	WT	3	Slide5_003-2
6	2.857	596.188	272	1189	3	5	RNAPII_Ser2P	Body_1	WT	3	Slide5_003-2
7	1.412	823.643	741	886	1	6	DAPI	Body_2	WT	3	Slide5_003-2
8	1.412	174.643	135	294	2	7	CDK9	Body_2	WT	3	Slide5_003-2
9	1.412	327.214	248	476	3	8	RNAPII_Ser2P	Body_2	WT	3	Slide5_003-2
1	242.941	524.957	187	837	1	0	DAPI	Nucleus	WT	3	Slide5_003-1
2	242.941	136.771	108	311	2	1	CDK9	Nucleus	WT	3	Slide5_003-1
3	242.941	449.971	249	2282	3	2	RNAPII_Ser2P	Nucleus	WT	3	Slide5_003-1
4	4.403	587.282	503	664	1	3	DAPI	Body_1	WT	3	Slide5_003-1
5	4.403	188.863	129	311	2	4	CDK9	Body_1	WT	3	Slide5_003-1
6	4.403	953.947	356	2282	3	5	RNAPII_Ser2P	Body_1	WT	3	Slide5_003-1
7	2.42	631.694	535	779	1	6	DAPI	Body_2	WT	3	Slide5_003-1
8	2.42	171.056	131	282	2	7	CDK9	Body_2	WT	3	Slide5_003-1
9	2.42	633.694	291	1184	3	8	RNAPII_Ser2P	Body_2	WT	3	Slide5_003-1
1	178.072	502.725	218	700	1	0	DAPI	Nucleus	WT	3	Slide5_002-2
2	178.072	147.873	119	305	2	1	CDK9	Nucleus	WT	3	Slide5_002-2
3	178.072	513.949	310	2153	3	2	RNAPII_Ser2P	Nucleus	WT	3	Slide5_002-2
4	3.227	486.583	417	562	1	3	DAPI	Body_1	WT	3	Slide5_002-2
5	3.227	206	140	296	2	4	CDK9	Body_1	WT	3	Slide5_002-2
6	3.227	1235.02	537	2153	3	5	RNAPII_Ser2P	Body_1	WT	3	Slide5_002-2
7	1.781	522.415	479	667	1	6	DAPI	Body_2	WT	3	Slide5_002-2
8	1.781	201.943	149	305	2	7	CDK9	Body_2	WT	3	Slide5_002-2
9	1.781	937.189	557	1595	3	8	RNAPII_Ser2P	Body_2	WT	3	Slide5_002-2
1	216.254	454.899	212	612	1	0	DAPI	Nucleus	WT	3	Slide5_002-1
2	216.254	148.491	119	269	2	1	CDK9	Nucleus	WT	3	Slide5_002-1
3	216.254	460.707	305	1608	3	2	RNAPII_Ser2P	Nucleus	WT	3	Slide5_002-1
4	2.554	427.618	366	518	1	3	DAPI	Body_1	WT	3	Slide5_002-1
5	2.554	191.526	141	269	2	4	CDK9	Body_1	WT	3	Slide5_002-1
6	2.554	947.263	509	1608	3	5	RNAPII_Ser2P	Body_1	WT	3	Slide5_002-1
7	1.546	494.587	437	597	1	6	DAPI	Body_2	WT	3	Slide5_002-1
8	1.546	188.696	152	249	2	7	CDK9	Body_2	WT	3	Slide5_002-1
9	1.546	583.739	387	896	3	8	RNAPII_Ser2P	Body_2	WT	3	Slide5_002-1
1	208.456	271.601	135	380	1	0	DAPI	Nucleus	WT	3	Slide5_005-5
2	208.456	148.448	115	328	2	1	CDK9	Nucleus	WT	3	Slide5_005-5
3	208.456	330.696	212	2792	3	2	RNAPII_Ser2P	Nucleus	WT	3	Slide5_005-5
4	4.84	283.111	230	336	1	3	DAPI	Body_1	WT	3	Slide5_005-5
5	4.84	188.479	136	290	2	4	CDK9	Body_1	WT	3	Slide5_005-5
6	4.84	1035.97	327	2792	3	5	RNAPII_Ser2P	Body_1	WT	3	Slide5_005-5
7	3.193	260.337	226	303	1	6	DAPI	Body_2	WT	3	Slide5_005-5
8	3.193	193.926	137	328	2	7	CDK9	Body_2	WT	3	Slide5_005-5
9	3.193	812.526	307	2018	3	8	RNAPII_Ser2P	Body_2	WT	3	Slide5_005-5
1	187.785	326.049	159	443	1	0	DAPI	Nucleus	WT	3	Slide5_005-4
2	187.785	143.841	114	265	2	1	CDK9	Nucleus	WT	3	Slide5_005-4
3	187.785	276.207	179	1757	3	2	RNAPII_Ser2P	Nucleus	WT	3	Slide5_005-4
4	3.933	334.444	296	396	1	3	DAPI	Body_1	WT	3	Slide5_005-4
5	3.933	181.368	139	265	2	4	CDK9	Body_1	WT	3	Slide5_005-4
6	3.933	817.162	293	1757	3	5	RNAPII_Ser2P	Body_1	WT	3	Slide5_005-4
7	2.891	350.535	313	406	1	6	DAPI	Body_2	WT	3	Slide5_005-4
8	2.891	184.5	142	264	2	7	CDK9	Body_2	WT	3	Slide5_005-4
9	2.891	660.012	305	1080	3	8	RNAPII_Ser2P	Body_2	WT	3	Slide5_005-4
1	160.964	426.002	168	556	1	0	DAPI	Nucleus	WT	3	Slide5_005-3
2	160.964	146.127	112	279	2	1	CDK9	Nucleus	WT	3	Slide5_005-3
3	160.964	255.511	172	1504	3	2	RNAPII_Ser2P	Nucleus	WT	3	Slide5_005-3
4	3.63	421.407	363	505	1	3	DAPI	Body_1	WT	3	Slide5_005-3
5	3.63	190.537	149	272	2	4	CDK9	Body_1	WT	3	Slide5_005-3
6	3.63	634.417	238	1179	3	5	RNAPII_Ser2P	Body_1	WT	3	Slide5_005-3
7	3.428	443.549	390	515	1	6	DAPI	Body_2	WT	3	Slide5_005-3
8	3.428	181.98	137	279	2	7	CDK9	Body_2	WT	3	Slide5_005-3
9	3.428	672.441	246	1504	3	8	RNAPII_Ser2P	Body_2	WT	3	Slide5_005-3
1	153.435	546.153	217	748	1	0	DAPI	Nucleus	WT	3	Slide5_005-2
2	153.435	139.172	109	458	2	1	CDK9	Nucleus	WT	3	Slide5_005-2
3	153.435	220.767	146	2006	3	2	RNAPII_Ser2P	Nucleus	WT	3	Slide5_005-2
4	2.958	553.08	514	611	1	3	DAPI	Body_1	WT	3	Slide5_005-2
5	2.958	228.727	136	458	2	4	CDK9	Body_1	WT	3	Slide5_005-2
6	2.958	892.727	219	2006	3	5	RNAPII_Ser2P	Body_1	WT	3	Slide5_005-2
7	2.521	557.707	508	613	1	6	DAPI	Body_2	WT	3	Slide5_005-2
8	2.521	185.187	141	266	2	7	CDK9	Body_2	WT	3	Slide5_005-2
9	2.521	655.547	237	1112	3	8	RNAPII_Ser2P	Body_2	WT	3	Slide5_005-2
1	146.511	507.22	155	729	1	0	DAPI	Nucleus	WT	3	Slide5_005-1
2	146.511	146.775	112	357	2	1	CDK9	Nucleus	WT	3	Slide5_005-1
3	146.511	283.051	156	2677	3	2	RNAPII_Ser2P	Nucleus	WT	3	Slide5_005-1
4	5.579	545.952	469	675	1	3	DAPI	Body_1	WT	3	Slide5_005-1
5	5.579	194.777	137	357	2	4	CDK9	Body_1	WT	3	Slide5_005-1
6	5.579	1036.32	262	2677	3	5	RNAPII_Ser2P	Body_1	WT	3	Slide5_005-1
7	3.563	567.075	491	630	1	6	DAPI	Body_2	WT	3	Slide5_005-1
8	3.563	182.5	142	274	2	7	CDK9	Body_2	WT	3	Slide5_005-1
9	3.563	992.245	317	1973	3	8	RNAPII_Ser2P	Body_2	WT	3	Slide5_005-1
1	191.751	293.621	124	398	1	0	DAPI	Nucleus	WT	3	Slide5_006-3
2	191.751	145.261	107	268	2	1	CDK9	Nucleus	WT	3	Slide5_006-3
3	191.751	292.476	186	2163	3	2	RNAPII_Ser2P	Nucleus	WT	3	Slide5_006-3
4	3.227	309.573	266	363	1	3	DAPI	Body_1	WT	3	Slide5_006-3
5	3.227	184.385	137	236	2	4	CDK9	Body_1	WT	3	Slide5_006-3
6	3.227	1087.12	369	1901	3	5	RNAPII_Ser2P	Body_1	WT	3	Slide5_006-3
7	3.529	316.01	280	364	1	6	DAPI	Body_2	WT	3	Slide5_006-3
8	3.529	193.267	142	268	2	7	CDK9	Body_2	WT	3	Slide5_006-3
9	3.529	1103.53	429	2163	3	8	RNAPII_Ser2P	Body_2	WT	3	Slide5_006-3
1	208.322	331.205	161	451	1	0	DAPI	Nucleus	WT	3	Slide5_006-2
2	208.322	151.288	114	253	2	1	CDK9	Nucleus	WT	3	Slide5_006-2
3	208.322	351.694	193	3122	3	2	RNAPII_Ser2P	Nucleus	WT	3	Slide5_006-2
4	6.319	318.303	273	369	1	3	DAPI	Body_1	WT	3	Slide5_006-2
5	6.319	194.309	139	253	2	4	CDK9	Body_1	WT	3	Slide5_006-2
6	6.319	1610.19	418	3122	3	5	RNAPII_Ser2P	Body_1	WT	3	Slide5_006-2
7	6.756	286.353	210	383	1	6	DAPI	Body_2	WT	3	Slide5_006-2
8	6.756	173.751	121	249	2	7	CDK9	Body_2	WT	3	Slide5_006-2
9	6.756	1241.18	334	2857	3	8	RNAPII_Ser2P	Body_2	WT	3	Slide5_006-2
1	167.652	417.988	148	595	1	0	DAPI	Nucleus	WT	3	Slide5_006-1
2	167.652	145.571	110	299	2	1	CDK9	Nucleus	WT	3	Slide5_006-1
3	167.652	315.949	169	2781	3	2	RNAPII_Ser2P	Nucleus	WT	3	Slide5_006-1
4	4.571	404.272	316	477	1	3	DAPI	Body_1	WT	3	Slide5_006-1
5	4.571	186.551	138	288	2	4	CDK9	Body_1	WT	3	Slide5_006-1
6	4.571	1265.19	295	2527	3	5	RNAPII_Ser2P	Body_1	WT	3	Slide5_006-1
7	5.714	437.1	355	529	1	6	DAPI	Body_2	WT	3	Slide5_006-1
8	5.714	187.712	139	299	2	7	CDK9	Body_2	WT	3	Slide5_006-1
9	5.714	1210.04	273	2781	3	8	RNAPII_Ser2P	Body_2	WT	3	Slide5_006-1
1	176.089	288.638	136	416	1	0	DAPI	Nucleus	WT	3	Slide5_005-7
2	176.089	147.049	113	329	2	1	CDK9	Nucleus	WT	3	Slide5_005-7
3	176.089	328.201	204	2531	3	2	RNAPII_Ser2P	Nucleus	WT	3	Slide5_005-7
4	3.328	319.737	277	367	1	3	DAPI	Body_1	WT	3	Slide5_005-7
5	3.328	199.778	140	329	2	4	CDK9	Body_1	WT	3	Slide5_005-7
6	3.328	964.798	305	2531	3	5	RNAPII_Ser2P	Body_1	WT	3	Slide5_005-7
7	3.563	308.189	263	352	1	6	DAPI	Body_2	WT	3	Slide5_005-7
8	3.563	211.755	153	311	2	7	CDK9	Body_2	WT	3	Slide5_005-7
9	3.563	1097.65	368	2018	3	8	RNAPII_Ser2P	Body_2	WT	3	Slide5_005-7
1	223.178	247.631	149	336	1	0	DAPI	Nucleus	WT	3	Slide5_005-6
2	223.178	152.419	116	262	2	1	CDK9	Nucleus	WT	3	Slide5_005-6
3	223.178	352.226	203	2945	3	2	RNAPII_Ser2P	Nucleus	WT	3	Slide5_005-6
4	7.327	224.248	181	274	1	3	DAPI	Body_1	WT	3	Slide5_005-6
5	7.327	174.248	132	240	2	4	CDK9	Body_1	WT	3	Slide5_005-6
6	7.327	1136.81	273	2523	3	5	RNAPII_Ser2P	Body_1	WT	3	Slide5_005-6
7	6.218	218.762	180	267	1	6	DAPI	Body_2	WT	3	Slide5_005-6
8	6.218	179.005	134	262	2	7	CDK9	Body_2	WT	3	Slide5_005-6
9	6.218	1241.22	335	2945	3	8	RNAPII_Ser2P	Body_2	WT	3	Slide5_005-6
1	152.628	559.451	166	796	1	0	DAPI	Nucleus	WT	3	Slide5_007-1
2	152.628	141.175	109	324	2	1	CDK9	Nucleus	WT	3	Slide5_007-1
3	152.628	211.771	146	1128	3	2	RNAPII_Ser2P	Nucleus	WT	3	Slide5_007-1
4	4.773	606.775	518	704	1	3	DAPI	Body_1	WT	3	Slide5_007-1
5	4.773	170.394	135	272	2	4	CDK9	Body_1	WT	3	Slide5_007-1
6	4.773	488.901	185	1128	3	5	RNAPII_Ser2P	Body_1	WT	3	Slide5_007-1
7	5.848	585.345	513	699	1	6	DAPI	Body_2	WT	3	Slide5_007-1
8	5.848	182.489	133	277	2	7	CDK9	Body_2	WT	3	Slide5_007-1
9	5.848	474.914	178	1068	3	8	RNAPII_Ser2P	Body_2	WT	3	Slide5_007-1
1	204.624	270.785	167	380	1	0	DAPI	Nucleus	WT	3	Slide5_006-7
2	204.624	154.158	117	321	2	1	CDK9	Nucleus	WT	3	Slide5_006-7
3	204.624	355.324	216	3392	3	2	RNAPII_Ser2P	Nucleus	WT	3	Slide5_006-7
4	4.605	286.584	248	324	1	3	DAPI	Body_1	WT	3	Slide5_006-7
5	4.605	193.423	142	258	2	4	CDK9	Body_1	WT	3	Slide5_006-7
6	4.605	1737.49	431	3392	3	5	RNAPII_Ser2P	Body_1	WT	3	Slide5_006-7
7	3.328	238.919	202	275	1	6	DAPI	Body_2	WT	3	Slide5_006-7
8	3.328	207.859	156	321	2	7	CDK9	Body_2	WT	3	Slide5_006-7
9	3.328	1270.21	423	2845	3	8	RNAPII_Ser2P	Body_2	WT	3	Slide5_006-7
1	213.061	328.399	161	454	1	0	DAPI	Nucleus	WT	3	Slide5_006-6
2	213.061	150.778	113	310	2	1	CDK9	Nucleus	WT	3	Slide5_006-6
3	213.061	305.034	189	3147	3	2	RNAPII_Ser2P	Nucleus	WT	3	Slide5_006-6
4	4.739	326.468	273	412	1	3	DAPI	Body_1	WT	3	Slide5_006-6
5	4.739	198.411	140	287	2	4	CDK9	Body_1	WT	3	Slide5_006-6
6	4.739	1437.57	332	3147	3	5	RNAPII_Ser2P	Body_1	WT	3	Slide5_006-6
7	3.26	355.773	313	422	1	6	DAPI	Body_2	WT	3	Slide5_006-6
8	3.26	212.443	148	310	2	7	CDK9	Body_2	WT	3	Slide5_006-6
9	3.26	965.763	325	1889	3	8	RNAPII_Ser2P	Body_2	WT	3	Slide5_006-6
1	217.632	367.222	178	505	1	0	DAPI	Nucleus	WT	3	Slide5_006-5
2	217.632	148.474	109	287	2	1	CDK9	Nucleus	WT	3	Slide5_006-5
3	217.632	307.461	166	2990	3	2	RNAPII_Ser2P	Nucleus	WT	3	Slide5_006-5
4	6.252	326.36	271	415	1	3	DAPI	Body_1	WT	3	Slide5_006-5
5	6.252	204.898	144	287	2	4	CDK9	Body_1	WT	3	Slide5_006-5
6	6.252	1656.71	344	2990	3	5	RNAPII_Ser2P	Body_1	WT	3	Slide5_006-5
7	2.79	403.325	357	456	1	6	DAPI	Body_2	WT	3	Slide5_006-5
8	2.79	175.145	135	252	2	7	CDK9	Body_2	WT	3	Slide5_006-5
9	2.79	758.952	367	1429	3	8	RNAPII_Ser2P	Body_2	WT	3	Slide5_006-5
1	212.321	263.98	133	367	1	0	DAPI	Nucleus	WT	3	Slide5_006-4
2	212.321	140.856	113	260	2	1	CDK9	Nucleus	WT	3	Slide5_006-4
3	212.321	303.492	195	2645	3	2	RNAPII_Ser2P	Nucleus	WT	3	Slide5_006-4
4	4.168	247.637	212	298	1	3	DAPI	Body_1	WT	3	Slide5_006-4
5	4.168	180.694	138	260	2	4	CDK9	Body_1	WT	3	Slide5_006-4
6	4.168	1164.57	339	2645	3	5	RNAPII_Ser2P	Body_1	WT	3	Slide5_006-4
7	3.563	279.887	244	310	1	6	DAPI	Body_2	WT	3	Slide5_006-4
8	3.563	178.047	135	240	2	7	CDK9	Body_2	WT	3	Slide5_006-4
9	3.563	1065.83	386	2095	3	8	RNAPII_Ser2P	Body_2	WT	3	Slide5_006-4
1	135.923	471.045	186	632	1	0	DAPI	Nucleus	WT	3	Slide5_007-6
2	135.923	143.415	111	285	2	1	CDK9	Nucleus	WT	3	Slide5_007-6
3	135.923	210.62	141	1115	3	2	RNAPII_Ser2P	Nucleus	WT	3	Slide5_007-6
4	3.899	473.828	385	559	1	3	DAPI	Body_1	WT	3	Slide5_007-6
5	3.899	175.836	126	276	2	4	CDK9	Body_1	WT	3	Slide5_007-6
6	3.899	474.233	201	1115	3	5	RNAPII_Ser2P	Body_1	WT	3	Slide5_007-6
7	2.924	467.954	417	545	1	6	DAPI	Body_2	WT	3	Slide5_007-6
8	2.924	193.977	137	285	2	7	CDK9	Body_2	WT	3	Slide5_007-6
9	2.924	439.621	195	1009	3	8	RNAPII_Ser2P	Body_2	WT	3	Slide5_007-6
1	162.913	337.463	179	464	1	0	DAPI	Nucleus	WT	3	Slide5_007-5
2	162.913	139.644	107	261	2	1	CDK9	Nucleus	WT	3	Slide5_007-5
3	162.913	265.599	169	1939	3	2	RNAPII_Ser2P	Nucleus	WT	3	Slide5_007-5
4	5.109	338.118	284	385	1	3	DAPI	Body_1	WT	3	Slide5_007-5
5	5.109	178.066	126	251	2	4	CDK9	Body_1	WT	3	Slide5_007-5
6	5.109	929.086	261	1939	3	5	RNAPII_Ser2P	Body_1	WT	3	Slide5_007-5
7	4.168	343.089	277	405	1	6	DAPI	Body_2	WT	3	Slide5_007-5
8	4.168	183.823	135	261	2	7	CDK9	Body_2	WT	3	Slide5_007-5
9	4.168	724.597	285	1330	3	8	RNAPII_Ser2P	Body_2	WT	3	Slide5_007-5
1	186.407	381.755	161	526	1	0	DAPI	Nucleus	WT	3	Slide5_007-4
2	186.407	147.696	112	296	2	1	CDK9	Nucleus	WT	3	Slide5_007-4
3	186.407	295.006	176	2541	3	2	RNAPII_Ser2P	Nucleus	WT	3	Slide5_007-4
4	7.294	388.037	310	477	1	3	DAPI	Body_1	WT	3	Slide5_007-4
5	7.294	180.406	134	290	2	4	CDK9	Body_1	WT	3	Slide5_007-4
6	7.294	1095.89	260	2541	3	5	RNAPII_Ser2P	Body_1	WT	3	Slide5_007-4
7	3.933	430.906	384	503	1	6	DAPI	Body_2	WT	3	Slide5_007-4
8	3.933	199.607	135	296	2	7	CDK9	Body_2	WT	3	Slide5_007-4
9	3.933	1090.58	281	2216	3	8	RNAPII_Ser2P	Body_2	WT	3	Slide5_007-4
1	162.241	420.562	187	577	1	0	DAPI	Nucleus	WT	3	Slide5_007-3
2	162.241	141.908	111	314	2	1	CDK9	Nucleus	WT	3	Slide5_007-3
3	162.241	224.581	152	1189	3	2	RNAPII_Ser2P	Nucleus	WT	3	Slide5_007-3
4	3.63	436.898	365	497	1	3	DAPI	Body_1	WT	3	Slide5_007-3
5	3.63	172.241	129	288	2	4	CDK9	Body_1	WT	3	Slide5_007-3
6	3.63	546.833	232	1051	3	5	RNAPII_Ser2P	Body_1	WT	3	Slide5_007-3
7	4.672	428.094	367	506	1	6	DAPI	Body_2	WT	3	Slide5_007-3
8	4.672	196.885	139	314	2	7	CDK9	Body_2	WT	3	Slide5_007-3
9	4.672	641.072	250	1189	3	8	RNAPII_Ser2P	Body_2	WT	3	Slide5_007-3
1	239.345	349.331	143	482	1	0	DAPI	Nucleus	WT	3	Slide5_007-2
2	239.345	135.031	108	238	2	1	CDK9	Nucleus	WT	3	Slide5_007-2
3	239.345	251.079	156	2268	3	2	RNAPII_Ser2P	Nucleus	WT	3	Slide5_007-2
4	5.748	380.409	315	458	1	3	DAPI	Body_1	WT	3	Slide5_007-2
5	5.748	168.099	122	238	2	4	CDK9	Body_1	WT	3	Slide5_007-2
6	5.748	1018.64	261	2268	3	5	RNAPII_Ser2P	Body_1	WT	3	Slide5_007-2
7	3.361	328.38	276	406	1	6	DAPI	Body_2	WT	3	Slide5_007-2
8	3.361	168.75	126	236	2	7	CDK9	Body_2	WT	3	Slide5_007-2
9	3.361	807.14	273	1480	3	8	RNAPII_Ser2P	Body_2	WT	3	Slide5_007-2
1	142.948	563.082	172	828	1	0	DAPI	Nucleus	WT	3	Slide5_010-1
2	142.948	150.585	109	277	2	1	CDK9	Nucleus	WT	3	Slide5_010-1
3	142.948	329.779	160	2790	3	2	RNAPII_Ser2P	Nucleus	WT	3	Slide5_010-1
4	4.168	569.371	473	684	1	3	DAPI	Body_1	WT	3	Slide5_010-1
5	4.168	182.952	126	277	2	4	CDK9	Body_1	WT	3	Slide5_010-1
6	4.168	1158.05	241	2790	3	5	RNAPII_Ser2P	Body_1	WT	3	Slide5_010-1
7	5.411	541.46	427	679	1	6	DAPI	Body_2	WT	3	Slide5_010-1
8	5.411	186.857	141	240	2	7	CDK9	Body_2	WT	3	Slide5_010-1
9	5.411	1315.08	393	2050	3	8	RNAPII_Ser2P	Body_2	WT	3	Slide5_010-1
1	163.35	459.31	214	595	1	0	DAPI	Nucleus	WT	3	Slide5_008-4
2	163.35	145.858	112	300	2	1	CDK9	Nucleus	WT	3	Slide5_008-4
3	163.35	312.684	187	3805	3	2	RNAPII_Ser2P	Nucleus	WT	3	Slide5_008-4
4	4.605	457.401	373	561	1	3	DAPI	Body_1	WT	3	Slide5_008-4
5	4.605	184.745	137	277	2	4	CDK9	Body_1	WT	3	Slide5_008-4
6	4.605	1549.27	305	3805	3	5	RNAPII_Ser2P	Body_1	WT	3	Slide5_008-4
7	2.622	460.872	423	498	1	6	DAPI	Body_2	WT	3	Slide5_008-4
8	2.622	195	144	300	2	7	CDK9	Body_2	WT	3	Slide5_008-4
9	2.622	1035.91	337	2050	3	8	RNAPII_Ser2P	Body_2	WT	3	Slide5_008-4
1	177.803	332.73	133	489	1	0	DAPI	Nucleus	WT	3	Slide5_008-3
2	177.803	145.543	109	278	2	1	CDK9	Nucleus	WT	3	Slide5_008-3
3	177.803	297.501	178	3717	3	2	RNAPII_Ser2P	Nucleus	WT	3	Slide5_008-3
4	5.143	301.268	261	351	1	3	DAPI	Body_1	WT	3	Slide5_008-3
5	5.143	191.503	136	278	2	4	CDK9	Body_1	WT	3	Slide5_008-3
6	5.143	1651.23	357	3717	3	5	RNAPII_Ser2P	Body_1	WT	3	Slide5_008-3
7	2.218	336.97	304	409	1	6	DAPI	Body_2	WT	3	Slide5_008-3
8	2.218	183.682	138	267	2	7	CDK9	Body_2	WT	3	Slide5_008-3
9	2.218	914.197	362	2116	3	8	RNAPII_Ser2P	Body_2	WT	3	Slide5_008-3
1	153.804	561.677	194	760	1	0	DAPI	Nucleus	WT	3	Slide5_008-2
2	153.804	150.073	108	352	2	1	CDK9	Nucleus	WT	3	Slide5_008-2
3	153.804	344.084	175	4183	3	2	RNAPII_Ser2P	Nucleus	WT	3	Slide5_008-2
4	3.63	575.491	515	639	1	3	DAPI	Body_1	WT	3	Slide5_008-2
5	3.63	203.667	143	345	2	4	CDK9	Body_1	WT	3	Slide5_008-2
6	3.63	1294.83	333	4183	3	5	RNAPII_Ser2P	Body_1	WT	3	Slide5_008-2
7	4.739	556.447	466	656	1	6	DAPI	Body_2	WT	3	Slide5_008-2
8	4.739	215.965	143	352	2	7	CDK9	Body_2	WT	3	Slide5_008-2
9	4.739	1850.06	412	3806	3	8	RNAPII_Ser2P	Body_2	WT	3	Slide5_008-2
1	177.063	600.131	176	898	1	0	DAPI	Nucleus	WT	3	Slide5_008-1
2	177.063	147.234	108	357	2	1	CDK9	Nucleus	WT	3	Slide5_008-1
3	177.063	331.148	164	4790	3	2	RNAPII_Ser2P	Nucleus	WT	3	Slide5_008-1
4	5.714	529.641	390	657	1	3	DAPI	Body_1	WT	3	Slide5_008-1
5	5.714	208.876	135	357	2	4	CDK9	Body_1	WT	3	Slide5_008-1
6	5.714	2020.99	292	4790	3	5	RNAPII_Ser2P	Body_1	WT	3	Slide5_008-1
7	2.991	607.494	531	668	1	6	DAPI	Body_2	WT	3	Slide5_008-1
8	2.991	199.989	133	328	2	7	CDK9	Body_2	WT	3	Slide5_008-1
9	2.991	1590.03	398	3848	3	8	RNAPII_Ser2P	Body_2	WT	3	Slide5_008-1
1	214.136	489.778	147	752	1	0	DAPI	Nucleus	WT	3	Slide5_012-1
2	214.136	135.449	106	305	2	1	CDK9	Nucleus	WT	3	Slide5_012-1
3	214.136	361.287	224	2908	3	2	RNAPII_Ser2P	Nucleus	WT	3	Slide5_012-1
4	4.806	491.727	392	615	1	3	DAPI	Body_1	WT	3	Slide5_012-1
5	4.806	195.867	130	298	2	4	CDK9	Body_1	WT	3	Slide5_012-1
6	4.806	1465.2	354	2908	3	5	RNAPII_Ser2P	Body_1	WT	3	Slide5_012-1
7	3.092	451.359	381	525	1	6	DAPI	Body_2	WT	3	Slide5_012-1
8	3.092	186.065	131	305	2	7	CDK9	Body_2	WT	3	Slide5_012-1
9	3.092	997.772	386	2155	3	8	RNAPII_Ser2P	Body_2	WT	3	Slide5_012-1
1	240.723	340.015	135	480	1	0	DAPI	Nucleus	WT	3	Slide5_011-4
2	240.723	145.507	110	361	2	1	CDK9	Nucleus	WT	3	Slide5_011-4
3	240.723	541.515	349	2487	3	2	RNAPII_Ser2P	Nucleus	WT	3	Slide5_011-4
4	3.899	330.991	281	393	1	3	DAPI	Body_1	WT	3	Slide5_011-4
5	3.899	188.397	134	288	2	4	CDK9	Body_1	WT	3	Slide5_011-4
6	3.899	1197.33	634	2015	3	5	RNAPII_Ser2P	Body_1	WT	3	Slide5_011-4
7	2.252	330.493	275	410	1	6	DAPI	Body_2	WT	3	Slide5_011-4
8	2.252	198.343	143	361	2	7	CDK9	Body_2	WT	3	Slide5_011-4
9	2.252	1248.81	589	2487	3	8	RNAPII_Ser2P	Body_2	WT	3	Slide5_011-4
1	166.341	466.034	155	658	1	0	DAPI	Nucleus	WT	3	Slide5_011-3
2	166.341	148.68	113	331	2	1	CDK9	Nucleus	WT	3	Slide5_011-3
3	166.341	534.685	326	1687	3	2	RNAPII_Ser2P	Nucleus	WT	3	Slide5_011-3
4	3.596	488.393	428	583	1	3	DAPI	Body_1	WT	3	Slide5_011-3
5	3.596	208.738	148	329	2	4	CDK9	Body_1	WT	3	Slide5_011-3
6	3.596	1070.39	539	1687	3	5	RNAPII_Ser2P	Body_1	WT	3	Slide5_011-3
7	1.479	496.409	463	537	1	6	DAPI	Body_2	WT	3	Slide5_011-3
8	1.479	208.182	154	331	2	7	CDK9	Body_2	WT	3	Slide5_011-3
9	1.479	903.114	461	1381	3	8	RNAPII_Ser2P	Body_2	WT	3	Slide5_011-3
1	164.358	383.438	169	516	1	0	DAPI	Nucleus	WT	3	Slide5_011-2
2	164.358	141.341	110	350	2	1	CDK9	Nucleus	WT	3	Slide5_011-2
3	164.358	472.106	301	3316	3	2	RNAPII_Ser2P	Nucleus	WT	3	Slide5_011-2
4	3.462	393.204	338	452	1	3	DAPI	Body_1	WT	3	Slide5_011-2
5	3.462	233.563	146	350	2	4	CDK9	Body_1	WT	3	Slide5_011-2
6	3.462	1757.11	599	3316	3	5	RNAPII_Ser2P	Body_1	WT	3	Slide5_011-2
7	2.252	425.552	381	489	1	6	DAPI	Body_2	WT	3	Slide5_011-2
8	2.252	204.388	138	294	2	7	CDK9	Body_2	WT	3	Slide5_011-2
9	2.252	1015.75	542	1763	3	8	RNAPII_Ser2P	Body_2	WT	3	Slide5_011-2
1	264.486	351.16	170	550	1	0	DAPI	Nucleus	WT	3	Slide5_011-1
2	264.486	139.49	108	334	2	1	CDK9	Nucleus	WT	3	Slide5_011-1
3	264.486	529.268	332	4033	3	2	RNAPII_Ser2P	Nucleus	WT	3	Slide5_011-1
4	3.092	366.739	308	447	1	3	DAPI	Body_1	WT	3	Slide5_011-1
5	3.092	197.12	133	334	2	4	CDK9	Body_1	WT	3	Slide5_011-1
6	3.092	1288.11	606	2321	3	5	RNAPII_Ser2P	Body_1	WT	3	Slide5_011-1
7	6.924	405.743	304	492	1	6	DAPI	Body_2	WT	3	Slide5_011-1
8	6.924	181.083	127	279	2	7	CDK9	Body_2	WT	3	Slide5_011-1
9	6.924	1807.63	513	4033	3	8	RNAPII_Ser2P	Body_2	WT	3	Slide5_011-1
1	340.85	360.372	135	605	1	0	DAPI	Nucleus	WT	3	Slide5_012-2
2	340.85	138.858	105	291	2	1	CDK9	Nucleus	WT	3	Slide5_012-2
3	340.85	444.415	284	2658	3	2	RNAPII_Ser2P	Nucleus	WT	3	Slide5_012-2
4	5.848	337.351	283	454	1	3	DAPI	Body_1	WT	3	Slide5_012-2
5	5.848	188	135	291	2	4	CDK9	Body_1	WT	3	Slide5_012-2
6	5.848	1146.88	465	1951	3	5	RNAPII_Ser2P	Body_1	WT	3	Slide5_012-2
7	3.294	397.786	332	464	1	6	DAPI	Body_2	WT	3	Slide5_012-2
8	3.294	186.296	134	264	2	7	CDK9	Body_2	WT	3	Slide5_012-2
9	3.294	1251.42	399	2658	3	8	RNAPII_Ser2P	Body_2	WT	3	Slide5_012-2
1	194.575	332.897	140	459	1	0	DAPI	Nucleus	WT	3	Slide5_013-2
2	194.575	147.826	113	324	2	1	CDK9	Nucleus	WT	3	Slide5_013-2
3	194.575	538.552	350	2152	3	2	RNAPII_Ser2P	Nucleus	WT	3	Slide5_013-2
4	2.554	334.882	288	380	1	3	DAPI	Body_1	WT	3	Slide5_013-2
5	2.554	224.895	153	324	2	4	CDK9	Body_1	WT	3	Slide5_013-2
6	2.554	1202.46	593	2152	3	5	RNAPII_Ser2P	Body_1	WT	3	Slide5_013-2
7	1.479	355.477	302	396	1	6	DAPI	Body_2	WT	3	Slide5_013-2
8	1.479	211.068	148	309	2	7	CDK9	Body_2	WT	3	Slide5_013-2
9	1.479	781.045	493	1047	3	8	RNAPII_Ser2P	Body_2	WT	3	Slide5_013-2
1	228.018	262.334	130	365	1	0	DAPI	Nucleus	WT	3	Slide5_013-1
2	228.018	143.599	110	274	2	1	CDK9	Nucleus	WT	3	Slide5_013-1
3	228.018	539.716	337	2793	3	2	RNAPII_Ser2P	Nucleus	WT	3	Slide5_013-1
4	4.067	294.686	257	340	1	3	DAPI	Body_1	WT	3	Slide5_013-1
5	4.067	167.76	130	229	2	4	CDK9	Body_1	WT	3	Slide5_013-1
6	4.067	941.769	496	1712	3	5	RNAPII_Ser2P	Body_1	WT	3	Slide5_013-1
7	5.949	285.04	243	340	1	6	DAPI	Body_2	WT	3	Slide5_013-1
8	5.949	191.299	139	274	2	7	CDK9	Body_2	WT	3	Slide5_013-1
9	5.949	1317.31	502	2793	3	8	RNAPII_Ser2P	Body_2	WT	3	Slide5_013-1
1	185.836	686.757	268	973	1	0	DAPI	Nucleus	WT	3	Slide5_012-5
2	185.836	139.568	111	293	2	1	CDK9	Nucleus	WT	3	Slide5_012-5
3	185.836	467.169	298	1827	3	2	RNAPII_Ser2P	Nucleus	WT	3	Slide5_012-5
4	4.168	772.508	640	886	1	3	DAPI	Body_1	WT	3	Slide5_012-5
5	4.168	187.831	135	293	2	4	CDK9	Body_1	WT	3	Slide5_012-5
6	4.168	965.234	426	1827	3	5	RNAPII_Ser2P	Body_1	WT	3	Slide5_012-5
7	2.891	692.372	618	789	1	6	DAPI	Body_2	WT	3	Slide5_012-5
8	2.891	173.663	125	246	2	7	CDK9	Body_2	WT	3	Slide5_012-5
9	2.891	564.651	368	897	3	8	RNAPII_Ser2P	Body_2	WT	3	Slide5_012-5
1	200.558	384.099	175	568	1	0	DAPI	Nucleus	WT	3	Slide5_012-4
2	200.558	139.857	108	237	2	1	CDK9	Nucleus	WT	3	Slide5_012-4
3	200.558	516.746	307	2685	3	2	RNAPII_Ser2P	Nucleus	WT	3	Slide5_012-4
4	2.622	411.962	352	482	1	3	DAPI	Body_1	WT	3	Slide5_012-4
5	2.622	178.154	142	233	2	4	CDK9	Body_1	WT	3	Slide5_012-4
6	2.622	912.833	475	1726	3	5	RNAPII_Ser2P	Body_1	WT	3	Slide5_012-4
7	7.596	331.478	219	482	1	6	DAPI	Body_2	WT	3	Slide5_012-4
8	7.596	167.827	116	237	2	7	CDK9	Body_2	WT	3	Slide5_012-4
9	7.596	1281.55	475	2685	3	8	RNAPII_Ser2P	Body_2	WT	3	Slide5_012-4
1	284.787	420.491	118	654	1	0	DAPI	Nucleus	WT	3	Slide5_012-3
2	284.787	136.209	105	295	2	1	CDK9	Nucleus	WT	3	Slide5_012-3
3	284.787	427.51	266	2680	3	2	RNAPII_Ser2P	Nucleus	WT	3	Slide5_012-3
4	5.042	482.007	387	587	1	3	DAPI	Body_1	WT	3	Slide5_012-3
5	5.042	190.933	126	295	2	4	CDK9	Body_1	WT	3	Slide5_012-3
6	5.042	1388.64	440	2680	3	5	RNAPII_Ser2P	Body_1	WT	3	Slide5_012-3
7	3.563	338.868	209	483	1	6	DAPI	Body_2	WT	3	Slide5_012-3
8	3.563	167.028	115	286	2	7	CDK9	Body_2	WT	3	Slide5_012-3
9	3.563	1093.03	438	2392	3	8	RNAPII_Ser2P	Body_2	WT	3	Slide5_012-3
1	216.119	423.115	220	611	1	0	DAPI	Nucleus	WT	3	Slide5_014-5
2	216.119	141.134	110	244	2	1	CDK9	Nucleus	WT	3	Slide5_014-5
3	216.119	388.309	266	1391	3	2	RNAPII_Ser2P	Nucleus	WT	3	Slide5_014-5
4	4.134	462.691	404	536	1	3	DAPI	Body_1	WT	3	Slide5_014-5
5	4.134	171.74	126	238	2	4	CDK9	Body_1	WT	3	Slide5_014-5
6	4.134	705.065	357	1223	3	5	RNAPII_Ser2P	Body_1	WT	3	Slide5_014-5
7	7.932	377.182	279	480	1	6	DAPI	Body_2	WT	3	Slide5_014-5
8	7.932	166.309	128	244	2	7	CDK9	Body_2	WT	3	Slide5_014-5
9	7.932	771.614	359	1391	3	8	RNAPII_Ser2P	Body_2	WT	3	Slide5_014-5
1	161.804	592.571	244	822	1	0	DAPI	Nucleus	WT	3	Slide5_014-4
2	161.804	142.745	108	358	2	1	CDK9	Nucleus	WT	3	Slide5_014-4
3	161.804	391.287	250	2702	3	2	RNAPII_Ser2P	Nucleus	WT	3	Slide5_014-4
4	1.849	587.655	542	646	1	3	DAPI	Body_1	WT	3	Slide5_014-4
5	1.849	217.527	139	358	2	4	CDK9	Body_1	WT	3	Slide5_014-4
6	1.849	818.2	461	1437	3	5	RNAPII_Ser2P	Body_1	WT	3	Slide5_014-4
7	4.47	619.872	514	727	1	6	DAPI	Body_2	WT	3	Slide5_014-4
8	4.47	199.128	137	343	2	7	CDK9	Body_2	WT	3	Slide5_014-4
9	4.47	1100.9	403	2702	3	8	RNAPII_Ser2P	Body_2	WT	3	Slide5_014-4
1	197.701	411.334	146	602	1	0	DAPI	Nucleus	WT	3	Slide5_014-3
2	197.701	137.658	107	360	2	1	CDK9	Nucleus	WT	3	Slide5_014-3
3	197.701	477.661	255	3656	3	2	RNAPII_Ser2P	Nucleus	WT	3	Slide5_014-3
4	5.109	440.5	345	537	1	3	DAPI	Body_1	WT	3	Slide5_014-3
5	5.109	217.395	132	360	2	4	CDK9	Body_1	WT	3	Slide5_014-3
6	5.109	1802.16	544	3656	3	5	RNAPII_Ser2P	Body_1	WT	3	Slide5_014-3
7	3.159	399.213	348	459	1	6	DAPI	Body_2	WT	3	Slide5_014-3
8	3.159	181.84	128	281	2	7	CDK9	Body_2	WT	3	Slide5_014-3
9	3.159	1118.38	540	2257	3	8	RNAPII_Ser2P	Body_2	WT	3	Slide5_014-3
1	224.724	644.224	208	877	1	0	DAPI	Nucleus	WT	3	Slide5_014-2
2	224.724	149.115	110	402	2	1	CDK9	Nucleus	WT	3	Slide5_014-2
3	224.724	396.456	255	3044	3	2	RNAPII_Ser2P	Nucleus	WT	3	Slide5_014-2
4	4.672	691.978	630	777	1	3	DAPI	Body_1	WT	3	Slide5_014-2
5	4.672	230.273	151	402	2	4	CDK9	Body_1	WT	3	Slide5_014-2
6	4.672	1353.14	424	3044	3	5	RNAPII_Ser2P	Body_1	WT	3	Slide5_014-2
7	3.294	680.235	618	753	1	6	DAPI	Body_2	WT	3	Slide5_014-2
8	3.294	213.286	157	329	2	7	CDK9	Body_2	WT	3	Slide5_014-2
9	3.294	1053.04	426	1836	3	8	RNAPII_Ser2P	Body_2	WT	3	Slide5_014-2
1	259.747	362.921	151	535	1	0	DAPI	Nucleus	WT	3	Slide5_013-3
2	259.747	145.774	111	347	2	1	CDK9	Nucleus	WT	3	Slide5_013-3
3	259.747	508.918	321	1531	3	2	RNAPII_Ser2P	Nucleus	WT	3	Slide5_013-3
4	4.773	360.676	294	461	1	3	DAPI	Body_1	WT	3	Slide5_013-3
5	4.773	196.824	143	287	2	4	CDK9	Body_1	WT	3	Slide5_013-3
6	4.773	859.458	435	1531	3	5	RNAPII_Ser2P	Body_1	WT	3	Slide5_013-3
7	1.882	399.321	351	443	1	6	DAPI	Body_2	WT	3	Slide5_013-3
8	1.882	206.089	144	347	2	7	CDK9	Body_2	WT	3	Slide5_013-3
9	1.882	800.625	542	1300	3	8	RNAPII_Ser2P	Body_2	WT	3	Slide5_013-3
1	147.217	803.425	259	1126	1	0	DAPI	Nucleus	WT	3	Slide5_016-2
2	147.217	137.045	104	254	2	1	CDK9	Nucleus	WT	3	Slide5_016-2
3	147.217	417.721	155	3627	3	2	RNAPII_Ser2P	Nucleus	WT	3	Slide5_016-2
4	4.504	821.231	647	953	1	3	DAPI	Body_1	WT	3	Slide5_016-2
5	4.504	166.478	123	227	2	4	CDK9	Body_1	WT	3	Slide5_016-2
6	4.504	1586.52	430	3394	3	5	RNAPII_Ser2P	Body_1	WT	3	Slide5_016-2
7	5.748	812.333	695	976	1	6	DAPI	Body_2	WT	3	Slide5_016-2
8	5.748	174.62	128	254	2	7	CDK9	Body_2	WT	3	Slide5_016-2
9	5.748	1586.69	396	3627	3	8	RNAPII_Ser2P	Body_2	WT	3	Slide5_016-2
1	95.321	675.379	277	1109	1	0	DAPI	Nucleus	WT	3	Slide5_016-1
2	95.321	141.311	109	377	2	1	CDK9	Nucleus	WT	3	Slide5_016-1
3	95.321	431.443	206	3988	3	2	RNAPII_Ser2P	Nucleus	WT	3	Slide5_016-1
4	3.159	499.011	405	606	1	3	DAPI	Body_1	WT	3	Slide5_016-1
5	3.159	194.968	133	377	2	4	CDK9	Body_1	WT	3	Slide5_016-1
6	3.159	1360.31	288	3594	3	5	RNAPII_Ser2P	Body_1	WT	3	Slide5_016-1
7	3.933	751.547	530	890	1	6	DAPI	Body_2	WT	3	Slide5_016-1
8	3.933	184.932	132	314	2	7	CDK9	Body_2	WT	3	Slide5_016-1
9	3.933	1592.93	425	3988	3	8	RNAPII_Ser2P	Body_2	WT	3	Slide5_016-1
1	191.314	562.027	209	836	1	0	DAPI	Nucleus	WT	3	Slide5_015-2
2	191.314	137.481	108	220	2	1	CDK9	Nucleus	WT	3	Slide5_015-2
3	191.314	465.691	264	2105	3	2	RNAPII_Ser2P	Nucleus	WT	3	Slide5_015-2
4	9.075	617.144	519	740	1	3	DAPI	Body_1	WT	3	Slide5_015-2
5	9.075	163.744	129	220	2	4	CDK9	Body_1	WT	3	Slide5_015-2
6	9.075	1128.2	417	2105	3	5	RNAPII_Ser2P	Body_1	WT	3	Slide5_015-2
7	5.579	508.548	344	685	1	6	DAPI	Body_2	WT	3	Slide5_015-2
8	5.579	148.464	112	204	2	7	CDK9	Body_2	WT	3	Slide5_015-2
9	5.579	940.645	355	1750	3	8	RNAPII_Ser2P	Body_2	WT	3	Slide5_015-2
1	163.72	652.58	215	897	1	0	DAPI	Nucleus	WT	3	Slide5_015-1
2	163.72	138.781	108	251	2	1	CDK9	Nucleus	WT	3	Slide5_015-1
3	163.72	418.773	267	1358	3	2	RNAPII_Ser2P	Nucleus	WT	3	Slide5_015-1
4	3.496	666.163	567	748	1	3	DAPI	Body_1	WT	3	Slide5_015-1
5	3.496	164.894	131	228	2	4	CDK9	Body_1	WT	3	Slide5_015-1
6	3.496	732.702	413	1245	3	5	RNAPII_Ser2P	Body_1	WT	3	Slide5_015-1
7	7.563	608.027	372	784	1	6	DAPI	Body_2	WT	3	Slide5_015-1
8	7.563	160.716	116	251	2	7	CDK9	Body_2	WT	3	Slide5_015-1
9	7.563	744.778	397	1358	3	8	RNAPII_Ser2P	Body_2	WT	3	Slide5_015-1
1	159.048	668.289	332	920	1	0	DAPI	Nucleus	WT	3	Slide5_014-6
2	159.048	137.388	103	361	2	1	CDK9	Nucleus	WT	3	Slide5_014-6
3	159.048	282.873	175	1892	3	2	RNAPII_Ser2P	Nucleus	WT	3	Slide5_014-6
4	2.42	724.722	641	849	1	3	DAPI	Body_1	WT	3	Slide5_014-6
5	2.42	203.889	144	343	2	4	CDK9	Body_1	WT	3	Slide5_014-6
6	2.42	903.486	322	1571	3	5	RNAPII_Ser2P	Body_1	WT	3	Slide5_014-6
7	3.227	643.729	540	751	1	6	DAPI	Body_2	WT	3	Slide5_014-6
8	3.227	222.562	145	361	2	7	CDK9	Body_2	WT	3	Slide5_014-6
9	3.227	1049.85	420	1892	3	8	RNAPII_Ser2P	Body_2	WT	3	Slide5_014-6
1	160.224	606.891	187	866	1	0	DAPI	Nucleus	WT	3	Slide5_017-3
2	160.224	141.336	107	258	2	1	CDK9	Nucleus	WT	3	Slide5_017-3
3	160.224	368.77	226	2185	3	2	RNAPII_Ser2P	Nucleus	WT	3	Slide5_017-3
4	6.521	562.753	468	693	1	3	DAPI	Body_1	WT	3	Slide5_017-3
5	6.521	160.985	124	238	2	4	CDK9	Body_1	WT	3	Slide5_017-3
6	6.521	936.902	351	2065	3	5	RNAPII_Ser2P	Body_1	WT	3	Slide5_017-3
7	3.059	594.648	539	675	1	6	DAPI	Body_2	WT	3	Slide5_017-3
8	3.059	175.473	133	258	2	7	CDK9	Body_2	WT	3	Slide5_017-3
9	3.059	1054.65	419	2185	3	8	RNAPII_Ser2P	Body_2	WT	3	Slide5_017-3
1	168.593	524.09	160	718	1	0	DAPI	Nucleus	WT	3	Slide5_017-2
2	168.593	142.675	104	350	2	1	CDK9	Nucleus	WT	3	Slide5_017-2
3	168.593	455.789	237	2971	3	2	RNAPII_Ser2P	Nucleus	WT	3	Slide5_017-2
4	4	556.429	451	671	1	3	DAPI	Body_1	WT	3	Slide5_017-2
5	4	185.605	127	350	2	4	CDK9	Body_1	WT	3	Slide5_017-2
6	4	1527.4	458	2971	3	5	RNAPII_Ser2P	Body_1	WT	3	Slide5_017-2
7	5.075	596.391	516	681	1	6	DAPI	Body_2	WT	3	Slide5_017-2
8	5.075	183.748	144	286	2	7	CDK9	Body_2	WT	3	Slide5_017-2
9	5.075	1340.52	434	2774	3	8	RNAPII_Ser2P	Body_2	WT	3	Slide5_017-2
1	189.499	383.97	189	538	1	0	DAPI	Nucleus	WT	3	Slide5_017-1
2	189.499	152.529	116	292	2	1	CDK9	Nucleus	WT	3	Slide5_017-1
3	189.499	493.798	300	2047	3	2	RNAPII_Ser2P	Nucleus	WT	3	Slide5_017-1
4	5.378	396.269	346	461	1	3	DAPI	Body_1	WT	3	Slide5_017-1
5	5.378	181.15	134	239	2	4	CDK9	Body_1	WT	3	Slide5_017-1
6	5.378	1093.28	445	2047	3	5	RNAPII_Ser2P	Body_1	WT	3	Slide5_017-1
7	6.184	369.402	293	485	1	6	DAPI	Body_2	WT	3	Slide5_017-1
8	6.184	192.038	148	292	2	7	CDK9	Body_2	WT	3	Slide5_017-1
9	6.184	1016.08	361	1971	3	8	RNAPII_Ser2P	Body_2	WT	3	Slide5_017-1
1	161.3	467.99	183	619	1	0	DAPI	Nucleus	WT	3	Slide5_016-4
2	161.3	152.274	112	340	2	1	CDK9	Nucleus	WT	3	Slide5_016-4
3	161.3	455.781	231	4161	3	2	RNAPII_Ser2P	Nucleus	WT	3	Slide5_016-4
4	4.403	459.351	399	542	1	3	DAPI	Body_1	WT	3	Slide5_016-4
5	4.403	211.092	155	340	2	4	CDK9	Body_1	WT	3	Slide5_016-4
6	4.403	2039.72	411	4161	3	5	RNAPII_Ser2P	Body_1	WT	3	Slide5_016-4
7	3.092	551.424	493	610	1	6	DAPI	Body_2	WT	3	Slide5_016-4
8	3.092	205.62	150	336	2	7	CDK9	Body_2	WT	3	Slide5_016-4
9	3.092	1977.41	670	3735	3	8	RNAPII_Ser2P	Body_2	WT	3	Slide5_016-4
1	131.52	937.993	198	1349	1	0	DAPI	Nucleus	WT	3	Slide5_016-3
2	131.52	136.884	104	311	2	1	CDK9	Nucleus	WT	3	Slide5_016-3
3	131.52	436.157	180	4431	3	2	RNAPII_Ser2P	Nucleus	WT	3	Slide5_016-3
4	4.706	1016.41	880	1214	1	3	DAPI	Body_1	WT	3	Slide5_016-3
5	4.706	182.271	130	311	2	4	CDK9	Body_1	WT	3	Slide5_016-3
6	4.706	1865.41	394	4172	3	5	RNAPII_Ser2P	Body_1	WT	3	Slide5_016-3
7	5.075	1036.52	912	1177	1	6	DAPI	Body_2	WT	3	Slide5_016-3
8	5.075	185.603	130	296	2	7	CDK9	Body_2	WT	3	Slide5_016-3
9	5.075	1943.77	442	4431	3	8	RNAPII_Ser2P	Body_2	WT	3	Slide5_016-3
1	162.543	344.761	150	461	1	0	DAPI	Nucleus	WT	3	Slide5_017-5
2	162.543	151.312	111	330	2	1	CDK9	Nucleus	WT	3	Slide5_017-5
3	162.543	497.262	264	3595	3	2	RNAPII_Ser2P	Nucleus	WT	3	Slide5_017-5
4	5.68	356.047	297	413	1	3	DAPI	Body_1	WT	3	Slide5_017-5
5	5.68	201.822	146	309	2	4	CDK9	Body_1	WT	3	Slide5_017-5
6	5.68	1322.9	485	2637	3	5	RNAPII_Ser2P	Body_1	WT	3	Slide5_017-5
7	3.731	328.36	280	376	1	6	DAPI	Body_2	WT	3	Slide5_017-5
8	3.731	216.775	148	330	2	7	CDK9	Body_2	WT	3	Slide5_017-5
9	3.731	1778.18	510	3595	3	8	RNAPII_Ser2P	Body_2	WT	3	Slide5_017-5
1	164.493	590.349	192	820	1	0	DAPI	Nucleus	WT	3	Slide5_017-4
2	164.493	148.79	112	273	2	1	CDK9	Nucleus	WT	3	Slide5_017-4
3	164.493	405.499	254	2140	3	2	RNAPII_Ser2P	Nucleus	WT	3	Slide5_017-4
4	3.025	631.044	568	697	1	3	DAPI	Body_1	WT	3	Slide5_017-4
5	3.025	203.267	141	273	2	4	CDK9	Body_1	WT	3	Slide5_017-4
6	3.025	1307.13	609	2140	3	5	RNAPII_Ser2P	Body_1	WT	3	Slide5_017-4
7	4.974	556.784	442	671	1	6	DAPI	Body_2	WT	3	Slide5_017-4
8	4.974	174.209	130	236	2	7	CDK9	Body_2	WT	3	Slide5_017-4
9	4.974	958.689	373	1806	3	8	RNAPII_Ser2P	Body_2	WT	3	Slide5_017-4
1	157.266	424.847	151	619	1	0	DAPI	Nucleus	WT	3	Slide5_016-5
2	157.266	147.95	108	296	2	1	CDK9	Nucleus	WT	3	Slide5_016-5
3	157.266	636.607	311	5452	3	2	RNAPII_Ser2P	Nucleus	WT	3	Slide5_016-5
4	6.588	466.536	360	553	1	3	DAPI	Body_1	WT	3	Slide5_016-5
5	6.588	180.52	130	296	2	4	CDK9	Body_1	WT	3	Slide5_016-5
6	6.588	2383.88	540	5413	3	5	RNAPII_Ser2P	Body_1	WT	3	Slide5_016-5
7	5.647	370.482	230	508	1	6	DAPI	Body_2	WT	3	Slide5_016-5
8	5.647	179.25	128	284	2	7	CDK9	Body_2	WT	3	Slide5_016-5
9	5.647	2376.71	558	5452	3	8	RNAPII_Ser2P	Body_2	WT	3	Slide5_016-5
1	294.938	452.269	161	783	1	0	DAPI	Nucleus	WT	3	Slide5_014-1
2	294.938	140.176	102	311	2	1	CDK9	Nucleus	WT	3	Slide5_014-1
3	294.938	372.734	219	1856	3	2	RNAPII_Ser2P	Nucleus	WT	3	Slide5_014-1
4	6.252	420.505	317	541	1	3	DAPI	Body_1	WT	3	Slide5_014-1
5	6.252	196.683	134	307	2	4	CDK9	Body_1	WT	3	Slide5_014-1
6	6.252	976.366	373	1856	3	5	RNAPII_Ser2P	Body_1	WT	3	Slide5_014-1
7	2.521	539.533	440	653	1	6	DAPI	Body_2	WT	3	Slide5_014-1
8	2.521	196.813	127	311	2	7	CDK9	Body_2	WT	3	Slide5_014-1
9	2.521	784.427	385	1312	3	8	RNAPII_Ser2P	Body_2	WT	3	Slide5_014-1
1	115.925	510.314	241	747	1	0	DAPI	Nucleus	WT	3	Slide5_009-1
2	115.925	132.538	103	299	2	1	CDK9	Nucleus	WT	3	Slide5_009-1
3	115.925	259.557	125	2718	3	2	RNAPII_Ser2P	Nucleus	WT	3	Slide5_009-1
4	5.243	445.763	340	577	1	3	DAPI	Body_1	WT	3	Slide5_009-1
5	5.243	168.263	125	263	2	4	CDK9	Body_1	WT	3	Slide5_009-1
6	5.243	1282.13	395	2718	3	5	RNAPII_Ser2P	Body_1	WT	3	Slide5_009-1
7	3.294	474.898	375	546	1	6	DAPI	Body_2	WT	3	Slide5_009-1
8	3.294	173.98	120	299	2	7	CDK9	Body_2	WT	3	Slide5_009-1
9	3.294	1056.38	262	2174	3	8	RNAPII_Ser2P	Body_2	WT	3	Slide5_009-1

## Sheet: Figure 6BCD (No Primary AB)
ID	Area	Mean	Min	Max	Channel	microns	Channel_Description	ROI	Genotype	Replicate	Sample
1	145.603	741.451	227	1125	1	0	DAPI	Nucleus	WT	1	Slide1_002-1
2	145.603	106.757	101	125	2	1	CDK9	Nucleus	WT	1	Slide1_002-1
3	145.603	114.648	105	129	3	2	RNAPII_Ser2P	Nucleus	WT	1	Slide1_002-1
1	227.178	291.436	154	425	1	0	DAPI	Nucleus	WT	1	Slide1_001-4
2	227.178	109.14	101	126	2	1	CDK9	Nucleus	WT	1	Slide1_001-4
3	227.178	134.912	116	178	3	2	RNAPII_Ser2P	Nucleus	WT	1	Slide1_001-4
1	260.352	281.154	132	453	1	0	DAPI	Nucleus	WT	1	Slide1_001-3
2	260.352	109.402	96	129	2	1	CDK9	Nucleus	WT	1	Slide1_001-3
3	260.352	132.026	115	159	3	2	RNAPII_Ser2P	Nucleus	WT	1	Slide1_001-3
1	347.841	348.284	133	566	1	0	DAPI	Nucleus	WT	1	Slide1_001-2
2	347.841	108.634	98	125	2	1	CDK9	Nucleus	WT	1	Slide1_001-2
3	347.841	130.674	113	158	3	2	RNAPII_Ser2P	Nucleus	WT	1	Slide1_001-2
1	259.142	314.391	138	554	1	0	DAPI	Nucleus	WT	1	Slide1_001-1
2	259.142	108.97	99	127	2	1	CDK9	Nucleus	WT	1	Slide1_001-1
3	259.142	127.087	108	156	3	2	RNAPII_Ser2P	Nucleus	WT	1	Slide1_001-1
1	179.988	577.537	237	772	1	0	DAPI	Nucleus	WT	1	Slide1_005-5
2	179.988	107.855	102	122	2	1	CDK9	Nucleus	WT	1	Slide1_005-5
3	179.988	116.236	106	135	3	2	RNAPII_Ser2P	Nucleus	WT	1	Slide1_005-5
1	235.143	305.593	166	413	1	0	DAPI	Nucleus	WT	1	Slide1_005-4
2	235.143	108.217	100	127	2	1	CDK9	Nucleus	WT	1	Slide1_005-4
3	235.143	118.352	107	137	3	2	RNAPII_Ser2P	Nucleus	WT	1	Slide1_005-4
1	287.678	334.9	186	531	1	0	DAPI	Nucleus	WT	1	Slide1_005-3
2	287.678	106.367	96	123	2	1	CDK9	Nucleus	WT	1	Slide1_005-3
3	287.678	116.904	105	138	3	2	RNAPII_Ser2P	Nucleus	WT	1	Slide1_005-3
1	148.83	375.125	210	500	1	0	DAPI	Nucleus	WT	1	Slide1_005-2
2	148.83	107.527	100	119	2	1	CDK9	Nucleus	WT	1	Slide1_005-2
3	148.83	123.61	108	145	3	2	RNAPII_Ser2P	Nucleus	WT	1	Slide1_005-2
1	179.349	372.047	193	509	1	0	DAPI	Nucleus	WT	1	Slide1_005-1
2	179.349	108.031	101	123	2	1	CDK9	Nucleus	WT	1	Slide1_005-1
3	179.349	119.317	109	141	3	2	RNAPII_Ser2P	Nucleus	WT	1	Slide1_005-1
1	177.971	419.468	139	558	1	0	DAPI	Nucleus	WT	1	Slide1_003-3
2	177.971	108.682	102	124	2	1	CDK9	Nucleus	WT	1	Slide1_003-3
3	177.971	124.038	112	143	3	2	RNAPII_Ser2P	Nucleus	WT	1	Slide1_003-3
1	175.652	238.843	170	302	1	0	DAPI	Nucleus	WT	1	Slide1_003-2
2	175.652	108.285	101	125	2	1	CDK9	Nucleus	WT	1	Slide1_003-2
3	175.652	120.401	108	139	3	2	RNAPII_Ser2P	Nucleus	WT	1	Slide1_003-2
1	143.956	272.708	131	353	1	0	DAPI	Nucleus	WT	1	Slide1_003-1
2	143.956	107.671	100	125	2	1	CDK9	Nucleus	WT	1	Slide1_003-1
3	143.956	119.108	107	139	3	2	RNAPII_Ser2P	Nucleus	WT	1	Slide1_003-1
1	207.246	446.704	239	713	1	0	DAPI	Nucleus	WT	1	Slide1_002-3
2	207.246	107.533	100	126	2	1	CDK9	Nucleus	WT	1	Slide1_002-3
3	207.246	117.135	107	137	3	2	RNAPII_Ser2P	Nucleus	WT	1	Slide1_002-3
1	243.949	424.522	151	766	1	0	DAPI	Nucleus	WT	1	Slide1_002-2
2	243.949	106.302	98	120	2	1	CDK9	Nucleus	WT	1	Slide1_002-2
3	243.949	116.243	103	136	3	2	RNAPII_Ser2P	Nucleus	WT	1	Slide1_002-2
1	213.901	255.015	122	351	1	0	DAPI	Nucleus	WT	1	Slide1_008-3
2	213.901	110.217	102	127	2	1	CDK9	Nucleus	WT	1	Slide1_008-3
3	213.901	138.781	120	172	3	2	RNAPII_Ser2P	Nucleus	WT	1	Slide1_008-3
1	247.109	282.673	135	392	1	0	DAPI	Nucleus	WT	1	Slide1_008-2
2	247.109	111.409	104	131	2	1	CDK9	Nucleus	WT	1	Slide1_008-2
3	247.109	141.503	123	167	3	2	RNAPII_Ser2P	Nucleus	WT	1	Slide1_008-2
1	169.098	297.276	171	402	1	0	DAPI	Nucleus	WT	1	Slide1_008-1
2	169.098	109.396	101	127	2	1	CDK9	Nucleus	WT	1	Slide1_008-1
3	169.098	134.257	117	165	3	2	RNAPII_Ser2P	Nucleus	WT	1	Slide1_008-1
1	169.938	316.268	151	560	1	0	DAPI	Nucleus	WT	1	Slide1_007-3
2	169.938	111.069	104	128	2	1	CDK9	Nucleus	WT	1	Slide1_007-3
3	169.938	135.341	118	161	3	2	RNAPII_Ser2P	Nucleus	WT	1	Slide1_007-3
1	223.884	413.07	140	766	1	0	DAPI	Nucleus	WT	1	Slide1_007-2
2	223.884	110.685	103	127	2	1	CDK9	Nucleus	WT	1	Slide1_007-2
3	223.884	134.431	119	171	3	2	RNAPII_Ser2P	Nucleus	WT	1	Slide1_007-2
1	233.698	345.854	147	712	1	0	DAPI	Nucleus	WT	1	Slide1_007-1
2	233.698	110.704	102	130	2	1	CDK9	Nucleus	WT	1	Slide1_007-1
3	233.698	133.607	119	157	3	2	RNAPII_Ser2P	Nucleus	WT	1	Slide1_007-1
1	165.904	399.059	189	590	1	0	DAPI	Nucleus	WT	1	Slide1_006-4
2	165.904	110.339	102	127	2	1	CDK9	Nucleus	WT	1	Slide1_006-4
3	165.904	134.615	116	164	3	2	RNAPII_Ser2P	Nucleus	WT	1	Slide1_006-4
1	165.367	505.084	272	741	1	0	DAPI	Nucleus	WT	1	Slide1_006-3
2	165.367	109.983	102	125	2	1	CDK9	Nucleus	WT	1	Slide1_006-3
3	165.367	130.746	116	158	3	2	RNAPII_Ser2P	Nucleus	WT	1	Slide1_006-3
1	200.759	315.084	194	526	1	0	DAPI	Nucleus	WT	1	Slide1_006-2
2	200.759	109.71	101	129	2	1	CDK9	Nucleus	WT	1	Slide1_006-2
3	200.759	133.469	117	161	3	2	RNAPII_Ser2P	Nucleus	WT	1	Slide1_006-2
1	180.088	645.379	189	1045	1	0	DAPI	Nucleus	WT	1	Slide1_006-1
2	180.088	110.053	103	131	2	1	CDK9	Nucleus	WT	1	Slide1_006-1
3	180.088	131.629	115	159	3	2	RNAPII_Ser2P	Nucleus	WT	1	Slide1_006-1
1	167.215	292.972	131	424	1	0	DAPI	Nucleus	WT	1	Slide1_011-3
2	167.215	110.268	102	127	2	1	CDK9	Nucleus	WT	1	Slide1_011-3
3	167.215	135.397	120	165	3	2	RNAPII_Ser2P	Nucleus	WT	1	Slide1_011-3
1	155.956	463.247	179	649	1	0	DAPI	Nucleus	WT	1	Slide1_011-2
2	155.956	111.209	103	125	2	1	CDK9	Nucleus	WT	1	Slide1_011-2
3	155.956	135.688	117	163	3	2	RNAPII_Ser2P	Nucleus	WT	1	Slide1_011-2
1	202.204	383.256	131	586	1	0	DAPI	Nucleus	WT	1	Slide1_011-1
2	202.204	109.985	101	130	2	1	CDK9	Nucleus	WT	1	Slide1_011-1
3	202.204	132.642	116	157	3	2	RNAPII_Ser2P	Nucleus	WT	1	Slide1_011-1
1	143.654	538.732	232	727	1	0	DAPI	Nucleus	WT	1	Slide1_010-3
2	143.654	108.446	101	126	2	1	CDK9	Nucleus	WT	1	Slide1_010-3
3	143.654	120.232	108	144	3	2	RNAPII_Ser2P	Nucleus	WT	1	Slide1_010-3
1	150.813	575.533	214	812	1	0	DAPI	Nucleus	WT	1	Slide1_010-2
2	150.813	107.999	100	124	2	1	CDK9	Nucleus	WT	1	Slide1_010-2
3	150.813	118.908	108	137	3	2	RNAPII_Ser2P	Nucleus	WT	1	Slide1_010-2
1	173.164	553.348	228	782	1	0	DAPI	Nucleus	WT	1	Slide1_010-1
2	173.164	108.095	102	125	2	1	CDK9	Nucleus	WT	1	Slide1_010-1
3	173.164	119.387	109	139	3	2	RNAPII_Ser2P	Nucleus	WT	1	Slide1_010-1
1	109.942	848.034	214	1079	1	0	DAPI	Nucleus	WT	1	Slide1_009-3
2	109.942	109.141	102	124	2	1	CDK9	Nucleus	WT	1	Slide1_009-3
3	109.942	125.151	113	149	3	2	RNAPII_Ser2P	Nucleus	WT	1	Slide1_009-3
1	112.429	679.05	291	859	1	0	DAPI	Nucleus	WT	1	Slide1_009-2
2	112.429	108.223	102	125	2	1	CDK9	Nucleus	WT	1	Slide1_009-2
3	112.429	124.683	112	145	3	2	RNAPII_Ser2P	Nucleus	WT	1	Slide1_009-2
1	156.359	579.274	165	760	1	0	DAPI	Nucleus	WT	1	Slide1_009-1
2	156.359	109.402	102	126	2	1	CDK9	Nucleus	WT	1	Slide1_009-1
3	156.359	126.033	113	150	3	2	RNAPII_Ser2P	Nucleus	WT	1	Slide1_009-1
1	174.946	294.415	136	409	1	0	DAPI	Nucleus	WT	1	Slide1_008-4
2	174.946	108.331	100	127	2	1	CDK9	Nucleus	WT	1	Slide1_008-4
3	174.946	128.642	111	155	3	2	RNAPII_Ser2P	Nucleus	WT	1	Slide1_008-4

## Sheet: Figure 6G_ED10
Condition	Date	Replicate	Series	Stage	Stage2	NucleusID	mir430positive	mir430negative
WT	20210908	1	1	128	4-9	1	2	0
WT	20210908	1	1	128	4-9	2	2	0
WT	20210908	1	1	128	4-9	3	2	0
WT	20210908	1	1	128	4-9	4	2	0
WT	20210908	1	1	128	4-9	5	1	0
WT	20210908	1	1	128	4-9	6	1	0
WT	20210908	1	1	256	12-18	1	2	2
WT	20210908	1	1	256	12-18	2	2	3
WT	20210908	1	1	256	12-18	3	2	1
WT	20210908	1	1	256	12-18	4	2	0
WT	20210908	1	1	256	12-18	5	2	0
WT	20210908	1	1	256	12-18	6	2	0
WT	20210908	1	1	256	12-18	7	2	0
WT	20210908	1	1	256	12-18	8	2	0
WT	20210908	1	1	256	12-18	9	2	0
WT	20210908	1	1	512	19-30	1	2	1
WT	20210908	1	1	512	19-30	2	2	3
WT	20210908	1	1	512	19-30	3	2	4
WT	20210908	1	1	512	19-30	4	2	3
WT	20210908	1	1	512	19-30	5	2	2
WT	20210908	1	1	512	19-30	6	2	2
WT	20210908	1	1	512	19-30	7	2	1
WT	20210908	1	1	512	19-30	8	2	1
WT	20210908	1	1	512	19-30	9	2	0
WT	20210908	1	1	512	19-30	10	1	3
WT	20210908	1	1	1024	30-40	1	2	3
WT	20210908	1	1	1024	30-40	2	2	6
WT	20210908	1	1	1024	30-40	3	2	2
WT	20210908	1	1	1024	30-40	4	2	0
WT	20210908	1	1	1024	30-40	5	2	3
WT	20210908	1	1	1024	30-40	6	2	2
WT	20210908	1	1	1024	30-40	7	2	2
WT	20210908	1	1	1024	30-40	8	2	1
WT	20210908	1	1	1024	30-40	9	2	2
WT	20210908	1	1	1024	30-40	10	2	2
WT	20210908	1	1	1024	30-40	11	2	1
WT	20210908	1	1	1024	30-40	12	2	3
WT	20210908	1	1	1024	30-40	13	2	1
WT	20210908	1	1	1024	30-40	14	2	1
WT	20210908	1	1	1024	30-40	15	1	1
WT	20210908	1	2	128	6-11	1	2	1
WT	20210908	1	2	128	6-11	2	2	0
WT	20210908	1	2	128	6-11	3	2	0
WT	20210908	1	2	128	6-11	4	1	0
WT	20210908	1	2	256	14-20	1	2	2
WT	20210908	1	2	256	14-20	2	2	0
WT	20210908	1	2	256	14-20	3	2	0
WT	20210908	1	2	256	14-20	4	2	0
WT	20210908	1	2	256	14-20	5	2	0
WT	20210908	1	2	256	14-20	6	2	0
WT	20210908	1	2	256	14-20	7	2	0
WT	20210908	1	2	256	14-20	8	2	0
WT	20210908	1	2	256	14-20	9	2	0
WT	20210908	1	2	256	14-20	10	1	2
WT	20210908	1	2	256	14-20	11	1	1
WT	20210908	1	2	512	22-30	1	2	2
WT	20210908	1	2	512	22-30	2	2	6
WT	20210908	1	2	512	22-30	3	2	1
WT	20210908	1	2	512	22-30	4	2	2
WT	20210908	1	2	512	22-30	5	2	3
WT	20210908	1	2	512	22-30	6	2	1
WT	20210908	1	2	512	22-30	7	2	2
WT	20210908	1	2	512	22-30	8	2	1
WT	20210908	1	2	512	22-30	9	2	2
WT	20210908	1	2	512	22-30	10	2	3
WT	20210908	1	2	512	22-30	11	2	1
WT	20210908	1	2	512	22-30	12	1	1
WT	20210908	1	2	1024	32-41	1	2	6
WT	20210908	1	2	1024	32-41	2	2	3
WT	20210908	1	2	1024	32-41	3	2	3
WT	20210908	1	2	1024	32-41	4	2	1
WT	20210908	1	2	1024	32-41	5	2	3
WT	20210908	1	2	1024	32-41	6	2	2
WT	20210908	1	2	1024	32-41	7	2	1
WT	20210908	1	2	1024	32-41	8	2	1
WT	20210908	1	2	1024	32-41	9	2	1
WT	20210908	1	2	1024	32-41	10	2	1
WT	20210908	1	2	1024	32-41	11	2	2
WT	20210908	1	2	1024	32-41	12	2	3
WT	20210908	1	2	1024	32-41	13	2	1
WT	20210908	1	2	1024	32-41	14	2	3
WT	20210908	1	2	1024	32-41	15	2	2
WT	20210908	1	2	1024	32-41	16	2	0
WT	20210908	1	2	1024	32-41	17	2	1
WT	20210908	1	2	1024	32-41	18	2	0
WT	20210908	1	2	1024	32-41	19	2	0
WT	20210908	1	2	1024	32-41	20	2	1
WT	20210908	1	3	128	4-11	1	2	1
WT	20210908	1	3	128	4-11	2	2	0
WT	20210908	1	3	128	4-11	3	2	0
WT	20210908	1	3	128	4-11	4	2	0
WT	20210908	1	3	128	4-11	5	2	0
WT	20210908	1	3	128	4-11	6	2	0
WT	20210908	1	3	128	4-11	7	2	0
WT	20210908	1	3	128	4-11	8	2	0
WT	20210908	1	3	128	4-11	9	2	0
WT	20210908	1	3	128	4-11	10	1	0
WT	20210908	1	3	256	12-20	1	2	1
WT	20210908	1	3	256	12-20	2	2	2
WT	20210908	1	3	256	12-20	3	2	1
WT	20210908	1	3	256	12-20	4	2	1
WT	20210908	1	3	256	12-20	5	2	0
WT	20210908	1	3	256	12-20	6	2	0
WT	20210908	1	3	256	12-20	7	2	0
WT	20210908	1	3	256	12-20	8	2	0
WT	20210908	1	3	256	12-20	9	2	0
WT	20210908	1	3	256	12-20	10	2	0
WT	20210908	1	3	256	12-20	11	2	0
WT	20210908	1	3	256	12-20	12	2	0
WT	20210908	1	3	512	21-30	1	2	2
WT	20210908	1	3	512	21-30	2	2	1
WT	20210908	1	3	512	21-30	3	2	1
WT	20210908	1	3	512	21-30	4	2	0
WT	20210908	1	3	512	21-30	5	2	4
WT	20210908	1	3	512	21-30	6	2	2
WT	20210908	1	3	512	21-30	7	2	5
WT	20210908	1	3	512	21-30	8	2	1
WT	20210908	1	3	512	21-30	9	2	2
WT	20210908	1	3	512	21-30	10	2	2
WT	20210908	1	3	512	21-30	11	2	2
WT	20210908	1	3	512	21-30	12	2	0
WT	20210908	1	3	512	21-30	13	2	1
WT	20210908	1	3	512	21-30	14	1	0
WT	20210908	1	3	512	21-30	15	1	2
WT	20210908	1	3	512	21-30	16	1	1
WT	20210908	1	3	1024	30-40	1	2	4
WT	20210908	1	3	1024	30-40	2	2	3
WT	20210908	1	3	1024	30-40	3	2	2
WT	20210908	1	3	1024	30-40	4	2	4
WT	20210908	1	3	1024	30-40	5	2	5
WT	20210908	1	3	1024	30-40	6	2	4
WT	20210908	1	3	1024	30-40	7	2	3
WT	20210908	1	3	1024	30-40	8	2	2
WT	20210908	1	3	1024	30-40	9	2	4
WT	20210908	1	3	1024	30-40	10	2	3
WT	20210908	1	3	1024	30-40	11	2	2
WT	20210908	1	3	1024	30-40	12	2	5
WT	20210908	1	3	1024	30-40	13	2	6
WT	20210908	1	3	1024	30-40	14	2	2
WT	20210908	1	3	1024	30-40	15	2	3
WT	20210908	1	3	1024	30-40	16	2	1
WT	20210908	1	3	1024	30-40	17	2	2
WT	20210908	1	3	1024	30-40	18	2	3
WT	20210908	1	3	1024	30-40	19	2	5
WT	20210908	1	3	1024	30-40	20	2	2
WT	20210908	1	3	1024	30-40	21	1	3
WT	20210908	1	3	1024	30-40	22	1	1
WT	20210908	1	4	128	2-7	1	2	0
WT	20210908	1	4	128	2-7	2	2	0
WT	20210908	1	4	128	2-7	3	1	0
WT	20210908	1	4	128	2-7	4	1	0
WT	20210908	1	4	128	2-7	5	1	0
WT	20210908	1	4	256	9-16	1	2	1
WT	20210908	1	4	256	9-16	2	2	1
WT	20210908	1	4	256	9-16	3	2	1
WT	20210908	1	4	256	9-16	4	2	0
WT	20210908	1	4	256	9-16	5	2	1
WT	20210908	1	4	256	9-16	6	2	0
WT	20210908	1	4	256	9-16	7	2	0
WT	20210908	1	4	256	9-16	8	2	0
WT	20210908	1	4	256	9-16	9	2	0
WT	20210908	1	4	256	9-16	10	1	0
WT	20210908	1	4	256	9-16	11	1	0
WT	20210908	1	4	512	18-28	1	2	1
WT	20210908	1	4	512	18-28	2	2	1
WT	20210908	1	4	512	18-28	3	2	5
WT	20210908	1	4	512	18-28	4	2	4
WT	20210908	1	4	512	18-28	5	2	2
WT	20210908	1	4	512	18-28	6	2	4
WT	20210908	1	4	512	18-28	7	2	4
WT	20210908	1	4	512	18-28	8	2	3
WT	20210908	1	4	512	18-28	9	2	2
WT	20210908	1	4	512	18-28	10	2	1
WT	20210908	1	4	512	18-28	11	2	1
WT	20210908	1	4	512	18-28	12	2	2
WT	20210908	1	4	512	18-28	13	2	2
WT	20210908	1	4	512	18-28	14	2	2
WT	20210908	1	4	512	18-28	15	2	0
WT	20210908	1	4	512	18-28	16	2	2
WT	20210908	1	4	512	18-28	17	2	1
WT	20210908	1	4	512	18-28	18	2	2
WT	20210908	1	4	512	18-28	19	2	3
WT	20210908	1	4	512	18-28	20	2	0
WT	20210908	1	4	512	18-28	21	2	0
WT	20210908	1	4	512	18-28	22	1	1
WT	20210908	1	4	512	18-28	23	1	1
WT	20210908	1	4	1024	29-42	1	2	4
WT	20210908	1	4	1024	29-42	2	2	2
WT	20210908	1	4	1024	29-42	3	2	2
WT	20210908	1	4	1024	29-42	4	2	3
WT	20210908	1	4	1024	29-42	5	2	1
WT	20210908	1	4	1024	29-42	6	2	4
WT	20210908	1	4	1024	29-42	7	2	5
WT	20210908	1	4	1024	29-42	8	2	2
WT	20210908	1	4	1024	29-42	9	2	3
WT	20210908	1	4	1024	29-42	10	2	3
WT	20210908	1	4	1024	29-42	11	2	4
WT	20210908	1	4	1024	29-42	12	2	2
WT	20210908	1	4	1024	29-42	13	2	3
WT	20210908	1	4	1024	29-42	14	2	2
WT	20210908	1	4	1024	29-42	15	2	1
WT	20210908	1	4	1024	29-42	16	2	2
WT	20210908	1	4	1024	29-42	17	2	2
WT	20210908	1	4	1024	29-42	18	2	1
WT	20210908	1	4	1024	29-42	19	2	2
WT	20210908	1	4	1024	29-42	20	2	1
WT	20210908	1	4	1024	29-42	21	2	2
WT	20210908	1	4	1024	29-42	22	2	1
WT	20210908	1	4	1024	29-42	23	2	3
WT	20210908	1	4	1024	29-42	24	1	4
WT	20210908	1	5	128	4-11	1	2	1
WT	20210908	1	5	128	4-11	2	2	1
WT	20210908	1	5	128	4-11	3	2	1
WT	20210908	1	5	128	4-11	4	2	0
WT	20210908	1	5	128	4-11	5	2	0
WT	20210908	1	5	256	12-20	1	2	1
WT	20210908	1	5	256	12-20	2	2	1
WT	20210908	1	5	256	12-20	3	2	1
WT	20210908	1	5	256	12-20	4	2	1
WT	20210908	1	5	256	12-20	5	2	0
WT	20210908	1	5	256	12-20	6	2	0
WT	20210908	1	5	256	12-20	7	2	0
WT	20210908	1	5	256	12-20	8	1	0
WT	20210908	1	5	256	12-20	9	1	0
WT	20210908	1	5	256	12-20	10	1	0
WT	20210908	1	5	512	21-31	1	2	5
WT	20210908	1	5	512	21-31	2	2	4
WT	20210908	1	5	512	21-31	3	2	1
WT	20210908	1	5	512	21-31	4	2	1
WT	20210908	1	5	512	21-31	5	2	1
WT	20210908	1	5	512	21-31	6	2	0
WT	20210908	1	5	512	21-31	7	2	2
WT	20210908	1	5	512	21-31	8	2	3
WT	20210908	1	5	512	21-31	9	2	1
WT	20210908	1	5	512	21-31	10	2	4
WT	20210908	1	5	512	21-31	11	2	0
WT	20210908	1	5	512	21-31	12	2	4
WT	20210908	1	5	512	21-31	13	2	1
WT	20210908	1	5	512	21-31	14	2	2
WT	20210908	1	5	512	21-31	15	2	0
WT	20210908	1	5	512	21-31	16	2	0
WT	20210908	1	5	512	21-31	17	2	0
WT	20210908	1	5	512	21-31	18	1	0
WT	20210908	1	5	512	21-31	19	1	0
WT	20210908	1	5	1024	30-43	1	2	4
WT	20210908	1	5	1024	30-43	2	2	3
WT	20210908	1	5	1024	30-43	3	2	2
WT	20210908	1	5	1024	30-43	4	2	4
WT	20210908	1	5	1024	30-43	5	2	3
WT	20210908	1	5	1024	30-43	6	2	2
WT	20210908	1	5	1024	30-43	7	2	1
WT	20210908	1	5	1024	30-43	8	2	1
WT	20210908	1	5	1024	30-43	9	2	2
WT	20210908	1	5	1024	30-43	10	2	3
WT	20210908	1	5	1024	30-43	11	2	4
WT	20210908	1	5	1024	30-43	12	2	2
WT	20210908	1	5	1024	30-43	13	2	2
WT	20210908	1	5	1024	30-43	14	2	3
WT	20210908	1	5	1024	30-43	15	2	2
WT	20210908	1	5	1024	30-43	16	2	2
WT	20210908	1	5	1024	30-43	17	2	3
WT	20210908	1	5	1024	30-43	18	2	1
WT	20210908	1	5	1024	30-43	19	2	2
WT	20210908	1	5	1024	30-43	20	1	0
WT	20210908	1	5	1024	30-43	21	1	2
WT	20210908	1	6	128	6-12	1	2	2
WT	20210908	1	6	128	6-12	2	2	1
WT	20210908	1	6	128	6-12	3	2	0
WT	20210908	1	6	128	6-12	4	2	0
WT	20210908	1	6	128	6-12	5	2	0
WT	20210908	1	6	128	6-12	6	2	0
WT	20210908	1	6	128	6-12	7	2	0
WT	20210908	1	6	128	6-12	8	1	0
WT	20210908	1	6	128	6-12	9	1	0
WT	20210908	1	6	256	14-21	1	2	2
WT	20210908	1	6	256	14-21	2	2	1
WT	20210908	1	6	256	14-21	3	2	1
WT	20210908	1	6	256	14-21	4	2	2
WT	20210908	1	6	256	14-21	5	2	1
WT	20210908	1	6	256	14-21	6	2	1
WT	20210908	1	6	256	14-21	7	2	2
WT	20210908	1	6	256	14-21	8	2	1
WT	20210908	1	6	256	14-21	9	2	2
WT	20210908	1	6	256	14-21	10	2	0
WT	20210908	1	6	256	14-21	11	2	0
WT	20210908	1	6	256	14-21	12	2	0
WT	20210908	1	6	256	14-21	13	2	0
WT	20210908	1	6	256	14-21	14	2	0
WT	20210908	1	6	256	14-21	15	2	0
WT	20210908	1	6	256	14-21	16	2	0
WT	20210908	1	6	256	14-21	17	1	0
WT	20210908	1	6	512	22-33	1	2	2
WT	20210908	1	6	512	22-33	2	2	1
WT	20210908	1	6	512	22-33	3	2	1
WT	20210908	1	6	512	22-33	4	2	2
WT	20210908	1	6	512	22-33	5	2	0
WT	20210908	1	6	512	22-33	6	2	0
WT	20210908	1	6	512	22-33	7	2	1
WT	20210908	1	6	512	22-33	8	2	1
WT	20210908	1	6	512	22-33	9	2	2
WT	20210908	1	6	512	22-33	10	2	2
WT	20210908	1	6	512	22-33	11	2	0
WT	20210908	1	6	512	22-33	12	2	0
WT	20210908	1	6	512	22-33	13	2	0
WT	20210908	1	6	512	22-33	14	2	0
WT	20210908	1	6	512	22-33	15	1	2
WT	20210908	1	6	512	22-33	16	1	0
WT	20210908	1	6	1024	33-42	1	2	5
WT	20210908	1	6	1024	33-42	2	2	4
WT	20210908	1	6	1024	33-42	3	2	2
WT	20210908	1	6	1024	33-42	4	2	3
WT	20210908	1	6	1024	33-42	5	2	1
WT	20210908	1	6	1024	33-42	6	2	2
WT	20210908	1	6	1024	33-42	7	2	2
WT	20210908	1	6	1024	33-42	8	2	3
WT	20210908	1	6	1024	33-42	9	2	3
WT	20210908	1	6	1024	33-42	10	2	4
WT	20210908	1	6	1024	33-42	11	2	3
WT	20210908	1	6	1024	33-42	12	2	2
WT	20210908	1	6	1024	33-42	13	2	5
WT	20210908	1	6	1024	33-42	14	2	1
WT	20210908	1	6	1024	33-42	15	2	2
WT	20210908	1	6	1024	33-42	16	2	0
WT	20210908	1	6	1024	33-42	17	2	1
WT	20210908	1	6	1024	33-42	18	2	3
WT	20210908	1	6	1024	33-42	19	2	4
WT	20210908	1	6	1024	33-42	20	2	1
WT	20210908	1	6	1024	33-42	21	1	2
WT	20210908	1	7	128	4-9	1	2	0
WT	20210908	1	7	128	4-9	2	2	0
WT	20210908	1	7	128	4-9	3	2	0
WT	20210908	1	7	128	4-9	4	2	0
WT	20210908	1	7	256	12-18	1	2	1
WT	20210908	1	7	256	12-18	2	2	0
WT	20210908	1	7	256	12-18	3	2	0
WT	20210908	1	7	256	12-18	4	2	0
WT	20210908	1	7	256	12-18	5	2	0
WT	20210908	1	7	256	12-18	6	2	0
WT	20210908	1	7	256	12-18	7	2	0
WT	20210908	1	7	512	20-29	1	2	1
WT	20210908	1	7	512	20-29	2	2	2
WT	20210908	1	7	512	20-29	3	2	2
WT	20210908	1	7	512	20-29	4	2	1
WT	20210908	1	7	512	20-29	5	2	0
WT	20210908	1	7	512	20-29	6	2	0
WT	20210908	1	7	512	20-29	7	2	0
WT	20210908	1	7	512	20-29	8	2	0
WT	20210908	1	7	512	20-29	9	2	0
WT	20210908	1	7	512	20-29	10	2	0
WT	20210908	1	7	512	20-29	11	2	0
WT	20210908	1	7	512	20-29	12	2	0
WT	20210908	1	7	512	20-29	13	2	0
WT	20210908	1	7	512	20-29	14	2	0
WT	20210908	1	7	512	20-29	15	2	0
WT	20210908	1	7	512	20-29	16	1	0
WT	20210908	1	7	1024	29-42	1	2	4
WT	20210908	1	7	1024	29-42	2	2	2
WT	20210908	1	7	1024	29-42	3	2	1
WT	20210908	1	7	1024	29-42	4	2	2
WT	20210908	1	7	1024	29-42	5	2	5
WT	20210908	1	7	1024	29-42	6	2	2
WT	20210908	1	7	1024	29-42	7	2	1
WT	20210908	1	7	1024	29-42	8	2	3
WT	20210908	1	7	1024	29-42	9	2	1
WT	20210908	1	7	1024	29-42	10	2	0
WT	20210908	1	7	1024	29-42	11	2	2
WT	20210908	1	7	1024	29-42	12	2	0
WT	20210908	1	7	1024	29-42	13	2	2
WT	20210908	1	7	1024	29-42	14	2	1
WT	20210908	1	7	1024	29-42	15	2	1
WT	20210908	1	7	1024	29-42	16	2	0
WT	20210908	1	7	1024	29-42	17	2	2
WT	20210908	1	7	1024	29-42	18	2	1
WT	20210908	1	7	1024	29-42	19	2	1
WT	20210908	1	7	1024	29-42	20	1	1
WT	20210908	1	7	1024	29-42	21	1	2
WT	20210908	1	8	128	3-9	1	2	1
WT	20210908	1	8	128	3-9	2	2	1
WT	20210908	1	8	128	3-9	3	2	0
WT	20210908	1	8	128	3-9	4	2	0
WT	20210908	1	8	128	3-9	5	2	0
WT	20210908	1	8	128	3-9	6	2	0
WT	20210908	1	8	128	3-9	7	2	0
WT	20210908	1	8	256	11-19	1	2	2
WT	20210908	1	8	256	11-19	2	2	1
WT	20210908	1	8	256	11-19	3	2	1
WT	20210908	1	8	256	11-19	4	2	1
WT	20210908	1	8	256	11-19	5	2	5
WT	20210908	1	8	256	11-19	6	2	1
WT	20210908	1	8	256	11-19	7	2	1
WT	20210908	1	8	256	11-19	8	2	1
WT	20210908	1	8	256	11-19	9	2	0
WT	20210908	1	8	512	20-31	1	2	3
WT	20210908	1	8	512	20-31	2	2	2
WT	20210908	1	8	512	20-31	3	2	1
WT	20210908	1	8	512	20-31	4	2	3
WT	20210908	1	8	512	20-31	5	2	3
WT	20210908	1	8	512	20-31	6	2	1
WT	20210908	1	8	512	20-31	7	2	1
WT	20210908	1	8	512	20-31	8	2	1
WT	20210908	1	8	512	20-31	9	2	2
WT	20210908	1	8	512	20-31	10	2	2
WT	20210908	1	8	512	20-31	11	2	2
WT	20210908	1	8	512	20-31	12	2	1
WT	20210908	1	8	512	20-31	13	2	2
WT	20210908	1	8	512	20-31	14	2	1
WT	20210908	1	8	512	20-31	15	2	1
WT	20210908	1	8	512	20-31	16	2	2
WT	20210908	1	8	512	20-31	17	2	1
WT	20210908	1	8	512	20-31	18	2	0
WT	20210908	1	8	512	20-31	19	1	2
WT	20210908	1	8	1024	31-42	1	2	7
WT	20210908	1	8	1024	31-42	2	2	2
WT	20210908	1	8	1024	31-42	3	2	2
WT	20210908	1	8	1024	31-42	4	2	3
WT	20210908	1	8	1024	31-42	5	2	3
WT	20210908	1	8	1024	31-42	6	2	4
WT	20210908	1	8	1024	31-42	7	2	3
WT	20210908	1	8	1024	31-42	8	2	1
WT	20210908	1	8	1024	31-42	9	2	2
WT	20210908	1	8	1024	31-42	10	2	5
WT	20210908	1	8	1024	31-42	11	2	3
WT	20210908	1	8	1024	31-42	12	2	1
WT	20210908	1	8	1024	31-42	13	2	2
WT	20210908	1	8	1024	31-42	14	2	2
WT	20210908	1	8	1024	31-42	15	2	2
WT	20210908	1	8	1024	31-42	16	2	3
WT	20210908	1	8	1024	31-42	17	2	3
WT	20210908	1	8	1024	31-42	18	2	2
WT	20210908	1	8	1024	31-42	19	2	2
WT	20210908	1	8	1024	31-42	20	2	3
WT	20210908	1	8	1024	31-42	21	2	2
WT	20210908	1	8	1024	31-42	22	2	1
WT	20210908	1	8	1024	31-42	23	1	2
WT	20210908	1	8	1024	31-42	24	1	2
WT	20210919	2	1	128	18-22	1	2	1
WT	20210919	2	1	128	18-22	2	2	0
WT	20210919	2	1	128	18-22	3	2	0
WT	20210919	2	1	128	18-22	4	2	0
WT	20210919	2	1	128	18-22	5	2	0
WT	20210919	2	1	128	18-22	6	2	0
WT	20210919	2	1	128	18-22	7	1	1
WT	20210919	2	1	256	25-31	1	2	4
WT	20210919	2	1	256	25-31	2	2	2
WT	20210919	2	1	256	25-31	3	2	2
WT	20210919	2	1	256	25-31	4	2	1
WT	20210919	2	1	256	25-31	5	2	1
WT	20210919	2	1	256	25-31	6	2	1
WT	20210919	2	1	256	25-31	7	2	1
WT	20210919	2	1	256	25-31	8	2	0
WT	20210919	2	1	256	25-31	9	2	0
WT	20210919	2	1	256	25-31	10	2	0
WT	20210919	2	1	256	25-31	11	1	0
WT	20210919	2	1	256	25-31	12	1	0
WT	20210919	2	1	512	33-41	1	2	5
WT	20210919	2	1	512	33-41	2	2	6
WT	20210919	2	1	512	33-41	3	2	4
WT	20210919	2	1	512	33-41	4	2	2
WT	20210919	2	1	512	33-41	5	2	2
WT	20210919	2	1	512	33-41	6	2	2
WT	20210919	2	1	512	33-41	7	2	4
WT	20210919	2	1	512	33-41	8	2	5
WT	20210919	2	1	512	33-41	9	2	5
WT	20210919	2	1	512	33-41	10	2	2
WT	20210919	2	1	512	33-41	11	2	2
WT	20210919	2	1	512	33-41	12	2	3
WT	20210919	2	1	512	33-41	13	2	1
WT	20210919	2	1	512	33-41	14	2	3
WT	20210919	2	1	512	33-41	15	2	1
WT	20210919	2	1	512	33-41	16	2	1
WT	20210919	2	1	512	33-41	17	1	4
WT	20210919	2	1	1024	42-54	1	2	13
WT	20210919	2	1	1024	42-54	2	2	7
WT	20210919	2	1	1024	42-54	3	2	4
WT	20210919	2	1	1024	42-54	4	2	5
WT	20210919	2	1	1024	42-54	5	2	4
WT	20210919	2	1	1024	42-54	6	2	5
WT	20210919	2	1	1024	42-54	7	2	1
WT	20210919	2	1	1024	42-54	8	2	5
WT	20210919	2	1	1024	42-54	9	2	1
WT	20210919	2	1	1024	42-54	10	2	5
WT	20210919	2	1	1024	42-54	11	2	6
WT	20210919	2	1	1024	42-54	12	2	3
WT	20210919	2	1	1024	42-54	13	2	7
WT	20210919	2	1	1024	42-54	14	2	4
WT	20210919	2	1	1024	42-54	15	2	10
WT	20210919	2	1	1024	42-54	16	2	8
WT	20210919	2	1	1024	42-54	17	2	7
WT	20210919	2	1	1024	42-54	18	2	9
WT	20210919	2	1	1024	42-54	19	2	13
WT	20210919	2	1	1024	42-54	20	2	11
WT	20210919	2	1	1024	42-54	21	2	11
WT	20210919	2	1	1024	42-54	22	1	4
WT	20210919	2	2	128	9-14	1	2	0
WT	20210919	2	2	128	9-14	2	1	0
WT	20210919	2	2	128	9-14	3	1	0
WT	20210919	2	2	128	9-14	4	1	0
WT	20210919	2	2	256	17-23	1	1	0
WT	20210919	2	2	256	17-23	2	2	1
WT	20210919	2	2	256	17-23	3	2	0
WT	20210919	2	2	512	25-32	1	2	2
WT	20210919	2	2	512	25-32	2	2	1
WT	20210919	2	2	512	25-32	3	2	1
WT	20210919	2	2	512	25-32	4	2	1
WT	20210919	2	2	512	25-32	5	2	1
WT	20210919	2	2	512	25-32	6	2	3
WT	20210919	2	2	512	25-32	7	2	2
WT	20210919	2	2	512	25-32	8	2	2
WT	20210919	2	2	512	25-32	9	2	2
WT	20210919	2	2	512	25-32	10	2	2
WT	20210919	2	2	512	25-32	11	2	1
WT	20210919	2	2	512	25-32	12	2	2
WT	20210919	2	2	512	25-32	13	2	2
WT	20210919	2	2	512	25-32	14	2	0
WT	20210919	2	2	512	25-32	15	1	0
WT	20210919	2	2	1024	32-45	1	2	13
WT	20210919	2	2	1024	32-45	2	2	9
WT	20210919	2	2	1024	32-45	3	2	5
WT	20210919	2	2	1024	32-45	4	2	6
WT	20210919	2	2	1024	32-45	5	2	3
WT	20210919	2	2	1024	32-45	6	2	8
WT	20210919	2	2	1024	32-45	7	2	5
WT	20210919	2	2	1024	32-45	8	2	4
WT	20210919	2	2	1024	32-45	9	2	2
WT	20210919	2	2	1024	32-45	10	2	5
WT	20210919	2	2	1024	32-45	11	2	4
WT	20210919	2	2	1024	32-45	12	2	3
WT	20210919	2	3	128	20-25	1	2	0
WT	20210919	2	3	128	20-25	2	2	0
WT	20210919	2	3	128	20-25	3	1	1
WT	20210919	2	3	256	28-33	1	2	2
WT	20210919	2	3	256	28-33	2	2	2
WT	20210919	2	3	256	28-33	3	2	0
WT	20210919	2	3	256	28-33	4	2	0
WT	20210919	2	3	256	28-33	5	2	0
WT	20210919	2	3	512	35-44	1	2	4
WT	20210919	2	3	512	35-44	2	2	3
WT	20210919	2	3	512	35-44	3	2	4
WT	20210919	2	3	512	35-44	4	2	1
WT	20210919	2	3	512	35-44	5	2	3
WT	20210919	2	3	512	35-44	6	2	2
WT	20210919	2	3	512	35-44	7	2	2
WT	20210919	2	3	512	35-44	8	2	1
WT	20210919	2	3	512	35-44	9	2	0
WT	20210919	2	3	512	35-44	10	2	0
WT	20210919	2	3	512	35-44	12	2	1
WT	20210919	2	3	512	35-44	13	1	3
WT	20210919	2	3	512	35-44	14	1	0
WT	20210919	2	3	1024	45-56	1	2	3
WT	20210919	2	3	1024	45-56	2	2	5
WT	20210919	2	3	1024	45-56	3	2	2
WT	20210919	2	3	1024	45-56	4	2	2
WT	20210919	2	3	1024	45-56	5	2	1
WT	20210919	2	3	1024	45-56	6	1	3
WT	20210919	2	3	1024	45-56	7	2	3
WT	20210919	2	3	1024	45-56	8	2	3
WT	20210919	2	3	1024	45-56	9	2	2
WT	20210919	2	3	1024	45-56	10	2	1
WT	20210919	2	3	1024	45-56	11	2	4
WT	20210919	2	3	1024	45-56	12	2	5
WT	20210919	2	3	1024	45-56	13	2	2
WT	20210919	2	3	1024	45-56	14	2	2
WT	20210919	2	3	1024	45-56	15	2	0
WT	20210919	2	3	1024	45-56	16	2	2
WT	20210919	2	3	1024	45-56	17	2	3
WT	20210919	2	3	1024	45-56	18	2	3
WT	20210919	2	3	1024	45-56	19	2	2
WT	20210919	2	3	1024	45-56	20	2	1
WT	20210919	2	4	128	15-21	1	2	1
WT	20210919	2	4	128	15-21	2	2	1
WT	20210919	2	4	128	15-21	3	2	2
WT	20210919	2	4	128	15-21	4	2	0
WT	20210919	2	4	128	15-21	5	2	0
WT	20210919	2	4	128	15-21	6	2	0
WT	20210919	2	4	128	15-21	7	2	0
WT	20210919	2	4	128	15-21	8	2	0
WT	20210919	2	4	256	23-30	1	2	2
WT	20210919	2	4	256	23-30	2	2	2
WT	20210919	2	4	256	23-30	3	2	1
WT	20210919	2	4	256	23-30	4	2	2
WT	20210919	2	4	256	23-30	5	2	1
WT	20210919	2	4	256	23-30	6	2	2
WT	20210919	2	4	256	23-30	7	2	1
WT	20210919	2	4	256	23-30	8	2	0
WT	20210919	2	4	256	23-30	9	2	0
WT	20210919	2	4	256	23-30	10	2	0
WT	20210919	2	4	256	23-30	11	2	0
WT	20210919	2	4	256	23-30	12	2	0
WT	20210919	2	4	256	23-30	13	1	1
WT	20210919	2	4	256	23-30	14	1	1
WT	20210919	2	4	512	31-39	1	2	6
WT	20210919	2	4	512	31-39	2	2	0
WT	20210919	2	4	512	31-39	3	2	5
WT	20210919	2	4	512	31-39	4	2	7
WT	20210919	2	4	512	31-39	5	2	3
WT	20210919	2	4	512	31-39	6	2	3
WT	20210919	2	4	512	31-39	7	2	2
WT	20210919	2	4	512	31-39	8	2	2
WT	20210919	2	4	512	31-39	9	2	3
WT	20210919	2	4	512	31-39	10	2	2
WT	20210919	2	4	512	31-39	11	2	3
WT	20210919	2	4	512	31-39	12	2	3
WT	20210919	2	4	512	31-39	13	2	3
WT	20210919	2	4	512	31-39	14	1	4
WT	20210919	2	4	512	31-39	15	1	4
WT	20210919	2	4	1024	40-52	1	2	12
WT	20210919	2	4	1024	40-52	2	2	8
WT	20210919	2	4	1024	40-52	3	2	3
WT	20210919	2	4	1024	40-52	4	2	7
WT	20210919	2	4	1024	40-52	5	2	6
WT	20210919	2	4	1024	40-52	6	2	3
WT	20210919	2	4	1024	40-52	7	2	6
WT	20210919	2	4	1024	40-52	8	2	4
WT	20210919	2	4	1024	40-52	9	2	6
WT	20210919	2	4	1024	40-52	10	2	2
WT	20210919	2	4	1024	40-52	11	2	3
WT	20210919	2	4	1024	40-52	12	2	4
WT	20210919	2	4	1024	40-52	13	2	2
WT	20210919	2	4	1024	40-52	14	2	5
WT	20210919	2	4	1024	40-52	15	2	3
WT	20210919	2	4	1024	40-52	16	2	1
WT	20210919	2	4	1024	40-52	17	2	5
WT	20210919	2	4	1024	40-52	18	2	3
WT	20210919	2	4	1024	40-52	19	2	4
WT	20210919	2	4	1024	40-52	20	2	2
WT	20210919	2	4	1024	40-52	21	2	3
WT	20210919	2	4	1024	40-52	22	2	3
WT	20210919	2	4	1024	40-52	23	2	2
WT	20210919	2	4	1024	40-52	24	2	2
WT	20210919	2	5	128	19-24	1	2	1
WT	20210919	2	5	128	19-24	2	2	1
WT	20210919	2	5	128	19-24	3	2	0
WT	20210919	2	5	128	19-24	4	2	0
WT	20210919	2	5	256	27-33	1	2	1
WT	20210919	2	5	256	27-33	2	2	2
WT	20210919	2	5	256	27-33	3	2	1
WT	20210919	2	5	256	27-33	4	2	2
WT	20210919	2	5	256	27-33	5	2	1
WT	20210919	2	5	256	27-33	6	2	1
WT	20210919	2	5	256	27-33	7	2	0
WT	20210919	2	5	256	27-33	8	2	0
WT	20210919	2	5	256	27-33	9	1	3
WT	20210919	2	5	512	35-44	1	2	2
WT	20210919	2	5	512	35-44	2	2	2
WT	20210919	2	5	512	35-44	3	2	3
WT	20210919	2	5	512	35-44	4	2	4
WT	20210919	2	5	512	35-44	5	2	2
WT	20210919	2	5	512	35-44	6	2	3
WT	20210919	2	5	512	35-44	7	2	2
WT	20210919	2	5	512	35-44	8	2	1
WT	20210919	2	5	512	35-44	9	2	1
WT	20210919	2	5	512	35-44	10	2	2
WT	20210919	2	5	512	35-44	11	2	3
WT	20210919	2	5	512	35-44	12	2	2
WT	20210919	2	5	512	35-44	13	2	1
WT	20210919	2	5	512	35-44	14	2	0
WT	20210919	2	5	512	35-44	15	2	0
WT	20210919	2	5	512	35-44	16	2	0
WT	20210919	2	5	512	35-44	17	1	0
WT	20210919	2	5	512	35-44	18	1	1
WT	20210919	2	5	512	35-44	19	1	2
WT	20210919	2	5	512	35-44	20	1	0
WT	20210919	2	5	1024	45-57	1	2	7
WT	20210919	2	5	1024	45-57	2	2	5
WT	20210919	2	5	1024	45-57	3	2	3
WT	20210919	2	5	1024	45-57	4	2	2
WT	20210919	2	5	1024	45-57	5	2	4
WT	20210919	2	5	1024	45-57	6	2	1
WT	20210919	2	5	1024	45-57	7	2	3
WT	20210919	2	5	1024	45-57	8	2	2
WT	20210919	2	5	1024	45-57	9	2	1
WT	20210919	2	5	1024	45-57	10	2	0
WT	20210919	2	5	1024	45-57	11	2	0
WT	20210919	2	5	1024	45-57	12	2	1
WT	20210919	2	5	1024	45-57	13	2	2
WT	20210919	2	5	1024	45-57	14	2	1
WT	20210919	2	5	1024	45-57	15	1	3
WT	20210919	2	5	1024	45-57	16	1	2
WT	20210919	2	6	128	16-22	1	2	0
WT	20210919	2	6	128	16-22	2	2	0
WT	20210919	2	6	128	16-22	3	2	0
WT	20210919	2	6	128	16-22	4	2	0
WT	20210919	2	6	128	16-22	5	2	0
WT	20210919	2	6	128	16-22	6	2	0
WT	20210919	2	6	256	24-31	1	2	1
WT	20210919	2	6	256	24-31	2	2	2
WT	20210919	2	6	256	24-31	3	2	1
WT	20210919	2	6	256	24-31	4	2	1
WT	20210919	2	6	256	24-31	5	2	0
WT	20210919	2	6	256	24-31	6	2	0
WT	20210919	2	6	256	24-31	7	2	0
WT	20210919	2	6	256	24-31	8	2	0
WT	20210919	2	6	256	24-31	9	2	0
WT	20210919	2	6	256	24-31	10	1	1
WT	20210919	2	6	512	32-41	1	2	1
WT	20210919	2	6	512	32-41	2	2	2
WT	20210919	2	6	512	32-41	3	2	2
WT	20210919	2	6	512	32-41	4	2	2
WT	20210919	2	6	512	32-41	5	2	3
WT	20210919	2	6	512	32-41	6	2	0
WT	20210919	2	6	512	32-41	7	2	0
WT	20210919	2	6	512	32-41	8	2	1
WT	20210919	2	6	512	32-41	9	2	2
WT	20210919	2	6	512	32-41	10	2	0
WT	20210919	2	6	512	32-41	11	2	0
WT	20210919	2	6	512	32-41	12	1	0
WT	20210919	2	6	512	32-41	13	1	1
WT	20210919	2	6	1024	41-53	1	2	4
WT	20210919	2	6	1024	41-53	2	2	7
WT	20210919	2	6	1024	41-53	3	2	5
WT	20210919	2	6	1024	41-53	4	2	3
WT	20210919	2	6	1024	41-53	5	2	0
WT	20210919	2	6	1024	41-53	6	2	1
WT	20210919	2	6	1024	41-53	7	2	1
WT	20210919	2	6	1024	41-53	8	2	1
WT	20210919	2	6	1024	41-53	9	2	2
WT	20210919	2	6	1024	41-53	10	2	5
WT	20210919	2	6	1024	41-53	11	2	1
WT	20210919	2	6	1024	41-53	12	2	2
WT	20210919	2	6	1024	41-53	13	2	0
WT	20210919	2	6	1024	41-53	14	2	1
WT	20210919	2	6	1024	41-53	15	1	10
WT	20210919	2	6	1024	41-53	16	1	1
WT	20210919	2	7	128	9-14	1	1	0
WT	20210919	2	7	256	17-22	1	2	1
WT	20210919	2	7	256	17-22	2	2	1
WT	20210919	2	7	256	17-22	3	2	0
WT	20210919	2	7	256	17-22	4	2	0
WT	20210919	2	7	256	17-22	5	2	2
WT	20210919	2	7	256	17-22	6	1	0
WT	20210919	2	7	256	17-22	7	1	0
WT	20210919	2	7	512	24-31	1	2	1
WT	20210919	2	7	512	24-31	2	2	5
WT	20210919	2	7	512	24-31	3	2	3
WT	20210919	2	7	512	24-31	4	2	4
WT	20210919	2	7	512	24-31	5	2	4
WT	20210919	2	7	512	24-31	6	2	1
WT	20210919	2	7	512	24-31	7	2	3
WT	20210919	2	7	512	24-31	8	1	2
WT	20210919	2	7	512	24-31	9	1	3
WT	20210919	2	7	1024	33-43	1	2	12
WT	20210919	2	7	1024	33-43	2	2	8
WT	20210919	2	7	1024	33-43	3	2	6
WT	20210919	2	7	1024	33-43	4	2	5
WT	20210919	2	7	1024	33-43	5	2	4
WT	20210919	2	7	1024	33-43	6	2	9
WT	20210919	2	7	1024	33-43	7	2	8
WT	20210919	2	7	1024	33-43	8	2	6
WT	20210919	2	7	1024	33-43	9	2	10
WT	20210919	2	7	1024	33-43	10	2	6
WT	20210919	2	7	1024	33-43	11	2	4
WT	20210919	2	7	1024	33-43	12	1	6
WT	20210919	2	7	1024	33-43	13	1	3
WT	20210919	2	7	1024	33-43	14	1	5
WT	20211003	3	1	128	12-17	1	2	1
WT	20211003	3	1	128	12-17	2	2	1
WT	20211003	3	1	128	12-17	3	2	2
WT	20211003	3	1	256	19-25	1	2	4
WT	20211003	3	1	256	19-25	2	2	2
WT	20211003	3	1	256	19-25	3	2	2
WT	20211003	3	1	256	19-25	4	2	1
WT	20211003	3	1	256	19-25	5	2	0
WT	20211003	3	1	256	19-25	6	2	2
WT	20211003	3	1	512	26-34	1	2	6
WT	20211003	3	1	512	26-34	2	2	4
WT	20211003	3	1	512	26-34	3	2	8
WT	20211003	3	1	512	26-34	4	2	3
WT	20211003	3	1	512	26-34	5	2	5
WT	20211003	3	1	512	26-34	6	2	4
WT	20211003	3	1	512	26-34	7	2	4
WT	20211003	3	1	512	26-34	8	2	4
WT	20211003	3	1	512	26-34	9	2	4
WT	20211003	3	1	1024	35-47	1	2	4
WT	20211003	3	1	1024	35-47	2	2	3
WT	20211003	3	1	1024	35-47	3	2	12
WT	20211003	3	1	1024	35-47	4	2	8
WT	20211003	3	1	1024	35-47	5	2	15
WT	20211003	3	1	1024	35-47	6	2	13
WT	20211003	3	1	1024	35-47	7	2	10
WT	20211003	3	1	1024	35-47	8	2	9
WT	20211003	3	1	1024	35-47	9	2	6
WT	20211003	3	1	1024	35-47	10	2	7
WT	20211003	3	1	1024	35-47	11	2	8
WT	20211003	3	2	128	9-15	1	2	0
WT	20211003	3	2	128	9-15	2	2	0
WT	20211003	3	2	256	17-22	1	2	1
WT	20211003	3	2	256	17-22	2	2	0
WT	20211003	3	2	256	17-22	3	2	4
WT	20211003	3	2	256	17-22	4	2	0
WT	20211003	3	2	256	17-22	5	2	3
WT	20211003	3	2	256	17-22	6	2	1
WT	20211003	3	2	256	17-22	7	2	0
WT	20211003	3	2	512	24-31	1	1	4
WT	20211003	3	2	512	24-31	2	1	4
WT	20211003	3	2	512	24-31	3	1	4
WT	20211003	3	2	512	24-31	4	2	6
WT	20211003	3	2	512	24-31	5	2	2
WT	20211003	3	2	512	24-31	6	2	6
WT	20211003	3	2	512	24-31	7	2	6
WT	20211003	3	2	512	24-31	8	2	6
WT	20211003	3	2	512	24-31	9	2	4
WT	20211003	3	2	1024	32-43	1	2	8
WT	20211003	3	2	1024	32-43	2	2	7
WT	20211003	3	2	1024	32-43	3	2	9
WT	20211003	3	2	1024	32-43	4	2	7
WT	20211003	3	2	1024	32-43	5	2	6
WT	20211003	3	2	1024	32-43	6	2	8
WT	20211003	3	2	1024	32-43	7	2	11
WT	20211003	3	2	1024	32-43	8	2	5
WT	20211003	3	2	1024	32-43	9	2	4
WT	20211003	3	2	1024	32-43	10	2	5
WT	20211003	3	2	1024	32-43	11	1	3
WT	20211003	3	2	1024	32-43	12	1	7
WT	20211003	3	3	128	7-13	1	2	0
WT	20211003	3	3	128	7-13	2	2	0
WT	20211003	3	3	128	7-13	3	2	0
WT	20211003	3	3	128	7-13	4	2	1
WT	20211003	3	3	256	15-21	1	2	2
WT	20211003	3	3	256	15-21	2	2	1
WT	20211003	3	3	256	15-21	3	2	1
WT	20211003	3	3	256	15-21	4	2	0
WT	20211003	3	3	256	15-21	5	2	0
WT	20211003	3	3	256	15-21	6	2	0
WT	20211003	3	3	512	22-30	1	2	2
WT	20211003	3	3	512	22-30	2	2	4
WT	20211003	3	3	512	22-30	3	2	3
WT	20211003	3	3	512	22-30	4	2	5
WT	20211003	3	3	512	22-30	5	2	5
WT	20211003	3	3	512	22-30	6	2	2
WT	20211003	3	3	512	22-30	7	2	2
WT	20211003	3	3	512	22-30	8	2	2
WT	20211003	3	3	512	22-30	9	2	2
WT	20211003	3	3	512	22-30	10	2	3
WT	20211003	3	3	512	22-30	11	1	2
WT	20211003	3	3	1024	31-43	1	2	5
WT	20211003	3	3	1024	31-43	2	2	3
WT	20211003	3	3	1024	31-43	3	2	6
WT	20211003	3	3	1024	31-43	4	2	6
WT	20211003	3	3	1024	31-43	5	2	3
WT	20211003	3	3	1024	31-43	6	2	2
WT	20211003	3	3	1024	31-43	7	2	2
WT	20211003	3	3	1024	31-43	8	2	5
WT	20211003	3	3	1024	31-43	9	2	1
WT	20211003	3	3	1024	31-43	10	2	4
WT	20211003	3	3	1024	31-43	11	2	3
WT	20211003	3	3	1024	31-43	12	2	5
WT	20211003	3	3	1024	31-43	13	2	4
WT	20211003	3	3	1024	31-43	14	2	5
WT	20211003	3	3	1024	31-43	15	2	2
WT	20211003	3	3	1024	31-43	16	2	4
WT	20211003	3	3	1024	31-43	17	2	3
WT	20211003	3	3	1024	31-43	18	2	1
WT	20211003	3	3	1024	31-43	19	1	5
WT	20211003	3	3	1024	31-43	20	1	3
WT	20211003	3	4	128	11-17	1	2	0
WT	20211003	3	4	128	11-17	2	2	0
WT	20211003	3	4	128	11-17	3	2	0
WT	20211003	3	4	128	11-17	4	2	0
WT	20211003	3	4	128	11-17	5	2	0
WT	20211003	3	4	256	19-25	1	2	2
WT	20211003	3	4	256	19-25	2	2	2
WT	20211003	3	4	256	19-25	3	2	1
WT	20211003	3	4	256	19-25	4	2	1
WT	20211003	3	4	256	19-25	5	2	1
WT	20211003	3	4	256	19-25	6	2	2
WT	20211003	3	4	256	19-25	7	2	2
WT	20211003	3	4	256	19-25	8	2	1
WT	20211003	3	4	256	19-25	9	2	1
WT	20211003	3	4	256	19-25	10	1	0
WT	20211003	3	4	512	27-34	1	2	2
WT	20211003	3	4	512	27-34	2	2	2
WT	20211003	3	4	512	27-34	3	2	1
WT	20211003	3	4	512	27-34	4	2	1
WT	20211003	3	4	512	27-34	5	2	2
WT	20211003	3	4	512	27-34	6	2	2
WT	20211003	3	4	512	27-34	7	2	3
WT	20211003	3	4	512	27-34	8	2	1
WT	20211003	3	4	512	27-34	9	2	2
WT	20211003	3	4	512	27-34	10	2	4
WT	20211003	3	4	512	27-34	11	2	4
WT	20211003	3	4	512	27-34	12	1	1
WT	20211003	3	4	1024	35-47	1	2	3
WT	20211003	3	4	1024	35-47	2	2	3
WT	20211003	3	4	1024	35-47	3	2	3
WT	20211003	3	4	1024	35-47	4	2	5
WT	20211003	3	4	1024	35-47	5	2	4
WT	20211003	3	4	1024	35-47	6	2	8
WT	20211003	3	4	1024	35-47	7	2	2
WT	20211003	3	4	1024	35-47	8	2	5
WT	20211003	3	4	1024	35-47	9	2	2
WT	20211003	3	4	1024	35-47	10	2	7
WT	20211003	3	4	1024	35-47	11	2	5
WT	20211003	3	4	1024	35-47	12	2	4
WT	20211003	3	4	1024	35-47	13	2	5
WT	20211003	3	4	1024	35-47	14	2	7
WT	20211003	3	4	1024	35-47	15	2	5
WT	20211003	3	4	1024	35-47	16	2	4
WT	20211003	3	4	1024	35-47	17	2	2
WT	20211003	3	4	1024	35-47	18	2	3
WT	20211003	3	4	1024	35-47	19	2	3
WT	20211003	3	4	1024	35-47	20	2	4
WT	20211003	3	4	1024	35-47	21	1	2
WT	20211003	3	4	1024	35-47	22	1	3
WT	20211003	3	4	1024	35-47	23	1	3
WT	20211003	3	5	128	14-19	1	2	0
WT	20211003	3	5	128	14-19	2	2	0
WT	20211003	3	5	128	14-19	3	2	0
WT	20211003	3	5	256	21-29	1	2	2
WT	20211003	3	5	256	21-29	2	2	2
WT	20211003	3	5	256	21-29	3	2	1
WT	20211003	3	5	256	21-29	4	2	1
WT	20211003	3	5	256	21-29	5	2	0
WT	20211003	3	5	256	21-29	6	2	0
WT	20211003	3	5	512	31-41	1	2	5
WT	20211003	3	5	512	31-41	2	2	0
WT	20211003	3	5	512	31-41	3	2	1
WT	20211003	3	5	512	31-41	4	2	2
WT	20211003	3	5	512	31-41	5	2	2
WT	20211003	3	5	512	31-41	6	2	5
WT	20211003	3	5	512	31-41	7	2	2
WT	20211003	3	5	512	31-41	8	2	6
WT	20211003	3	5	512	31-41	9	2	5
WT	20211003	3	5	512	31-41	10	2	3
WT	20211003	3	5	1024	41-54	1	2	4
WT	20211003	3	5	1024	41-54	2	2	6
WT	20211003	3	5	1024	41-54	3	2	7
WT	20211003	3	5	1024	41-54	4	2	7
WT	20211003	3	5	1024	41-54	5	2	8
WT	20211003	3	5	1024	41-54	6	2	5
WT	20211003	3	5	1024	41-54	7	2	4
WT	20211003	3	5	1024	41-54	8	1	10
WT	20211003	3	5	1024	41-54	9	1	8
WT	20211003	3	5	1024	41-54	10	1	6
WT	20211003	3	6	128	12-17	1	2	0
WT	20211003	3	6	256	20-26	1	2	1
WT	20211003	3	6	256	20-26	2	2	1
WT	20211003	3	6	256	20-26	3	1	1
WT	20211003	3	6	512	28-35	1	2	1
WT	20211003	3	6	512	28-35	2	2	2
WT	20211003	3	6	512	28-35	3	2	1
WT	20211003	3	6	512	28-35	4	2	1
WT	20211003	3	6	512	28-35	5	2	2
WT	20211003	3	6	512	28-35	6	1	0
WT	20211003	3	6	1024	36-45	1	2	4
WT	20211003	3	6	1024	36-45	2	2	2
WT	20211003	3	6	1024	36-45	3	2	4
WT	20211003	3	6	1024	36-45	4	2	2
WT	20211003	3	6	1024	36-45	5	2	7
WT	20211003	3	6	1024	36-45	6	2	5
WT	20211003	3	6	1024	36-45	7	2	3
WT	20211003	3	6	1024	36-45	8	2	7
WT	20211003	3	6	1024	36-45	9	2	5
WT	20211003	3	6	1024	36-45	10	1	4
HOM_RESC	20211101	1	1	128	7-12	1	0	0
HOM_RESC	20211101	1	1	128	7-12	2	0	0
HOM_RESC	20211101	1	1	256	14-20	1	0	1
HOM_RESC	20211101	1	1	256	14-20	2	0	1
HOM_RESC	20211101	1	1	256	14-20	3	0	1
HOM_RESC	20211101	1	1	512	22-29	1	0	4
HOM_RESC	20211101	1	1	512	22-29	2	0	7
HOM_RESC	20211101	1	1	512	22-29	3	0	5
HOM_RESC	20211101	1	1	512	22-29	4	0	6
HOM_RESC	20211101	1	1	512	22-29	5	0	4
HOM_RESC	20211101	1	1	512	22-29	6	0	4
HOM_RESC	20211101	1	1	512	22-29	7	0	2
HOM_RESC	20211101	1	1	1024	30-40	1	0	14
HOM_RESC	20211101	1	1	1024	30-40	2	0	8
HOM_RESC	20211101	1	1	1024	30-40	3	0	8
HOM_RESC	20211101	1	1	1024	30-40	4	0	7
HOM_RESC	20211101	1	1	1024	30-40	5	0	12
HOM_RESC	20211101	1	1	1024	30-40	6	0	3
HOM_RESC	20211101	1	1	1024	30-40	7	0	2
HOM_RESC	20211101	1	1	1024	30-40	8	0	12
HOM_RESC	20211101	1	1	1024	30-40	9	0	5
HOM_RESC	20211101	1	1	1024	30-40	10	0	2
HOM_RESC	20211101	1	2	128	6-11	1	0	0
HOM_RESC	20211101	1	2	128	6-11	2	0	0
HOM_RESC	20211101	1	2	128	6-11	3	0	0
HOM_RESC	20211101	1	2	256	16-22	1	0	3
HOM_RESC	20211101	1	2	256	16-22	2	0	0
HOM_RESC	20211101	1	2	256	16-22	3	0	0
HOM_RESC	20211101	1	2	512	23-31	1	0	1
HOM_RESC	20211101	1	2	512	23-31	2	0	0
HOM_RESC	20211101	1	2	1024	31-40	1	0	4
HOM_RESC	20211101	1	2	1024	31-40	2	0	4
HOM_RESC	20211101	1	2	1024	31-40	3	0	7
HOM_RESC	20211101	1	2	1024	31-40	4	0	6
HOM_RESC	20211101	1	3	128	5-11	1	0	1
HOM_RESC	20211101	1	3	128	5-11	2	0	2
HOM_RESC	20211101	1	3	256	13-18	1	0	2
HOM_RESC	20211101	1	3	256	13-18	2	0	1
HOM_RESC	20211101	1	3	256	13-18	3	0	3
HOM_RESC	20211101	1	3	256	13-18	4	0	1
HOM_RESC	20211101	1	3	256	13-18	5	0	1
HOM_RESC	20211101	1	3	512	21-28	1	0	6
HOM_RESC	20211101	1	3	512	21-28	2	0	4
HOM_RESC	20211101	1	3	512	21-28	3	0	9
HOM_RESC	20211101	1	3	512	21-28	4	0	12
HOM_RESC	20211101	1	3	512	21-28	5	0	3
HOM_RESC	20211101	1	3	512	21-28	6	0	2
HOM_RESC	20211101	1	3	512	21-28	7	0	2
HOM_RESC	20211101	1	3	512	21-28	8	0	3
HOM_RESC	20211101	1	3	1024	29-39	1	0	22
HOM_RESC	20211101	1	3	1024	29-39	2	0	11
HOM_RESC	20211101	1	3	1024	29-39	3	0	18
HOM_RESC	20211101	1	3	1024	29-39	4	0	13
HOM_RESC	20211101	1	3	1024	29-39	5	0	3
HOM_RESC	20211101	1	3	1024	29-39	6	0	4
HOM_RESC	20211101	1	3	1024	29-39	7	0	14
HOM_RESC	20211101	1	3	1024	29-39	8	0	4
HOM_RESC	20211101	1	3	1024	29-39	9	0	4
HOM_RESC	20211101	1	3	1024	29-39	10	0	2
HOM_RESC	20211101	1	3	1024	29-39	11	0	2
HOM_RESC	20211101	1	3	1024	29-39	12	0	1
HOM_RESC	20211101	1	4	128	10-16	1	0	1
HOM_RESC	20211101	1	4	128	10-16	2	0	0
HOM_RESC	20211101	1	4	256	18-24	1	0	2
HOM_RESC	20211101	1	4	512	26-34	1	0	4
HOM_RESC	20211101	1	4	512	26-34	2	0	1
HOM_RESC	20211101	1	4	512	26-34	3	0	3
HOM_RESC	20211101	1	4	512	26-34	4	0	1
HOM_RESC	20211101	1	4	1024	36-45	1	0	7
HOM_RESC	20211101	1	4	1024	36-45	2	0	3
HOM_RESC	20211101	1	4	1024	36-45	3	0	2
HOM_RESC	20211101	1	4	1024	36-45	4	0	1
HOM_RESC	20211101	1	4	1024	36-45	5	0	3
HOM_RESC	20211101	1	5	128	4-10	1	0	1
HOM_RESC	20211101	1	5	128	4-10	2	0	0
HOM_RESC	20211101	1	5	128	4-10	3	0	0
HOM_RESC	20211101	1	5	128	4-10	4	0	0
HOM_RESC	20211101	1	5	256	11-18	1	0	2
HOM_RESC	20211101	1	5	512	20-26	1	0	6
HOM_RESC	20211101	1	5	512	20-26	2	0	2
HOM_RESC	20211101	1	5	512	20-26	3	0	2
HOM_RESC	20211101	1	5	512	20-26	4	0	5
HOM_RESC	20211101	1	5	1024	26-39	1	0	13
HOM_RESC	20211101	1	5	1024	26-39	2	0	8
HOM_RESC	20211101	1	5	1024	26-39	3	0	5
HOM_RESC	20211101	1	5	1024	26-39	4	0	2
HOM_RESC	20211101	1	5	1024	26-39	5	0	10
HOM_RESC	20211101	1	5	1024	26-39	6	0	6
HOM_RESC	20211101	1	5	1024	26-39	7	0	12
HOM_RESC	20211101	1	5	1024	26-39	8	0	8
HOM_RESC	20211101	1	6	128	5-10	1	0	0
HOM_RESC	20211101	1	6	128	5-10	2	0	0
HOM_RESC	20211101	1	6	128	5-10	3	0	0
HOM_RESC	20211101	1	6	256	12-19	1	0	3
HOM_RESC	20211101	1	6	256	12-19	2	0	2
HOM_RESC	20211101	1	6	256	12-19	3	0	1
HOM_RESC	20211101	1	6	256	12-19	4	0	1
HOM_RESC	20211101	1	6	256	12-19	5	0	0
HOM_RESC	20211101	1	6	256	12-19	6	0	0
HOM_RESC	20211101	1	6	512	20-28	1	0	4
HOM_RESC	20211101	1	6	512	20-28	2	0	5
HOM_RESC	20211101	1	6	512	20-28	3	0	4
HOM_RESC	20211101	1	6	512	20-28	4	0	1
HOM_RESC	20211101	1	6	512	20-28	5	0	2
HOM_RESC	20211101	1	6	512	20-28	6	0	3
HOM_RESC	20211101	1	6	512	20-28	7	0	2
HOM_RESC	20211101	1	6	512	20-28	8	0	1
HOM_RESC	20211101	1	6	1024	29-39	1	0	15
HOM_RESC	20211101	1	6	1024	29-39	2	0	11
HOM_RESC	20211101	1	6	1024	29-39	3	0	14
HOM_RESC	20211101	1	6	1024	29-39	4	0	7
HOM_RESC	20211101	1	6	1024	29-39	5	0	8
HOM_RESC	20211101	1	6	1024	29-39	6	0	5
HOM_RESC	20211101	1	6	1024	29-39	7	0	8
HOM_RESC	20211114	2	1	128	9-15	1	0	0
HOM_RESC	20211114	2	1	256	17-22	1	0	1
HOM_RESC	20211114	2	1	256	17-22	2	0	1
HOM_RESC	20211114	2	1	256	17-22	3	0	1
HOM_RESC	20211114	2	1	512	24-31	1	0	4
HOM_RESC	20211114	2	1	512	24-31	2	0	2
HOM_RESC	20211114	2	1	512	24-31	3	0	1
HOM_RESC	20211114	2	1	512	24-31	4	0	3
HOM_RESC	20211114	2	1	512	24-31	5	0	1
HOM_RESC	20211114	2	1	1024	32-41	1	0	4
HOM_RESC	20211114	2	1	1024	32-41	2	0	7
HOM_RESC	20211114	2	1	1024	32-41	3	0	7
HOM_RESC	20211114	2	1	1024	32-41	4	0	4
HOM_RESC	20211114	2	1	1024	32-41	5	0	9
HOM_RESC	20211114	2	1	1024	32-41	6	0	6
HOM_RESC	20211114	2	1	1024	32-41	7	0	15
HOM_RESC	20211114	2	1	1024	32-41	8	0	8
HOM_RESC	20211114	2	2	128	8-14	1	0	1
HOM_RESC	20211114	2	2	128	8-14	2	0	0
HOM_RESC	20211114	2	2	128	8-14	3	0	0
HOM_RESC	20211114	2	2	256	16-22	1	0	2
HOM_RESC	20211114	2	2	256	16-22	2	0	2
HOM_RESC	20211114	2	2	512	24-31	1	0	5
HOM_RESC	20211114	2	2	512	24-31	2	0	7
HOM_RESC	20211114	2	2	512	24-31	3	0	4
HOM_RESC	20211114	2	2	512	24-31	4	0	2
HOM_RESC	20211114	2	2	512	24-31	5	0	2
HOM_RESC	20211114	2	2	1024	31-42	1	0	6
HOM_RESC	20211114	2	2	1024	31-42	2	0	6
HOM_RESC	20211114	2	2	1024	31-42	3	0	7
HOM_RESC	20211114	2	2	1024	31-42	4	0	13
HOM_RESC	20211114	2	2	1024	31-42	5	0	7
HOM_RESC	20211114	2	2	1024	31-42	6	0	12
HOM_RESC	20211114	2	2	1024	31-42	7	0	9
HOM_RESC	20211114	2	2	1024	31-42	8	0	5
HOM_RESC	20211114	2	2	1024	31-42	9	0	6
HOM_RESC	20211114	2	2	1024	31-42	10	0	2
HOM_RESC	20211114	2	3	128	8-14	1	0	0
HOM_RESC	20211114	2	3	256	15-22	1	0	1
HOM_RESC	20211114	2	3	256	15-22	2	0	0
HOM_RESC	20211114	2	3	512	23-31	1	0	1
HOM_RESC	20211114	2	3	512	23-31	2	0	2
HOM_RESC	20211114	2	3	512	23-31	3	0	2
HOM_RESC	20211114	2	3	512	23-31	4	0	5
HOM_RESC	20211114	2	3	1024	31-41	1	0	9
HOM_RESC	20211114	2	3	1024	31-41	2	0	2
HOM_RESC	20211114	2	3	1024	31-41	3	0	3
HOM_RESC	20211114	2	3	1024	31-41	4	0	11
HOM_RESC	20211114	2	3	1024	31-41	5	0	5
HOM_RESC	20211114	2	3	1024	31-41	6	0	6
HOM_RESC	20211114	2	3	1024	31-41	7	0	5
HOM_RESC	20211114	2	4	128	7-13	1	0	0
HOM_RESC	20211114	2	4	128	7-13	2	0	0
HOM_RESC	20211114	2	4	128	7-13	3	0	0
HOM_RESC	20211114	2	4	256	15-21	1	0	1
HOM_RESC	20211114	2	4	256	15-21	2	0	2
HOM_RESC	20211114	2	4	256	15-21	3	0	0
HOM_RESC	20211114	2	4	512	23-29	1	0	1
HOM_RESC	20211114	2	4	512	23-29	2	0	2
[truncated: 831 more rows]

## Sheet: Figure ED2B
Replicate	Date	Condition	Embryo position	128_start	128_end	256_start	256_end	512_start	512_end	1024_start	1024_end	Length_128	Length_256	Length_512	Length_1024
[truncated: 82 more rows]
